# Supplementary material for: Whole-transcriptome analysis of differentially expressed genes in the mutant and normal capitula of Chrysanthemum morifolium
Source: BMC Genom Data. 2021 Jan 25;22:2. doi: 10.1186/s12863-021-00959-2 (PMC7853313; doi:10.1186/s12863-021-00959-2)
Supplement: Supplementary file 2 — Additional file 2. The DEGs specifically expressed in the mutant capitula [file 12863_2021_959_MOESM2_ESM.xlsx]

## Sheet: Sheet1
Gene ID	The normal capitula fpkm (T1)	The mutant capitula fpkm (CK)	log2 Ratio(T1/CK)	Pvalue	FDR	Significant	Symbol	Description	KEGG_A_class	KEGG_B_class	Pathway	K_ID	GO Component	GO Function	GO Process
Isoform0000232	0.001	16.0633	13.9715	1.55272e-39	5.47276e-38	yes	-	-	-	-	-	-	-	-	-
Isoform0001307	0.001	1.13333	10.1464	0.00417662	0.0113644	yes	-	-	-	-	-	-	-	-	-
Isoform0001339	0.001	2.17333	11.0857	2.86018e-12	3.16559e-11	yes	ERF071	HRE2 [Chrysanthemum indicum]	-	-	-	-	-	-	-
Isoform0001422	0.001	0.72	9.49185	0.000225382	0.000845942	yes	ACR4	ACT domain-containing protein [Cynara cardunculus var. scolymus] [Cynara cardunculus]	-	-	-	-	-	-	-
Isoform0002455	0.001	0.656667	9.35902	0.000132935	0.000525138	yes	-	-	-	-	-	-	-	-	-
Isoform0002561	0.001	1.31333	10.359	0.00379954	0.0104555	yes	ERF024	AP2/ERF domain-containing protein [Cynara cardunculus var. scolymus] [Cynara cardunculus]	-	-	-	-	-	-	-
Isoform0003068	0.001	0.436667	8.77039	0.0160493	0.0365286	yes	-	-	-	-	-	-	-	-	-
Isoform0003226	0.001	11.59	13.5006	3.31862e-21	6.30406e-20	yes	LTP3	lipid transfer protein precursor [Gossypium hirsutum]	-	-	-	-	-	-	-
Isoform0004068	0.001	0.51	8.99435	0.00582086	0.015164	yes	-	-	-	-	-	-	-	-	-
Isoform0004476	0.001	1.4	10.4512	1.02599e-05	5.07227e-05	yes	PDCB3	X8-like protein [Cynara cardunculus var. scolymus] [Cynara cardunculus]	-	-	-	-	-	-	-
Isoform0004506	0.001	2.86333	11.4835	2.85956e-05	0.000129543	yes	-	-	-	-	-	-	-	-	-
Isoform0004545	0.001	15.0133	13.874	8.48981e-50	3.87157e-48	yes	HVA22A	HVA22-like protein a [Cajanus cajan]	-	-	-	-	GO:0043231//intracellular membrane-bounded organelle	-	GO:0006972//hyperosmotic response;GO:0009414//response to water deprivation;GO:0009617//response to bacterium
Isoform0004632	0.001	3.96667	11.9537	9.46696e-14	1.17863e-12	yes	AHL20	PREDICTED: AT-hook motif nuclear-localized protein 15-like [Juglans regia]	-	-	-	-	-	-	-
Isoform0004806	0.001	1.46333	10.515	0.0216029	0.0471355	yes	-	-	-	-	-	-	-	-	-
Isoform0005186	0.001	2.23	11.1228	0.00508589	0.0134872	yes	-	-	-	-	-	-	-	-	-
Isoform0005443	0.001	1.23333	10.2683	0.00361564	0.0100103	yes	-	-	-	-	-	-	-	-	-
Isoform0005464	0.001	3.83333	11.9044	0.00401243	0.0109715	yes	At1g51060	PREDICTED: probable histone H2A.2 [Camelina sativa]	-	-	-	-	GO:0030312//external encapsulating structure;GO:0043231//intracellular membrane-bounded organelle;GO:0043232//intracellular non-membrane-bounded organelle	GO:0003676//nucleic acid binding;GO:0046983//protein dimerization activity	GO:0044699//single-organism process
Isoform0005479	0.001	3.79667	11.8905	0.00283755	0.00808497	yes	-	-	-	-	-	-	-	-	-
Isoform0005495	0.001	2.48	11.2761	0.000555481	0.00190504	yes	-	-	-	-	-	-	-	-	-
Isoform0009323	0.001	0.223333	7.80305	0.00594681	0.015453	yes	-	-	-	-	-	-	-	-	-
Isoform0009936	0.001	1.47333	10.5249	1.93675e-18	3.21644e-17	yes	CIA2	CCT domain-containing protein [Cynara cardunculus var. scolymus] [Cynara cardunculus]	-	-	-	-	-	-	-
Isoform0012016	0.001	1.70667	10.737	7.1065e-17	1.08474e-15	yes	HSR201	benzoyl CoA benzoic acid benzoyltransferase [Glandularia x hybrida]	-	-	-	-	-	-	-
Isoform0012456	0.001	0.266667	8.05889	0.00105439	0.00336918	yes	-	-	-	-	-	-	-	-	-
Isoform0014270	0.001	0.186667	7.54432	0.00991062	0.0240691	yes	-	-	-	-	-	-	-	-	-
Isoform0016550	0.001	0.16	7.32193	0.0104924	0.0253047	yes	GIP	OSIGBa0134J07.9 [Oryza sativa Indica Group]	-	-	-	-	-	-	-
Isoform0016661	0.001	0.246667	7.94642	0.00994437	0.0241415	yes	ADS3.2	Fatty acid desaturase, type 1 [Cynara cardunculus var. scolymus] [Cynara cardunculus]	Metabolism	Lipid metabolism;Global and Overview	ko01212//Fatty acid metabolism;ko01040//Biosynthesis of unsaturated fatty acids	K00507	-	-	-
Isoform0018509	0.001	0.523333	9.03159	0.00125419	0.00393164	yes	CODM	Isopenicillin N synthase [Cynara cardunculus var. scolymus] [Cynara cardunculus]	-	-	-	-	-	GO:0016705//oxidoreductase activity, acting on paired donors, with incorporation or reduction of molecular oxygen	GO:0044710//single-organism metabolic process
Isoform0019094	0.001	0.34	8.40939	0.000248044	0.000922674	yes	At3g47200	UPF0481 plant-like protein [Medicago truncatula]	-	-	-	-	-	-	-
Isoform0019244	0.001	0.17	7.40939	0.0105953	0.0255089	yes	SPL7	SBP-like protein, partial [Chrysanthemum x morifolium]	-	-	-	-	-	-	-
Isoform0019739	0.001	0.236667	7.88671	0.00250834	0.00724918	yes	TCP1	cycloidea-like 8 [Gerbera hybrid cultivar]	-	-	-	-	-	-	-
Isoform0020237	0.001	0.156667	7.29155	0.00937541	0.022934	yes	AATL1	Amino acid transporter, transmembrane [Cynara cardunculus var. scolymus] [Cynara cardunculus]	-	-	-	-	-	-	-
Isoform0021289	0.001	0.81	9.66178	1.00094e-09	8.71117e-09	yes	UGT85A24	UDP-glucuronosyl/UDP-glucosyltransferase [Cynara cardunculus var. scolymus] [Cynara cardunculus]	-	-	-	-	-	-	-
Isoform0021489	0.001	0.476667	8.89684	2.44463e-05	0.000112198	yes	ABI4	AP2/ERF domain-containing protein [Cynara cardunculus var. scolymus] [Cynara cardunculus]	-	-	-	-	-	-	GO:0003006//developmental process involved in reproduction;GO:0006950//response to stress;GO:0007165//signal transduction;GO:0009628//response to abiotic stimulus;GO:0009791//post-embryonic development;GO:0010033//response to organic substance;GO:0044238//primary metabolic process;GO:0044260//cellular macromolecule metabolic process;GO:0048731//system development;GO:1901700//response to oxygen-co…
Isoform0022540	0.001	0.16	7.32193	0.00940664	0.0230024	yes	PHT1-4	PREDICTED: inorganic phosphate transporter 1-4 [Theobroma cacao]	-	-	-	-	-	-	-
Isoform0023817	0.001	0.263333	8.04075	0.00223529	0.00655139	yes	MLP43	Bet v I domain-containing protein [Cynara cardunculus var. scolymus] [Cynara cardunculus]	-	-	-	-	-	-	-
Isoform0023964	0.001	0.333333	8.38082	6.58916e-05	0.000277462	yes	CYP71A8	cytochrome P450 [Cynara cardunculus var. scolymus] [Cynara cardunculus]	-	-	-	-	-	-	-
Isoform0026470	0.001	0.69	9.43045	0.000101554	0.000411365	yes	ORF	Enzymatic polyprotein [Cajanus cajan]	-	-	-	-	-	-	-
Isoform0026892	0.001	0.103333	6.69116	0.0189615	0.0421707	yes	THE1	Protein kinase, ATP binding site-containing protein [Cynara cardunculus var. scolymus] [Cynara cardunculus]	-	-	-	-	-	-	-
Isoform0026966	0.001	2.04333	10.9967	1.21655e-27	2.96822e-26	yes	ICL	Isocitrate lyase [Cynara cardunculus var. scolymus] [Cynara cardunculus]	Metabolism	Global and Overview;Carbohydrate metabolism	ko01100//Metabolic pathways;ko01110//Biosynthesis of secondary metabolites;ko01120//Microbial metabolism in diverse environments;ko01200//Carbon metabolism;ko00630//Glyoxylate and dicarboxylate metabolism	K01637	GO:0005777//peroxisome	GO:0016833//oxo-acid-lyase activity	GO:0003006//developmental process involved in reproduction;GO:0006101//citrate metabolic process;GO:0044262//cellular carbohydrate metabolic process
Isoform0027279	0.001	0.183333	7.51833	0.000231205	0.000865648	yes	-	-	-	-	-	-	-	-	-
Isoform0027586	0.001	0.12	6.90689	0.0162027	0.0368239	yes	-	-	-	-	-	-	-	-	-
Isoform0028275	0.001	0.0866667	6.43741	0.0183542	0.0410216	yes	TPC1A	Calcium-binding EF-hand, partial [Cynara cardunculus var. scolymus] [Cynara cardunculus]	-	-	-	-	GO:0016020//membrane;GO:0043231//intracellular membrane-bounded organelle	GO:0005216//ion channel activity	GO:0006811//ion transport;GO:0016043//cellular component organization;GO:0050794//regulation of cellular process;GO:0055085//transmembrane transport
Isoform0028390	0.001	0.14	7.12928	0.00410028	0.0111815	yes	At4g27290	Apple-like protein, partial [Cynara cardunculus var. scolymus] [Cynara cardunculus]	-	-	-	-	-	GO:0005488//binding;GO:0016301//kinase activity	GO:0044237//cellular metabolic process
Isoform0030210	0.001	0.12	6.90689	0.0206422	0.0453466	yes	CYP86A8	cytochrome P450 [Cynara cardunculus var. scolymus] [Cynara cardunculus]	Metabolism	Global and Overview;Lipid metabolism	ko01100//Metabolic pathways;ko00073//Cutin, suberine and wax biosynthesis	K15398	-	GO:0016491//oxidoreductase activity;GO:0046872//metal ion binding	-
Isoform0030718	0.001	0.25	7.96578	0.00127406	0.00398682	yes	ANX2	Protein kinase, ATP binding site-containing protein, partial [Cynara cardunculus var. scolymus] [Cynara cardunculus]	-	-	-	-	-	-	-
Isoform0031645	0.001	0.13	7.02237	0.00579942	0.0151146	yes	CPK1	calcium-dependent protein kinase 1 [Saussurea involucrata]	Organismal Systems	Environmental adaptation	ko04626//Plant-pathogen interaction	K13412	-	-	-
Isoform0031747	0.001	0.12	6.90689	0.0156734	0.0357874	yes	-	-	-	-	-	-	-	-	-
Isoform0034091	0.001	0.12	6.90689	0.00663549	0.0169965	yes	psbC	photosystem II CP43 chlorophyll apoprotein, partial (chloroplast) [Viburnum amplificatum]	Metabolism	Energy metabolism;Global and Overview	ko01100//Metabolic pathways;ko00195//Photosynthesis	K02705	-	-	-
Isoform0034845	0.001	0.136667	7.09452	0.00292086	0.0082931	yes	RXW8	DUF221 domain-containing protein/RSN1_TM domain-containing protein [Cephalotus follicularis]	-	-	-	-	-	-	-
Isoform0034910	0.001	0.466667	8.86625	2.05641e-08	1.53313e-07	yes	LAC5	Cupredoxin [Cynara cardunculus var. scolymus] [Cynara cardunculus]	-	-	-	-	-	-	-
Isoform0035232	0.001	0.15	7.22882	0.00601299	0.0155997	yes	DDM1	Helicase, C-terminal [Cynara cardunculus var. scolymus] [Cynara cardunculus]	-	-	-	-	-	-	-
Isoform0037136	0.001	0.43	8.74819	7.71441e-06	3.90223e-05	yes	CNGC4	PREDICTED: cyclic nucleotide-gated ion channel 4 [Sesamum indicum]	-	-	-	-	-	-	-
Isoform0037732	0.001	0.55	9.10329	2.85623e-11	2.89928e-10	yes	-	-	-	-	-	-	-	-	-
Isoform0038538	0.001	0.213333	7.73697	0.000223508	0.000839647	yes	-	-	-	-	-	-	-	-	-
Isoform0039184	0.001	0.23	7.84549	2.03411e-05	9.47545e-05	yes	-	-	-	-	-	-	-	-	-
Isoform0040204	0.001	0.213333	7.73697	0.00188255	0.00563136	yes	CRK15	Concanavalin A-like lectin/glucanase, subgroup, partial [Cynara cardunculus var. scolymus] [Cynara cardunculus]	-	-	-	-	-	-	-
Isoform0040537	0.001	0.28	8.12928	0.000519379	0.00179454	yes	-	-	-	-	-	-	-	-	-
Isoform0041936	0.001	0.133333	7.05889	0.00268446	0.00769782	yes	-	-	-	-	-	-	-	-	-
Isoform0042581	0.001	0.106667	6.73697	0.021734	0.0473774	yes	psbB	PSII 47 kDa protein (chloroplast) [Chrysanthemum x morifolium]	Metabolism	Global and Overview;Energy metabolism	ko01100//Metabolic pathways;ko00195//Photosynthesis	K02704	GO:0009521//photosystem;GO:0031224//intrinsic component of membrane;GO:0044434//chloroplast part	GO:0046906//tetrapyrrole binding	GO:0006464//cellular protein modification process;GO:0022900//electron transport chain
Isoform0043010	0.001	0.176667	7.46489	0.000229597	0.000860205	yes	GIP	copia-type pol polyprotein-like [Arabidopsis thaliana]	-	-	-	-	-	-	-
Isoform0044243	0.001	0.146667	7.1964	0.00639746	0.0164662	yes	-	-	-	-	-	-	-	-	-
Isoform0045777	0.001	0.133333	7.05889	0.00505071	0.0134069	yes	-	-	-	-	-	-	-	-	-
Isoform0045813	0.001	0.0933333	6.54432	0.0189627	0.0421719	yes	-	-	-	-	-	-	-	-	-
Isoform0048403	0.001	0.163333	7.35168	0.00401274	0.0109722	yes	NET1D	PREDICTED: myosin-11-like [Nicotiana tabacum]	-	-	-	-	-	-	-
Isoform0049101	0.001	0.166667	7.38082	0.00442979	0.0119681	yes	-	-	-	-	-	-	-	-	-
Isoform0049294	0.001	0.196667	7.61961	0.00067638	0.00227088	yes	QHS1	RecName: Full=(-)-germacrene D synthase; AltName: Full=Terpene synthase 5 [Matricaria chamomilla var. recutita] [Matricaria chamomilla]	Metabolism	Metabolism of terpenoids and polyketides;Global and Overview	ko01100//Metabolic pathways;ko01110//Biosynthesis of secondary metabolites;ko00909//Sesquiterpenoid and triterpenoid biosynthesis	K15803	-	GO:0016838//carbon-oxygen lyase activity, acting on phosphates;GO:0046872//metal ion binding	GO:0006721//terpenoid metabolic process
Isoform0049303	0.001	0.11	6.78136	0.0162027	0.0368239	yes	HERK1	Protein kinase, ATP binding site-containing protein, partial [Cynara cardunculus var. scolymus] [Cynara cardunculus]	-	-	-	-	-	-	-
Isoform0049392	0.001	0.186667	7.54432	0.000700394	0.00234312	yes	CRK2	Concanavalin A-like lectin/glucanase, subgroup [Cynara cardunculus var. scolymus] [Cynara cardunculus]	-	-	-	-	-	-	-
Isoform0052351	0.001	0.146667	7.1964	0.009642	0.0235025	yes	-	-	-	-	-	-	-	-	-
Isoform0052708	0.001	0.196667	7.61961	9.71057e-05	0.000395026	yes	PHO1	PREDICTED: phosphate transporter PHO1 [Vitis vinifera]	-	-	-	-	GO:0016020//membrane;GO:0044464//cell part	-	GO:0015698//inorganic anion transport;GO:0044763//single-organism cellular process;GO:0050896//response to stimulus
Isoform0053954	0.001	0.176667	7.46489	0.000540825	0.00186024	yes	SHS1	oxidosqualene cyclase 3 [Artemisia annua]	Metabolism	Global and Overview;Metabolism of terpenoids and polyketides	ko01110//Biosynthesis of secondary metabolites;ko00909//Sesquiterpenoid and triterpenoid biosynthesis	K15813	-	-	-
Isoform0054370	0.001	0.226667	7.82443	0.0002258	0.000847387	yes	SS2	PREDICTED: granule-bound starch synthase 2, chloroplastic/amyloplastic isoform X2 [Populus euphratica]	Metabolism	Global and Overview;Carbohydrate metabolism	ko01100//Metabolic pathways;ko01110//Biosynthesis of secondary metabolites;ko00500//Starch and sucrose metabolism	K00703	GO:0009536//plastid	GO:0016740//transferase activity	GO:0006073//cellular glucan metabolic process
Isoform0054489	0.001	0.226667	7.82443	1.50113e-05	7.18157e-05	yes	JAL3	Mannose-binding lectin [Cynara cardunculus var. scolymus] [Cynara cardunculus]	-	-	-	-	-	-	-
Isoform0055475	0.001	0.163333	7.35168	0.000168002	0.000648916	yes	At2g27500	Glycoside hydrolase, catalytic domain-containing protein [Cynara cardunculus var. scolymus] [Cynara cardunculus]	-	-	-	-	-	-	-
Isoform0055766	0.001	0.133333	7.05889	0.0162344	0.0368862	yes	-	-	-	-	-	-	-	-	-
Isoform0058245	0.001	0.353333	8.46489	1.00328e-06	5.9039e-06	yes	PRP2	Pollen Ole e 1 allergen/extensin, partial [Cynara cardunculus var. scolymus] [Cynara cardunculus]	-	-	-	-	-	-	-
Isoform0058295	0.001	0.0966667	6.59495	0.0206416	0.0453461	yes	SHS1	beta-amyrin synthase [Artemisia annua]	Metabolism	Metabolism of terpenoids and polyketides;Global and Overview	ko01110//Biosynthesis of secondary metabolites;ko00909//Sesquiterpenoid and triterpenoid biosynthesis	K15813	-	-	-
Isoform0058353	0.001	0.353333	8.46489	8.03874e-06	4.05369e-05	yes	-	-	-	-	-	-	-	-	-
Isoform0059308	0.001	0.22	7.78136	3.48106e-05	0.000155086	yes	At1g07650	PREDICTED: probable LRR receptor-like serine/threonine-protein kinase At1g07650 [Malus domestica]	-	-	-	-	-	GO:0016772//transferase activity, transferring phosphorus-containing groups	-
Isoform0059425	0.001	0.146667	7.1964	0.00503791	0.0133777	yes	-	-	-	-	-	-	-	-	-
Isoform0060934	0.001	0.303333	8.24476	0.00010897	0.000438212	yes	-	-	-	-	-	-	-	-	-
Isoform0061372	0.001	0.156667	7.29155	0.00195471	0.00582484	yes	-	-	-	-	-	-	-	-	-
Isoform0062413	0.001	0.15	7.22882	0.000700355	0.00234305	yes	RAI14	Ankyrin repeat-containing protein [Cynara cardunculus var. scolymus] [Cynara cardunculus]	-	-	-	-	-	-	-
Isoform0063504	0.001	0.183333	7.51833	0.000838039	0.00274717	yes	CSLG2	Cellulose synthase [Corchorus capsularis]	-	-	-	-	-	-	-
Isoform0065731	0.001	0.593333	9.2127	3.1371e-12	3.46194e-11	yes	-	-	-	-	-	-	-	-	-
Isoform0065825	0.001	0.14	7.12928	0.00733991	0.0185549	yes	WAKL2	Concanavalin A-like lectin/glucanase, subgroup [Cynara cardunculus var. scolymus] [Cynara cardunculus]	-	-	-	-	-	-	-
Isoform0066047	0.001	0.146667	7.1964	0.0105297	0.0253751	yes	-	-	-	-	-	-	-	-	-
Isoform0066750	0.001	1.28667	10.3294	4.49975e-18	7.3368e-17	yes	QH6	camphene synthase [Artemisia annua]	-	-	-	-	-	-	-
Isoform0070260	0.001	0.48	8.90689	5.97603e-13	6.98725e-12	yes	Kifc3	Kinesin-like protein KIFC3 [Cynara cardunculus var. scolymus] [Cynara cardunculus]	-	-	-	-	-	-	-
Isoform0071180	0.001	0.0933333	6.54432	0.00296697	0.00841044	yes	-	-	-	-	-	-	-	-	-
Isoform0071265	0.001	0.113333	6.82443	0.0017177	0.00519214	yes	ycf2-A	hypothetical chloroplast RF2 (chloroplast) [Chrysanthemum indicum]	-	-	-	-	GO:0009532//plastid stroma	GO:0032550//purine ribonucleoside binding	-
Isoform0073699	0.001	0.203333	7.6677	9.02167e-05	0.000369528	yes	HSC-I	Phloem protein 2-like protein [Cynara cardunculus var. scolymus] [Cynara cardunculus]	Cellular Processes;Genetic Information Processing	Transcription;Transport and catabolism;Folding, sorting and degradation	ko04141//Protein processing in endoplasmic reticulum;ko03040//Spliceosome;ko04144//Endocytosis	K03283	-	GO:0016740//transferase activity	-
Isoform0074291	0.001	0.47	8.87652	2.5417e-12	2.82746e-11	yes	R1	ATP-grasp fold, subdomain 1 [Cynara cardunculus var. scolymus] [Cynara cardunculus]	-	-	-	-	-	-	-
Isoform0074562	0.001	0.08	6.32193	0.00774355	0.0194334	yes	ATX2	PREDICTED: histone-lysine N-methyltransferase ATX2 [Citrus sinensis]	-	-	-	-	-	-	-
Isoform0075071	0.001	0.06	5.90689	0.0217346	0.0473779	yes	atpI	ATP synthase CF0 A chain (chloroplast) [Chrysanthemum x morifolium]	Metabolism	Global and Overview;Energy metabolism	ko01100//Metabolic pathways;ko00190//Oxidative phosphorylation;ko00195//Photosynthesis	K02108	GO:0031224//intrinsic component of membrane;GO:0033177//proton-transporting two-sector ATPase complex, proton-transporting domain;GO:0044434//chloroplast part	GO:0015077//monovalent inorganic cation transmembrane transporter activity;GO:0019829//cation-transporting ATPase activity	GO:0006754//ATP biosynthetic process;GO:0006818//hydrogen transport
Isoform0075400	0.001	0.0966667	6.59495	0.00282777	0.00806209	yes	-	-	-	-	-	-	-	-	-
Isoform0078632	0.001	0.396667	8.63178	1.39375e-10	1.32771e-09	yes	At2g27500	Glycoside hydrolase, catalytic domain-containing protein [Cynara cardunculus var. scolymus] [Cynara cardunculus]	-	-	-	-	-	-	-
Isoform0078883	0.001	0.366667	8.51833	1.31135e-11	1.37353e-10	yes	RCH2	Leucine-rich repeat-containing protein [Cynara cardunculus var. scolymus] [Cynara cardunculus]	-	-	-	-	GO:0031224//intrinsic component of membrane	GO:0004713//protein tyrosine kinase activity;GO:0016628//oxidoreductase activity, acting on the CH-CH group of donors, NAD or NADP as acceptor;GO:0032550//purine ribonucleoside binding	GO:0006468//protein phosphorylation;GO:0009617//response to bacterium;GO:0009886//post-embryonic morphogenesis;GO:0016032//viral process;GO:0032412//regulation of ion transmembrane transporter activity;GO:0044710//single-organism metabolic process;GO:0048437//floral organ development
Isoform0079370	0.001	0.213333	7.73697	9.31598e-07	5.50857e-06	yes	At4g26540	Leucine-rich repeat-containing protein, partial [Cynara cardunculus var. scolymus] [Cynara cardunculus]	-	-	-	-	-	GO:0016740//transferase activity	-
Isoform0080337	0.001	0.403333	8.65583	4.62671e-10	4.17301e-09	yes	NET1D	PREDICTED: myosin-11-like [Nicotiana tabacum]	-	-	-	-	-	-	-
Isoform0080626	0.001	0.0633333	5.98489	0.0196893	0.0435609	yes	-	-	-	-	-	-	-	-	-
Isoform0081194	0.001	0.0933333	6.54432	0.00632072	0.0162912	yes	GRF4	WRC-like protein [Cynara cardunculus var. scolymus] [Cynara cardunculus]	-	-	-	-	-	-	GO:0008152//metabolic process
Isoform0082677	0.001	0.113333	6.82443	0.0024669	0.00714516	yes	-	-	-	-	-	-	-	-	-
Isoform0083336	0.001	0.0733333	6.1964	0.0206426	0.0453467	yes	-	-	-	-	-	-	-	-	-
Isoform0085738	0.001	0.226667	7.82443	2.8e-06	1.53214e-05	yes	-	-	-	-	-	-	-	-	-
Isoform0088077	0.001	0.15	7.22882	0.000883015	0.00287816	yes	At4g27290	Apple-like protein, partial [Cynara cardunculus var. scolymus] [Cynara cardunculus]	-	-	-	-	-	GO:0016772//transferase activity, transferring phosphorus-containing groups	-
Isoform0088250	0.001	0.14	7.12928	0.00103012	0.00329982	yes	ANX1	Protein kinase, ATP binding site-containing protein [Cynara cardunculus var. scolymus] [Cynara cardunculus]	-	-	-	-	-	-	-
Isoform0088571	0.001	0.0633333	5.98489	0.0217354	0.047379	yes	PEX12	Peroxisome assembly protein 12 [Cynara cardunculus var. scolymus] [Cynara cardunculus]	Cellular Processes	Transport and catabolism	ko04146//Peroxisome	K13345	-	GO:0005488//binding	-
Isoform0089828	0.001	0.21	7.71425	1.338e-06	7.71535e-06	yes	-	-	-	-	-	-	-	-	-
Isoform0089972	0.001	0.116667	6.86625	0.00349674	0.00972092	yes	-	-	-	-	-	-	-	-	-
Isoform0091772	0.001	0.143333	7.16323	0.000168006	0.000648916	yes	atpA	ATP synthase CF1 alpha subunit (chloroplast) [Chrysanthemum x morifolium]	Metabolism	Energy metabolism;Global and Overview	ko01100//Metabolic pathways;ko00190//Oxidative phosphorylation;ko00195//Photosynthesis	K02111	GO:0019866//organelle inner membrane;GO:0033178//proton-transporting two-sector ATPase complex, catalytic domain;GO:0044434//chloroplast part	GO:0015078//hydrogen ion transmembrane transporter activity;GO:0019829//cation-transporting ATPase activity;GO:0032550//purine ribonucleoside binding	GO:0006754//ATP biosynthetic process;GO:0015988//energy coupled proton transmembrane transport, against electrochemical gradient
Isoform0093780	0.001	0.41	8.67948	8.28955e-13	9.57808e-12	yes	At4g38062	bHLH family protein [Populus trichocarpa]	-	-	-	-	-	-	-
Isoform0094174	0.001	0.1	6.64386	0.00191411	0.00571565	yes	SKOR	Ankyrin repeat-containing protein [Cynara cardunculus var. scolymus] [Cynara cardunculus]	-	-	-	-	GO:0031224//intrinsic component of membrane	GO:0005267//potassium channel activity	GO:0030001//metal ion transport;GO:0034220//ion transmembrane transport
Isoform0096156	0.001	0.0633333	5.98489	0.0205917	0.0452481	yes	VPS35B	PREDICTED: vacuolar protein sorting-associated protein 35B isoform X2 [Vitis vinifera]	Cellular Processes	Transport and catabolism	ko04144//Endocytosis	K18468	GO:0010008//endosome membrane	-	GO:0008104//protein localization;GO:0016192//vesicle-mediated transport
Isoform0096359	0.001	0.0633333	5.98489	0.00999389	0.0242512	yes	At3g24360	Crotonase superfamily, partial [Cynara cardunculus var. scolymus] [Cynara cardunculus]	Metabolism	Global and Overview;Metabolism of other amino acids;Carbohydrate metabolism;Amino acid metabolism	ko01100//Metabolic pathways;ko01200//Carbon metabolism;ko00280//Valine, leucine and isoleucine degradation;ko00640//Propanoate metabolism;ko00410//beta-Alanine metabolism	K05605	-	GO:0016836//hydro-lyase activity	-
Isoform0098273	0.001	0.276667	8.11201	1.1647e-09	1.0056e-08	yes	NET1D	PREDICTED: myosin-11-like [Nicotiana tabacum]	-	-	-	-	-	-	-
Isoform0098879	0.001	0.156667	7.29155	1.18707e-05	5.79434e-05	yes	NET1D	KIP1-like protein [Cynara cardunculus var. scolymus] [Cynara cardunculus]	-	-	-	-	-	-	-
Isoform0099455	0.001	0.0533333	5.73697	0.020666	0.0453873	yes	CNGC1	Cyclic nucleotide-binding domain-containing protein [Cynara cardunculus var. scolymus] [Cynara cardunculus]	Organismal Systems	Environmental adaptation	ko04626//Plant-pathogen interaction	K05391	-	-	-
Isoform0100104	0.001	0.11	6.78136	0.000696367	0.00233117	yes	-	-	-	-	-	-	-	-	-
Isoform0102620	0.001	0.203333	7.6677	2.1055e-07	1.3684e-06	yes	-	-	-	-	-	-	-	-	-
Isoform0103244	0.001	0.0533333	5.73697	0.0182706	0.0408661	yes	RPS6	PREDICTED: TMV resistance protein N-like [Solanum lycopersicum]	-	-	-	-	-	-	-
Isoform0103626	0.001	0.0666667	6.05889	0.0100244	0.0243151	yes	THE1	Protein kinase, ATP binding site-containing protein, partial [Cynara cardunculus var. scolymus] [Cynara cardunculus]	-	-	-	-	-	-	-
Isoform0103766	0.001	0.0533333	5.73697	0.0183589	0.0410292	yes	-	-	-	-	-	-	-	-	-
Isoform0106181	0.001	0.2	7.64386	7.29494e-08	5.06625e-07	yes	-	-	-	-	-	-	-	-	-
Isoform0106683	0.001	0.1	6.64386	0.0035504	0.00985048	yes	ndhD	NADH dehydrogenase subunit 4 (chloroplast) [Chrysanthemum x morifolium]	Metabolism	Energy metabolism;Global and Overview	ko01100//Metabolic pathways;ko00190//Oxidative phosphorylation	K05575	GO:0031224//intrinsic component of membrane;GO:0044434//chloroplast part	GO:0016651//oxidoreductase activity, acting on NAD(P)H;GO:0048037//cofactor binding	GO:0022904//respiratory electron transport chain
Isoform0109646	0.001	0.06	5.90689	0.00594674	0.015453	yes	-	-	-	-	-	-	-	-	-
Isoform0113261	0.001	1.14	10.1548	0.00410001	0.011181	yes	-	-	-	-	-	-	-	-	-
Isoform0113452	0.001	0.41	8.67948	7.42671e-05	0.000309365	yes	TAO1	PREDICTED: TMV resistance protein N-like, partial [Juglans regia]	-	-	-	-	-	-	-
Isoform0113946	0.001	0.64	9.32193	3.13042e-07	1.98512e-06	yes	-	-	-	-	-	-	-	-	-
Isoform0126815	0.001	0.93	9.86109	1.25404e-21	2.42701e-20	yes	JMJ703	FY-rich, C-terminal [Cynara cardunculus var. scolymus] [Cynara cardunculus]	-	-	-	-	-	-	-
Isoform0129061	0.001	0.0666667	6.05889	0.00249927	0.00722557	yes	-	-	-	-	-	-	-	-	-
