# Supplementary material for: Whole-transcriptome analysis of differentially expressed genes in the mutant and normal capitula of Chrysanthemum morifolium
Source: BMC Genom Data. 2021 Jan 25;22:2. doi: 10.1186/s12863-021-00959-2 (PMC7853313; doi:10.1186/s12863-021-00959-2)
Supplement: Supplementary file 3 — Additional file 3. The DEGs specifically expressed in the normal capitula [file 12863_2021_959_MOESM3_ESM.xlsx]

## Sheet: Sheet1
GeneID	The normal capitula fpkm (T1)	The mutant capitula fpkm (CK)	log2 Ratio(T1/CK)	Pvalue	FDR	significant	Symbol	Description	KEGG_A_class	KEGG_B_class	Pathway	K_ID	GO Component	GO Function	GO Process
Isoform0110845	0.0333333	0.001	-5.05889	0.020125	0.044391	yes	RCN1	ABC transporter G family member 1 [Zostera marina]	-	-	-	-	-	-	-
Isoform0110978	0.0366667	0.001	-5.1964	0.00268678	0.0077037	yes	Nphs1	--	-	-	-	-	-	-	-
Isoform0093385	0.0433333	0.001	-5.43741	0.0201267	0.044391	yes	At1g64390	Carbohydrate binding domain CBM49 [Cynara cardunculus var. scolymus] [Cynara cardunculus]	-	-	-	-	-	-	-
Isoform0108360	0.0433333	0.001	-5.43741	0.020127	0.044391	yes	Gpr152	starch synthase [Klebsormidium flaccidum]	-	-	-	-	-	-	-
Isoform0110340	0.0466667	0.001	-5.54432	0.0105309	0.025377	yes	Atf7ip	--	-	-	-	-	-	-	-
Isoform0110638	0.0466667	0.001	-5.54432	0.0144424	0.0333692	yes	AAK1	PREDICTED: probable serine/threonine-protein kinase DDB_G0276461 isoform X2 [Arachis duranensis]	-	-	-	-	-	-	-
Isoform0108900	0.05	0.001	-5.64386	0.0155591	0.0355738	yes	GIP	Retrovirus-related Pol polyprotein from transposon TNT 1-94 [Cajanus cajan]	-	-	-	-	-	-	-
Isoform0109508	0.05	0.001	-5.64386	0.00950232	0.0232056	yes	ABCB21	PREDICTED: ABC transporter B family member 11-like [Prunus mume]	Environmental Information Processing	Membrane transport	ko02010//ABC transporters	K05658	-	-	-
Isoform0109943	0.0533333	0.001	-5.73697	0.016029	0.0364911	yes	OEP21B	PREDICTED: outer envelope pore protein 21B, chloroplastic-like [Juglans regia]	-	-	-	-	-	-	-
Isoform0111077	0.0533333	0.001	-5.73697	0.000220414	0.000829063	yes	-	-	-	-	-	-	-	-	-
Isoform0079774	0.0566667	0.001	-5.82443	0.0201253	0.044391	yes	NLP6	NIN-like protein, partial [Chrysanthemum x morifolium]	-	-	-	-	-	-	-
Isoform0094093	0.0566667	0.001	-5.82443	0.0189148	0.042084	yes	AtMg00310	Retrovirus-related Pol polyprotein LINE-1 [Cajanus cajan]	-	-	-	-	-	-	-
Isoform0109333	0.0566667	0.001	-5.82443	0.00265983	0.00763582	yes	Rif1	--	-	-	-	-	-	-	-
Isoform0098589	0.06	0.001	-5.90689	0.012545	0.0295187	yes	ATJ16	DnaJ domain-containing protein [Cynara cardunculus var. scolymus] [Cynara cardunculus]	-	-	-	-	-	-	-
Isoform0100853	0.06	0.001	-5.90689	0.00686226	0.0174989	yes	UPF3A	regulator of nonsense transcripts upf3 [Nicotiana attenuata]	Genetic Information Processing	Translation	ko03013//RNA transport;ko03015//mRNA surveillance pathway	K14328	-	-	-
Isoform0102459	0.06	0.001	-5.90689	0.005241	0.0138396	yes	GIP	Gag-Pol [Ipomoea batatas]	-	-	-	-	-	-	-
Isoform0103249	0.06	0.001	-5.90689	0.0120831	0.0285904	yes	-	-	-	-	-	-	-	-	-
Isoform0107479	0.06	0.001	-5.90689	0.0112392	0.0268601	yes	Zfp26	--	-	-	-	-	-	-	-
Isoform0108776	0.06	0.001	-5.90689	0.0156053	0.0356579	yes	MKI67	PREDICTED: extensin-like [Solanum tuberosum]	-	-	-	-	-	-	-
Isoform0090402	0.0633333	0.001	-5.98489	0.020163	0.0444574	yes	PCMP-H12	Exonuclease, phage-type/RecB, C-terminal [Cynara cardunculus var. scolymus] [Cynara cardunculus]	-	-	-	-	-	GO:0004518//nuclease activity	GO:0090304//nucleic acid metabolic process
Isoform0093955	0.0633333	0.001	-5.98489	0.0156249	0.0356952	yes	PDR3	AAA+ ATPase domain-containing protein [Cynara cardunculus var. scolymus] [Cynara cardunculus]	-	-	-	-	-	-	-
Isoform0094024	0.0633333	0.001	-5.98489	0.0160193	0.0364716	yes	-	-	-	-	-	-	-	-	-
Isoform0102139	0.0633333	0.001	-5.98489	0.0104787	0.025276	yes	-	-	-	-	-	-	-	-	-
Isoform0076489	0.0666667	0.001	-6.05889	0.0201627	0.0444574	yes	PHYLLO	PREDICTED: protein PHYLLO, chloroplastic isoform X2 [Solanum pennellii]	Metabolism	Metabolism of cofactors and vitamins;Global and Overview	ko01100//Metabolic pathways;ko01110//Biosynthesis of secondary metabolites;ko00130//Ubiquinone and other terpenoid-quinone biosynthesis	K14759	-	-	-
Isoform0096074	0.0666667	0.001	-6.05889	0.00578171	0.0150752	yes	PKNOX2	PREDICTED: BEL1-like homeodomain protein 9 [Arachis ipaensis]	-	-	-	-	-	-	-
Isoform0096330	0.0666667	0.001	-6.05889	0.0107211	0.0257706	yes	Phrf1	ring PHD family protein [Micromonas pusilla CCMP1545]	-	-	-	-	-	GO:0046872//metal ion binding	-
Isoform0097549	0.0666667	0.001	-6.05889	0.0195439	0.0432746	yes	-	-	-	-	-	-	-	-	-
Isoform0101532	0.0666667	0.001	-6.05889	0.00244719	0.00709544	yes	-	-	-	-	-	-	-	-	-
Isoform0073672	0.07	0.001	-6.12928	0.0189144	0.042084	yes	MPT3	PREDICTED: mitochondrial phosphate carrier protein 3, mitochondrial-like [Juglans regia]	-	-	-	-	-	-	-
Isoform0078400	0.07	0.001	-6.12928	0.0180749	0.0404741	yes	AP3M	PREDICTED: AP-3 complex subunit mu isoform X1 [Ipomoea nil]	-	-	-	-	-	-	-
Isoform0078517	0.07	0.001	-6.12928	0.0112662	0.0269157	yes	erf1	PREDICTED: eukaryotic peptide chain release factor subunit 1-3-like [Malus domestica]	Genetic Information Processing	Translation	ko03015//mRNA surveillance pathway	K03265	-	-	-
Isoform0093326	0.07	0.001	-6.12928	0.00616955	0.0159511	yes	AtMg00310	F27F5.21 [Arabidopsis thaliana]	-	-	-	-	-	-	-
Isoform0093743	0.07	0.001	-6.12928	0.00616978	0.0159511	yes	-	-	-	-	-	-	-	-	-
Isoform0101333	0.07	0.001	-6.12928	0.0125446	0.0295183	yes	PAO1	Polyamine oxidase 1 isoform 1 [Theobroma cacao]	Metabolism	Global and Overview;Metabolism of other amino acids;Amino acid metabolism	ko01100//Metabolic pathways;ko00330//Arginine and proline metabolism;ko00410//beta-Alanine metabolism	K13366	-	GO:0016647//oxidoreductase activity, acting on the CH-NH group of donors, oxygen as acceptor	GO:0006598//polyamine catabolic process
Isoform0101401	0.07	0.001	-6.12928	0.0120584	0.0285414	yes	WSD1	PREDICTED: O-acyltransferase WSD1-like [Daucus carota subsp. sativus] [Daucus carota]	-	-	-	-	-	-	-
Isoform0103320	0.07	0.001	-6.12928	0.00419654	0.0114097	yes	-	-	-	-	-	-	-	-	-
Isoform0104586	0.07	0.001	-6.12928	0.00348097	0.00968169	yes	EDRF1	Tetratricopeptide-like helical [Corchorus olitorius]	-	-	-	-	-	-	-
Isoform0105083	0.07	0.001	-6.12928	0.0108033	0.0259449	yes	NF2	hypothetical protein KFL_004880120 [Klebsormidium flaccidum]	-	-	-	-	-	-	-
Isoform0070606	0.0733333	0.001	-6.1964	0.018914	0.042084	yes	-	-	-	-	-	-	-	-	-
Isoform0075181	0.0733333	0.001	-6.1964	0.0189131	0.042084	yes	-	-	-	-	-	-	-	-	-
Isoform0076312	0.0733333	0.001	-6.1964	0.0107843	0.025905	yes	-	-	-	-	-	-	-	-	-
Isoform0078937	0.0733333	0.001	-6.1964	0.011265	0.0269139	yes	petA	cytochrome f (plastid) [Hymenopappus tenuifolius]	Metabolism	Energy metabolism;Global and Overview	ko01100//Metabolic pathways;ko00195//Photosynthesis	K02634	GO:0009536//plastid;GO:0016020//membrane	-	-
Isoform0083739	0.0733333	0.001	-6.1964	0.0180742	0.0404741	yes	At5g43450	PREDICTED: 1-aminocyclopropane-1-carboxylate oxidase homolog 11-like [Nicotiana tomentosiformis]	-	-	-	-	-	-	-
Isoform0084869	0.0733333	0.001	-6.1964	0.0180748	0.0404741	yes	-	-	-	-	-	-	-	-	-
Isoform0087348	0.0733333	0.001	-6.1964	0.0201261	0.044391	yes	NANS	N-acetylneuraminic acid synthase [Emiliania huxleyi CCMP1516]	-	-	-	-	-	-	-
Isoform0096050	0.0733333	0.001	-6.1964	0.00360359	0.00997954	yes	GIP	Gag-Pol polyprotein [Lotus japonicus]	-	-	-	-	-	-	-
Isoform0096174	0.0733333	0.001	-6.1964	0.00761335	0.0191561	yes	YEATS2	YEATS domain-containing protein 4 [Galdieria sulphuraria]	-	-	-	-	-	-	GO:0003006//developmental process involved in reproduction;GO:0035065//regulation of histone acetylation;GO:0048506//regulation of timing of meristematic phase transition
Isoform0098170	0.0733333	0.001	-6.1964	0.00572771	0.014952	yes	PCSK2	subtilisin-like protein, partial [Fragilariopsis cylindrus CCMP1102]	-	-	-	-	-	-	-
Isoform0110200	0.0733333	0.001	-6.1964	0.002272	0.00664731	yes	-	-	-	-	-	-	-	-	-
Isoform0075250	0.0766667	0.001	-6.26053	0.0202496	0.0446152	yes	-	-	-	-	-	-	-	-	-
Isoform0075412	0.0766667	0.001	-6.26053	0.0195441	0.0432746	yes	-	-	-	-	-	-	-	-	-
Isoform0077414	0.0766667	0.001	-6.26053	0.00145836	0.00449298	yes	AP3M	PREDICTED: AP-3 complex subunit mu [Vitis vinifera]	-	-	-	-	-	-	-
Isoform0102559	0.0766667	0.001	-6.26053	0.0110204	0.0264007	yes	NTM	--	-	-	-	-	-	-	-
Isoform0105784	0.0766667	0.001	-6.26053	0.00150218	0.00460962	yes	insm1b	--	-	-	-	-	-	-	-
Isoform0106984	0.0766667	0.001	-6.26053	0.00257263	0.00741334	yes	TKRP125	PREDICTED: 125 kDa kinesin-related protein [Vigna radiata var. radiata] [Vigna radiata]	-	-	-	-	GO:0005875//microtubule associated complex	GO:0003774//motor activity;GO:0015631//tubulin binding;GO:0032550//purine ribonucleoside binding	GO:0007017//microtubule-based process
Isoform0108628	0.0766667	0.001	-6.26053	0.000703265	0.00235107	yes	ccar1	hypothetical protein KFL_001640140 [Klebsormidium flaccidum]	-	-	-	-	-	-	-
Isoform0069627	0.08	0.001	-6.32193	0.00616997	0.0159511	yes	-	-	-	-	-	-	-	-	-
Isoform0072520	0.08	0.001	-6.32193	0.0155575	0.035571	yes	CSC1	PREDICTED: CSC1-like protein At4g02900 [Vitis vinifera]	-	-	-	-	-	GO:0043169//cation binding	-
Isoform0081490	0.08	0.001	-6.32193	0.0201261	0.044391	yes	-	-	-	-	-	-	-	-	-
Isoform0083760	0.08	0.001	-6.32193	0.0189147	0.042084	yes	XI-H	Dil domain-containing protein [Cynara cardunculus var. scolymus] [Cynara cardunculus]	-	-	-	-	-	-	-
Isoform0084281	0.08	0.001	-6.32193	0.0201265	0.044391	yes	-	-	-	-	-	-	-	-	-
Isoform0088185	0.08	0.001	-6.32193	0.0160301	0.0364924	yes	-	-	-	-	-	-	-	-	-
Isoform0093839	0.08	0.001	-6.32193	0.00225447	0.00660098	yes	CIN7	cell wall intertase CWI2 [Cichorium intybus]	Metabolism	Carbohydrate metabolism;Global and Overview	ko01100//Metabolic pathways;ko00500//Starch and sucrose metabolism;ko00052//Galactose metabolism	K01193	-	-	-
Isoform0099176	0.08	0.001	-6.32193	0.00125585	0.00393579	yes	Trim71	NHL repeat containing protein [Chrysochromulina sp. CCMP291]	-	-	-	-	-	-	-
Isoform0103395	0.08	0.001	-6.32193	0.00125556	0.00393543	yes	CG1090	CaCA family transporter: sodium ion/potassium ion/calcium ion, partial [Ostreococcus lucimarinus CCE9901]	-	-	-	-	-	-	-
Isoform0068736	0.0833333	0.001	-6.38082	0.00519274	0.0137286	yes	-	-	-	-	-	-	-	-	-
Isoform0073499	0.0833333	0.001	-6.38082	0.0107203	0.0257696	yes	CRSP	PREDICTED: subtilisin-like protease SBT4.3 [Citrus sinensis]	-	-	-	-	-	-	-
Isoform0074252	0.0833333	0.001	-6.38082	0.00482572	0.0128873	yes	prp39	RNA-processing protein, HAT helix [Cynara cardunculus var. scolymus] [Cynara cardunculus]	-	-	-	-	-	-	GO:0006396//RNA processing
Isoform0078451	0.0833333	0.001	-6.38082	0.0202499	0.0446152	yes	zip	Myosin heavy chain, muscle [Anthurium amnicola]	-	-	-	-	-	-	-
Isoform0083157	0.0833333	0.001	-6.38082	0.0189148	0.042084	yes	-	-	-	-	-	-	-	-	-
Isoform0100374	0.0833333	0.001	-6.38082	0.00257255	0.00741334	yes	Zfp90	PREDICTED: similar to Zinc finger protein 271 (Zinc finger protein 7) (HZF7) (Zinc finger protein ZNFphex133) (Epstein-Barr virus-induced zinc finger protein) (ZNF-EB) (CT-ZFP48) (Zinc finger protein [Bathycoccus prasinos]	-	-	-	-	-	-	-
Isoform0105237	0.0833333	0.001	-6.38082	0.000747179	0.00247988	yes	-	-	-	-	-	-	-	-	-
Isoform0106346	0.0833333	0.001	-6.38082	0.00330616	0.00925012	yes	-	-	-	-	-	-	-	-	-
Isoform0077045	0.0866667	0.001	-6.43741	0.0113706	0.0271294	yes	-	-	-	-	-	-	-	-	-
Isoform0083412	0.0866667	0.001	-6.43741	0.00607791	0.0157475	yes	TLR5	Hypothetical leucine rich repeat protein [Ectocarpus siliculosus]	-	-	-	-	-	-	-
Isoform0090437	0.0866667	0.001	-6.43741	0.00578133	0.0150745	yes	-	-	-	-	-	-	-	-	-
Isoform0100606	0.0866667	0.001	-6.43741	0.00235523	0.00686024	yes	-	-	-	-	-	-	-	-	-
Isoform0102864	0.0866667	0.001	-6.43741	0.00319784	0.0089813	yes	-	-	-	-	-	-	-	-	-
Isoform0109190	0.0866667	0.001	-6.43741	0.000234048	0.000875272	yes	PIF1	helicase-like protein [Oryza sativa Japonica Group]	-	-	-	-	-	-	-
Isoform0110290	0.0866667	0.001	-6.43741	2.41254e-05	0.000110812	yes	NCKAP5	--	-	-	-	-	-	-	-
Isoform0111076	0.0866667	0.001	-6.43741	1.40226e-06	8.05947e-06	yes	PHF3	PHD finger protein 3 [Anthurium amnicola]	-	-	-	-	-	-	-
Isoform0061558	0.09	0.001	-6.49185	0.00950071	0.0232034	yes	Zfp26	PREDICTED: similar to Zinc finger protein 271 (Zinc finger protein 7) (HZF7) (Zinc finger protein ZNFphex133) (Epstein-Barr virus-induced zinc finger protein) (ZNF-EB) (CT-ZFP48) (Zinc finger protein [Bathycoccus prasinos]	-	-	-	-	-	-	-
Isoform0077607	0.09	0.001	-6.49185	0.00850251	0.0210772	yes	6-FEH	cell wall intertase CWI2 [Cichorium intybus]	Metabolism	Carbohydrate metabolism;Global and Overview	ko01100//Metabolic pathways;ko00500//Starch and sucrose metabolism;ko00052//Galactose metabolism	K01193	-	-	-
Isoform0085784	0.09	0.001	-6.49185	0.00499909	0.0132876	yes	At1g78910	PREDICTED: RNA pseudouridine synthase 3, mitochondrial isoform X1 [Juglans regia]	-	-	-	-	-	GO:0003676//nucleic acid binding;GO:0016866//intramolecular transferase activity	GO:0016070//RNA metabolic process
Isoform0088105	0.09	0.001	-6.49185	0.0162027	0.0368239	yes	-	-	-	-	-	-	-	-	-
Isoform0090518	0.09	0.001	-6.49185	0.00470279	0.0126047	yes	ALDH2B4	Aldehyde dehydrogenase, conserved site-containing protein [Cynara cardunculus var. scolymus] [Cynara cardunculus]	Metabolism	Lipid metabolism;Metabolism of terpenoids and polyketides;Global and Overview;Metabolism of other amino acids;Amino acid metabolism;Carbohydrate metabolism	ko01100//Metabolic pathways;ko01110//Biosynthesis of secondary metabolites;ko01130//Biosynthesis of antibiotics;ko01120//Microbial metabolism in diverse environments;ko00010//Glycolysis / Gluconeogenesis;ko00620//Pyruvate metabolism;ko00071//Fatty acid degradation;ko00040//Pentose and glucuronate interconversions;ko00561//Glycerolipid metabolism;ko00330//Arginine and proline metabolism;ko00280//V…	K00128	-	-	-
Isoform0090658	0.09	0.001	-6.49185	0.0104787	0.025276	yes	GIP	Retrovirus-related Pol polyprotein from transposon TNT 1-94, partial [Cajanus cajan]	-	-	-	-	-	-	-
Isoform0090690	0.09	0.001	-6.49185	0.00969581	0.0236086	yes	FER	cytochrome b5-like heme/steroid binding domain-containing protein [Cynara cardunculus var. scolymus] [Cynara cardunculus]	-	-	-	-	-	-	-
Isoform0094869	0.09	0.001	-6.49185	0.0058313	0.0151873	yes	-	-	-	-	-	-	-	-	-
Isoform0102838	0.09	0.001	-6.49185	0.000316439	0.00114869	yes	DMXL2	transducin family protein / WD-40 repeat family protein [Zea mays]	-	-	-	-	-	-	-
Isoform0103228	0.09	0.001	-6.49185	0.00165204	0.00501466	yes	-	-	-	-	-	-	-	-	-
Isoform0038489	0.0933333	0.001	-6.54432	0.0201251	0.044391	yes	-	-	-	-	-	-	-	-	-
Isoform0056500	0.0933333	0.001	-6.54432	0.0107206	0.0257699	yes	spo	PREDICTED: flavonoid 3'-monooxygenase-like [Sesamum indicum]	-	-	-	-	-	-	-
Isoform0071710	0.0933333	0.001	-6.54432	0.00257279	0.0074136	yes	-	-	-	-	-	-	-	-	-
Isoform0082613	0.0933333	0.001	-6.54432	0.00600751	0.0155877	yes	SNRK	PREDICTED: SNF1-related protein kinase catalytic subunit alpha KIN10-like isoform X2 [Glycine max]	Cellular Processes	Transport and catabolism	ko04140//Regulation of autophagy	K07198	-	-	-
Isoform0083902	0.0933333	0.001	-6.54432	0.00255881	0.00737878	yes	NRPB2	RNA polymerase II second largest subunit, partial [Nepenthes maxima]	Metabolism;Genetic Information Processing	Transcription;Nucleotide metabolism;Global and Overview	ko01100//Metabolic pathways;ko00230//Purine metabolism;ko00240//Pyrimidine metabolism;ko03020//RNA polymerase	K03010	-	-	-
Isoform0109590	0.0933333	0.001	-6.54432	0.000912173	0.00296083	yes	AVP1	Pyrophosphate-energised proton pump [Cynara cardunculus var. scolymus] [Cynara cardunculus]	Metabolism	Energy metabolism	ko00190//Oxidative phosphorylation	K01507	-	GO:0016491//oxidoreductase activity	GO:0044765//single-organism transport
Isoform0110309	0.0933333	0.001	-6.54432	2.12701e-05	9.86673e-05	yes	pyx	Ankyrin-2 [Symbiodinium microadriaticum]	-	-	-	-	-	-	-
Isoform0070002	0.0966667	0.001	-6.59495	0.00498168	0.0132491	yes	abcG23	ATP-binding cassette sub-family a member 3-like protein, partial [Chrysochromulina sp. CCMP291]	Environmental Information Processing	Membrane transport	ko02010//ABC transporters	K05641	-	-	-
Isoform0072595	0.0966667	0.001	-6.59495	0.0012556	0.00393549	yes	RPL15A	Ribosomal protein L15e [Cynara cardunculus var. scolymus] [Cynara cardunculus]	Genetic Information Processing	Translation	ko03010//Ribosome	K02877	-	-	-
Isoform0126681	0.0966667	0.001	-6.59495	0.00578275	0.0150765	yes	-	-	-	-	-	-	-	-	-
Isoform0036826	0.1	0.001	-6.64386	0.0107192	0.0257681	yes	GAPDH	PREDICTED: glyceraldehyde-3-phosphate dehydrogenase, cytosolic-like, partial [Vigna radiata var. radiata] [Vigna radiata]	Metabolism	Global and Overview;Energy metabolism;Carbohydrate metabolism	ko01100//Metabolic pathways;ko01110//Biosynthesis of secondary metabolites;ko01130//Biosynthesis of antibiotics;ko01120//Microbial metabolism in diverse environments;ko01200//Carbon metabolism;ko01230//Biosynthesis of amino acids;ko00010//Glycolysis / Gluconeogenesis;ko00710//Carbon fixation in photosynthetic organisms	K00134	-	-	-
Isoform0047755	0.1	0.001	-6.64386	0.0201277	0.0443917	yes	RPS24B	40S ribosomal protein S24-2 [Cajanus cajan]	Genetic Information Processing	Translation	ko03010//Ribosome	K02974	GO:0030529//intracellular ribonucleoprotein complex	GO:0005198//structural molecule activity	GO:0010467//gene expression
Isoform0070098	0.1	0.001	-6.64386	0.00189441	0.00566249	yes	Mpnd	expressed protein [Chlorella variabilis]	-	-	-	-	-	-	-
Isoform0072193	0.1	0.001	-6.64386	0.0113712	0.0271303	yes	Bp10	Cupredoxin [Cynara cardunculus var. scolymus] [Cynara cardunculus]	-	-	-	-	-	-	-
Isoform0074904	0.1	0.001	-6.64386	0.0073492	0.0185754	yes	ABCG39	AAA+ ATPase domain-containing protein [Cynara cardunculus var. scolymus] [Cynara cardunculus]	-	-	-	-	-	-	-
Isoform0079553	0.1	0.001	-6.64386	0.00794033	0.0198633	yes	-	-	-	-	-	-	-	-	-
Isoform0094404	0.1	0.001	-6.64386	0.000662105	0.00222837	yes	Lrrc15	Hypothetical leucine rich repeat protein [Ectocarpus siliculosus]	-	-	-	-	-	-	-
Isoform0101133	0.1	0.001	-6.64386	0.00105879	0.00338145	yes	-	-	-	-	-	-	-	-	-
Isoform0109613	0.1	0.001	-6.64386	8.86386e-05	0.000363771	yes	lolal	Longitudinals lacking protein, isoforms H/M/V, partial [Anthurium amnicola]	-	-	-	-	-	-	-
Isoform0035838	0.103333	0.001	-6.69116	0.0204791	0.0450422	yes	-	-	-	-	-	-	-	-	-
Isoform0052902	0.103333	0.001	-6.69116	0.018915	0.042084	yes	-	-	-	-	-	-	-	-	-
Isoform0084845	0.103333	0.001	-6.69116	0.00255904	0.00737927	yes	NOL4L	--	-	-	-	-	-	-	-
Isoform0085911	0.103333	0.001	-6.69116	0.00145833	0.00449298	yes	-	-	-	-	-	-	-	-	-
Isoform0085973	0.103333	0.001	-6.69116	0.00457994	0.0123178	yes	PCMP-H12	Exonuclease, phage-type/RecB, C-terminal [Cynara cardunculus var. scolymus] [Cynara cardunculus]	-	-	-	-	-	GO:0004518//nuclease activity	GO:0090304//nucleic acid metabolic process
Isoform0087073	0.103333	0.001	-6.69116	0.00583204	0.0151886	yes	-	-	-	-	-	-	-	-	-
Isoform0087797	0.103333	0.001	-6.69116	0.00850224	0.0210769	yes	-	-	-	-	-	-	-	-	-
Isoform0096132	0.103333	0.001	-6.69116	0.000662105	0.00222837	yes	SMC4	structural maintenance of chromosomes protein [Medicago truncatula]	-	-	-	-	-	-	GO:0000819//sister chromatid segregation;GO:0003006//developmental process involved in reproduction;GO:0006259//DNA metabolic process;GO:0006342//chromatin silencing;GO:0007126//meiotic nuclear division;GO:0009791//post-embryonic development;GO:0010564//regulation of cell cycle process;GO:0034968//histone lysine methylation;GO:0035194//posttranscriptional gene silencing by RNA;GO:0070918//product…
Isoform0096889	0.103333	0.001	-6.69116	0.000722599	0.00240806	yes	-	-	-	-	-	-	-	-	-
Isoform0100966	0.103333	0.001	-6.69116	0.000511485	0.00176969	yes	Cbx3	PREDICTED: chromo domain-containing protein LHP1 [Eucalyptus grandis]	-	-	-	-	-	-	GO:0006325//chromatin organization;GO:0006355//regulation of transcription, DNA-templated;GO:0016458//gene silencing;GO:0045814//negative regulation of gene expression, epigenetic;GO:0048731//system development
Isoform0105526	0.103333	0.001	-6.69116	0.00217534	0.00639889	yes	norpA	PLC-like phosphodiesterase [Fragilariopsis cylindrus CCMP1102]	Environmental Information Processing;Metabolism	Signal transduction;Carbohydrate metabolism;Global and Overview	ko01100//Metabolic pathways;ko04070//Phosphatidylinositol signaling system;ko00562//Inositol phosphate metabolism	K05857	-	-	-
Isoform0110766	0.103333	0.001	-6.69116	5.60808e-07	3.43068e-06	yes	Acsl1	PREDICTED: long chain acyl-CoA synthetase 6, peroxisomal [Fragaria vesca subsp. vesca] [Fragaria vesca]	Cellular Processes;Metabolism	Transport and catabolism;Lipid metabolism;Global and Overview	ko01100//Metabolic pathways;ko04146//Peroxisome;ko01212//Fatty acid metabolism;ko00071//Fatty acid degradation;ko00061//Fatty acid biosynthesis	K01897	-	-	GO:0006629//lipid metabolic process;GO:0044237//cellular metabolic process;GO:0044763//single-organism cellular process
Isoform0026832	0.106667	0.001	-6.73697	0.00519231	0.0137282	yes	GSVIVT00026920001	pectin lyase superfamily protein [Medicago truncatula]	-	-	-	-	-	GO:0016787//hydrolase activity	GO:0044238//primary metabolic process;GO:0045229//external encapsulating structure organization
Isoform0031121	0.106667	0.001	-6.73697	0.0156241	0.0356945	yes	TPST	Armadillo-like helical, partial [Cynara cardunculus var. scolymus] [Cynara cardunculus]	-	-	-	-	-	-	-
Isoform0049475	0.106667	0.001	-6.73697	0.0201244	0.044391	yes	SKU5	PREDICTED: monocopper oxidase-like protein SKU5 [Populus euphratica]	-	-	-	-	GO:0005576//extracellular region;GO:0005618//cell wall;GO:0005911//cell-cell junction;GO:0031090//organelle membrane;GO:0031225//anchored component of membrane	GO:0003824//catalytic activity;GO:0043169//cation binding	GO:0009826//unidimensional cell growth;GO:0010053//root epidermal cell differentiation;GO:0043479//pigment accumulation in tissues in response to UV light;GO:0044711//single-organism biosynthetic process;GO:0045229//external encapsulating structure organization;GO:0048588//developmental cell growth;GO:0051273//beta-glucan metabolic process;GO:0065008//regulation of biological quality
Isoform0069277	0.106667	0.001	-6.73697	0.00572622	0.0149492	yes	Cdt1	PREDICTED: CDT1-like protein b [Prunus mume]	-	-	-	-	-	-	-
Isoform0071018	0.106667	0.001	-6.73697	0.00126478	0.00396033	yes	-	-	-	-	-	-	-	-	-
Isoform0076768	0.106667	0.001	-6.73697	0.00133363	0.00415008	yes	ACHE	Venom carboxylesterase-6 [Anthurium amnicola]	Metabolism	Lipid metabolism	ko00564//Glycerophospholipid metabolism	K01049	-	-	-
Isoform0087705	0.106667	0.001	-6.73697	0.00070336	0.00235127	yes	-	-	-	-	-	-	-	-	-
Isoform0095032	0.106667	0.001	-6.73697	0.00363896	0.0100679	yes	IREH1	C2 calcium-dependent membrane targeting [Cynara cardunculus var. scolymus] [Cynara cardunculus]	-	-	-	-	-	-	-
Isoform0095427	0.106667	0.001	-6.73697	0.00334777	0.00935188	yes	Nrif1	PREDICTED: similar to Zinc finger protein 271 (Zinc finger protein 7) (HZF7) (Zinc finger protein ZNFphex133) (Epstein-Barr virus-induced zinc finger protein) (ZNF-EB) (CT-ZFP48) (Zinc finger protein [Bathycoccus prasinos]	-	-	-	-	-	-	-
Isoform0100669	0.106667	0.001	-6.73697	0.00122792	0.00385945	yes	At3g49730	PREDICTED: LOW QUALITY PROTEIN: pentatricopeptide repeat-containing protein At3g49730-like [Sesamum indicum]	-	-	-	-	-	-	-
Isoform0104978	0.106667	0.001	-6.73697	0.000676715	0.00227189	yes	PAXBP1	GC-rich sequence DNA-binding factor 1 [Anthurium amnicola]	-	-	-	-	-	-	-
Isoform0107465	0.106667	0.001	-6.73697	0.00010006	0.000405925	yes	FAD2	Fatty acid desaturase, type 1 [Cynara cardunculus var. scolymus] [Cynara cardunculus]	Metabolism	Lipid metabolism;Global and Overview	ko01212//Fatty acid metabolism;ko01040//Biosynthesis of unsaturated fatty acids	K10256	-	-	-
Isoform0108679	0.106667	0.001	-6.73697	7.43438e-05	0.000309665	yes	Ankrd13c	PREDICTED: ankyrin repeat domain-containing protein 13B-like [Setaria italica]	-	-	-	-	-	-	-
Isoform0036930	0.11	0.001	-6.78136	0.00524118	0.0138396	yes	-	-	-	-	-	-	-	-	-
Isoform0040552	0.11	0.001	-6.78136	0.0180756	0.040475	yes	-	-	-	-	-	-	-	-	-
Isoform0041344	0.11	0.001	-6.78136	0.0112397	0.0268605	yes	-	-	-	-	-	-	-	-	-
Isoform0042599	0.11	0.001	-6.78136	0.00616971	0.0159511	yes	PPF-1	Membrane insertase OXA1/ALB3/YidC [Cynara cardunculus var. scolymus] [Cynara cardunculus]	Genetic Information Processing	Folding, sorting and degradation	ko03060//Protein export	K03217	-	-	-
Isoform0044483	0.11	0.001	-6.78136	0.00640726	0.0164862	yes	-	-	-	-	-	-	-	-	-
Isoform0054250	0.11	0.001	-6.78136	0.0112833	0.0269516	yes	-	-	-	-	-	-	-	-	-
Isoform0055059	0.11	0.001	-6.78136	0.0180741	0.0404741	yes	-	-	-	-	-	-	-	-	-
Isoform0060586	0.11	0.001	-6.78136	0.00640676	0.0164855	yes	Rreb1	Transcriptional regulator prz1, partial [Anthurium amnicola]	-	-	-	-	-	-	-
Isoform0069780	0.11	0.001	-6.78136	0.0108765	0.0260977	yes	ANAPC4	PREDICTED: anaphase-promoting complex subunit 4 [Citrus sinensis]	Genetic Information Processing	Folding, sorting and degradation	ko04120//Ubiquitin mediated proteolysis	K03351	-	-	GO:0009987//cellular process;GO:0044699//single-organism process
Isoform0096385	0.11	0.001	-6.78136	0.00172556	0.00521288	yes	TRIO	--	-	-	-	-	-	-	-
Isoform0099828	0.11	0.001	-6.78136	0.00031827	0.00115482	yes	ttc39c	predicted protein [Physcomitrella patens]	-	-	-	-	-	-	-
Isoform0110056	0.11	0.001	-6.78136	1.53154e-06	8.74643e-06	yes	L	--	-	-	-	-	-	-	-
Isoform0118458	0.11	0.001	-6.78136	0.0105315	0.0253775	yes	INVA	beta-fructofuranosidase [Cichorium intybus]	Metabolism	Global and Overview;Carbohydrate metabolism	ko01100//Metabolic pathways;ko00500//Starch and sucrose metabolism;ko00052//Galactose metabolism	K01193	-	-	-
Isoform0043425	0.113333	0.001	-6.82443	0.00924335	0.0226571	yes	TPL	Calcium-binding EF-hand [Cynara cardunculus var. scolymus] [Cynara cardunculus]	-	-	-	-	-	-	-
Isoform0044842	0.113333	0.001	-6.82443	0.00317515	0.00892438	yes	-	-	-	-	-	-	-	-	-
Isoform0055891	0.113333	0.001	-6.82443	0.00686285	0.0175	yes	SPSB3	--	-	-	-	-	-	-	-
Isoform0063097	0.113333	0.001	-6.82443	0.00615125	0.0159111	yes	-	-	-	-	-	-	-	-	-
Isoform0071635	0.113333	0.001	-6.82443	0.000428116	0.00150858	yes	At5g33370	PREDICTED: GDSL esterase/lipase At5g33370-like isoform X2 [Erythranthe guttata]	-	-	-	-	-	GO:0016787//hydrolase activity	-
Isoform0082422	0.113333	0.001	-6.82443	0.00462415	0.0124217	yes	-	-	-	-	-	-	-	-	-
Isoform0083812	0.113333	0.001	-6.82443	0.00125583	0.00393579	yes	CRSP	PREDICTED: subtilisin-like protease SBT4.4 [Prunus mume]	-	-	-	-	-	-	-
Isoform0107719	0.113333	0.001	-6.82443	0.000135012	0.000532311	yes	CG11141	--	-	-	-	-	-	-	-
Isoform0108200	0.113333	0.001	-6.82443	6.48138e-05	0.000273282	yes	ptk2	PREDICTED: serine/threonine-protein kinase HT1-like [Arachis duranensis]	-	-	-	-	-	-	-
Isoform0109177	0.113333	0.001	-6.82443	2.0527e-05	9.55272e-05	yes	-	-	-	-	-	-	-	-	-
Isoform0036831	0.116667	0.001	-6.86625	0.0198219	0.0438179	yes	SRF3	PREDICTED: protein STRUBBELIG-RECEPTOR FAMILY 3 isoform X2 [Nicotiana tomentosiformis]	-	-	-	-	-	GO:0016301//kinase activity	GO:0006468//protein phosphorylation
Isoform0073474	0.116667	0.001	-6.86625	0.00111394	0.00353753	yes	-	-	-	-	-	-	-	-	-
Isoform0084785	0.116667	0.001	-6.86625	0.00143931	0.00444207	yes	MYLK	myosin light chain kinase [Thalassiosira pseudonana CCMP1335]	-	-	-	-	-	GO:0016740//transferase activity	-
Isoform0087883	0.116667	0.001	-6.86625	0.00134193	0.00417339	yes	foi	PREDICTED: IAA-alanine resistance protein 1 isoform X1 [Amborella trichopoda]	-	-	-	-	-	-	-
Isoform0090655	0.116667	0.001	-6.86625	0.00148009	0.00455095	yes	-	-	-	-	-	-	-	-	-
Isoform0101193	0.116667	0.001	-6.86625	9.42293e-05	0.000384542	yes	DMXL1	RAVE complex protein Rav1 C-terminal, partial [Cynara cardunculus var. scolymus] [Cynara cardunculus]	-	-	-	-	-	-	-
Isoform0102194	0.116667	0.001	-6.86625	0.000208305	0.000788132	yes	Mllt4	--	-	-	-	-	-	-	-
Isoform0110043	0.116667	0.001	-6.86625	2.79268e-06	1.52865e-05	yes	ptc	PREDICTED: Niemann-Pick C1 protein [Arachis ipaensis]	-	-	-	-	-	-	-
Isoform0111083	0.116667	0.001	-6.86625	6.50154e-12	6.98696e-11	yes	DLG2	PREDICTED: guanylate kinase 1-like [Musa acuminata subsp. malaccensis] [Musa acuminata]	Metabolism	Nucleotide metabolism;Global and Overview	ko01100//Metabolic pathways;ko00230//Purine metabolism	K00942	-	-	-
Isoform0122096	0.116667	0.001	-6.86625	0.0204798	0.0450422	yes	ABCG39	AAA+ ATPase domain-containing protein [Cynara cardunculus var. scolymus] [Cynara cardunculus]	-	-	-	-	-	-	-
Isoform0029345	0.12	0.001	-6.90689	0.010479	0.025276	yes	WAKL9	PREDICTED: wall-associated receptor kinase 2-like [Daucus carota subsp. sativus] [Daucus carota]	-	-	-	-	-	-	-
Isoform0030192	0.12	0.001	-6.90689	0.0120577	0.0285409	yes	-	-	-	-	-	-	-	-	-
Isoform0032840	0.12	0.001	-6.90689	0.00499923	0.0132876	yes	-	-	-	-	-	-	-	-	-
Isoform0033121	0.12	0.001	-6.90689	0.00615127	0.0159111	yes	AAEL008004	Fatty acid elongase [Ectocarpus siliculosus]	Metabolism	Lipid metabolism;Global and Overview	ko01110//Biosynthesis of secondary metabolites;ko00062//Fatty acid elongation	K10249	-	-	-
Isoform0057703	0.12	0.001	-6.90689	0.00578134	0.0150745	yes	-	-	-	-	-	-	-	-	-
Isoform0067566	0.12	0.001	-6.90689	0.0204791	0.0450422	yes	TAF5	PREDICTED: transcription initiation factor TFIID subunit 5 [Oryza sativa Japonica Group]	Genetic Information Processing	Transcription	ko03022//Basal transcription factors	K03130	-	-	-
Isoform0071052	0.12	0.001	-6.90689	0.00218423	0.00642195	yes	-	-	-	-	-	-	-	-	-
Isoform0071948	0.12	0.001	-6.90689	0.0011192	0.00355232	yes	-	-	-	-	-	-	-	-	-
Isoform0072932	0.12	0.001	-6.90689	0.00172558	0.00521288	yes	-	-	-	-	-	-	-	-	-
Isoform0085789	0.12	0.001	-6.90689	0.00207904	0.00614955	yes	-	-	-	-	-	-	-	-	-
Isoform0096590	0.12	0.001	-6.90689	0.000217868	0.000820712	yes	-	-	-	-	-	-	-	-	-
Isoform0099394	0.12	0.001	-6.90689	0.000514466	0.00177914	yes	At3g55800	PREDICTED: heparan-alpha-glucosaminide N-acetyltransferase [Cucumis melo]	Metabolism	Glycan biosynthesis and metabolism;Global and Overview	ko01100//Metabolic pathways;ko00531//Glycosaminoglycan degradation	K10532	-	-	-
Isoform0101310	0.12	0.001	-6.90689	0.000111444	0.000447223	yes	VPS11	PREDICTED: vacuolar protein-sorting-associated protein 11 homolog [Prunus mume]	-	-	-	-	-	-	-
Isoform0108488	0.12	0.001	-6.90689	2.47907e-06	1.36836e-05	yes	FAS2	--	-	-	-	-	-	-	-
Isoform0126606	0.12	0.001	-6.90689	0.00189428	0.0056624	yes	SDR1	Glucose/ribitol dehydrogenase [Cynara cardunculus var. scolymus] [Cynara cardunculus]	Metabolism	Metabolism of terpenoids and polyketides;Global and Overview	ko01110//Biosynthesis of secondary metabolites;ko00902//Monoterpenoid biosynthesis	K15095	-	-	-
Isoform0128087	0.12	0.001	-6.90689	0.000342339	0.00123379	yes	GAUT8	Glycosyl transferase, family 8 [Cynara cardunculus var. scolymus] [Cynara cardunculus]	Metabolism	Carbohydrate metabolism	ko00500//Starch and sucrose metabolism;ko00520//Amino sugar and nucleotide sugar metabolism	K13648	-	GO:0008194//UDP-glycosyltransferase activity	-
Isoform0041043	0.123333	0.001	-6.94642	0.00257247	0.00741334	yes	-	-	-	-	-	-	-	-	-
Isoform0050748	0.123333	0.001	-6.94642	0.0110197	0.0263999	yes	SAC1	PREDICTED: phosphoinositide phosphatase SAC1-like, partial [Nicotiana sylvestris]	-	-	-	-	-	-	-
Isoform0062393	0.123333	0.001	-6.94642	0.0148174	0.0341039	yes	SYT2	C2 domain-containing protein [Cephalotus follicularis]	-	-	-	-	-	-	-
Isoform0071453	0.123333	0.001	-6.94642	0.00283029	0.00806803	yes	BTRC	WD40 repeat-like protein [Coccomyxa subellipsoidea C-169]	Genetic Information Processing	Folding, sorting and degradation	ko04120//Ubiquitin mediated proteolysis	K10260	-	-	-
Isoform0078812	0.123333	0.001	-6.94642	0.00248878	0.00719927	yes	tin-13	PREDICTED: mitochondrial import inner membrane translocase subunit Tim13-like isoform X4 [Elaeis guineensis]	-	-	-	-	-	-	-
Isoform0094309	0.123333	0.001	-6.94642	5.81031e-05	0.000247298	yes	Whsc1	histone H3 methyltransferase [Volvox carteri f. nagariensis]	Metabolism	Amino acid metabolism	ko00310//Lysine degradation	K11423	-	GO:0016740//transferase activity	-
Isoform0097753	0.123333	0.001	-6.94642	0.00062853	0.00212724	yes	-	-	-	-	-	-	-	-	-
Isoform0101290	0.123333	0.001	-6.94642	4.77896e-05	0.000207079	yes	TIC56	PREDICTED: protein TIC 56, chloroplastic [Daucus carota subsp. sativus] [Daucus carota]	-	-	-	-	-	-	-
Isoform0101505	0.123333	0.001	-6.94642	7.93346e-05	0.000328653	yes	mfsd6a	Major facilitator superfamily domain protein [Nannochloropsis gaditana]	-	-	-	-	-	-	-
Isoform0031880	0.126667	0.001	-6.98489	0.00268666	0.00770354	yes	TGA2	PREDICTED: transcription factor HBP-1b(c38) [Fragaria vesca subsp. vesca] [Fragaria vesca]	Environmental Information Processing	Signal transduction	ko04075//Plant hormone signal transduction	K14431	-	-	-
Isoform0037107	0.126667	0.001	-6.98489	0.00244741	0.0070959	yes	-	-	-	-	-	-	-	-	-
Isoform0042198	0.126667	0.001	-6.98489	0.00257362	0.00741516	yes	PRC1	hypothetical protein FRACYDRAFT_261300 [Fragilariopsis cylindrus CCMP1102]	-	-	-	-	-	-	-
Isoform0065855	0.126667	0.001	-6.98489	0.00524076	0.0138394	yes	CTTNBP2NL	--	-	-	-	-	-	-	-
Isoform0074394	0.126667	0.001	-6.98489	0.00182794	0.00548763	yes	pelp1	--	-	-	-	-	-	-	-
Isoform0075511	0.126667	0.001	-6.98489	0.00070408	0.00235325	yes	heatr6	PREDICTED: HEAT repeat-containing protein 6 isoform X2 [Erythranthe guttata]	-	-	-	-	-	-	-
Isoform0077423	0.126667	0.001	-6.98489	0.000331653	0.00119864	yes	TKRP125	PREDICTED: kinesin-like protein KIN-5C [Theobroma cacao]	-	-	-	-	GO:0005875//microtubule associated complex	GO:0003774//motor activity;GO:0015631//tubulin binding;GO:0032550//purine ribonucleoside binding	GO:0007017//microtubule-based process
Isoform0090085	0.126667	0.001	-6.98489	0.00016273	0.000630262	yes	-	-	-	-	-	-	-	-	-
Isoform0094538	0.126667	0.001	-6.98489	3.80404e-05	0.000168226	yes	KLF5	PREDICTED: similar to Zinc finger protein 271 (Zinc finger protein 7) (HZF7) (Zinc finger protein ZNFphex133) (Epstein-Barr virus-induced zinc finger protein) (ZNF-EB) (CT-ZFP48) (Zinc finger protein [Bathycoccus prasinos]	-	-	-	-	-	-	-
Isoform0096548	0.126667	0.001	-6.98489	0.000234054	0.000875272	yes	-	-	-	-	-	-	-	-	-
Isoform0098300	0.126667	0.001	-6.98489	0.000763628	0.00252886	yes	fru	Longitudinals lacking protein, isoforms H/M/V, partial [Anthurium amnicola]	-	-	-	-	-	-	-
Isoform0028573	0.13	0.001	-7.02237	0.00230453	0.00673039	yes	WAK2	EGF-like calcium-binding, partial [Cynara cardunculus var. scolymus] [Cynara cardunculus]	-	-	-	-	-	-	-
Isoform0040286	0.13	0.001	-7.02237	0.00524159	0.0138399	yes	-	-	-	-	-	-	-	-	-
Isoform0057620	0.13	0.001	-7.02237	0.00255921	0.00737958	yes	At3g62260	PREDICTED: probable protein phosphatase 2C 49 [Ipomoea nil]	-	-	-	-	-	-	-
Isoform0073992	0.13	0.001	-7.02237	0.00235552	0.00686061	yes	PLDP1	Phospholipase D family [Corchorus olitorius]	Cellular Processes;Metabolism	Lipid metabolism;Global and Overview;Transport and catabolism	ko01100//Metabolic pathways;ko01110//Biosynthesis of secondary metabolites;ko04144//Endocytosis;ko00564//Glycerophospholipid metabolism;ko00565//Ether lipid metabolism	K01115	-	GO:0004620//phospholipase activity	GO:0006629//lipid metabolic process;GO:0006952//defense response;GO:0009628//response to abiotic stimulus;GO:0009755//hormone-mediated signaling pathway;GO:0031668//cellular response to extracellular stimulus;GO:0033554//cellular response to stress;GO:0043067//regulation of programmed cell death;GO:0048364//root development;GO:0051707//response to other organism;GO:0071229//cellular response to a…
Isoform0082969	0.13	0.001	-7.02237	0.000703316	0.00235118	yes	Pnrc2	--	-	-	-	-	-	-	-
Isoform0083032	0.13	0.001	-7.02237	0.00166794	0.00505683	yes	Kiaa0319l	--	-	-	-	-	-	-	-
Isoform0086113	0.13	0.001	-7.02237	0.000671914	0.00225695	yes	C2orf69	PREDICTED: UPF0565 protein C2orf69 [Brassica rapa]	-	-	-	-	-	-	-
Isoform0087415	0.13	0.001	-7.02237	0.000405984	0.00143768	yes	EDC4	Enhancer of mRNA-decapping protein 4, partial [Anthurium amnicola]	Genetic Information Processing	Folding, sorting and degradation	ko03018//RNA degradation	K12616	-	-	-
Isoform0100717	0.13	0.001	-7.02237	0.000424772	0.00149782	yes	CHD1	protein CHROMATIN REMODELING 5-like [Asparagus officinalis]	-	-	-	-	-	-	-
Isoform0101190	0.13	0.001	-7.02237	4.21953e-05	0.000184777	yes	PFP-ALPHA1	Phosphofructokinase domain-containing protein [Cynara cardunculus var. scolymus] [Cynara cardunculus]	Metabolism	Global and Overview;Carbohydrate metabolism	ko01100//Metabolic pathways;ko01110//Biosynthesis of secondary metabolites;ko01130//Biosynthesis of antibiotics;ko01120//Microbial metabolism in diverse environments;ko00051//Fructose and mannose metabolism	K00895	GO:0044444//cytoplasmic part	GO:0008443//phosphofructokinase activity	GO:0006637//acyl-CoA metabolic process;GO:0009746//response to hexose;GO:0016129//phytosteroid biosynthetic process;GO:0016458//gene silencing;GO:0034285//response to disaccharide;GO:0034968//histone lysine methylation
Isoform0102704	0.13	0.001	-7.02237	0.000215482	0.000812558	yes	Onecut1	--	-	-	-	-	-	-	-
Isoform0104662	0.13	0.001	-7.02237	0.000239722	0.000894359	yes	-	-	-	-	-	-	-	-	-
Isoform0111048	0.13	0.001	-7.02237	9.22094e-09	7.18988e-08	yes	Rreb1	PREDICTED: similar to Zinc finger protein 271 (Zinc finger protein 7) (HZF7) (Zinc finger protein ZNFphex133) (Epstein-Barr virus-induced zinc finger protein) (ZNF-EB) (CT-ZFP48) (Zinc finger protein [Bathycoccus prasinos]	-	-	-	-	-	-	-
Isoform0029059	0.133333	0.001	-7.05889	0.0045799	0.0123178	yes	Antp	--	-	-	-	-	-	-	-
Isoform0042812	0.133333	0.001	-7.05889	0.0064882	0.016669	yes	CG7766	--	-	-	-	-	-	-	-
Isoform0065763	0.133333	0.001	-7.05889	0.00310979	0.00876483	yes	HSD1	Glucose/ribitol dehydrogenase [Cynara cardunculus var. scolymus] [Cynara cardunculus]	-	-	-	-	-	-	-
Isoform0069095	0.133333	0.001	-7.05889	0.000659614	0.00222063	yes	FANCD2	PREDICTED: Fanconi anemia group D2 protein homolog isoform X2 [Zea mays]	-	-	-	-	-	-	-
Isoform0071664	0.133333	0.001	-7.05889	0.000301101	0.00109851	yes	L	--	-	-	-	-	-	-	-
Isoform0078421	0.133333	0.001	-7.05889	0.000676757	0.00227197	yes	KCNJ12	inward rectifier K+ channel family transporter, partial [Micromonas commoda]	-	-	-	-	-	-	GO:0006810//transport
Isoform0088416	0.133333	0.001	-7.05889	0.00260081	0.00748594	yes	At3g21360	PREDICTED: clavaminate synthase-like protein At3g21360 [Sesamum indicum]	-	-	-	-	-	-	-
Isoform0093256	0.133333	0.001	-7.05889	0.000159306	0.000618287	yes	rpoB	DNA-directed RNA polymerase, subunit 2, partial [Cynara cardunculus var. scolymus] [Cynara cardunculus]	Genetic Information Processing;Metabolism	Global and Overview;Transcription;Nucleotide metabolism	ko01100//Metabolic pathways;ko00230//Purine metabolism;ko00240//Pyrimidine metabolism;ko03020//RNA polymerase	K03043	GO:0009536//plastid	GO:0001882//nucleoside binding;GO:0034062//RNA polymerase activity	GO:0034645//cellular macromolecule biosynthetic process
Isoform0095919	0.133333	0.001	-7.05889	0.000168646	0.000651171	yes	-	-	-	-	-	-	-	-	-
Isoform0097249	0.133333	0.001	-7.05889	4.64453e-05	0.000201846	yes	ppp2r2d	serine/threonine protein phosphatase 2A 55 kDa regulatory subunit B beta isoform-like isoform X2 [Ananas comosus]	Genetic Information Processing	Translation	ko03015//mRNA surveillance pathway	K04354	-	-	GO:0050789//regulation of biological process
Isoform0106150	0.133333	0.001	-7.05889	9.53723e-05	0.000388712	yes	Os03g0784700	PREDICTED: ferredoxin--NADP reductase, root isozyme, chloroplastic-like [Daucus carota subsp. sativus] [Daucus carota]	Metabolism	Global and Overview;Energy metabolism	ko01100//Metabolic pathways;ko00195//Photosynthesis	K02641	-	-	-
Isoform0108000	0.133333	0.001	-7.05889	2.75288e-06	1.50848e-05	yes	MSI4	PREDICTED: WD-40 repeat-containing protein MSI4-like, partial [Nicotiana sylvestris]	-	-	-	-	-	-	-
Isoform0045808	0.136667	0.001	-7.09452	0.0047023	0.0126037	yes	At3g07070	Concanavalin A-like lectin/glucanase, subgroup [Cynara cardunculus var. scolymus] [Cynara cardunculus]	-	-	-	-	-	-	-
Isoform0046897	0.136667	0.001	-7.09452	0.00615186	0.0159115	yes	-	-	-	-	-	-	-	-	-
Isoform0072156	0.136667	0.001	-7.09452	0.000692642	0.00232002	yes	At1g07650	Leucine-rich repeat-containing protein, partial [Cynara cardunculus var. scolymus] [Cynara cardunculus]	-	-	-	-	-	GO:0004672//protein kinase activity	GO:0016310//phosphorylation
Isoform0103665	0.136667	0.001	-7.09452	4.2191e-05	0.00018477	yes	ABCG39	AAA+ ATPase domain-containing protein [Cynara cardunculus var. scolymus] [Cynara cardunculus]	-	-	-	-	-	-	-
Isoform0105160	0.136667	0.001	-7.09452	2.8389e-05	0.000128675	yes	B3GALT5	PREDICTED: beta-1,3-galactosyltransferase GALT1-like isoform X2 [Nelumbo nucifera]	-	-	-	-	-	-	-
Isoform0125054	0.136667	0.001	-7.09452	0.000328284	0.00118753	yes	-	-	-	-	-	-	-	-	-
Isoform0045219	0.14	0.001	-7.12928	0.00499884	0.0132874	yes	GIP	Gag-Pol [Ipomoea batatas]	Genetic Information Processing	Folding, sorting and degradation;Translation	ko03018//RNA degradation;ko03008//Ribosome biogenesis in eukaryotes	K12619	-	-	-
Isoform0061462	0.14	0.001	-7.12928	0.00126479	0.00396033	yes	PNA	OSC2 [Artemisia annua]	Metabolism	Metabolism of terpenoids and polyketides;Global and Overview	ko01110//Biosynthesis of secondary metabolites;ko00909//Sesquiterpenoid and triterpenoid biosynthesis	K15813	-	-	-
Isoform0073196	0.14	0.001	-7.12928	8.86311e-05	0.000363764	yes	MOR1	PREDICTED: protein MOR1 isoform X1 [Cicer arietinum]	-	-	-	-	GO:0005911//cell-cell junction;GO:0015630//microtubule cytoskeleton;GO:0030863//cortical cytoskeleton	GO:0015631//tubulin binding	GO:0000919//cell plate assembly;GO:0009606//tropism;GO:0015031//protein transport;GO:0016458//gene silencing;GO:0034968//histone lysine methylation;GO:0051726//regulation of cell cycle;GO:0070192//chromosome organization involved in meiotic cell cycle
Isoform0077670	0.14	0.001	-7.12928	0.000428132	0.00150859	yes	CPR	cytochrome P450 reductase [Artemisia annua]	-	-	-	-	-	-	-
Isoform0087740	0.14	0.001	-7.12928	0.00242224	0.00703165	yes	At3g21360	Taurine catabolism dioxygenase TauD/TfdA [Corchorus capsularis]	-	-	-	-	-	-	-
Isoform0102173	0.14	0.001	-7.12928	3.89295e-05	0.000171839	yes	ABCG34	AAA+ ATPase domain-containing protein [Cynara cardunculus var. scolymus] [Cynara cardunculus]	-	-	-	-	-	-	-
Isoform0103298	0.14	0.001	-7.12928	4.1181e-05	0.000180747	yes	Sb	Serine protease 27 [Symbiodinium microadriaticum]	-	-	-	-	-	-	-
Isoform0104294	0.14	0.001	-7.12928	0.000100055	0.00040592	yes	ABCC8	PREDICTED: ABC transporter C family member 8 [Ricinus communis]	-	-	-	-	-	-	-
Isoform0108035	0.14	0.001	-7.12928	2.31403e-06	1.28305e-05	yes	Pxn	leucine rich repeat tyrosine kinase [Ectocarpus siliculosus]	-	-	-	-	-	-	-
Isoform0108678	0.14	0.001	-7.12928	8.67556e-06	4.34634e-05	yes	-	-	-	-	-	-	-	-	-
Isoform0110503	0.14	0.001	-7.12928	3.90379e-08	2.80622e-07	yes	TBC1D14	RabGAP/TBC domain-containing protein [Galdieria sulphuraria]	-	-	-	-	-	-	-
Isoform0061905	0.143333	0.001	-7.16323	0.00419619	0.0114095	yes	Ercc2	PREDICTED: DNA repair helicase XPD [Juglans regia]	Genetic Information Processing	Transcription;Replication and repair	ko03420//Nucleotide excision repair;ko03022//Basal transcription factors	K10844	-	GO:0004386//helicase activity;GO:0097159//organic cyclic compound binding;GO:1901363//heterocyclic compound binding	GO:0009987//cellular process
Isoform0065875	0.143333	0.001	-7.16323	0.00796226	0.0199119	yes	-	-	-	-	-	-	-	-	-
Isoform0070604	0.143333	0.001	-7.16323	0.00106858	0.00340866	yes	Gnf1	replication factor C subunit 1 [Galdieria sulphuraria]	Genetic Information Processing	Replication and repair	ko03420//Nucleotide excision repair;ko03430//Mismatch repair;ko03030//DNA replication	K10754	-	-	GO:0006259//DNA metabolic process;GO:0044763//single-organism cellular process
Isoform0077340	0.143333	0.001	-7.16323	0.00113693	0.00360157	yes	-	-	-	-	-	-	-	-	-
Isoform0090711	0.143333	0.001	-7.16323	0.000171035	0.000659664	yes	TOC75-3	PREDICTED: protein TOC75-3, chloroplastic [Vitis vinifera]	-	-	-	-	GO:0009527//plastid outer membrane;GO:0016021//integral component of membrane	-	GO:0006605//protein targeting;GO:0009987//cellular process;GO:0048856//anatomical structure development
Isoform0096572	0.143333	0.001	-7.16323	6.99979e-05	0.000293189	yes	-	-	-	-	-	-	-	-	-
Isoform0099357	0.143333	0.001	-7.16323	2.90724e-05	0.000131523	yes	ADAM12	Meltrins, fertilins and related Zn-dependent metalloproteinases of the ADAMs family (ISS) [Ostreococcus tauri]	-	-	-	-	-	-	-
Isoform0107855	0.143333	0.001	-7.16323	1.27981e-06	7.40571e-06	yes	UBN2	--	-	-	-	-	-	-	-
Isoform0118766	0.143333	0.001	-7.16323	0.00498155	0.0132491	yes	-	-	-	-	-	-	-	-	-
Isoform0011580	0.146667	0.001	-7.1964	0.0180745	0.0404741	yes	-	-	-	-	-	-	-	-	-
Isoform0017228	0.146667	0.001	-7.1964	0.00686337	0.017501	yes	-	-	-	-	-	-	-	-	-
Isoform0020231	0.146667	0.001	-7.1964	0.00950111	0.023204	yes	zip	Myosin heavy chain, muscle [Anthurium amnicola]	-	-	-	-	-	-	-
Isoform0032472	0.146667	0.001	-7.1964	0.00182804	0.00548763	yes	FTSH1	PREDICTED: xylulose kinase-like, partial [Ziziphus jujuba]	Metabolism	Global and Overview;Carbohydrate metabolism	ko01100//Metabolic pathways;ko00040//Pentose and glucuronate interconversions	K00854	-	GO:0016740//transferase activity	GO:0008152//metabolic process
Isoform0035837	0.146667	0.001	-7.1964	0.000954868	0.00308343	yes	Fbxo11	f-box only protein 11-like protein [Chrysochromulina sp. CCMP291]	-	-	-	-	-	-	-
Isoform0040817	0.146667	0.001	-7.1964	0.00142268	0.0043959	yes	ATHB-8	class III HD-Zip protein 3 [Populus trichocarpa]	-	-	-	-	GO:0043231//intracellular membrane-bounded organelle	GO:0001071//nucleic acid binding transcription factor activity;GO:0003677//DNA binding	GO:0010468//regulation of gene expression
Isoform0051831	0.146667	0.001	-7.1964	0.00126473	0.00396033	yes	-	-	-	-	-	-	-	-	-
Isoform0056094	0.146667	0.001	-7.1964	0.00345228	0.00961061	yes	-	-	-	-	-	-	-	-	-
Isoform0056958	0.146667	0.001	-7.1964	0.0105316	0.0253775	yes	HSF8	PREDICTED: probable leucine-rich repeat receptor-like serine/threonine-protein kinase At5g15730 [Solanum tuberosum]	-	-	-	-	-	-	-
Isoform0071308	0.146667	0.001	-7.1964	0.000380275	0.00135651	yes	-	-	-	-	-	-	-	-	-
Isoform0073345	0.146667	0.001	-7.1964	9.42142e-05	0.000384492	yes	HP1A	PREDICTED: chromo domain-containing protein LHP1 [Eucalyptus grandis]	-	-	-	-	-	-	GO:0006325//chromatin organization;GO:0006355//regulation of transcription, DNA-templated;GO:0016458//gene silencing;GO:0045814//negative regulation of gene expression, epigenetic;GO:0048731//system development
Isoform0078945	0.146667	0.001	-7.1964	5.55041e-05	0.000237299	yes	GIP	Retrovirus-related Pol polyprotein from transposon TNT 1-94, partial [Cajanus cajan]	-	-	-	-	-	-	-
Isoform0083364	0.146667	0.001	-7.1964	0.000134385	0.000530196	yes	ABCC8	PREDICTED: ABC transporter C family member 8-like isoform X1 [Daucus carota subsp. sativus] [Daucus carota]	-	-	-	-	-	-	-
Isoform0092240	0.146667	0.001	-7.1964	0.000954716	0.00308302	yes	PLCXD1	conserved unknown protein [Ectocarpus siliculosus]	-	-	-	-	-	-	-
Isoform0093054	0.146667	0.001	-7.1964	2.72119e-05	0.000123737	yes	ZNF282	PREDICTED: similar to Zinc finger protein 271 (Zinc finger protein 7) (HZF7) (Zinc finger protein ZNFphex133) (Epstein-Barr virus-induced zinc finger protein) (ZNF-EB) (CT-ZFP48) (Zinc finger protein [Bathycoccus prasinos]	-	-	-	-	-	-	-
Isoform0107705	0.146667	0.001	-7.1964	1.92961e-06	1.08469e-05	yes	ankib1	ubiquitin-conjugating enzyme E2-binding protein 1 [Ectocarpus siliculosus]	-	-	-	-	-	-	-
Isoform0121845	0.146667	0.001	-7.1964	0.00578182	0.0150752	yes	-	-	-	-	-	-	-	-	-
Isoform0030631	0.15	0.001	-7.22882	0.00150238	0.00460992	yes	-	-	-	-	-	-	-	-	-
Isoform0035054	0.15	0.001	-7.22882	0.00126474	0.00396033	yes	CRK	EF-hand-like domain-containing protein [Cynara cardunculus var. scolymus] [Cynara cardunculus]	-	-	-	-	-	-	-
Isoform0042919	0.15	0.001	-7.22882	0.00074071	0.00246101	yes	-	-	-	-	-	-	-	-	-
Isoform0046857	0.15	0.001	-7.22882	0.00796297	0.0199125	yes	-	-	-	-	-	-	-	-	-
Isoform0056422	0.15	0.001	-7.22882	0.00223597	0.0065531	yes	Prpf8	PREDICTED: pre-mRNA-processing-splicing factor 8A-like [Camelina sativa]	Genetic Information Processing	Transcription	ko03040//Spliceosome	K12856	-	GO:0003676//nucleic acid binding	-
Isoform0072934	0.15	0.001	-7.22882	0.000416969	0.00147346	yes	PHF10	PREDICTED: histone-lysine N-methyltransferase 2D isoform X2 [Jatropha curcas]	-	-	-	-	-	-	-
Isoform0072972	0.15	0.001	-7.22882	0.000415806	0.00146959	yes	-	-	-	-	-	-	-	-	-
Isoform0073131	0.15	0.001	-7.22882	0.000331586	0.00119843	yes	-	-	-	-	-	-	-	-	-
Isoform0080246	0.15	0.001	-7.22882	0.000488229	0.00169732	yes	Sympk	symplekin-like isoform X1 [Ananas comosus]	Genetic Information Processing	Translation	ko03015//mRNA surveillance pathway	K06100	-	-	-
Isoform0090139	0.15	0.001	-7.22882	0.00015178	0.000591523	yes	ARHGAP11A	similar to Rho GTPase activating protein 24 [Ectocarpus siliculosus]	-	-	-	-	-	-	-
Isoform0095020	0.15	0.001	-7.22882	3.73174e-06	1.99766e-05	yes	Onecut1	--	-	-	-	-	-	-	-
Isoform0099873	0.15	0.001	-7.22882	1.54451e-05	7.37109e-05	yes	MSL2	PREDICTED: mechanosensitive ion channel protein 2, chloroplastic isoform X3 [Citrus sinensis]	-	-	-	-	-	-	-
Isoform0101612	0.15	0.001	-7.22882	4.50534e-05	0.000196315	yes	-	-	-	-	-	-	-	-	-
Isoform0110256	0.15	0.001	-7.22882	4.78428e-09	3.8612e-08	yes	hes4	--	-	-	-	-	-	-	-
Isoform0110493	0.15	0.001	-7.22882	4.60256e-08	3.27754e-07	yes	-	-	-	-	-	-	-	-	-
Isoform0008902	0.153333	0.001	-7.26053	0.0095018	0.0232052	yes	DOT1L	histone-lysine n-methyltransferase [Nannochloropsis gaditana]	-	-	-	-	-	-	-
Isoform0029789	0.153333	0.001	-7.26053	0.00266004	0.00763624	yes	PDR2	Cation-transporting P-type ATPase, partial [Cynara cardunculus var. scolymus] [Cynara cardunculus]	-	-	-	-	-	GO:0016787//hydrolase activity	-
Isoform0038204	0.153333	0.001	-7.26053	0.0012557	0.00393565	yes	-	-	-	-	-	-	-	-	-
Isoform0040670	0.153333	0.001	-7.26053	0.00597018	0.0155037	yes	GIP	Gag-Pol [Ipomoea batatas]	Genetic Information Processing	Folding, sorting and degradation;Translation	ko03018//RNA degradation;ko03008//Ribosome biogenesis in eukaryotes	K12619	-	-	-
Isoform0052222	0.153333	0.001	-7.26053	0.000328261	0.00118749	yes	-	-	-	-	-	-	-	-	-
Isoform0080616	0.153333	0.001	-7.26053	0.00016279	0.000630438	yes	slc46a1	--	-	-	-	-	-	-	-
Isoform0085348	0.153333	0.001	-7.26053	0.000685069	0.00229776	yes	mec-2	band 7 family protein isoform 1 [Galdieria sulphuraria]	-	-	-	-	-	-	-
Isoform0094528	0.153333	0.001	-7.26053	2.13439e-06	1.19105e-05	yes	KIAA1467	--	-	-	-	-	-	-	-
Isoform0098763	0.153333	0.001	-7.26053	3.17885e-05	0.000142695	yes	MOD1	chloroplast NADP-dependent malic enzyme precursor [Flaveria bidentis]	Metabolism	Global and Overview;Carbohydrate metabolism;Energy metabolism	ko01100//Metabolic pathways;ko01120//Microbial metabolism in diverse environments;ko01200//Carbon metabolism;ko00620//Pyruvate metabolism;ko00710//Carbon fixation in photosynthetic organisms	K00029	-	-	-
Isoform0101197	0.153333	0.001	-7.26053	3.53464e-05	0.000157254	yes	sec8	PREDICTED: exocyst complex component SEC8-like [Gossypium arboreum]	-	-	-	-	-	-	-
Isoform0108164	0.153333	0.001	-7.26053	4.59622e-07	2.84555e-06	yes	Bmpr2	PREDICTED: serine/threonine-protein kinase HT1 [Cucumis melo]	-	-	-	-	-	-	-
Isoform0035110	0.156667	0.001	-7.29155	0.00096048	0.00309968	yes	CG8833	PREDICTED: G patch domain-containing protein TGH-like isoform X2 [Brassica oleracea var. oleracea] [Brassica oleracea]	-	-	-	-	-	-	-
Isoform0043133	0.156667	0.001	-7.29155	0.002024	0.00600609	yes	SBT4.14	Subtilase 4.13 isoform 2 [Dorcoceras hygrometricum]	-	-	-	-	-	-	-
Isoform0054605	0.156667	0.001	-7.29155	0.00157064	0.00479657	yes	Nog	--	-	-	-	-	-	-	-
Isoform0073632	0.156667	0.001	-7.29155	0.000231855	0.000867906	yes	itsn1	GRB2-related adaptor protein 2 [Galdieria sulphuraria]	-	-	-	-	-	-	GO:0044699//single-organism process;GO:0071704//organic substance metabolic process
Isoform0087264	0.156667	0.001	-7.29155	6.99983e-05	0.000293189	yes	Ttk	kinase-like protein [Fragilariopsis cylindrus CCMP1102]	-	-	-	-	-	GO:0016301//kinase activity	GO:0006464//cellular protein modification process;GO:0016070//RNA metabolic process;GO:0031047//gene silencing by RNA;GO:0040029//regulation of gene expression, epigenetic;GO:0044710//single-organism metabolic process;GO:0048523//negative regulation of cellular process;GO:0050896//response to stimulus;GO:1902589//single-organism organelle organization
Isoform0103321	0.156667	0.001	-7.29155	7.68031e-07	4.60174e-06	yes	FGFR3	Os08g0224100, partial [Oryza sativa Japonica Group]	-	-	-	-	-	-	-
Isoform0110399	0.156667	0.001	-7.29155	1.12976e-07	7.64805e-07	yes	ARHGAP26	--	-	-	-	-	-	-	-
Isoform0027647	0.16	0.001	-7.32193	0.0112397	0.0268605	yes	mab-21	--	-	-	-	-	-	-	-
Isoform0039548	0.16	0.001	-7.32193	0.00150258	0.00461041	yes	HINFP	zinc finger protein [Blastocystis sp. ATCC 50177/Nand II]	-	-	-	-	-	-	-
Isoform0039758	0.16	0.001	-7.32193	0.000651994	0.00219791	yes	-	-	-	-	-	-	-	-	-
Isoform0043383	0.16	0.001	-7.32193	0.00370423	0.0102247	yes	-	-	-	-	-	-	-	-	-
Isoform0044568	0.16	0.001	-7.32193	0.00330654	0.009251	yes	-	-	-	-	-	-	-	-	-
Isoform0049305	0.16	0.001	-7.32193	0.000364219	0.00130551	yes	-	-	-	-	-	-	-	-	-
Isoform0064921	0.16	0.001	-7.32193	0.00302511	0.0085528	yes	ABCC4	Protein kinase, ATP binding site-containing protein [Cynara cardunculus var. scolymus] [Cynara cardunculus]	-	-	-	-	GO:0031224//intrinsic component of membrane	GO:0015405//P-P-bond-hydrolysis-driven transmembrane transporter activity;GO:0016628//oxidoreductase activity, acting on the CH-CH group of donors, NAD or NADP as acceptor;GO:0017111//nucleoside-triphosphatase activity;GO:0032550//purine ribonucleoside binding	GO:0044710//single-organism metabolic process;GO:0044763//single-organism cellular process;GO:0051234//establishment of localization
Isoform0072806	0.16	0.001	-7.32193	0.00108242	0.00344817	yes	-	-	-	-	-	-	-	-	-
Isoform0083590	0.16	0.001	-7.32193	0.000128499	0.0005091	yes	-	-	-	-	-	-	-	-	-
Isoform0097093	0.16	0.001	-7.32193	1.28012e-06	7.40716e-06	yes	CG11141	--	-	-	-	-	-	-	-
Isoform0108633	0.16	0.001	-7.32193	1.31155e-06	7.57502e-06	yes	ZNF746	PREDICTED: similar to Zinc finger protein 271 (Zinc finger protein 7) (HZF7) (Zinc finger protein ZNFphex133) (Epstein-Barr virus-induced zinc finger protein) (ZNF-EB) (CT-ZFP48) (Zinc finger protein [Bathycoccus prasinos]	-	-	-	-	-	-	-
Isoform0024055	0.163333	0.001	-7.35168	0.0160299	0.0364924	yes	XLG3	ATP-dependent DNA helicase PIF1-like [Ananas comosus]	-	-	-	-	-	-	-
Isoform0057088	0.163333	0.001	-7.35168	0.00182806	0.00548763	yes	YSL9	Oligopeptide transporter OPT superfamily [Corchorus capsularis]	-	-	-	-	-	-	-
Isoform0083425	0.163333	0.001	-7.35168	0.000182623	0.000699727	yes	-	-	-	-	-	-	-	-	-
Isoform0094945	0.163333	0.001	-7.35168	1.85954e-06	1.04791e-05	yes	RFX7	--	-	-	-	-	-	-	-
Isoform0103287	0.163333	0.001	-7.35168	3.19816e-06	1.73282e-05	yes	Ankle2	--	-	-	-	-	-	-	-
Isoform0109258	0.163333	0.001	-7.35168	5.65284e-08	3.98112e-07	yes	PIK3CD	Phosphatidylinositol 3-kinase [Klebsormidium flaccidum]	Metabolism;Environmental Information Processing	Carbohydrate metabolism;Signal transduction	ko04070//Phosphatidylinositol signaling system;ko00562//Inositol phosphate metabolism	K00922	-	GO:0016772//transferase activity, transferring phosphorus-containing groups	GO:0006796//phosphate-containing compound metabolic process;GO:0044238//primary metabolic process;GO:0044710//single-organism metabolic process;GO:0044763//single-organism cellular process;GO:0071704//organic substance metabolic process
Isoform0036106	0.166667	0.001	-7.38082	0.00088803	0.00289216	yes	ZNF568	PREDICTED: similar to Zinc finger protein 271 (Zinc finger protein 7) (HZF7) (Zinc finger protein ZNFphex133) (Epstein-Barr virus-induced zinc finger protein) (ZNF-EB) (CT-ZFP48) (Zinc finger protein [Bathycoccus prasinos]	-	-	-	-	-	-	-
Isoform0056802	0.166667	0.001	-7.38082	0.000541599	0.00186265	yes	Xrcc1	DNA-repair protein XRCC1-like, partial [Cajanus cajan]	Genetic Information Processing	Replication and repair	ko03410//Base excision repair	K10803	-	-	-
Isoform0059680	0.166667	0.001	-7.38082	0.000504229	0.0017476	yes	SIS3	Armadillo-type fold [Cynara cardunculus var. scolymus] [Cynara cardunculus]	-	-	-	-	-	-	-
Isoform0073464	0.166667	0.001	-7.38082	0.000137603	0.00054168	yes	FHOD3	PREDICTED: formin-like protein 13 [Theobroma cacao]	-	-	-	-	-	-	-
Isoform0079089	0.166667	0.001	-7.38082	0.000342416	0.001234	yes	RUFY2	PREDICTED: protein FREE1-like, partial [Lupinus angustifolius]	-	-	-	-	-	-	-
Isoform0079585	0.166667	0.001	-7.38082	0.000800305	0.00263761	yes	wdr24	wd repeat-containing protein 24 [Nannochloropsis gaditana]	-	-	-	-	-	-	-
Isoform0083381	0.166667	0.001	-7.38082	0.00010389	0.000419912	yes	ABCG28	PREDICTED: splicing factor 3A subunit 3 [Solanum pennellii]	Genetic Information Processing	Transcription	ko03040//Spliceosome	K12827	-	-	-
Isoform0096781	0.166667	0.001	-7.38082	1.492e-06	8.53745e-06	yes	FBXL4	Leucine Rich Repeat family protein [Zea mays]	-	-	-	-	-	-	-
Isoform0099363	0.166667	0.001	-7.38082	2.32868e-05	0.000107313	yes	pygo	ENODL1 [Arabidopsis thaliana]	-	-	-	-	-	-	-
Isoform0101504	0.166667	0.001	-7.38082	2.6487e-06	1.45536e-05	yes	Fanci	PREDICTED: Fanconi anemia group I protein [Amborella trichopoda]	-	-	-	-	-	-	-
Isoform0038587	0.17	0.001	-7.40939	0.00148401	0.00456075	yes	-	-	-	-	-	-	-	-	-
Isoform0051042	0.17	0.001	-7.40939	0.000316429	0.00114869	yes	TIC56	PREDICTED: protein TIC 56, chloroplastic [Daucus carota subsp. sativus] [Daucus carota]	-	-	-	-	-	-	-
Isoform0066738	0.17	0.001	-7.40939	0.00257339	0.00741483	yes	LHCA1	--	Metabolism	Energy metabolism	ko00196//Photosynthesis - antenna proteins	K08907	-	-	-
Isoform0067655	0.17	0.001	-7.40939	0.000199189	0.000756848	yes	ALDH2B7	NAD-dependent aldehyde dehydrogenase family protein [Medicago truncatula]	Metabolism	Amino acid metabolism;Carbohydrate metabolism;Metabolism of other amino acids;Global and Overview;Lipid metabolism;Metabolism of terpenoids and polyketides	ko01100//Metabolic pathways;ko01110//Biosynthesis of secondary metabolites;ko01130//Biosynthesis of antibiotics;ko01120//Microbial metabolism in diverse environments;ko00010//Glycolysis / Gluconeogenesis;ko00620//Pyruvate metabolism;ko00071//Fatty acid degradation;ko00040//Pentose and glucuronate interconversions;ko00561//Glycerolipid metabolism;ko00330//Arginine and proline metabolism;ko00280//V…	K00128	-	-	-
Isoform0069855	0.17	0.001	-7.40939	0.000120785	0.000480938	yes	ncor1	myb like transcription factor [Arabis alpina]	-	-	-	-	-	-	-
Isoform0094704	0.17	0.001	-7.40939	2.86314e-05	0.000129692	yes	MTA3	--	-	-	-	-	-	-	-
Isoform0094911	0.17	0.001	-7.40939	1.5313e-06	8.74558e-06	yes	Sbk1	CBL-interacting protein kinase 2-like [Cajanus cajan]	-	-	-	-	-	-	-
Isoform0099153	0.17	0.001	-7.40939	7.91054e-06	3.99403e-05	yes	Pan2	pab-dependent poly -specific ribonuclease subunit 2-like protein, partial [Chrysochromulina sp. CCMP291]	Genetic Information Processing	Folding, sorting and degradation	ko03018//RNA degradation	K12571	-	GO:0016787//hydrolase activity	GO:0008152//metabolic process
Isoform0099774	0.17	0.001	-7.40939	4.09934e-07	2.55678e-06	yes	-	-	-	-	-	-	-	-	-
Isoform0100200	0.17	0.001	-7.40939	1.75169e-05	8.26867e-05	yes	MED25	PREDICTED: mediator of RNA polymerase II transcription subunit 25-like [Raphanus sativus]	-	-	-	-	-	-	-
Isoform0100274	0.17	0.001	-7.40939	3.73132e-06	1.99752e-05	yes	SLCO4A1	Major facilitator superfamily protein [Arabidopsis thaliana]	-	-	-	-	-	-	-
Isoform0103212	0.17	0.001	-7.40939	1.12422e-05	5.51521e-05	yes	Schip1	--	-	-	-	-	-	-	-
Isoform0030801	0.173333	0.001	-7.43741	0.000930021	0.00301245	yes	REFA1	elongation factor 1-alpha-like protein [Solanum tuberosum]	Genetic Information Processing	Translation	ko03013//RNA transport	K03231	-	-	-
Isoform0049974	0.173333	0.001	-7.43741	0.00134191	0.00417339	yes	VIP6	PREDICTED: protein CTR9 homolog, partial [Nicotiana tabacum]	-	-	-	-	-	-	-
Isoform0073458	0.173333	0.001	-7.43741	0.000100074	0.000405969	yes	-	-	-	-	-	-	-	-	-
Isoform0075635	0.173333	0.001	-7.43741	3.25015e-05	0.000145591	yes	CD109	alpha-2 macroglobulin family-like protein [Micromonas commoda]	-	-	-	-	-	-	-
Isoform0077576	0.173333	0.001	-7.43741	0.000113876	0.000456172	yes	zbtb24	PREDICTED: similar to Zinc finger protein 271 (Zinc finger protein 7) (HZF7) (Zinc finger protein ZNFphex133) (Epstein-Barr virus-induced zinc finger protein) (ZNF-EB) (CT-ZFP48) (Zinc finger protein [Bathycoccus prasinos]	-	-	-	-	-	-	-
Isoform0083520	0.173333	0.001	-7.43741	0.000262054	0.000968732	yes	-	-	-	-	-	-	-	-	-
Isoform0097018	0.173333	0.001	-7.43741	2.25399e-07	1.45845e-06	yes	CD22	--	-	-	-	-	-	-	-
Isoform0101142	0.173333	0.001	-7.43741	1.13474e-06	6.62143e-06	yes	CNGC17	cyclic nucleotide-gated ion channel 15 [Dorcoceras hygrometricum]	Organismal Systems	Environmental adaptation	ko04626//Plant-pathogen interaction	K05391	-	-	-
Isoform0102573	0.173333	0.001	-7.43741	6.83665e-08	4.76393e-07	yes	znf207	protein SUPPRESSOR OF FRI 4 [Asparagus officinalis]	-	-	-	-	-	-	-
Isoform0103601	0.173333	0.001	-7.43741	1.61612e-05	7.68291e-05	yes	BRAF	Serine/threonine-protein kinase CTR1 [Zea mays]	Environmental Information Processing	Signal transduction	ko04075//Plant hormone signal transduction	K14510	-	-	-
Isoform0040382	0.176667	0.001	-7.46489	0.00257261	0.00741334	yes	MRS2-5	PREDICTED: magnesium transporter MRS2-1 [Eucalyptus grandis]	-	-	-	-	-	-	-
Isoform0046353	0.176667	0.001	-7.46489	0.000534114	0.00183961	yes	PIP2-1	Aquaporin-like protein [Cynara cardunculus var. scolymus] [Cynara cardunculus]	-	-	-	-	GO:0005911//cell-cell junction;GO:0009536//plastid;GO:0016020//membrane	GO:0005372//water transmembrane transporter activity;GO:0044389//ubiquitin-like protein ligase binding	GO:0000041//transition metal ion transport;GO:0000097//sulfur amino acid biosynthetic process;GO:0006090//pyruvate metabolic process;GO:0006970//response to osmotic stress;GO:0006996//organelle organization;GO:0009267//cellular response to starvation;GO:0009414//response to water deprivation;GO:0009746//response to hexose;GO:0010038//response to metal ion;GO:0042044//fluid transport;GO:0048588//d…
Isoform0065504	0.176667	0.001	-7.46489	0.000285257	0.00104635	yes	-	-	-	-	-	-	-	-	-
Isoform0084696	0.176667	0.001	-7.46489	0.000197606	0.000751456	yes	ago	F-box/WD repeat-containing protein 7 [Anthurium amnicola]	Genetic Information Processing	Folding, sorting and degradation	ko04120//Ubiquitin mediated proteolysis	K10260	-	-	-
Isoform0086969	0.176667	0.001	-7.46489	5.44965e-05	0.000233387	yes	PLDP1	Phospholipase D, eukaryota [Cynara cardunculus var. scolymus] [Cynara cardunculus]	Cellular Processes;Metabolism	Global and Overview;Lipid metabolism;Transport and catabolism	ko01100//Metabolic pathways;ko01110//Biosynthesis of secondary metabolites;ko04144//Endocytosis;ko00564//Glycerophospholipid metabolism;ko00565//Ether lipid metabolism	K01115	-	GO:0004620//phospholipase activity;GO:0008289//lipid binding	GO:0006605//protein targeting;GO:0006952//defense response;GO:0009247//glycolipid biosynthetic process;GO:0009267//cellular response to starvation;GO:0009414//response to water deprivation;GO:0009620//response to fungus;GO:0009755//hormone-mediated signaling pathway;GO:0009863//salicylic acid mediated signaling pathway;GO:0016192//vesicle-mediated transport;GO:0043067//regulation of programmed ce…
Isoform0092315	0.176667	0.001	-7.46489	0.000404908	0.00143431	yes	AKHSDH1	ACT domain-containing protein [Cynara cardunculus var. scolymus] [Cynara cardunculus]	Metabolism	Amino acid metabolism;Biosynthesis of other secondary metabolites;Global and Overview	ko01100//Metabolic pathways;ko01110//Biosynthesis of secondary metabolites;ko01130//Biosynthesis of antibiotics;ko01120//Microbial metabolism in diverse environments;ko01230//Biosynthesis of amino acids;ko00270//Cysteine and methionine metabolism;ko00260//Glycine, serine and threonine metabolism;ko00300//Lysine biosynthesis;ko00261//Monobactam biosynthesis	K12524	-	-	-
Isoform0096689	0.176667	0.001	-7.46489	1.18251e-06	6.87982e-06	yes	sox2	sex-determining region Y protein, partial [Carica papaya]	-	-	-	-	-	-	-
Isoform0097532	0.176667	0.001	-7.46489	2.75256e-06	1.50836e-05	yes	ABCG39	AAA+ ATPase domain-containing protein [Cynara cardunculus var. scolymus] [Cynara cardunculus]	-	-	-	-	-	-	-
Isoform0097732	0.176667	0.001	-7.46489	4.51785e-06	2.38461e-05	yes	-	-	-	-	-	-	-	-	-
Isoform0100985	0.176667	0.001	-7.46489	1.86004e-06	1.0481e-05	yes	lark	Polyadenylate-binding protein 2, partial [Zea mays]	Genetic Information Processing	Folding, sorting and degradation;Translation	ko03013//RNA transport;ko03015//mRNA surveillance pathway;ko03018//RNA degradation	K13126	-	-	-
Isoform0103122	0.176667	0.001	-7.46489	1.18273e-06	6.88082e-06	yes	Ing3	PREDICTED: PHD finger protein ING1 isoform X2 [Oryza sativa Japonica Group]	-	-	-	-	-	-	-
Isoform0012349	0.18	0.001	-7.49185	0.0201237	0.044391	yes	-	-	-	-	-	-	-	-	-
Isoform0056987	0.18	0.001	-7.49185	0.000234031	0.000875254	yes	-	-	-	-	-	-	-	-	-
Isoform0067391	0.18	0.001	-7.49185	0.00482666	0.0128891	yes	rmi1	PREDICTED: recQ-mediated genome instability protein 1 [Arachis ipaensis]	-	-	-	-	-	-	-
Isoform0087745	0.18	0.001	-7.49185	2.14687e-05	9.95382e-05	yes	-	-	-	-	-	-	-	-	-
Isoform0088617	0.18	0.001	-7.49185	2.49829e-05	0.000114427	yes	usp10-b	PREDICTED: ubiquitin carboxyl-terminal hydrolase 10-A-like [Pyrus x bretschneideri]	-	-	-	-	-	-	-
Isoform0093055	0.18	0.001	-7.49185	2.93074e-06	1.59884e-05	yes	CD109	alpha-2 macroglobulin family-like protein [Micromonas commoda]	-	-	-	-	-	-	-
Isoform0102213	0.18	0.001	-7.49185	9.66409e-08	6.5954e-07	yes	Mtor	PREDICTED: nuclear-pore anchor isoform X2 [Erythranthe guttata]	Cellular Processes	Transport and catabolism	ko04144//Endocytosis	K12472	-	-	-
Isoform0051544	0.183333	0.001	-7.51833	0.000939206	0.00303835	yes	Paxip1	BRCT domain-containing protein [Cephalotus follicularis]	-	-	-	-	-	-	-
Isoform0055292	0.183333	0.001	-7.51833	0.000673508	0.00226189	yes	-	-	-	-	-	-	-	-	-
Isoform0101125	0.183333	0.001	-7.51833	3.62213e-08	2.61472e-07	yes	Nrt	Para-nitrobenzyl esterase [Symbiodinium microadriaticum]	Metabolism	Lipid metabolism	ko00564//Glycerophospholipid metabolism	K01049	-	-	-
Isoform0022008	0.186667	0.001	-7.54432	0.00578209	0.0150756	yes	-	-	-	-	-	-	-	-	-
Isoform0033091	0.186667	0.001	-7.54432	0.00305365	0.00862438	yes	At3g54460	F-box domain, cyclin-like protein [Cynara cardunculus var. scolymus] [Cynara cardunculus]	-	-	-	-	-	-	-
Isoform0053811	0.186667	0.001	-7.54432	0.000137531	0.000541459	yes	At5g33370	PREDICTED: GDSL esterase/lipase At5g33370-like isoform X2 [Erythranthe guttata]	-	-	-	-	-	GO:0016787//hydrolase activity	-
Isoform0055831	0.186667	0.001	-7.54432	7.93435e-05	0.000328673	yes	ZMYM1	zinc finger MYM-type protein 1-like [Asparagus officinalis]	-	-	-	-	-	-	-
Isoform0068689	0.186667	0.001	-7.54432	2.63928e-05	0.00012029	yes	pol	polyprotein, partial [Ananas comosus]	-	-	-	-	-	-	-
Isoform0076210	0.186667	0.001	-7.54432	7.3562e-05	0.000306667	yes	Lcch3	Glutamate-gated chloride channel [Symbiodinium microadriaticum]	-	-	-	-	-	-	-
Isoform0079784	0.186667	0.001	-7.54432	5.80977e-05	0.000247286	yes	Ftsj3	PREDICTED: adoMet-dependent rRNA methyltransferase spb1, partial [Sesamum indicum]	-	-	-	-	-	-	GO:0008152//metabolic process
Isoform0085860	0.186667	0.001	-7.54432	0.00102088	0.00327251	yes	-	-	-	-	-	-	-	-	-
Isoform0098515	0.186667	0.001	-7.54432	5.46664e-07	3.34814e-06	yes	Zcchc2	--	-	-	-	-	-	-	-
Isoform0099561	0.186667	0.001	-7.54432	3.61995e-06	1.94194e-05	yes	golim4	--	-	-	-	-	-	-	-
Isoform0110073	0.186667	0.001	-7.54432	3.16045e-10	2.90164e-09	yes	USP1	ubiquitin carboxyl-terminal hydrolase 12/46 [Monoraphidium neglectum]	-	-	-	-	-	-	-
Isoform0009243	0.19	0.001	-7.56986	0.0180738	0.0404741	yes	PIF3	Basic helix-loop-helix leucine zipper transcription factor [Cynara cardunculus var. scolymus] [Cynara cardunculus]	Organismal Systems;Environmental Information Processing	Signal transduction;Environmental adaptation	ko04075//Plant hormone signal transduction;ko04712//Circadian rhythm - plant	K12126	-	GO:0005488//binding	GO:0007165//signal transduction;GO:0009416//response to light stimulus;GO:0009605//response to external stimulus;GO:0010467//gene expression;GO:0019222//regulation of metabolic process;GO:0034645//cellular macromolecule biosynthetic process
Isoform0019975	0.19	0.001	-7.56986	0.0103502	0.0250067	yes	-	-	-	-	-	-	-	-	-
Isoform0028406	0.19	0.001	-7.56986	0.000576416	0.00196963	yes	Traf4	Zinc finger, RING-type, conserved site [Ostreococcus tauri]	Metabolism	Metabolism of cofactors and vitamins	ko00130//Ubiquinone and other terpenoid-quinone biosynthesis	K12501	-	-	-
Isoform0054852	0.19	0.001	-7.56986	0.000342373	0.00123388	yes	RCOM_1506700	PREDICTED: probable aspartyl aminopeptidase [Populus euphratica]	-	-	-	-	GO:0009532//plastid stroma	GO:0046914//transition metal ion binding;GO:0070011//peptidase activity, acting on L-amino acid peptides	GO:0019538//protein metabolic process
Isoform0084532	0.19	0.001	-7.56986	6.24008e-06	3.21622e-05	yes	dan	--	-	-	-	-	-	-	-
Isoform0090524	0.19	0.001	-7.56986	9.42074e-05	0.000384477	yes	Llgl1	--	-	-	-	-	-	-	-
Isoform0096951	0.19	0.001	-7.56986	3.30789e-05	0.00014797	yes	ppsA	Phosphoenolpyruvate synthase, partial [Symbiodinium microadriaticum]	Metabolism	Global and Overview;Carbohydrate metabolism	ko01100//Metabolic pathways;ko01120//Microbial metabolism in diverse environments;ko01200//Carbon metabolism;ko00620//Pyruvate metabolism	K01007	GO:0005737//cytoplasm	GO:0016740//transferase activity	-
Isoform0102983	0.19	0.001	-7.56986	1.34443e-06	7.7489e-06	yes	USP46	PREDICTED: ubiquitin carboxyl-terminal hydrolase 4 [Ricinus communis]	-	-	-	-	-	GO:0008233//peptidase activity;GO:0016757//transferase activity, transferring glycosyl groups	-
Isoform0105372	0.19	0.001	-7.56986	1.83747e-05	8.63518e-05	yes	SLIT3	PREDICTED: LRR receptor-like serine/threonine-protein kinase GSO1 [Phoenix dactylifera]	-	-	-	-	-	-	-
Isoform0016346	0.193333	0.001	-7.59495	0.00370446	0.0102251	yes	paxip1	Acyl-CoA N-acyltransferase [Cynara cardunculus var. scolymus] [Cynara cardunculus]	-	-	-	-	-	-	-
Isoform0020824	0.193333	0.001	-7.59495	0.0148166	0.0341026	yes	MND1	Meiotic nuclear division protein 1 [Cynara cardunculus var. scolymus] [Cynara cardunculus]	-	-	-	-	-	-	-
Isoform0024075	0.193333	0.001	-7.59495	0.00419622	0.0114095	yes	-	-	-	-	-	-	-	-	-
Isoform0046295	0.193333	0.001	-7.59495	0.000171023	0.000659638	yes	-	-	-	-	-	-	-	-	-
Isoform0047843	0.193333	0.001	-7.59495	0.000692348	0.0023193	yes	-	-	-	-	-	-	-	-	-
Isoform0049897	0.193333	0.001	-7.59495	0.000211313	0.000798266	yes	PPCC	protein RRP6-like 2 [Ananas comosus]	Genetic Information Processing	Folding, sorting and degradation	ko03018//RNA degradation	K12591	-	-	-
Isoform0059473	0.193333	0.001	-7.59495	0.000364259	0.00130561	yes	TFB1-3	PREDICTED: probable RNA polymerase II transcription factor B subunit 1-1 [Daucus carota subsp. sativus] [Daucus carota]	Genetic Information Processing	Replication and repair;Transcription	ko03420//Nucleotide excision repair;ko03022//Basal transcription factors	K03141	-	-	-
Isoform0076623	0.193333	0.001	-7.59495	2.52024e-05	0.00011531	yes	Crk	--	-	-	-	-	-	-	-
Isoform0093532	0.193333	0.001	-7.59495	1.13225e-06	6.60839e-06	yes	CG4705	wd repeat-containing protein 24 [Nannochloropsis gaditana]	Cellular Processes	Transport and catabolism	ko04146//Peroxisome	K13341	-	-	-
Isoform0097771	0.193333	0.001	-7.59495	6.57546e-08	4.59255e-07	yes	mbt	Serine/threonine-protein kinase CLA4, partial [Anthurium amnicola]	-	-	-	-	-	GO:0016301//kinase activity	GO:0009987//cellular process
Isoform0098362	0.193333	0.001	-7.59495	3.37238e-06	1.81855e-05	yes	Ras85D	ras family GTPase [Emiliania huxleyi CCMP1516]	Cellular Processes	Transport and catabolism	ko04144//Endocytosis	K07901	-	-	GO:0007165//signal transduction
Isoform0098484	0.193333	0.001	-7.59495	8.74781e-08	6.00354e-07	yes	MOC1	Transcription factor GRAS [Cynara cardunculus var. scolymus] [Cynara cardunculus]	-	-	-	-	-	-	-
Isoform0103638	0.193333	0.001	-7.59495	3.31523e-07	2.09353e-06	yes	RGS7	a regulator of G-protein signaling domain-containing protein [Thalassiosira pseudonana CCMP1335]	-	-	-	-	-	-	-
Isoform0017652	0.196667	0.001	-7.61961	0.00572644	0.0149493	yes	WSD1	PREDICTED: O-acyltransferase WSD1-like [Daucus carota subsp. sativus] [Daucus carota]	-	-	-	-	-	-	-
Isoform0037359	0.196667	0.001	-7.61961	0.0018386	0.00551568	yes	eg	Transcription activator of gluconeogenesis ERT1, partial [Anthurium amnicola]	-	-	-	-	-	-	-
Isoform0055401	0.196667	0.001	-7.61961	0.000620646	0.00210338	yes	At1g68200	Zinc finger, CCCH-type [Cynara cardunculus var. scolymus] [Cynara cardunculus]	-	-	-	-	-	-	-
Isoform0057827	0.196667	0.001	-7.61961	0.00182799	0.00548763	yes	AMPD	Adenosine/AMP deaminase active site-containing protein [Cynara cardunculus var. scolymus] [Cynara cardunculus]	Metabolism	Nucleotide metabolism;Global and Overview	ko01100//Metabolic pathways;ko01110//Biosynthesis of secondary metabolites;ko01130//Biosynthesis of antibiotics;ko00230//Purine metabolism	K01490	GO:0031090//organelle membrane;GO:0031224//intrinsic component of membrane;GO:0043231//intracellular membrane-bounded organelle;GO:0044444//cytoplasmic part	GO:0003824//catalytic activity;GO:0036094//small molecule binding;GO:0043167//ion binding;GO:0097159//organic cyclic compound binding;GO:1901363//heterocyclic compound binding	GO:0006188//IMP biosynthetic process;GO:0007049//cell cycle;GO:0009628//response to abiotic stimulus;GO:0009793//embryo development ending in seed dormancy;GO:0010033//response to organic substance;GO:0048507//meristem development;GO:0048827//phyllome development;GO:0050793//regulation of developmental process;GO:0050794//regulation of cellular process;GO:1901700//response to oxygen-containing co…
Isoform0066202	0.196667	0.001	-7.61961	5.80872e-05	0.000247256	yes	-	-	-	-	-	-	-	-	-
Isoform0090430	0.196667	0.001	-7.61961	3.70624e-06	1.98525e-05	yes	-	-	-	-	-	-	-	-	-
Isoform0094058	0.196667	0.001	-7.61961	4.30038e-06	2.27937e-05	yes	-	-	-	-	-	-	-	-	-
Isoform0097893	0.196667	0.001	-7.61961	2.1517e-06	1.20008e-05	yes	mask	inversin protein alternative isoform [Ectocarpus siliculosus]	-	-	-	-	-	-	-
Isoform0101054	0.196667	0.001	-7.61961	3.7683e-08	2.71414e-07	yes	ZNF780B	PREDICTED: similar to Zinc finger protein 271 (Zinc finger protein 7) (HZF7) (Zinc finger protein ZNFphex133) (Epstein-Barr virus-induced zinc finger protein) (ZNF-EB) (CT-ZFP48) (Zinc finger protein [Bathycoccus prasinos]	-	-	-	-	-	-	-
Isoform0032089	0.2	0.001	-7.64386	0.000373245	0.00133403	yes	Ggt7	PREDICTED: gamma-glutamyltranspeptidase 1-like [Sesamum indicum]	Metabolism	Metabolism of other amino acids;Lipid metabolism;Global and Overview	ko01100//Metabolic pathways;ko00480//Glutathione metabolism;ko00460//Cyanoamino acid metabolism;ko00590//Arachidonic acid metabolism;ko00430//Taurine and hypotaurine metabolism	K18592	-	GO:0016746//transferase activity, transferring acyl groups	GO:0044237//cellular metabolic process;GO:0071704//organic substance metabolic process
Isoform0039568	0.2	0.001	-7.64386	0.00188255	0.00563136	yes	-	-	-	-	-	-	-	-	-
Isoform0044756	0.2	0.001	-7.64386	8.86348e-05	0.000363767	yes	-	-	-	-	-	-	-	-	-
Isoform0045384	0.2	0.001	-7.64386	0.000121266	0.000482689	yes	-	-	-	-	-	-	-	-	-
Isoform0046629	0.2	0.001	-7.64386	0.000520002	0.00179645	yes	CLA1	1-deoxy-d-xylulose-5-phosphate synthase 1 [Taraxacum kok-saghyz]	Metabolism	Metabolism of cofactors and vitamins;Global and Overview;Metabolism of terpenoids and polyketides	ko01100//Metabolic pathways;ko01110//Biosynthesis of secondary metabolites;ko01130//Biosynthesis of antibiotics;ko00900//Terpenoid backbone biosynthesis;ko00730//Thiamine metabolism	K01662	-	-	-
Isoform0087211	0.2	0.001	-7.64386	7.43687e-06	3.77463e-05	yes	SLC12A2	PREDICTED: cation-chloride cotransporter 1-like isoform X1 [Elaeis guineensis]	-	-	-	-	-	-	-
Isoform0100960	0.2	0.001	-7.64386	8.66384e-07	5.1464e-06	yes	Sowahb	--	-	-	-	-	-	-	-
Isoform0103289	0.2	0.001	-7.64386	9.34116e-07	5.52194e-06	yes	smo	--	-	-	-	-	-	-	-
Isoform0105704	0.2	0.001	-7.64386	1.92929e-06	1.08462e-05	yes	-	-	-	-	-	-	-	-	-
Isoform0109142	0.2	0.001	-7.64386	1.382e-10	1.3169e-09	yes	Uggt1	PREDICTED: UDP-glucose:glycoprotein glucosyltransferase-like [Pyrus x bretschneideri]	Genetic Information Processing	Folding, sorting and degradation	ko04141//Protein processing in endoplasmic reticulum	K11718	-	-	-
Isoform0109430	0.2	0.001	-7.64386	3.52857e-06	1.89728e-05	yes	At5g14430	Aldo/keto reductase [Cynara cardunculus var. scolymus] [Cynara cardunculus]	-	-	-	-	GO:0009526//plastid envelope;GO:0009532//plastid stroma	GO:0003824//catalytic activity	GO:0006090//pyruvate metabolic process
Isoform0038599	0.203333	0.001	-7.6677	0.000436337	0.00153404	yes	VTE4	gamma-tocopherol methyltransferase [Helianthus annuus]	Metabolism	Global and Overview;Metabolism of cofactors and vitamins	ko01100//Metabolic pathways;ko01110//Biosynthesis of secondary metabolites;ko00130//Ubiquinone and other terpenoid-quinone biosynthesis	K05928	-	-	-
Isoform0041051	0.203333	0.001	-7.6677	0.000244261	0.000910027	yes	-	-	-	-	-	-	-	-	-
Isoform0046524	0.203333	0.001	-7.6677	0.000168345	0.000650052	yes	spi	--	-	-	-	-	-	-	-
Isoform0073867	0.203333	0.001	-7.6677	2.81055e-05	0.000127472	yes	ADAP1	ADP-ribosylation factor GTPase-activating protein AGD12 [Zea mays]	Cellular Processes	Transport and catabolism	ko04144//Endocytosis	K12486	-	-	-
Isoform0098028	0.203333	0.001	-7.6677	8.82074e-08	6.05004e-07	yes	Tacc1	--	-	-	-	-	-	-	-
Isoform0017493	0.206667	0.001	-7.69116	0.0202498	0.0446152	yes	ABCC4	AAA+ ATPase domain-containing protein [Cynara cardunculus var. scolymus] [Cynara cardunculus]	-	-	-	-	GO:0031224//intrinsic component of membrane	GO:0015405//P-P-bond-hydrolysis-driven transmembrane transporter activity;GO:0017111//nucleoside-triphosphatase activity;GO:0032550//purine ribonucleoside binding	GO:0044763//single-organism cellular process;GO:0051234//establishment of localization
Isoform0034329	0.206667	0.001	-7.69116	0.00399385	0.0109266	yes	-	-	-	-	-	-	-	-	-
Isoform0034864	0.206667	0.001	-7.69116	9.13949e-05	0.000373936	yes	At5g24420	6-phosphogluconolactonase, DevB-type [Cynara cardunculus var. scolymus] [Cynara cardunculus]	Metabolism	Global and Overview;Carbohydrate metabolism	ko01100//Metabolic pathways;ko01110//Biosynthesis of secondary metabolites;ko01130//Biosynthesis of antibiotics;ko01120//Microbial metabolism in diverse environments;ko01200//Carbon metabolism;ko00030//Pentose phosphate pathway	K01057	-	-	-
Isoform0040125	0.206667	0.001	-7.69116	4.21969e-05	0.000184777	yes	-	-	-	-	-	-	-	-	-
Isoform0047308	0.206667	0.001	-7.69116	0.000651212	0.00219556	yes	-	-	-	-	-	-	-	-	-
Isoform0050534	0.206667	0.001	-7.69116	0.00115893	0.00366376	yes	MMK2	PREDICTED: succinate-semialdehyde dehydrogenase, mitochondrial isoform X2 [Capsicum annuum]	Metabolism	Carbohydrate metabolism;Amino acid metabolism;Global and Overview	ko01100//Metabolic pathways;ko00250//Alanine, aspartate and glutamate metabolism;ko00650//Butanoate metabolism	K17761	-	-	-
Isoform0075457	0.206667	0.001	-7.69116	1.19267e-05	5.8195e-05	yes	-	-	-	-	-	-	-	-	-
Isoform0087201	0.206667	0.001	-7.69116	1.64795e-05	7.81829e-05	yes	USP3	ubiquitin carboxyl-terminal hydrolase 3 [Galdieria sulphuraria]	-	-	-	-	-	-	-
Isoform0096995	0.206667	0.001	-7.69116	9.09582e-07	5.38757e-06	yes	ago	F-box/WD repeat-containing protein 7 [Anthurium amnicola]	Genetic Information Processing	Folding, sorting and degradation	ko04120//Ubiquitin mediated proteolysis	K10260	-	-	-
Isoform0099253	0.206667	0.001	-7.69116	6.63249e-09	5.26259e-08	yes	Axin1	--	-	-	-	-	-	-	-
Isoform0034356	0.21	0.001	-7.71425	0.000328421	0.00118789	yes	-	-	-	-	-	-	-	-	-
Isoform0040336	0.21	0.001	-7.71425	0.0018913	0.00565488	yes	NADK1	NADH kinase, partial [Vigna luteola]	Metabolism	Metabolism of cofactors and vitamins;Global and Overview	ko01100//Metabolic pathways;ko00760//Nicotinate and nicotinamide metabolism	K00858	-	-	-
Isoform0041631	0.21	0.001	-7.71425	6.11545e-05	0.000259188	yes	cact	Ankyrin repeat domain-containing protein 50 [Symbiodinium microadriaticum]	-	-	-	-	-	-	-
Isoform0075397	0.21	0.001	-7.71425	9.63093e-06	4.78245e-05	yes	-	-	-	-	-	-	-	-	-
Isoform0077304	0.21	0.001	-7.71425	2.99024e-06	1.62888e-05	yes	CG1090	--	-	-	-	-	-	-	-
Isoform0041427	0.213333	0.001	-7.73697	7.35478e-05	0.000306627	yes	ABCG39	AAA+ ATPase domain-containing protein [Cynara cardunculus var. scolymus] [Cynara cardunculus]	-	-	-	-	-	GO:0016787//hydrolase activity	-
Isoform0041778	0.213333	0.001	-7.73697	7.93446e-05	0.000328673	yes	At1g73050	Glucose-methanol-choline oxidoreductase, partial [Cynara cardunculus var. scolymus] [Cynara cardunculus]	Metabolism	Global and Overview;Metabolism of other amino acids	ko01110//Biosynthesis of secondary metabolites;ko00460//Cyanoamino acid metabolism	K08248	-	-	-
Isoform0098973	0.213333	0.001	-7.73697	3.36052e-08	2.43696e-07	yes	CACNA2D3	dihydropyridine-sensitive l-type calcium channel [Bathycoccus prasinos]	-	-	-	-	-	-	-
Isoform0102741	0.213333	0.001	-7.73697	7.23196e-08	5.02577e-07	yes	Amph	--	-	-	-	-	-	-	-
Isoform0105962	0.213333	0.001	-7.73697	8.58192e-07	5.10152e-06	yes	l(2)03659	PREDICTED: ABC transporter C family member 12-like [Fragaria vesca subsp. vesca] [Fragaria vesca]	-	-	-	-	-	-	-
Isoform0106164	0.213333	0.001	-7.73697	3.53995e-07	2.22668e-06	yes	Appbp2	PREDICTED: kinesin light chain 3 isoform X1 [Nicotiana attenuata]	-	-	-	-	-	-	-
Isoform0026929	0.216667	0.001	-7.75933	0.000863386	0.00282055	yes	-	-	-	-	-	-	-	-	-
Isoform0037362	0.216667	0.001	-7.75933	0.000930173	0.00301262	yes	-	-	-	-	-	-	-	-	-
Isoform0052196	0.216667	0.001	-7.75933	0.00206682	0.00611917	yes	WRI1	WRI1 transcription factor2 [Zea mays]	-	-	-	-	-	-	-
Isoform0054579	0.216667	0.001	-7.75933	0.000316453	0.00114871	yes	-	-	-	-	-	-	-	-	-
Isoform0062992	0.216667	0.001	-7.75933	0.000219634	0.000826541	yes	MLO4	PREDICTED: MLO-like protein 4 [Daucus carota subsp. sativus] [Daucus carota]	-	-	-	-	GO:0016020//membrane	-	GO:0050896//response to stimulus
Isoform0085254	0.216667	0.001	-7.75933	4.48299e-05	0.000195394	yes	AtMg01250	Transposon TX1 uncharacterized [Cajanus cajan]	-	-	-	-	-	-	-
Isoform0090053	0.216667	0.001	-7.75933	1.49191e-06	8.53733e-06	yes	TIC56	PREDICTED: protein TIC 56, chloroplastic [Daucus carota subsp. sativus] [Daucus carota]	-	-	-	-	-	-	-
Isoform0092802	0.216667	0.001	-7.75933	1.00989e-08	7.83218e-08	yes	TTC21B	flagellar associated protein [Ectocarpus siliculosus]	-	-	-	-	-	-	-
Isoform0106910	0.216667	0.001	-7.75933	9.7113e-08	6.62524e-07	yes	-	-	-	-	-	-	-	-	-
Isoform0010411	0.22	0.001	-7.78136	0.00519237	0.0137282	yes	-	-	-	-	-	-	-	-	-
Isoform0020313	0.22	0.001	-7.78136	0.00102891	0.00329652	yes	LECRKS1	Concanavalin A-like lectin/glucanase superfamily [Cynara cardunculus var. scolymus] [Cynara cardunculus]	-	-	-	-	GO:0016020//membrane	GO:0016301//kinase activity	-
Isoform0051703	0.22	0.001	-7.78136	0.00118028	0.00372456	yes	TIC56	PREDICTED: protein TIC 56, chloroplastic [Daucus carota subsp. sativus] [Daucus carota]	-	-	-	-	-	-	-
Isoform0101499	0.22	0.001	-7.78136	2.38272e-07	1.53622e-06	yes	ZNF837	PREDICTED: similar to Zinc finger protein 271 (Zinc finger protein 7) (HZF7) (Zinc finger protein ZNFphex133) (Epstein-Barr virus-induced zinc finger protein) (ZNF-EB) (CT-ZFP48) (Zinc finger protein [Bathycoccus prasinos]	-	-	-	-	-	-	-
Isoform0104740	0.22	0.001	-7.78136	1.36323e-07	9.11004e-07	yes	Smad3	--	-	-	-	-	-	-	-
Isoform0105777	0.22	0.001	-7.78136	1.21037e-07	8.14909e-07	yes	-	-	-	-	-	-	-	-	-
Isoform0107986	0.22	0.001	-7.78136	7.55489e-07	4.53336e-06	yes	coro2b	coronin-like protein [Blastocystis sp. ATCC 50177/Nand II]	-	-	-	-	-	-	-
Isoform0108618	0.22	0.001	-7.78136	2.48066e-09	2.06707e-08	yes	Ror	mitogen-activated protein kinase [Volvox carteri f. nagariensis]	-	-	-	-	-	-	-
Isoform0057935	0.223333	0.001	-7.80305	1.81865e-05	8.55645e-05	yes	TIC56	PREDICTED: protein TIC 56, chloroplastic [Daucus carota subsp. sativus] [Daucus carota]	-	-	-	-	-	-	-
Isoform0082123	0.223333	0.001	-7.80305	1.67411e-07	1.10395e-06	yes	At1g65240	PREDICTED: aspartic proteinase-like protein 2 [Ricinus communis]	-	-	-	-	-	-	-
Isoform0084984	0.223333	0.001	-7.80305	5.65506e-06	2.93459e-05	yes	RpI1	DNA-directed RNA polymerase Rpb1 [Blastocystis sp. subtype 4]	Metabolism;Genetic Information Processing	Nucleotide metabolism;Transcription;Global and Overview	ko01100//Metabolic pathways;ko00230//Purine metabolism;ko00240//Pyrimidine metabolism;ko03020//RNA polymerase	K02999	-	GO:0016740//transferase activity	GO:0043170//macromolecule metabolic process
Isoform0095637	0.223333	0.001	-7.80305	2.56372e-08	1.88815e-07	yes	fliI	Villin villin [Ectocarpus siliculosus]	-	-	-	-	-	-	-
Isoform0101887	0.223333	0.001	-7.80305	3.9047e-08	2.80672e-07	yes	RAB14	PREDICTED: ras-related protein RABB1b [Malus domestica]	-	-	-	-	GO:0009536//plastid;GO:0016020//membrane	GO:0032550//purine ribonucleoside binding	GO:0006605//protein targeting;GO:0035556//intracellular signal transduction
Isoform0011812	0.226667	0.001	-7.82443	0.00310993	0.00876485	yes	-	-	-	-	-	-	-	-	-
Isoform0016025	0.226667	0.001	-7.82443	0.00187841	0.00562159	yes	-	-	-	-	-	-	-	-	-
Isoform0059411	0.226667	0.001	-7.82443	0.00126473	0.00396033	yes	AGO5	PREDICTED: protein argonaute MEL1-like [Citrus sinensis]	-	-	-	-	-	-	GO:0009987//cellular process;GO:0010467//gene expression
Isoform0072442	0.226667	0.001	-7.82443	3.21031e-05	0.000143951	yes	-	-	-	-	-	-	-	-	-
Isoform0099985	0.226667	0.001	-7.82443	4.65731e-07	2.88087e-06	yes	slc39a14	PREDICTED: IAA-alanine resistance protein 1 isoform X2 [Phoenix dactylifera]	-	-	-	-	-	-	-
Isoform0104678	0.226667	0.001	-7.82443	4.79633e-08	3.40628e-07	yes	IKBKAP	IKI3-like protein [Cynara cardunculus var. scolymus] [Cynara cardunculus]	-	-	-	-	-	-	-
Isoform0054858	0.23	0.001	-7.84549	3.89243e-05	0.000171829	yes	Os01g0197200	RNA helicase, 5' partial; 101954-101280, partial [Arabidopsis thaliana]	Genetic Information Processing	Transcription	ko03040//Spliceosome	K12823	-	GO:0017111//nucleoside-triphosphatase activity;GO:0032550//purine ribonucleoside binding	-
Isoform0057149	0.23	0.001	-7.84549	2.14657e-05	9.9528e-05	yes	-	-	-	-	-	-	-	-	-
Isoform0066869	0.23	0.001	-7.84549	2.93226e-05	0.000132526	yes	Gba2	BnaC01g30560D [Brassica napus]	Metabolism	Global and Overview;Lipid metabolism;Glycan biosynthesis and metabolism	ko01100//Metabolic pathways;ko00511//Other glycan degradation;ko00600//Sphingolipid metabolism	K17108	-	-	-
Isoform0093176	0.23	0.001	-7.84549	1.80011e-08	1.35058e-07	yes	Slc12a2	PREDICTED: cation-chloride cotransporter 1 isoform X1 [Amborella trichopoda]	-	-	-	-	-	-	-
Isoform0099338	0.23	0.001	-7.84549	2.79985e-06	1.53212e-05	yes	Zfp37	PREDICTED: similar to Zinc finger protein 271 (Zinc finger protein 7) (HZF7) (Zinc finger protein ZNFphex133) (Epstein-Barr virus-induced zinc finger protein) (ZNF-EB) (CT-ZFP48) (Zinc finger protein [Bathycoccus prasinos]	-	-	-	-	-	-	-
Isoform0101172	0.23	0.001	-7.84549	7.23246e-08	5.02584e-07	yes	foxn4	Forkhead box protein J3, partial [Anthurium amnicola]	-	-	-	-	-	-	-
Isoform0009823	0.233333	0.001	-7.86625	0.00978129	0.0237946	yes	-	-	-	-	-	-	-	-	-
Isoform0045171	0.233333	0.001	-7.86625	5.51722e-05	0.000236068	yes	ULP2B	Peptidase C48, SUMO/Sentrin/Ubl1 [Cynara cardunculus var. scolymus] [Cynara cardunculus]	-	-	-	-	-	-	-
Isoform0054692	0.233333	0.001	-7.86625	0.000113671	0.000455422	yes	ABCC4	Protein kinase, ATP binding site-containing protein [Cynara cardunculus var. scolymus] [Cynara cardunculus]	-	-	-	-	-	-	-
Isoform0065792	0.233333	0.001	-7.86625	0.000268732	0.000991165	yes	DRP4C	PREDICTED: dynamin-related protein 4C-like [Ipomoea nil]	-	-	-	-	-	-	-
Isoform0090027	0.233333	0.001	-7.86625	4.78391e-08	3.39878e-07	yes	SCYL2	SCY1-like protein 2 [Cajanus cajan]	-	-	-	-	-	-	-
Isoform0097873	0.233333	0.001	-7.86625	3.14888e-08	2.29267e-07	yes	mesh	conserved unknown protein [Ectocarpus siliculosus]	-	-	-	-	-	-	-
Isoform0099750	0.233333	0.001	-7.86625	1.53759e-08	1.16457e-07	yes	skd	--	-	-	-	-	-	-	-
Isoform0110164	0.233333	0.001	-7.86625	2.18378e-11	2.2379e-10	yes	Nrx-IV	hypothetical protein GUITHDRAFT_81139 [Guillardia theta CCMP2712]	-	-	-	-	-	-	-
Isoform0071967	0.236667	0.001	-7.88671	1.12589e-06	6.57275e-06	yes	VLN2	PREDICTED: villin-2 [Vitis vinifera]	-	-	-	-	-	-	-
Isoform0099920	0.236667	0.001	-7.88671	1.29511e-07	8.6811e-07	yes	-	-	-	-	-	-	-	-	-
Isoform0110244	0.236667	0.001	-7.88671	4.69191e-13	5.54181e-12	yes	BIRC6	inhibitor of apoptosis, partial [Pyropia haitanensis]	Genetic Information Processing	Folding, sorting and degradation	ko04120//Ubiquitin mediated proteolysis	K10586	-	-	-
Isoform0099552	0.24	0.001	-7.90689	2.78204e-08	2.03956e-07	yes	RAP1GAP	--	-	-	-	-	-	-	-
Isoform0104670	0.24	0.001	-7.90689	3.12177e-10	2.86777e-09	yes	how	KH domain-containing protein SPIN1-like [Asparagus officinalis]	-	-	-	-	-	-	-
Isoform0118282	0.24	0.001	-7.90689	2.47405e-05	0.000113451	yes	-	-	-	-	-	-	-	-	-
Isoform0095701	0.243333	0.001	-7.92679	2.86976e-07	1.82812e-06	yes	zfr	PREDICTED: zinc finger RNA-binding protein 2-like [Nicotiana attenuata]	-	-	-	-	-	-	-
Isoform0098296	0.243333	0.001	-7.92679	7.24541e-10	6.39839e-09	yes	TOP3B	PREDICTED: DNA topoisomerase 3-beta isoform X1 [Arachis ipaensis]	Genetic Information Processing	Replication and repair	ko03440//Homologous recombination	K03165	-	GO:0016853//isomerase activity	-
Isoform0101503	0.243333	0.001	-7.92679	5.21435e-09	4.18934e-08	yes	ARRB1	--	-	-	-	-	-	-	-
Isoform0103612	0.243333	0.001	-7.92679	3.00923e-09	2.48337e-08	yes	-	-	-	-	-	-	-	-	-
Isoform0108519	0.243333	0.001	-7.92679	3.51264e-11	3.53403e-10	yes	-	-	-	-	-	-	-	-	-
Isoform0032633	0.246667	0.001	-7.94642	0.000153124	0.000596203	yes	slc24a5	Ca2+:Cation antiporter family [Micromonas commoda]	-	-	-	-	-	-	-
Isoform0077936	0.246667	0.001	-7.94642	8.55837e-07	5.08869e-06	yes	CLSY3	PREDICTED: SNF2 domain-containing protein CLASSY 3-like [Sesamum indicum]	Genetic Information Processing	Replication and repair	ko03440//Homologous recombination	K10875	-	-	-
Isoform0086262	0.246667	0.001	-7.94642	4.77396e-07	2.94934e-06	yes	-	-	-	-	-	-	-	-	-
Isoform0089873	0.246667	0.001	-7.94642	7.36467e-08	5.11136e-07	yes	atp1a1	--	-	-	-	-	-	-	-
Isoform0094764	0.246667	0.001	-7.94642	9.05631e-09	7.06795e-08	yes	-	-	-	-	-	-	-	-	-
Isoform0099941	0.246667	0.001	-7.94642	6.20268e-09	4.93526e-08	yes	Atxn1	--	-	-	-	-	-	-	-
Isoform0014483	0.25	0.001	-7.96578	0.00348089	0.00968166	yes	-	-	-	-	-	-	-	-	-
Isoform0021937	0.25	0.001	-7.96578	0.000722634	0.00240812	yes	4cl3	PREDICTED: probable 4-coumarate--CoA ligase 2 [Musa acuminata subsp. malaccensis] [Musa acuminata]	Metabolism	Amino acid metabolism;Biosynthesis of other secondary metabolites;Metabolism of cofactors and vitamins;Global and Overview	ko01100//Metabolic pathways;ko01110//Biosynthesis of secondary metabolites;ko00940//Phenylpropanoid biosynthesis;ko00360//Phenylalanine metabolism;ko00130//Ubiquinone and other terpenoid-quinone biosynthesis	K01904	-	-	-
Isoform0069119	0.25	0.001	-7.96578	4.91957e-07	3.03448e-06	yes	GLDC	PREDICTED: glycine dehydrogenase (decarboxylating), mitochondrial [Glycine max]	Metabolism	Amino acid metabolism;Carbohydrate metabolism;Global and Overview	ko01100//Metabolic pathways;ko01110//Biosynthesis of secondary metabolites;ko01130//Biosynthesis of antibiotics;ko01200//Carbon metabolism;ko00630//Glyoxylate and dicarboxylate metabolism;ko00260//Glycine, serine and threonine metabolism	K00281	GO:0009536//plastid	GO:0097159//organic cyclic compound binding;GO:1901363//heterocyclic compound binding	GO:0044710//single-organism metabolic process
Isoform0080713	0.25	0.001	-7.96578	1.06006e-08	8.19848e-08	yes	-	-	-	-	-	-	-	-	-
Isoform0088164	0.25	0.001	-7.96578	1.16323e-05	5.68838e-05	yes	Gld	choline dehydrogenase [Emiliania huxleyi CCMP1516]	-	-	-	-	-	-	-
Isoform0107404	0.25	0.001	-7.96578	2.10292e-11	2.15921e-10	yes	Ythdc2	P-loop containing nucleoside triphosphate hydrolase protein [Coccomyxa subellipsoidea C-169]	-	-	-	-	-	-	-
Isoform0120195	0.25	0.001	-7.96578	3.1788e-05	0.000142695	yes	-	-	-	-	-	-	-	-	-
Isoform0021759	0.253333	0.001	-7.98489	0.00169589	0.00513298	yes	CYP96A15	cytochrome P450 [Cynara cardunculus var. scolymus] [Cynara cardunculus]	-	-	-	-	-	-	-
Isoform0027036	0.253333	0.001	-7.98489	0.000218511	0.00082275	yes	-	-	-	-	-	-	-	-	-
Isoform0055537	0.253333	0.001	-7.98489	1.6556e-05	7.85227e-05	yes	L	--	-	-	-	-	-	-	-
Isoform0078633	0.253333	0.001	-7.98489	8.7082e-08	5.97827e-07	yes	Pc	--	-	-	-	-	-	-	-
Isoform0008927	0.256667	0.001	-8.00375	0.0198631	0.0438971	yes	SDR	Glucose/ribitol dehydrogenase [Cynara cardunculus var. scolymus] [Cynara cardunculus]	Metabolism	Biosynthesis of other secondary metabolites;Global and Overview	ko01100//Metabolic pathways;ko01110//Biosynthesis of secondary metabolites;ko00960//Tropane, piperidine and pyridine alkaloid biosynthesis	K08081	-	-	-
Isoform0021870	0.256667	0.001	-8.00375	0.0129085	0.0302604	yes	-	-	-	-	-	-	-	-	-
Isoform0040051	0.256667	0.001	-8.00375	0.000153956	0.000599115	yes	-	-	-	-	-	-	-	-	-
Isoform0054241	0.256667	0.001	-8.00375	6.45903e-05	0.000272411	yes	RAE1	G-protein beta WD-40 repeat-containing protein [Cynara cardunculus var. scolymus] [Cynara cardunculus]	Genetic Information Processing	Translation	ko03013//RNA transport	K14298	-	-	-
Isoform0082084	0.256667	0.001	-8.00375	1.45402e-07	9.67198e-07	yes	-	-	-	-	-	-	-	-	-
Isoform0086541	0.256667	0.001	-8.00375	5.28414e-07	3.24469e-06	yes	Enoph1	PREDICTED: probable bifunctional methylthioribulose-1-phosphate dehydratase/enolase-phosphatase E1 1 [Musa acuminata subsp. malaccensis] [Musa acuminata]	Metabolism	Global and Overview;Amino acid metabolism	ko01100//Metabolic pathways;ko00270//Cysteine and methionine metabolism	K16054	-	GO:0003824//catalytic activity	GO:0008652//cellular amino acid biosynthetic process
Isoform0086946	0.256667	0.001	-8.00375	1.47036e-07	9.7736e-07	yes	-	-	-	-	-	-	-	-	-
Isoform0096148	0.256667	0.001	-8.00375	5.67501e-10	5.07487e-09	yes	-	-	-	-	-	-	-	-	-
Isoform0098261	0.256667	0.001	-8.00375	7.49007e-09	5.90693e-08	yes	Rbbp6	PREDICTED: E3 ubiquitin-protein ligase RBBP6-like isoform X1 [Setaria italica]	-	-	-	-	-	-	-
Isoform0101178	0.256667	0.001	-8.00375	2.14832e-06	1.1984e-05	yes	-	-	-	-	-	-	-	-	-
Isoform0044326	0.26	0.001	-8.02237	0.000812957	0.00267478	yes	-	-	-	-	-	-	-	-	-
Isoform0056268	0.26	0.001	-8.02237	1.09931e-05	5.40315e-05	yes	-	-	-	-	-	-	-	-	-
Isoform0072714	0.26	0.001	-8.02237	5.5006e-08	3.87901e-07	yes	Wfs1	--	-	-	-	-	-	-	-
Isoform0077697	0.26	0.001	-8.02237	1.28678e-06	7.44203e-06	yes	-	-	-	-	-	-	-	-	-
Isoform0109455	0.26	0.001	-8.02237	3.07161e-11	3.10784e-10	yes	ibtk	PREDICTED: inhibitor of Bruton tyrosine kinase isoform X1 [Cucumis sativus]	-	-	-	-	-	-	-
Isoform0062124	0.263333	0.001	-8.04075	2.347e-05	0.000108071	yes	LPXC5	Ribosomal protein S5 domain 2-type fold [Cynara cardunculus var. scolymus] [Cynara cardunculus]	-	-	-	-	-	-	-
Isoform0082341	0.263333	0.001	-8.04075	1.70179e-05	8.05325e-05	yes	-	-	-	-	-	-	-	-	-
Isoform0083867	0.263333	0.001	-8.04075	1.45424e-07	9.67292e-07	yes	slc24a5	Ca2+:Cation antiporter family [Micromonas commoda]	-	-	-	-	-	-	-
Isoform0087734	0.263333	0.001	-8.04075	6.10993e-08	4.28495e-07	yes	Kansl3	alpha/beta-Hydrolases superfamily protein [Arabidopsis thaliana]	-	-	-	-	-	-	-
Isoform0097581	0.263333	0.001	-8.04075	7.43976e-11	7.25669e-10	yes	CDK14	Negative regulator of the PHO system [Anthurium amnicola]	-	-	-	-	GO:0016020//membrane;GO:0043231//intracellular membrane-bounded organelle;GO:0055028//cortical microtubule	GO:0004674//protein serine/threonine kinase activity;GO:0005488//binding	GO:0000079//regulation of cyclin-dependent protein serine/threonine kinase activity;GO:0003006//developmental process involved in reproduction;GO:0007126//meiotic nuclear division;GO:0009267//cellular response to starvation;GO:0009409//response to cold;GO:0010374//stomatal complex development;GO:0042127//regulation of cell proliferation;GO:0044786//cell cycle DNA replication;GO:0048229//gametophy…
Isoform0099919	0.263333	0.001	-8.04075	1.09091e-09	9.44809e-09	yes	lolal	Longitudinals lacking protein, isoforms H/M/V, partial [Anthurium amnicola]	-	-	-	-	-	-	-
Isoform0105047	0.263333	0.001	-8.04075	1.19442e-07	8.0514e-07	yes	TMEM184C	Protein FAR1-RELATED SEQUENCE 6, partial [Glycine soja]	-	-	-	-	-	-	-
Isoform0108264	0.263333	0.001	-8.04075	6.97263e-11	6.82176e-10	yes	SUN1	PREDICTED: protein SAD1/UNC-84 domain protein 2-like [Setaria italica]	-	-	-	-	-	-	-
Isoform0031169	0.266667	0.001	-8.05889	1.63648e-05	7.77165e-05	yes	-	-	-	-	-	-	-	-	-
Isoform0034660	0.266667	0.001	-8.05889	4.64333e-05	0.000201801	yes	PEO1	mitochondrial DNA helicase Twinkle [Cyanidioschyzon merolae strain 10D] [Cyanidioschyzon merolae]	-	-	-	-	-	-	-
Isoform0034950	0.266667	0.001	-8.05889	2.49777e-06	1.37773e-05	yes	-	-	-	-	-	-	-	-	-
Isoform0053655	0.266667	0.001	-8.05889	4.16081e-05	0.000182466	yes	-	-	-	-	-	-	-	-	-
Isoform0069211	0.266667	0.001	-8.05889	1.85987e-06	1.04805e-05	yes	-	-	-	-	-	-	-	-	-
Isoform0105431	0.266667	0.001	-8.05889	2.21777e-08	1.64655e-07	yes	FBXO28	--	-	-	-	-	-	-	-
Isoform0067934	0.27	0.001	-8.07682	1.7268e-05	8.16286e-05	yes	-	-	-	-	-	-	-	-	-
Isoform0081101	0.27	0.001	-8.07682	3.62131e-08	2.61428e-07	yes	PDC1	TPP_enzyme_M domain-containing protein/TPP_enzyme_C domain-containing protein/TPP_enzyme_N domain-containing protein [Cephalotus follicularis]	Metabolism	Global and Overview;Carbohydrate metabolism	ko01100//Metabolic pathways;ko01110//Biosynthesis of secondary metabolites;ko01130//Biosynthesis of antibiotics;ko00010//Glycolysis / Gluconeogenesis	K01568	-	GO:0016831//carboxy-lyase activity;GO:0019842//vitamin binding	-
Isoform0091113	0.27	0.001	-8.07682	6.41672e-07	3.88742e-06	yes	BTRC	WD40 repeat-like protein [Coccomyxa subellipsoidea C-169]	Genetic Information Processing	Folding, sorting and degradation	ko04120//Ubiquitin mediated proteolysis	K10260	-	-	-
Isoform0046825	0.273333	0.001	-8.09452	5.29354e-06	2.76215e-05	yes	TIC56	PREDICTED: protein TIC 56, chloroplastic [Daucus carota subsp. sativus] [Daucus carota]	-	-	-	-	-	-	-
Isoform0060063	0.276667	0.001	-8.11201	0.000558465	0.00191425	yes	-	-	-	-	-	-	-	-	-
Isoform0086061	0.276667	0.001	-8.11201	5.28094e-06	2.75636e-05	yes	br	Longitudinals lacking protein, isoforms H/M/V, partial [Anthurium amnicola]	-	-	-	-	-	-	-
Isoform0097094	0.276667	0.001	-8.11201	1.87919e-11	1.93747e-10	yes	cut-1	--	-	-	-	-	-	-	-
Isoform0100558	0.276667	0.001	-8.11201	9.08087e-08	6.21784e-07	yes	ZNF93	PREDICTED: similar to Zinc finger protein 271 (Zinc finger protein 7) (HZF7) (Zinc finger protein ZNFphex133) (Epstein-Barr virus-induced zinc finger protein) (ZNF-EB) (CT-ZFP48) (Zinc finger protein [Bathycoccus prasinos]	-	-	-	-	-	-	-
Isoform0101713	0.276667	0.001	-8.11201	1.69292e-10	1.59793e-09	yes	zag-1	PREDICTED: similar to Zinc finger protein 271 (Zinc finger protein 7) (HZF7) (Zinc finger protein ZNFphex133) (Epstein-Barr virus-induced zinc finger protein) (ZNF-EB) (CT-ZFP48) (Zinc finger protein [Bathycoccus prasinos]	-	-	-	-	-	-	-
Isoform0110740	0.276667	0.001	-8.11201	9.38819e-17	1.42137e-15	yes	PF13_0198	--	-	-	-	-	-	-	-
Isoform0056886	0.28	0.001	-8.12928	2.51757e-05	0.0001152	yes	-	-	-	-	-	-	-	-	-
Isoform0074829	0.28	0.001	-8.12928	3.22119e-06	1.7439e-05	yes	CD109	alpha-2 macroglobulin family-like protein [Micromonas commoda]	-	-	-	-	-	-	-
Isoform0104024	0.28	0.001	-8.12928	6.81639e-08	4.75058e-07	yes	RBL1	Retinoblastoma-related protein [Anthurium amnicola]	-	-	-	-	-	-	-
Isoform0106066	0.28	0.001	-8.12928	1.58421e-09	1.34707e-08	yes	INTS2	hypothetical protein AXG93_4794s1220 [Marchantia polymorpha subsp. polymorpha] [Marchantia polymorpha]	-	-	-	-	-	-	-
Isoform0048514	0.283333	0.001	-8.14636	1.30922e-05	6.33738e-05	yes	PACS1	--	-	-	-	-	-	-	-
Isoform0070306	0.283333	0.001	-8.14636	7.67631e-07	4.6002e-06	yes	ATG16L1	WD40 repeat-containing protein [Klebsormidium flaccidum]	Cellular Processes	Transport and catabolism	ko04140//Regulation of autophagy	K17890	-	-	-
Isoform0072669	0.283333	0.001	-8.14636	2.76421e-07	1.76447e-06	yes	-	-	-	-	-	-	-	-	-
Isoform0078594	0.283333	0.001	-8.14636	4.17266e-07	2.5986e-06	yes	-	-	-	-	-	-	-	-	-
Isoform0081471	0.283333	0.001	-8.14636	1.56617e-08	1.18511e-07	yes	-	-	-	-	-	-	-	-	-
Isoform0089900	0.283333	0.001	-8.14636	9.56851e-07	5.64724e-06	yes	APN1	PREDICTED: aminopeptidase Ey-like [Pyrus x bretschneideri]	-	-	-	-	-	-	-
Isoform0092553	0.283333	0.001	-8.14636	3.36239e-11	3.38738e-10	yes	Kr-h1	PREDICTED: similar to Zinc finger protein 271 (Zinc finger protein 7) (HZF7) (Zinc finger protein ZNFphex133) (Epstein-Barr virus-induced zinc finger protein) (ZNF-EB) (CT-ZFP48) (Zinc finger protein [Bathycoccus prasinos]	-	-	-	-	-	-	-
Isoform0101187	0.283333	0.001	-8.14636	9.4745e-12	1.00499e-10	yes	kug	--	-	-	-	-	-	-	-
Isoform0105086	0.283333	0.001	-8.14636	1.30409e-09	1.11918e-08	yes	Ece1	PREDICTED: endothelin-converting enzyme 1-like [Pyrus x bretschneideri]	-	-	-	-	-	-	-
Isoform0014193	0.286667	0.001	-8.16323	0.00498193	0.0132493	yes	LTL1	PREDICTED: GDSL esterase/lipase At5g33370-like [Ziziphus jujuba]	-	-	-	-	-	-	-
Isoform0017422	0.286667	0.001	-8.16323	0.00125576	0.0039357	yes	-	-	-	-	-	-	-	-	-
Isoform0045902	0.286667	0.001	-8.16323	1.16383e-05	5.69085e-05	yes	At3g54460	PREDICTED: F-box protein At3g54460 [Arachis ipaensis]	-	-	-	-	-	-	-
Isoform0086601	0.286667	0.001	-8.16323	7.23385e-06	3.68118e-05	yes	RAB19	PREDICTED: ras-related protein RABD2a-like [Tarenaya hassleriana]	-	-	-	-	-	-	-
Isoform0093098	0.286667	0.001	-8.16323	1.49718e-10	1.42181e-09	yes	ZNF227	PREDICTED: similar to Zinc finger protein 271 (Zinc finger protein 7) (HZF7) (Zinc finger protein ZNFphex133) (Epstein-Barr virus-induced zinc finger protein) (ZNF-EB) (CT-ZFP48) (Zinc finger protein [Bathycoccus prasinos]	-	-	-	-	-	-	-
Isoform0105605	0.286667	0.001	-8.16323	1.44462e-07	9.61745e-07	yes	ivns1abpa	kelch-like protein 17 [Chrysochromulina sp. CCMP291]	-	-	-	-	-	-	-
Isoform0107970	0.286667	0.001	-8.16323	3.47146e-12	3.81649e-11	yes	G-salpha60A	Guanine nucleotide-binding protein subunit alpha [Anthurium amnicola]	-	-	-	-	-	GO:0005488//binding	-
Isoform0108403	0.286667	0.001	-8.16323	3.46136e-13	4.12933e-12	yes	Cobll1	--	-	-	-	-	-	-	-
Isoform0109573	0.286667	0.001	-8.16323	1.08847e-12	1.24656e-11	yes	DUSP9	PREDICTED: dual specificity protein phosphatase 1B-like isoform X4 [Musa acuminata subsp. malaccensis] [Musa acuminata]	-	-	-	-	-	-	-
Isoform0050754	0.29	0.001	-8.17991	5.89316e-07	3.59157e-06	yes	-	-	-	-	-	-	-	-	-
Isoform0054892	0.29	0.001	-8.17991	5.05137e-05	0.000217847	yes	cadm3	--	-	-	-	-	-	-	-
Isoform0065443	0.29	0.001	-8.17991	5.8698e-05	0.000249578	yes	-	-	-	-	-	-	-	-	-
Isoform0073230	0.29	0.001	-8.17991	8.7447e-08	6.00173e-07	yes	EF1A	Apple-like protein, partial [Cynara cardunculus var. scolymus] [Cynara cardunculus]	Genetic Information Processing	Translation	ko03013//RNA transport	K03231	-	GO:0008135//translation factor activity, RNA binding;GO:0016779//nucleotidyltransferase activity;GO:0017111//nucleoside-triphosphatase activity;GO:0032550//purine ribonucleoside binding	GO:0034645//cellular macromolecule biosynthetic process
Isoform0076952	0.29	0.001	-8.17991	2.98176e-09	2.46197e-08	yes	CRY1	6-4 photolyase [Dunaliella salina]	-	-	-	-	GO:0043231//intracellular membrane-bounded organelle	GO:0003913//DNA photolyase activity	GO:0009416//response to light stimulus
Isoform0082976	0.29	0.001	-8.17991	4.0064e-08	2.87644e-07	yes	HCFC1	PREDICTED: acyl-CoA-binding domain-containing protein 5-like [Ipomoea nil]	-	-	-	-	-	-	-
Isoform0086532	0.29	0.001	-8.17991	7.80215e-09	6.13535e-08	yes	INTS7	PREDICTED: cyclic pyranopterin monophosphate synthase accessory protein, mitochondrial [Ipomoea nil]	Genetic Information Processing;Metabolism	Metabolism of cofactors and vitamins;Folding, sorting and degradation;Global and Overview	ko01100//Metabolic pathways;ko00790//Folate biosynthesis;ko04122//Sulfur relay system	K03639	-	-	-
Isoform0101236	0.29	0.001	-8.17991	3.68317e-11	3.69894e-10	yes	CycT	PREDICTED: cyclin-T1-3 [Beta vulgaris subsp. vulgaris] [Beta vulgaris]	-	-	-	-	-	-	-
Isoform0105360	0.29	0.001	-8.17991	2.29086e-10	2.13422e-09	yes	BTRC	WD40 repeat-like protein [Coccomyxa subellipsoidea C-169]	Genetic Information Processing	Folding, sorting and degradation	ko04120//Ubiquitin mediated proteolysis	K10260	-	-	-
Isoform0028085	0.293333	0.001	-8.1964	7.43266e-06	3.77264e-05	yes	NPF5.8	PREDICTED: protein NRT1/ PTR FAMILY 5.7 [Vitis vinifera]	-	-	-	-	-	-	-
Isoform0051198	0.293333	0.001	-8.1964	1.64577e-05	7.80971e-05	yes	HSF8	Concanavalin A-like lectin/glucanase, subgroup, partial [Cynara cardunculus var. scolymus] [Cynara cardunculus]	-	-	-	-	-	-	-
Isoform0086191	0.293333	0.001	-8.1964	2.17996e-09	1.82777e-08	yes	FOXJ3	Forkhead box protein J3, partial [Anthurium amnicola]	-	-	-	-	-	-	-
Isoform0109012	0.293333	0.001	-8.1964	2.12876e-08	1.58404e-07	yes	Tnks	serine threonine-protein phosphatase 6 regulatory ankyrin repeat subunit a [Chrysochromulina sp. CCMP291]	-	-	-	-	-	-	-
Isoform0074754	0.296667	0.001	-8.2127	2.0776e-07	1.35122e-06	yes	FBLN1	vacuolar-sorting receptor precursor [Klebsormidium flaccidum]	-	-	-	-	-	-	-
Isoform0078194	0.296667	0.001	-8.2127	1.83634e-07	1.20406e-06	yes	Kiaa1467	--	-	-	-	-	-	-	-
Isoform0081906	0.296667	0.001	-8.2127	4.38084e-08	3.12919e-07	yes	ZDHHC17	zinc finger, DHHC-type containing 17, isoform CRA_d [Ectocarpus siliculosus]	-	-	-	-	-	-	-
Isoform0100617	0.296667	0.001	-8.2127	6.80212e-12	7.29777e-11	yes	SLC12A2	PREDICTED: cation-chloride cotransporter 1 isoform X1 [Capsicum annuum]	-	-	-	-	-	-	-
Isoform0107638	0.296667	0.001	-8.2127	1.16905e-09	1.00899e-08	yes	l(2)gl	PREDICTED: syntaxin-binding protein 5-like isoform X4 [Populus euphratica]	-	-	-	-	-	-	-
Isoform0016447	0.3	0.001	-8.22882	0.000747262	0.00248003	yes	At4g27290	Apple-like protein [Cynara cardunculus var. scolymus] [Cynara cardunculus]	-	-	-	-	-	-	-
Isoform0031410	0.3	0.001	-8.22882	2.08577e-05	9.69118e-05	yes	-	-	-	-	-	-	-	-	-
Isoform0059443	0.3	0.001	-8.22882	1.99986e-05	9.3318e-05	yes	BTBD2	BTB/POZ and MATH domain-containing protein 3-like [Dorcoceras hygrometricum]	-	-	-	-	-	-	-
Isoform0082351	0.3	0.001	-8.22882	9.64321e-07	5.68663e-06	yes	map2k6	Dual specificity protein kinase FUZ7 [Anthurium amnicola]	-	-	-	-	GO:0016020//membrane;GO:0044424//intracellular part	GO:0004712//protein serine/threonine/tyrosine kinase activity;GO:0005488//binding	GO:0003002//regionalization;GO:0006464//cellular protein modification process;GO:0006725//cellular aromatic compound metabolic process;GO:0006970//response to osmotic stress;GO:0009409//response to cold;GO:0009617//response to bacterium;GO:0009755//hormone-mediated signaling pathway;GO:0009791//post-embryonic development;GO:0009814//defense response, incompatible interaction;GO:0009863//salicylic…
Isoform0093925	0.3	0.001	-8.22882	1.16824e-10	1.11944e-09	yes	C2orf69	PREDICTED: UPF0565 protein C2orf69 [Brassica rapa]	-	-	-	-	-	-	-
Isoform0104069	0.3	0.001	-8.22882	1.60873e-10	1.52168e-09	yes	iHog	--	-	-	-	-	-	-	-
Isoform0109008	0.3	0.001	-8.22882	1.87928e-11	1.93747e-10	yes	ZNF407	PREDICTED: similar to Zinc finger protein 271 (Zinc finger protein 7) (HZF7) (Zinc finger protein ZNFphex133) (Epstein-Barr virus-induced zinc finger protein) (ZNF-EB) (CT-ZFP48) (Zinc finger protein [Bathycoccus prasinos]	-	-	-	-	-	-	-
Isoform0036404	0.303333	0.001	-8.24476	5.81046e-05	0.000247298	yes	At1g27190	Leucine-rich repeat-containing protein [Cynara cardunculus var. scolymus] [Cynara cardunculus]	-	-	-	-	GO:0016020//membrane;GO:0044464//cell part	GO:0016772//transferase activity, transferring phosphorus-containing groups	GO:0006796//phosphate-containing compound metabolic process
Isoform0066557	0.303333	0.001	-8.24476	4.8686e-05	0.000210623	yes	WDR46	WD40 repeat-like protein [Coccomyxa subellipsoidea C-169]	-	-	-	-	-	-	-
Isoform0094327	0.303333	0.001	-8.24476	1.43774e-11	1.49884e-10	yes	Mkp3	PREDICTED: dual specificity protein phosphatase 1B-like isoform X4 [Musa acuminata subsp. malaccensis] [Musa acuminata]	-	-	-	-	-	-	-
Isoform0095276	0.303333	0.001	-8.24476	4.51686e-11	4.49963e-10	yes	Slc1a1	dicarboxylate/amino acid cation sodium transporter [Chlamydomonas reinhardtii]	-	-	-	-	-	-	-
Isoform0096243	0.303333	0.001	-8.24476	9.2293e-10	8.06171e-09	yes	spir	--	-	-	-	-	-	-	-
Isoform0059327	0.306667	0.001	-8.26053	1.49486e-06	8.55227e-06	yes	orb2	PREDICTED: uncharacterized protein LOC18434202 [Amborella trichopoda]	-	-	-	-	-	-	-
Isoform0081789	0.306667	0.001	-8.26053	1.49087e-07	9.8992e-07	yes	-	-	-	-	-	-	-	-	-
Isoform0107771	0.306667	0.001	-8.26053	1.17403e-12	1.34002e-11	yes	Gbs-76A	GLC7-interacting protein 2 [Anthurium amnicola]	-	-	-	-	-	-	-
Isoform0041229	0.31	0.001	-8.27612	7.78029e-06	3.93278e-05	yes	Top1	PREDICTED: DNA topoisomerase 1-like [Nicotiana tomentosiformis]	-	-	-	-	-	GO:0003916//DNA topoisomerase activity	-
Isoform0071791	0.31	0.001	-8.27612	2.10577e-09	1.76879e-08	yes	Scarb1	hypothetical protein VOLCADRAFT_95412 [Volvox carteri f. nagariensis]	-	-	-	-	-	-	-
Isoform0077575	0.31	0.001	-8.27612	2.175e-08	1.61629e-07	yes	CG7766	--	-	-	-	-	-	-	-
Isoform0067783	0.313333	0.001	-8.29155	1.09922e-05	5.40291e-05	yes	-	-	-	-	-	-	-	-	-
Isoform0074873	0.313333	0.001	-8.29155	8.02123e-07	4.78926e-06	yes	UBAP1	--	-	-	-	-	-	-	-
Isoform0083891	0.313333	0.001	-8.29155	6.98289e-10	6.17674e-09	yes	Ece1	PREDICTED: endothelin-converting enzyme 1-like [Pyrus x bretschneideri]	-	-	-	-	-	-	-
Isoform0109528	0.313333	0.001	-8.29155	5.9356e-13	6.94187e-12	yes	Vangl1	--	-	-	-	-	-	-	-
Isoform0025030	0.316667	0.001	-8.30682	7.1353e-05	0.000298377	yes	Nup98	--	-	-	-	-	-	-	-
Isoform0028763	0.316667	0.001	-8.30682	9.6314e-06	4.78251e-05	yes	ABCG9	PREDICTED: ABC transporter G family member 9 isoform X1 [Ipomoea nil]	-	-	-	-	-	-	-
Isoform0049856	0.316667	0.001	-8.30682	2.83838e-05	0.000128656	yes	tpr	--	-	-	-	-	-	-	-
Isoform0063724	0.316667	0.001	-8.30682	3.97648e-06	2.11984e-05	yes	KAT8	histone acetyltransferase [Physcomitrella patens]	-	-	-	-	-	GO:0003824//catalytic activity	GO:0008152//metabolic process
Isoform0067777	0.316667	0.001	-8.30682	5.76799e-05	0.000245694	yes	CG4603	PREDICTED: ubiquitin thioesterase OTU1 [Eucalyptus grandis]	Genetic Information Processing	Folding, sorting and degradation	ko04141//Protein processing in endoplasmic reticulum	K13719	-	-	-
Isoform0081573	0.316667	0.001	-8.30682	4.93377e-09	3.97635e-08	yes	PRPF6	RNA splicing factor [Thalassiosira pseudonana CCMP1335]	Genetic Information Processing	Transcription	ko03040//Spliceosome	K12855	-	-	-
Isoform0085978	0.316667	0.001	-8.30682	1.06223e-08	8.21432e-08	yes	-	-	-	-	-	-	-	-	-
Isoform0092471	0.316667	0.001	-8.30682	5.80306e-11	5.72062e-10	yes	Mfi2	Melanotransferrin [Monoraphidium neglectum]	-	-	-	-	-	-	-
Isoform0096027	0.316667	0.001	-8.30682	3.19847e-10	2.93404e-09	yes	Vav	pleckstrin homology (PH) domain-containing protein [Ectocarpus siliculosus]	-	-	-	-	-	-	-
Isoform0107437	0.316667	0.001	-8.30682	1.33377e-11	1.39566e-10	yes	MTSS1	--	-	-	-	-	-	-	-
Isoform0110232	0.316667	0.001	-8.30682	9.7154e-14	1.20815e-12	yes	SNRNP200	PREDICTED: DExH-box ATP-dependent RNA helicase DExH12-like [Nicotiana attenuata]	Genetic Information Processing	Transcription	ko03040//Spliceosome	K12854	-	-	-
Isoform0110970	0.316667	0.001	-8.30682	1.02169e-20	1.89596e-19	yes	TTN	--	-	-	-	-	-	-	-
Isoform0079914	0.32	0.001	-8.32193	1.96415e-09	1.65557e-08	yes	Klp10A	kinesin-like protein KIN-13A [Ananas comosus]	-	-	-	-	-	-	-
Isoform0103169	0.32	0.001	-8.32193	1.93612e-11	1.99333e-10	yes	RAB14	PREDICTED: ras-related protein RABB1b [Malus domestica]	-	-	-	-	GO:0009536//plastid;GO:0016020//membrane	GO:0032550//purine ribonucleoside binding	GO:0006605//protein targeting;GO:0035556//intracellular signal transduction
Isoform0024803	0.323333	0.001	-8.33688	7.78476e-05	0.000323086	yes	caa43	PREDICTED: 2-haloacrylate reductase-like, partial [Malus domestica]	-	-	-	-	-	-	-
Isoform0039844	0.323333	0.001	-8.33688	0.000134326	0.000530011	yes	ALG10	PREDICTED: dol-P-Glc:Glc(2)Man(9)GlcNAc(2)-PP-Dol alpha-1,2-glucosyltransferase isoform X2 [Phoenix dactylifera]	Metabolism	Glycan biosynthesis and metabolism;Global and Overview	ko01100//Metabolic pathways;ko00510//N-Glycan biosynthesis	K03850	-	-	-
Isoform0049724	0.323333	0.001	-8.33688	1.77005e-07	1.16315e-06	yes	MMP16	Peptidase M10, metallopeptidase [Corchorus olitorius]	-	-	-	-	-	-	-
Isoform0059885	0.323333	0.001	-8.33688	3.70721e-06	1.98569e-05	yes	Vwa9	--	-	-	-	-	-	-	-
Isoform0097333	0.323333	0.001	-8.33688	1.76356e-10	1.66128e-09	yes	Gpc6	--	-	-	-	-	-	-	-
Isoform0097521	0.323333	0.001	-8.33688	1.22171e-12	1.39245e-11	yes	Mgat2	PREDICTED: alpha-1,6-mannosyl-glycoprotein 2-beta-N-acetylglucosaminyltransferase [Nicotiana sylvestris]	Metabolism	Global and Overview;Glycan biosynthesis and metabolism	ko01100//Metabolic pathways;ko00510//N-Glycan biosynthesis	K00736	-	-	-
Isoform0102287	0.323333	0.001	-8.33688	3.82983e-13	4.55286e-12	yes	Mfi2	Melanotransferrin [Monoraphidium neglectum]	-	-	-	-	-	-	-
Isoform0109220	0.323333	0.001	-8.33688	6.52384e-15	8.79897e-14	yes	-	-	-	-	-	-	-	-	-
Isoform0110644	0.323333	0.001	-8.33688	3.48922e-13	4.16104e-12	yes	FOXN3	--	-	-	-	-	-	-	-
Isoform0075141	0.326667	0.001	-8.35168	9.44428e-11	9.12942e-10	yes	CG11486	PAB-dependent poly(A)-specific ribonuclease subunit 3 [Auxenochlorella protothecoides]	Genetic Information Processing	Folding, sorting and degradation	ko03018//RNA degradation	K12572	-	-	-
Isoform0096829	0.326667	0.001	-8.35168	1.4523e-11	1.51303e-10	yes	-	-	-	-	-	-	-	-	-
Isoform0097404	0.326667	0.001	-8.35168	6.13284e-09	4.8818e-08	yes	Tacc1	--	-	-	-	-	-	-	-
Isoform0107932	0.326667	0.001	-8.35168	4.29854e-12	4.68451e-11	yes	CTNND2	vacuolar protein 8, partial [Chrysochromulina sp. CCMP291]	-	-	-	-	-	-	-
Isoform0108304	0.326667	0.001	-8.35168	1.20287e-11	1.26497e-10	yes	Gbs-76A	GLC7-interacting protein 2 [Anthurium amnicola]	-	-	-	-	-	-	-
Isoform0042458	0.33	0.001	-8.36632	5.00482e-06	2.62268e-05	yes	-	-	-	-	-	-	-	-	-
Isoform0044290	0.33	0.001	-8.36632	1.27365e-05	6.17846e-05	yes	GA15401	PREDICTED: methyltransferase-like protein 13 [Glycine max]	-	-	-	-	-	-	-
Isoform0085634	0.33	0.001	-8.36632	1.05378e-09	9.14496e-09	yes	bab2	Longitudinals lacking protein, isoforms H/M/V, partial [Anthurium amnicola]	-	-	-	-	-	-	-
Isoform0097011	0.33	0.001	-8.36632	5.2221e-12	5.65121e-11	yes	trio	serine/threonine protein kinase [Galdieria sulphuraria]	-	-	-	-	-	GO:0016301//kinase activity	GO:0006464//cellular protein modification process;GO:0007154//cell communication;GO:0050794//regulation of cellular process;GO:0051716//cellular response to stimulus
Isoform0102316	0.33	0.001	-8.36632	5.35596e-13	6.2949e-12	yes	GBETA1	Guanine nucleotide-binding protein subunit beta [Anthurium amnicola]	-	-	-	-	-	-	-
Isoform0108454	0.33	0.001	-8.36632	3.40378e-15	4.68975e-14	yes	spen	PREDICTED: flowering time control protein FPA-like [Sesamum indicum]	-	-	-	-	-	-	GO:0006351//transcription, DNA-templated;GO:0009908//flower development;GO:0044763//single-organism cellular process;GO:0050789//regulation of biological process
Isoform0110902	0.33	0.001	-8.36632	2.09586e-21	4.01933e-20	yes	CHST5	--	-	-	-	-	-	-	-
Isoform0036178	0.333333	0.001	-8.38082	6.24002e-06	3.21622e-05	yes	Ttll4	ligase, partial [Micromonas pusilla CCMP1545]	-	-	-	-	-	-	-
Isoform0055094	0.333333	0.001	-8.38082	4.93999e-06	2.59124e-05	yes	DFR	NAD-dependent epimerase/dehydratase [Cynara cardunculus var. scolymus] [Cynara cardunculus]	-	-	-	-	-	-	-
Isoform0089802	0.333333	0.001	-8.38082	6.48881e-08	4.53581e-07	yes	ZNF91	PREDICTED: similar to Zinc finger protein 271 (Zinc finger protein 7) (HZF7) (Zinc finger protein ZNFphex133) (Epstein-Barr virus-induced zinc finger protein) (ZNF-EB) (CT-ZFP48) (Zinc finger protein [Bathycoccus prasinos]	-	-	-	-	-	-	-
Isoform0097778	0.333333	0.001	-8.38082	4.2028e-10	3.80938e-09	yes	ACSL5	peroxisome Long-Chain Acyl-CoA Synthetase [Klebsormidium flaccidum]	Cellular Processes;Metabolism	Lipid metabolism;Global and Overview;Transport and catabolism	ko01100//Metabolic pathways;ko04146//Peroxisome;ko01212//Fatty acid metabolism;ko00071//Fatty acid degradation;ko00061//Fatty acid biosynthesis	K01897	-	-	GO:0006629//lipid metabolic process;GO:0044237//cellular metabolic process;GO:0044763//single-organism cellular process
Isoform0101306	0.333333	0.001	-8.38082	1.60337e-10	1.51739e-09	yes	FAXDC2	sterol desaturase [Chrysochromulina sp. CCMP291]	Metabolism	Lipid metabolism;Global and Overview	ko01100//Metabolic pathways;ko01110//Biosynthesis of secondary metabolites;ko00100//Steroid biosynthesis	K14424	-	-	-
Isoform0034900	0.336667	0.001	-8.39518	2.44901e-06	1.35304e-05	yes	ZIFL1	PREDICTED: protein ZINC INDUCED FACILITATOR-LIKE 1-like isoform X4 [Nicotiana sylvestris]	-	-	-	-	-	-	-
Isoform0066017	0.336667	0.001	-8.39518	3.98557e-06	2.12407e-05	yes	-	-	-	-	-	-	-	-	-
Isoform0067121	0.336667	0.001	-8.39518	3.98631e-06	2.12438e-05	yes	SLC31A1	Copper transport protein CTR2 [Anthurium amnicola]	-	-	-	-	-	-	-
Isoform0069523	0.336667	0.001	-8.39518	2.221e-09	1.8606e-08	yes	PRKCD	cAMP-dependent protein kinase [Karlodinium veneficum]	-	-	-	-	-	GO:0016772//transferase activity, transferring phosphorus-containing groups	-
Isoform0122051	0.336667	0.001	-8.39518	2.97532e-06	1.62153e-05	yes	lark	Polyadenylate-binding protein 2 [Zea mays]	Genetic Information Processing	Translation;Folding, sorting and degradation	ko03013//RNA transport;ko03015//mRNA surveillance pathway;ko03018//RNA degradation	K13126	-	-	-
Isoform0061097	0.34	0.001	-8.40939	7.58244e-07	4.5484e-06	yes	-	-	-	-	-	-	-	-	-
Isoform0067091	0.34	0.001	-8.40939	5.51375e-06	2.86751e-05	yes	ABCG36	PREDICTED: pleiotropic drug resistance protein 1-like, partial [Nicotiana tomentosiformis]	-	-	-	-	GO:0016020//membrane	GO:0017111//nucleoside-triphosphatase activity;GO:0036094//small molecule binding;GO:0097159//organic cyclic compound binding;GO:1901363//heterocyclic compound binding	GO:0006811//ion transport;GO:0006952//defense response;GO:0009628//response to abiotic stimulus;GO:0009751//response to salicylic acid;GO:0009755//hormone-mediated signaling pathway;GO:0043067//regulation of programmed cell death;GO:0044237//cellular metabolic process;GO:0046864//isoprenoid transport;GO:0051707//response to other organism;GO:0071229//cellular response to acid chemical;GO:1901701/…
Isoform0079794	0.34	0.001	-8.40939	3.20313e-07	2.02692e-06	yes	GIP	Gag-Pol [Ipomoea batatas]	Genetic Information Processing	Translation;Folding, sorting and degradation	ko03018//RNA degradation;ko03008//Ribosome biogenesis in eukaryotes	K12619	-	-	-
Isoform0098071	0.34	0.001	-8.40939	1.21735e-12	1.38761e-11	yes	-	-	-	-	-	-	-	-	-
Isoform0032831	0.343333	0.001	-8.42347	3.46422e-06	1.86533e-05	yes	L	--	-	-	-	-	-	-	-
Isoform0072239	0.343333	0.001	-8.42347	7.14451e-11	6.98249e-10	yes	-	-	-	-	-	-	-	-	-
Isoform0102687	0.343333	0.001	-8.42347	4.79952e-11	4.76607e-10	yes	lid	transcription factor jumonji [Klebsormidium flaccidum]	-	-	-	-	-	-	-
Isoform0012940	0.346667	0.001	-8.43741	0.00257298	0.00741399	yes	poxN1	heme peroxidase [Cynara cardunculus var. scolymus] [Cynara cardunculus]	Metabolism	Global and Overview;Biosynthesis of other secondary metabolites	ko01100//Metabolic pathways;ko01110//Biosynthesis of secondary metabolites;ko00940//Phenylpropanoid biosynthesis	K00430	-	-	-
Isoform0108308	0.346667	0.001	-8.43741	1.31111e-15	1.8507e-14	yes	mnt	--	-	-	-	-	-	-	-
Isoform0018580	0.35	0.001	-8.45121	0.0144413	0.0333672	yes	-	-	-	-	-	-	-	-	-
Isoform0045182	0.35	0.001	-8.45121	1.95375e-07	1.27645e-06	yes	Ap3d1	Adaptor protein complex 3 subunit delta, partial [Guillardia theta CCMP2712]	-	-	-	-	-	-	GO:0006810//transport
Isoform0109178	0.35	0.001	-8.45121	5.10721e-16	7.40431e-15	yes	KDM6A	General transcriptional corepressor ssn6 [Anthurium amnicola]	-	-	-	-	-	-	-
Isoform0110651	0.35	0.001	-8.45121	8.53481e-16	1.21988e-14	yes	-	-	-	-	-	-	-	-	-
Isoform0059423	0.353333	0.001	-8.46489	3.0684e-08	2.23826e-07	yes	esco2	PREDICTED: protein CHROMOSOME TRANSMISSION FIDELITY 7 [Daucus carota subsp. sativus] [Daucus carota]	-	-	-	-	-	-	-
Isoform0075524	0.353333	0.001	-8.46489	1.05552e-09	9.15947e-09	yes	44075	Cell division control protein 3 [Anthurium amnicola]	-	-	-	-	-	-	-
Isoform0079899	0.353333	0.001	-8.46489	2.10595e-09	1.76883e-08	yes	Tmprss15	Serine protease 27 [Symbiodinium microadriaticum]	-	-	-	-	-	-	-
Isoform0102135	0.353333	0.001	-8.46489	2.2213e-13	2.6917e-12	yes	BTRC	WD40 repeat-like protein [Coccomyxa subellipsoidea C-169]	Genetic Information Processing	Folding, sorting and degradation	ko04120//Ubiquitin mediated proteolysis	K10260	-	-	-
Isoform0008795	0.356667	0.001	-8.47843	0.000461614	0.00161313	yes	-	-	-	-	-	-	-	-	-
Isoform0046987	0.356667	0.001	-8.47843	4.47412e-07	2.77477e-06	yes	-	-	-	-	-	-	-	-	-
Isoform0101367	0.356667	0.001	-8.47843	4.92051e-12	5.33273e-11	yes	Micall2	alpha-actinin-4 [Nannochloropsis gaditana]	-	-	-	-	-	-	-
Isoform0102128	0.356667	0.001	-8.47843	1.55133e-09	1.32087e-08	yes	-	-	-	-	-	-	-	-	-
Isoform0107828	0.356667	0.001	-8.47843	1.60994e-15	2.2601e-14	yes	su(s)	PREDICTED: zinc finger CCCH domain-containing protein 65 [Musa acuminata subsp. malaccensis] [Musa acuminata]	-	-	-	-	-	-	-
Isoform0108999	0.356667	0.001	-8.47843	4.38562e-15	5.99434e-14	yes	tld	--	-	-	-	-	-	-	-
Isoform0077676	0.36	0.001	-8.49185	1.32671e-11	1.38872e-10	yes	ccdc85c	--	-	-	-	-	-	-	-
Isoform0096044	0.36	0.001	-8.49185	9.78101e-12	1.03639e-10	yes	dl	--	-	-	-	-	-	-	-
Isoform0103599	0.36	0.001	-8.49185	5.76996e-13	6.7549e-12	yes	CrebA	--	-	-	-	-	-	-	-
Isoform0108502	0.36	0.001	-8.49185	3.75928e-13	4.47271e-12	yes	Ssbp3	PREDICTED: transcriptional corepressor LEUNIG-like isoform X3 [Citrus sinensis]	-	-	-	-	-	-	-
Isoform0108995	0.36	0.001	-8.49185	4.15497e-10	3.76948e-09	yes	Vprbp	BnaA08g12630D [Brassica napus]	-	-	-	-	-	-	GO:0007275//multicellular organism development;GO:0048856//anatomical structure development
Isoform0042129	0.363333	0.001	-8.50515	4.79302e-07	2.96069e-06	yes	Reg-5	--	-	-	-	-	-	-	-
Isoform0043930	0.363333	0.001	-8.50515	2.37192e-05	0.000109091	yes	-	-	-	-	-	-	-	-	-
Isoform0071874	0.363333	0.001	-8.50515	2.77458e-11	2.81929e-10	yes	-	-	-	-	-	-	-	-	-
Isoform0103291	0.363333	0.001	-8.50515	5.25427e-14	6.65631e-13	yes	Tbc1d8b	GTPase activating protein [Klebsormidium flaccidum]	-	-	-	-	-	-	-
Isoform0040577	0.366667	0.001	-8.51833	3.44739e-07	2.17208e-06	yes	-	-	-	-	-	-	-	-	-
Isoform0076599	0.366667	0.001	-8.51833	2.57304e-09	2.14031e-08	yes	Tnpo3	PREDICTED: transportin-3-like [Populus euphratica]	-	-	-	-	-	-	-
Isoform0093080	0.366667	0.001	-8.51833	1.69247e-13	2.06882e-12	yes	tipE	--	-	-	-	-	-	-	-
Isoform0096688	0.366667	0.001	-8.51833	6.70179e-10	5.93791e-09	yes	trpa-1	Ankyrin-1 [Symbiodinium microadriaticum]	-	-	-	-	-	-	-
Isoform0102728	0.366667	0.001	-8.51833	1.55803e-14	2.04639e-13	yes	AQR	PREDICTED: intron-binding protein aquarius [Raphanus sativus]	Genetic Information Processing	Transcription	ko03040//Spliceosome	K12874	GO:0044464//cell part	-	-
Isoform0036961	0.37	0.001	-8.53138	6.58407e-05	0.000277266	yes	-	-	-	-	-	-	-	-	-
Isoform0065805	0.37	0.001	-8.53138	2.89108e-08	2.11479e-07	yes	-	-	-	-	-	-	-	-	-
Isoform0093641	0.37	0.001	-8.53138	4.97841e-12	5.39431e-11	yes	Smad3	--	-	-	-	-	-	-	-
Isoform0096647	0.37	0.001	-8.53138	1.22464e-11	1.2866e-10	yes	FZD1	--	-	-	-	-	-	-	-
Isoform0105084	0.37	0.001	-8.53138	4.70545e-11	4.6759e-10	yes	dvl3	--	-	-	-	-	-	-	-
Isoform0113669	0.37	0.001	-8.53138	0.000620667	0.00210339	yes	ABCC8	PREDICTED: ABC transporter C family member 8-like [Gossypium hirsutum]	-	-	-	-	GO:0031224//intrinsic component of membrane	GO:0032550//purine ribonucleoside binding;GO:0042626//ATPase activity, coupled to transmembrane movement of substances	GO:0015893//drug transport;GO:0044763//single-organism cellular process
Isoform0114218	0.37	0.001	-8.53138	0.00257263	0.00741334	yes	MNS1	Cation efflux protein [Cynara cardunculus var. scolymus] [Cynara cardunculus]	Metabolism;Genetic Information Processing	Global and Overview;Folding, sorting and degradation;Glycan biosynthesis and metabolism	ko01100//Metabolic pathways;ko04141//Protein processing in endoplasmic reticulum;ko00510//N-Glycan biosynthesis	K01230	-	-	-
Isoform0017120	0.373333	0.001	-8.54432	0.000576383	0.00196958	yes	cora	--	-	-	-	-	-	-	-
Isoform0019758	0.373333	0.001	-8.54432	0.000125992	0.000499876	yes	-	-	-	-	-	-	-	-	-
Isoform0032010	0.373333	0.001	-8.54432	3.90364e-08	2.80622e-07	yes	At1g73050	Glucose-methanol-choline oxidoreductase, partial [Cynara cardunculus var. scolymus] [Cynara cardunculus]	Metabolism	Metabolism of other amino acids;Global and Overview	ko01110//Biosynthesis of secondary metabolites;ko00460//Cyanoamino acid metabolism	K08248	-	-	-
Isoform0074648	0.373333	0.001	-8.54432	6.77702e-08	4.72545e-07	yes	Spata5	PREDICTED: calmodulin-interacting protein 111-like [Nicotiana tabacum]	Genetic Information Processing	Translation	ko03008//Ribosome biogenesis in eukaryotes	K14575	-	-	-
Isoform0086515	0.373333	0.001	-8.54432	3.75396e-11	3.76591e-10	yes	alpha-Cat	--	-	-	-	-	-	-	-
Isoform0110286	0.373333	0.001	-8.54432	2.14794e-20	3.92809e-19	yes	Ptpn23	PREDICTED: protein-tyrosine-phosphatase PTP1-like isoform X1 [Oryza brachyantha]	-	-	-	-	-	-	-
Isoform0040945	0.376667	0.001	-8.55714	0.000249309	0.000926899	yes	-	-	-	-	-	-	-	-	-
Isoform0044685	0.376667	0.001	-8.55714	1.70721e-07	1.1241e-06	yes	At1g29880	Glycyl-tRNA synthetase / glycine--tRNA ligase [Corchorus capsularis]	Genetic Information Processing	Translation	ko00970//Aminoacyl-tRNA biosynthesis	K01880	-	GO:0004812//aminoacyl-tRNA ligase activity	GO:0006418//tRNA aminoacylation for protein translation
Isoform0065102	0.376667	0.001	-8.55714	1.27361e-07	8.55114e-07	yes	-	-	-	-	-	-	-	-	-
Isoform0098555	0.376667	0.001	-8.55714	3.15682e-11	3.19054e-10	yes	SLC6A1	Ubiquitin carboxyl-terminal hydrolase 5 [Symbiodinium microadriaticum]	-	-	-	-	-	-	-
Isoform0026900	0.38	0.001	-8.56986	6.9014e-06	3.52722e-05	yes	co-1	aurone synthase [Coreopsis grandiflora]	Metabolism	Global and Overview;Biosynthesis of other secondary metabolites;Amino acid metabolism	ko01100//Metabolic pathways;ko01110//Biosynthesis of secondary metabolites;ko00350//Tyrosine metabolism;ko00950//Isoquinoline alkaloid biosynthesis	K00422	-	-	-
Isoform0028861	0.383333	0.001	-8.58246	1.49234e-05	7.14363e-05	yes	SlH4	histone H4 [Zea mays]	-	-	-	-	-	-	-
Isoform0077311	0.383333	0.001	-8.58246	6.52142e-10	5.78879e-09	yes	vars	valyl-tRNA synthetase [Bathycoccus prasinos]	Genetic Information Processing	Translation	ko00970//Aminoacyl-tRNA biosynthesis	K01873	-	GO:0016874//ligase activity	GO:0006412//translation
Isoform0084826	0.383333	0.001	-8.58246	1.6931e-10	1.59795e-09	yes	-	-	-	-	-	-	-	-	-
Isoform0096035	0.383333	0.001	-8.58246	9.78713e-15	1.30267e-13	yes	Hydr2	PREDICTED: embryogenesis-associated protein EMB8-like isoform X3 [Daucus carota subsp. sativus] [Daucus carota]	-	-	-	-	-	-	-
Isoform0098815	0.383333	0.001	-8.58246	1.35079e-13	1.66382e-12	yes	Ppp1r10	--	-	-	-	-	-	-	-
Isoform0108205	0.383333	0.001	-8.58246	7.47507e-18	1.20558e-16	yes	Ssbp3	--	-	-	-	-	-	-	-
Isoform0021760	0.386667	0.001	-8.59495	0.000145528	0.000569787	yes	WARS	tryptophan--tRNA ligase, cytoplasmic-like [Aegilops tauschii subsp. tauschii] [Aegilops tauschii]	Genetic Information Processing	Translation	ko00970//Aminoacyl-tRNA biosynthesis	K01867	-	-	-
Isoform0035214	0.386667	0.001	-8.59495	5.87715e-08	4.13117e-07	yes	polo	RecName: Full=Probable serine/threonine-protein kinase CCRP1; AltName: Full=Cell-cycle related Protein 1	-	-	-	-	-	-	-
Isoform0087137	0.386667	0.001	-8.59495	1.16193e-08	8.94328e-08	yes	Znf800	--	-	-	-	-	-	-	-
Isoform0088616	0.386667	0.001	-8.59495	5.40971e-08	3.81763e-07	yes	Anapc11	PREDICTED: anaphase-promoting complex subunit 11 [Pyrus x bretschneideri]	Genetic Information Processing	Folding, sorting and degradation	ko04120//Ubiquitin mediated proteolysis	K03358	-	-	-
Isoform0107842	0.386667	0.001	-8.59495	2.26747e-16	3.35624e-15	yes	-	-	-	-	-	-	-	-	-
Isoform0110407	0.386667	0.001	-8.59495	1.44797e-13	1.77927e-12	yes	SLC4A2	anion exchanger family [Micromonas commoda]	-	-	-	-	-	-	-
Isoform0110410	0.386667	0.001	-8.59495	1.31628e-21	2.54556e-20	yes	-	-	-	-	-	-	-	-	-
Isoform0114354	0.386667	0.001	-8.59495	0.000960509	0.0030997	yes	-	-	-	-	-	-	-	-	-
Isoform0021697	0.39	0.001	-8.60733	1.19285e-05	5.81991e-05	yes	-	-	-	-	-	-	-	-	-
Isoform0040122	0.39	0.001	-8.60733	5.73079e-06	2.97077e-05	yes	Smarce1	high mobility group protein [Chlamydomonas reinhardtii]	-	-	-	-	-	-	-
Isoform0068790	0.39	0.001	-8.60733	9.90848e-09	7.69331e-08	yes	-	-	-	-	-	-	-	-	-
Isoform0095461	0.39	0.001	-8.60733	2.29148e-12	2.55886e-11	yes	TMEM184B	DUF300-domain-containing protein [Ulva sp. SAP114778]	-	-	-	-	-	-	-
Isoform0103078	0.39	0.001	-8.60733	3.78962e-15	5.20684e-14	yes	ANK1	Ankyrin-1 [Symbiodinium microadriaticum]	-	-	-	-	-	-	-
Isoform0104172	0.39	0.001	-8.60733	2.64111e-13	3.18152e-12	yes	STIP1	PREDICTED: hsp70-Hsp90 organizing protein-like [Zea mays]	-	-	-	-	-	-	-
Isoform0014570	0.393333	0.001	-8.61961	0.00019456	0.000741197	yes	GIP	PREDICTED: uncharacterized mitochondrial protein AtMg00810-like [Brassica oleracea var. oleracea] [Brassica oleracea]	-	-	-	-	-	-	-
Isoform0024922	0.393333	0.001	-8.61961	2.88079e-05	0.000130418	yes	At1g73050	Glucose-methanol-choline oxidoreductase, partial [Cynara cardunculus var. scolymus] [Cynara cardunculus]	Metabolism	Global and Overview;Metabolism of other amino acids	ko01110//Biosynthesis of secondary metabolites;ko00460//Cyanoamino acid metabolism	K08248	-	-	-
Isoform0025228	0.393333	0.001	-8.61961	0.00284417	0.00810114	yes	L	--	-	-	-	-	-	-	-
Isoform0040909	0.393333	0.001	-8.61961	1.83643e-07	1.20406e-06	yes	UVR8	Regulator of chromosome condensation 1/beta-lactamase-inhibitor protein II [Cynara cardunculus var. scolymus] [Cynara cardunculus]	-	-	-	-	-	-	GO:0006796//phosphate-containing compound metabolic process
Isoform0076048	0.393333	0.001	-8.61961	2.78373e-13	3.34642e-12	yes	COPA	PREDICTED: coatomer subunit alpha-1-like [Nicotiana tabacum]	-	-	-	-	GO:0005737//cytoplasm	-	GO:0006810//transport
Isoform0086269	0.393333	0.001	-8.61961	3.16127e-10	2.90214e-09	yes	ddx42	PREDICTED: DEAD-box ATP-dependent RNA helicase 24 [Ricinus communis]	Genetic Information Processing	Transcription	ko03040//Spliceosome	K12835	-	-	-
Isoform0100711	0.393333	0.001	-8.61961	9.24802e-10	8.07751e-09	yes	Kansl3	PREDICTED: KAT8 regulatory NSL complex subunit 3-like [Camelina sativa]	-	-	-	-	-	-	-
Isoform0107334	0.393333	0.001	-8.61961	5.67463e-17	8.71561e-16	yes	comt	N-ethylmaleimide sensitive fusion protein [Chlamydomonas reinhardtii]	-	-	-	-	-	-	-
Isoform0031317	0.396667	0.001	-8.63178	2.85054e-05	0.000129153	yes	-	-	-	-	-	-	-	-	-
Isoform0051487	0.396667	0.001	-8.63178	2.25383e-07	1.45845e-06	yes	HCAR	polyprotein [Citrus sinensis]	Environmental Information Processing	Membrane transport	ko02010//ABC transporters	K05658	-	-	-
Isoform0062819	0.396667	0.001	-8.63178	2.13342e-08	1.58714e-07	yes	-	-	-	-	-	-	-	-	-
Isoform0041408	0.4	0.001	-8.64386	4.13308e-08	2.96227e-07	yes	ZEP	PREDICTED: zeaxanthin epoxidase, chloroplastic-like isoform X4 [Nelumbo nucifera]	Metabolism	Metabolism of terpenoids and polyketides;Global and Overview	ko01100//Metabolic pathways;ko01110//Biosynthesis of secondary metabolites;ko00906//Carotenoid biosynthesis	K09838	-	-	-
Isoform0047868	0.4	0.001	-8.64386	8.9561e-07	5.3097e-06	yes	slc36a4	amino acid transporter ANT1 [Asparagus officinalis]	-	-	-	-	-	-	-
Isoform0054368	0.4	0.001	-8.64386	2.21084e-09	1.85257e-08	yes	ZNF850	PREDICTED: similar to Zinc finger protein 271 (Zinc finger protein 7) (HZF7) (Zinc finger protein ZNFphex133) (Epstein-Barr virus-induced zinc finger protein) (ZNF-EB) (CT-ZFP48) (Zinc finger protein [Bathycoccus prasinos]	-	-	-	-	-	-	-
Isoform0080119	0.4	0.001	-8.64386	4.43013e-12	4.82177e-11	yes	Vps53	vacuolar protein sorting-associated protein 53 [Klebsormidium flaccidum]	-	-	-	-	-	-	-
Isoform0095339	0.4	0.001	-8.64386	2.49083e-12	2.77352e-11	yes	ivns1abpa	kelch-like protein 17 [Chrysochromulina sp. CCMP291]	-	-	-	-	-	-	-
Isoform0030066	0.403333	0.001	-8.65583	3.58122e-09	2.93225e-08	yes	-	-	-	-	-	-	-	-	-
Isoform0074609	0.403333	0.001	-8.65583	4.51582e-09	3.65878e-08	yes	CUL5	Cullin-1 [Anthurium amnicola]	Genetic Information Processing	Folding, sorting and degradation	ko04120//Ubiquitin mediated proteolysis	K03869	-	-	-
Isoform0079946	0.403333	0.001	-8.65583	5.00637e-09	4.03082e-08	yes	Hnf4	Transcription activator of gluconeogenesis ERT1, partial [Anthurium amnicola]	-	-	-	-	-	-	-
Isoform0084876	0.403333	0.001	-8.65583	2.5375e-13	3.06101e-12	yes	SPECC1	alpha actinin, partial [Chrysochromulina sp. CCMP291]	-	-	-	-	-	-	-
Isoform0094019	0.403333	0.001	-8.65583	1.32412e-12	1.50557e-11	yes	TLK2	PREDICTED: serine/threonine-protein kinase TOUSLED-like isoform X2 [Tarenaya hassleriana]	-	-	-	-	-	GO:0016772//transferase activity, transferring phosphorus-containing groups	GO:0009987//cellular process
Isoform0100359	0.403333	0.001	-8.65583	2.5181e-12	2.80267e-11	yes	brm	chromatin remodeling complex / DNA-dep ATPase [Galdieria sulphuraria]	-	-	-	-	-	-	-
Isoform0084775	0.406667	0.001	-8.6677	3.74944e-12	4.10875e-11	yes	-	-	-	-	-	-	-	-	-
Isoform0100322	0.41	0.001	-8.67948	7.8582e-11	7.64915e-10	yes	TppII	tripeptidyl peptidase II [Guillardia theta CCMP2712]	-	-	-	-	-	-	-
Isoform0028802	0.413333	0.001	-8.69116	4.51836e-06	2.38478e-05	yes	si:ch211-125a15.1	--	-	-	-	-	-	-	-
Isoform0037704	0.413333	0.001	-8.69116	9.05543e-06	4.51991e-05	yes	NEFH	--	-	-	-	-	-	-	-
Isoform0051407	0.413333	0.001	-8.69116	4.79629e-08	3.40628e-07	yes	Was	Wiskott-Aldrich syndrome 1, partial [Anthurium amnicola]	-	-	-	-	-	-	-
Isoform0059238	0.413333	0.001	-8.69116	1.08485e-06	6.34931e-06	yes	PRSS44	Chymotrypsinogen B [Symbiodinium microadriaticum]	-	-	-	-	-	-	-
Isoform0035150	0.416667	0.001	-8.70275	2.51647e-09	2.09542e-08	yes	SLC35C2	PREDICTED: probable sugar phosphate/phosphate translocator At1g06470 [Ziziphus jujuba]	-	-	-	-	-	-	-
Isoform0045627	0.416667	0.001	-8.70275	3.67942e-08	2.65429e-07	yes	-	-	-	-	-	-	-	-	-
Isoform0109352	0.416667	0.001	-8.70275	9.03589e-19	1.52667e-17	yes	-	-	-	-	-	-	-	-	-
Isoform0082876	0.42	0.001	-8.71425	3.62229e-11	3.64065e-10	yes	KCTD3	potassium channel tetramerisation domain-like protein [Galdieria sulphuraria]	-	-	-	-	-	-	-
Isoform0101943	0.42	0.001	-8.71425	8.48521e-15	1.13526e-13	yes	TppII	tripeptidyl peptidase II [Guillardia theta CCMP2712]	-	-	-	-	-	-	-
Isoform0103273	0.42	0.001	-8.71425	2.79082e-15	3.86761e-14	yes	Ogt	UDP-N-acetylglucosamine--peptide N-acetylglucosaminyltransferase, family GT41 [Ectocarpus siliculosus]	Metabolism	Glycan biosynthesis and metabolism	ko00514//Other types of O-glycan biosynthesis	K09667	-	-	-
Isoform0003241	0.423333	0.001	-8.72565	0.0204789	0.0450422	yes	-	-	-	-	-	-	-	-	-
Isoform0033338	0.423333	0.001	-8.72565	8.94161e-07	5.30185e-06	yes	ABCC10	AAA+ ATPase domain-containing protein [Cynara cardunculus var. scolymus] [Cynara cardunculus]	Environmental Information Processing	Membrane transport	ko02010//ABC transporters	K05666	-	-	-
Isoform0044772	0.423333	0.001	-8.72565	6.71433e-09	5.32325e-08	yes	-	-	-	-	-	-	-	-	-
Isoform0046382	0.423333	0.001	-8.72565	2.88699e-05	0.000130657	yes	nol10	Nucleolar protein 10 [Auxenochlorella protothecoides]	-	-	-	-	-	-	-
Isoform0052917	0.423333	0.001	-8.72565	1.18787e-06	6.90732e-06	yes	Htatsf1	Transcription elongation factor [Klebsormidium flaccidum]	-	-	-	-	-	-	-
Isoform0076242	0.423333	0.001	-8.72565	1.06968e-12	1.2256e-11	yes	ABCG4	ABC transporter G family [Klebsormidium flaccidum]	Environmental Information Processing	Membrane transport	ko02010//ABC transporters	K05681	-	-	-
Isoform0077100	0.423333	0.001	-8.72565	4.75323e-09	3.83734e-08	yes	mec-2	band 7 family protein isoform 1 [Galdieria sulphuraria]	-	-	-	-	-	-	-
Isoform0108899	0.423333	0.001	-8.72565	6.61852e-17	1.0123e-15	yes	E2f2	PREDICTED: transcription factor E2FB [Musa acuminata subsp. malaccensis] [Musa acuminata]	-	-	-	-	GO:0044424//intracellular part	-	GO:0006351//transcription, DNA-templated;GO:0007049//cell cycle;GO:0048522//positive regulation of cellular process
Isoform0022739	0.426667	0.001	-8.73697	1.97701e-05	9.23254e-05	yes	ASPG2	Aspartic peptidase [Cynara cardunculus var. scolymus] [Cynara cardunculus]	-	-	-	-	-	GO:0008233//peptidase activity	-
Isoform0041937	0.426667	0.001	-8.73697	1.64684e-07	1.08674e-06	yes	Slc7a8	PREDICTED: Y+L amino acid transporter 2-like [Pyrus x bretschneideri]	-	-	-	-	-	-	-
Isoform0075550	0.426667	0.001	-8.73697	8.45771e-13	9.76535e-12	yes	-	-	-	-	-	-	-	-	-
Isoform0105315	0.426667	0.001	-8.73697	2.36661e-15	3.2925e-14	yes	CG7766	--	-	-	-	-	-	-	-
Isoform0051253	0.43	0.001	-8.74819	2.25392e-08	1.67098e-07	yes	CG7456	Golgi transport complex protein [Klebsormidium flaccidum]	-	-	-	-	-	-	-
Isoform0101428	0.43	0.001	-8.74819	4.65749e-15	6.35039e-14	yes	bcas2	Pre-mRNA-splicing factor SPF27-like protein [Auxenochlorella protothecoides]	Genetic Information Processing	Transcription	ko03040//Spliceosome	K12861	-	-	-
Isoform0103870	0.43	0.001	-8.74819	2.9593e-14	3.81552e-13	yes	Stat5b	--	-	-	-	-	-	-	-
Isoform0063925	0.433333	0.001	-8.75933	4.27423e-08	3.05814e-07	yes	PNA	OSC2 [Artemisia annua]	Metabolism	Global and Overview;Metabolism of terpenoids and polyketides	ko01110//Biosynthesis of secondary metabolites;ko00909//Sesquiterpenoid and triterpenoid biosynthesis	K15813	-	-	-
Isoform0065777	0.433333	0.001	-8.75933	2.66619e-06	1.46434e-05	yes	Prdm9	PREDICTED: similar to Zinc finger protein 271 (Zinc finger protein 7) (HZF7) (Zinc finger protein ZNFphex133) (Epstein-Barr virus-induced zinc finger protein) (ZNF-EB) (CT-ZFP48) (Zinc finger protein [Bathycoccus prasinos]	-	-	-	-	-	-	-
Isoform0085660	0.433333	0.001	-8.75933	1.87946e-11	1.93747e-10	yes	Ppp4r1	protein phosphatase 4 regulatory subunit 1 [Chrysochromulina sp. CCMP291]	Genetic Information Processing	Translation	ko03015//mRNA surveillance pathway	K03456	-	-	-
Isoform0094700	0.433333	0.001	-8.75933	4.92548e-15	6.70442e-14	yes	DYNC1LI2	Cytoplasmic dynein 1 light intermediate chain 2 [Anthurium amnicola]	-	-	-	-	-	-	-
Isoform0109671	0.433333	0.001	-8.75933	5.24063e-18	8.51837e-17	yes	NUP155	PREDICTED: nuclear pore complex protein NUP155 [Brachypodium distachyon]	Genetic Information Processing	Translation	ko03013//RNA transport	K14312	-	-	-
Isoform0028326	0.44	0.001	-8.78136	3.10305e-09	2.558e-08	yes	Rcn2	PREDICTED: reticulocalbin-2 [Vigna radiata var. radiata] [Vigna radiata]	-	-	-	-	-	-	-
Isoform0040055	0.44	0.001	-8.78136	1.68031e-07	1.10763e-06	yes	Fas3	--	-	-	-	-	-	-	-
Isoform0048803	0.44	0.001	-8.78136	1.22284e-08	9.38516e-08	yes	-	-	-	-	-	-	-	-	-
Isoform0077751	0.44	0.001	-8.78136	1.8345e-12	2.06416e-11	yes	vps18	vacuolar protein sorting-associated protein 18 [Blastocystis sp. ATCC 50177/Nand II]	-	-	-	-	-	-	-
Isoform0088556	0.44	0.001	-8.78136	4.22043e-11	4.21577e-10	yes	dcaf12	Notchless-like WD40 repeat-containing protein [Klebsormidium flaccidum]	-	-	-	-	-	-	-
Isoform0089700	0.44	0.001	-8.78136	1.20914e-09	1.04173e-08	yes	ZNF707	PREDICTED: similar to Zinc finger protein 271 (Zinc finger protein 7) (HZF7) (Zinc finger protein ZNFphex133) (Epstein-Barr virus-induced zinc finger protein) (ZNF-EB) (CT-ZFP48) (Zinc finger protein [Bathycoccus prasinos]	-	-	-	-	-	-	-
Isoform0096343	0.44	0.001	-8.78136	1.24939e-12	1.42312e-11	yes	-	-	-	-	-	-	-	-	-
Isoform0102236	0.44	0.001	-8.78136	7.07354e-14	8.88483e-13	yes	TBCD	tubulin-specific chaperone d [Thalassiosira pseudonana CCMP1335]	-	-	-	-	-	-	-
Isoform0129766	0.44	0.001	-8.78136	2.41183e-33	7.16126e-32	yes	Apbb1	--	-	-	-	-	-	-	-
Isoform0041736	0.443333	0.001	-8.79225	1.94248e-09	1.63817e-08	yes	acbd5a	--	-	-	-	-	-	-	-
Isoform0094671	0.443333	0.001	-8.79225	1.77077e-15	2.48054e-14	yes	TBC1D23	Electrogenic sodium bicarbonate cotransporter 1, partial [Symbiodinium microadriaticum]	-	-	-	-	-	-	-
Isoform0098545	0.443333	0.001	-8.79225	1.94652e-14	2.54004e-13	yes	Atf6	PREDICTED: G-box-binding factor 4 [Elaeis guineensis]	Environmental Information Processing	Signal transduction	ko04075//Plant hormone signal transduction	K14432	-	GO:0003677//DNA binding	GO:0010468//regulation of gene expression
Isoform0057870	0.446667	0.001	-8.80305	1.71354e-08	1.28947e-07	yes	pip	--	-	-	-	-	-	-	-
Isoform0062899	0.446667	0.001	-8.80305	6.34998e-09	5.04871e-08	yes	ABCG4	PREDICTED: ABC transporter G family member 25 [Nelumbo nucifera]	-	-	-	-	-	-	-
Isoform0070422	0.446667	0.001	-8.80305	3.06125e-14	3.94341e-13	yes	Ngef	pleckstrin homology (PH) domain-containing protein [Ectocarpus siliculosus]	-	-	-	-	-	-	-
Isoform0082583	0.446667	0.001	-8.80305	1.95839e-13	2.38232e-12	yes	Zfr	--	-	-	-	-	-	-	-
Isoform0094296	0.446667	0.001	-8.80305	2.13483e-14	2.77928e-13	yes	edc4	PREDICTED: enhancer of mRNA-decapping protein 4-like [Gossypium arboreum]	Genetic Information Processing	Folding, sorting and degradation	ko03018//RNA degradation	K12616	-	-	-
Isoform0098451	0.446667	0.001	-8.80305	1.14898e-12	1.31329e-11	yes	Mfsd6	Major facilitator superfamily domain protein [Nannochloropsis gaditana]	-	-	-	-	-	-	-
Isoform0102015	0.446667	0.001	-8.80305	4.90878e-16	7.12064e-15	yes	MYB305	Myb-related protein 305 [Morus notabilis]	-	-	-	-	-	GO:0005488//binding	-
Isoform0122748	0.446667	0.001	-8.80305	9.52758e-11	9.20452e-10	yes	CycT	Cyclin-T1-3, partial [Anthurium amnicola]	-	-	-	-	-	-	-
Isoform0129441	0.446667	0.001	-8.80305	1.34066e-18	2.24622e-17	yes	SLC6A1	Ubiquitin carboxyl-terminal hydrolase 5 [Symbiodinium microadriaticum]	-	-	-	-	-	-	-
Isoform0018990	0.45	0.001	-8.81378	0.000194536	0.000741142	yes	-	-	-	-	-	-	-	-	-
Isoform0104961	0.45	0.001	-8.81378	2.38104e-14	3.0901e-13	yes	GIP	polyprotein [Citrus sinensis]	-	-	-	-	-	-	-
Isoform0107849	0.45	0.001	-8.81378	1.89078e-17	2.98429e-16	yes	sec31a	--	-	-	-	-	-	-	-
Isoform0069105	0.453333	0.001	-8.82443	1.85683e-12	2.08819e-11	yes	Txlna	PREDICTED: alpha-taxilin-like [Ipomoea nil]	-	-	-	-	-	-	-
Isoform0094489	0.453333	0.001	-8.82443	8.711e-17	1.32211e-15	yes	Ccdc6	Coiled-coil domain-containing protein 6, partial [Anthurium amnicola]	-	-	-	-	-	-	-
Isoform0067502	0.456667	0.001	-8.835	2.23319e-08	1.65742e-07	yes	Rnf25	--	-	-	-	-	-	-	-
Isoform0069806	0.456667	0.001	-8.835	1.03565e-12	1.1878e-11	yes	ANPEP	PREDICTED: aminopeptidase Ey-like [Pyrus x bretschneideri]	-	-	-	-	-	-	-
Isoform0085754	0.456667	0.001	-8.835	2.68734e-12	2.98302e-11	yes	GDPD1	glycerophosphodiester phosphodiesterase domain-containing protein 1 [Nannochloropsis gaditana]	-	-	-	-	-	-	-
Isoform0103892	0.456667	0.001	-8.835	3.9517e-14	5.04695e-13	yes	Rab3il1	--	-	-	-	-	-	-	-
Isoform0068791	0.46	0.001	-8.84549	2.05516e-11	2.11199e-10	yes	CG11486	PAB-dependent poly(A)-specific ribonuclease subunit 3 [Nannochloropsis gaditana CCMP526]	Genetic Information Processing	Folding, sorting and degradation	ko03018//RNA degradation	K12572	-	-	-
Isoform0069466	0.46	0.001	-8.84549	3.00338e-10	2.76474e-09	yes	EEPD1	--	-	-	-	-	-	-	-
Isoform0081200	0.46	0.001	-8.84549	1.37768e-11	1.43937e-10	yes	Pgant35A	Glycosyltransferase, family GT27 [Chondrus crispus]	-	-	-	-	-	-	-
Isoform0093843	0.46	0.001	-8.84549	6.64544e-16	9.56533e-15	yes	Gl	Dynactin, isoform, partial [Anthurium amnicola]	-	-	-	-	GO:0044424//intracellular part	-	GO:0044699//single-organism process
Isoform0103434	0.46	0.001	-8.84549	6.07605e-16	8.77032e-15	yes	KPNB1	Importin subunit beta-1 [Anthurium amnicola]	Genetic Information Processing	Translation	ko03013//RNA transport	K14293	-	-	-
Isoform0038734	0.463333	0.001	-8.85591	3.31575e-07	2.09376e-06	yes	-	-	-	-	-	-	-	-	-
Isoform0070244	0.463333	0.001	-8.85591	6.97676e-11	6.82373e-10	yes	WDR3	WD domain containing protein [Klebsormidium flaccidum]	Genetic Information Processing	Translation	ko03008//Ribosome biogenesis in eukaryotes	K14556	-	-	-
Isoform0061706	0.466667	0.001	-8.86625	7.78054e-09	6.11948e-08	yes	PNA	OSC2 [Artemisia annua]	Metabolism	Metabolism of terpenoids and polyketides;Global and Overview	ko01110//Biosynthesis of secondary metabolites;ko00909//Sesquiterpenoid and triterpenoid biosynthesis	K15813	-	-	-
Isoform0093178	0.466667	0.001	-8.86625	1.36764e-18	2.29024e-17	yes	Megf11	Concanavalin A-like lectin/glucanases superfamily [Ostreococcus tauri]	-	-	-	-	-	-	-
Isoform0036861	0.47	0.001	-8.87652	1.9224e-11	1.97984e-10	yes	GLCCI1	--	-	-	-	-	-	-	-
Isoform0094456	0.47	0.001	-8.87652	2.85534e-16	4.2017e-15	yes	stag1	PREDICTED: sister-chromatid cohesion protein 3 isoform X2 [Daucus carota subsp. sativus] [Daucus carota]	-	-	-	-	-	-	-
Isoform0107353	0.47	0.001	-8.87652	2.10085e-20	3.84307e-19	yes	l(2)gl	PREDICTED: syntaxin-binding protein 5-like isoform X4 [Populus euphratica]	-	-	-	-	-	-	-
Isoform0024618	0.473333	0.001	-8.88671	1.01029e-07	6.87661e-07	yes	msta	SET domain-containing protein [Coccomyxa subellipsoidea C-169]	-	-	-	-	-	-	-
Isoform0036989	0.473333	0.001	-8.88671	1.71414e-08	1.28985e-07	yes	PNA	OSC2 [Artemisia annua]	Metabolism	Global and Overview;Metabolism of terpenoids and polyketides	ko01110//Biosynthesis of secondary metabolites;ko00909//Sesquiterpenoid and triterpenoid biosynthesis	K15813	-	-	-
Isoform0074954	0.473333	0.001	-8.88671	9.36031e-13	1.07755e-11	yes	-	-	-	-	-	-	-	-	-
Isoform0081776	0.473333	0.001	-8.88671	7.80954e-14	9.78061e-13	yes	RFWD2	PREDICTED: E3 ubiquitin-protein ligase COP1 isoform X1 [Lupinus angustifolius]	Organismal Systems;Genetic Information Processing	Folding, sorting and degradation;Environmental adaptation	ko04120//Ubiquitin mediated proteolysis;ko04712//Circadian rhythm - plant	K10143	-	-	-
Isoform0090769	0.473333	0.001	-8.88671	3.17173e-12	3.49805e-11	yes	SLC5A12	Na+/glucose co-transporter [Cyanidioschyzon merolae strain 10D] [Cyanidioschyzon merolae]	-	-	-	-	-	-	-
Isoform0096309	0.473333	0.001	-8.88671	3.0438e-15	4.2082e-14	yes	yfkN	5'-nucleotidase [Chlamydomonas reinhardtii]	Metabolism	Global and Overview;Metabolism of cofactors and vitamins;Nucleotide metabolism	ko01100//Metabolic pathways;ko01110//Biosynthesis of secondary metabolites;ko00230//Purine metabolism;ko00240//Pyrimidine metabolism;ko00760//Nicotinate and nicotinamide metabolism	K01081	-	-	-
Isoform0024377	0.476667	0.001	-8.89684	3.01596e-07	1.91679e-06	yes	Ivd	acyl-CoA dehydrogenase NM domain-like protein [Coccomyxa subellipsoidea C-169]	Metabolism	Amino acid metabolism;Global and Overview	ko01100//Metabolic pathways;ko00280//Valine, leucine and isoleucine degradation	K00253	-	-	GO:0008152//metabolic process
Isoform0041040	0.476667	0.001	-8.89684	2.07808e-07	1.3514e-06	yes	CG7818	Methyltransferase [Klebsormidium flaccidum]	-	-	-	-	-	-	-
Isoform0052733	0.476667	0.001	-8.89684	7.47593e-11	7.29086e-10	yes	-	-	-	-	-	-	-	-	-
Isoform0098678	0.476667	0.001	-8.89684	1.74437e-15	2.44509e-14	yes	Zfr	Zinc finger, U1-type [Corchorus capsularis]	-	-	-	-	-	-	-
Isoform0100794	0.476667	0.001	-8.89684	2.99709e-17	4.68097e-16	yes	ago	F-box/WD repeat-containing protein 7 [Anthurium amnicola]	Genetic Information Processing	Folding, sorting and degradation	ko04120//Ubiquitin mediated proteolysis	K10260	-	-	-
Isoform0130090	0.476667	0.001	-8.89684	7.9564e-28	1.95986e-26	yes	Zfr	PREDICTED: zinc finger RNA-binding protein 2-like [Nicotiana attenuata]	-	-	-	-	-	-	-
Isoform0061953	0.48	0.001	-8.90689	2.24103e-10	2.08961e-09	yes	-	-	-	-	-	-	-	-	-
Isoform0082361	0.48	0.001	-8.90689	9.87265e-13	1.1344e-11	yes	cact	ankyrin repeat protein [Chrysochromulina sp. CCMP291]	-	-	-	-	-	-	-
Isoform0085637	0.48	0.001	-8.90689	1.82185e-11	1.88141e-10	yes	mex3b	Peptidyl-prolyl cis-trans isomerase [Klebsormidium flaccidum]	-	-	-	-	-	-	-
Isoform0095143	0.48	0.001	-8.90689	3.76058e-16	5.49414e-15	yes	ppsA	phosphoenolpyruvate synthase [Blastocystis sp. subtype 4]	-	-	-	-	GO:0005737//cytoplasm	GO:0016740//transferase activity	-
Isoform0098715	0.48	0.001	-8.90689	6.8455e-16	9.84116e-15	yes	-	-	-	-	-	-	-	-	-
Isoform0099173	0.48	0.001	-8.90689	2.34177e-17	3.67712e-16	yes	COL27A1	--	-	-	-	-	-	-	-
Isoform0082490	0.483333	0.001	-8.91687	3.6276e-15	4.99118e-14	yes	CadN	--	-	-	-	-	-	-	-
Isoform0092603	0.483333	0.001	-8.91687	7.16887e-18	1.15736e-16	yes	ABCG1	ABC transporter G family [Klebsormidium flaccidum]	-	-	-	-	-	-	-
Isoform0094021	0.483333	0.001	-8.91687	1.70364e-15	2.3893e-14	yes	Ras85D	ras [Rhodomonas sp. CCMP768]	Cellular Processes	Transport and catabolism	ko04144//Endocytosis	K07901	-	GO:0032550//purine ribonucleoside binding	GO:0035556//intracellular signal transduction
Isoform0102998	0.483333	0.001	-8.91687	2.99331e-15	4.14018e-14	yes	EIF2B4	PREDICTED: probable translation initiation factor eIF-2B subunit delta [Oryza brachyantha]	Genetic Information Processing	Translation	ko03013//RNA transport	K03680	-	-	-
Isoform0032993	0.486667	0.001	-8.92679	7.32051e-07	4.40114e-06	yes	TPS7	Glycosyl transferase, family 20 [Cynara cardunculus var. scolymus] [Cynara cardunculus]	Metabolism	Carbohydrate metabolism;Global and Overview	ko01100//Metabolic pathways;ko00500//Starch and sucrose metabolism	K16055	GO:0043231//intracellular membrane-bounded organelle;GO:0044444//cytoplasmic part	GO:0019203//carbohydrate phosphatase activity;GO:0035251//UDP-glucosyltransferase activity	GO:0005991//trehalose metabolic process;GO:0006006//glucose metabolic process
Isoform0053568	0.486667	0.001	-8.92679	2.82595e-07	1.802e-06	yes	Serpinb12	serpin-ZX-like protein [Medicago truncatula]	-	-	-	-	-	-	-
Isoform0071035	0.486667	0.001	-8.92679	1.52672e-12	1.72799e-11	yes	Crk	uncharacterized protein [Blastocystis hominis]	-	-	-	-	-	-	-
Isoform0105152	0.486667	0.001	-8.92679	6.97089e-18	1.12625e-16	yes	gol	Protease-associated (PA) RING/U-box zinc finger family protein [Klebsormidium flaccidum]	-	-	-	-	-	-	-
Isoform0116071	0.486667	0.001	-8.92679	3.83024e-06	2.04758e-05	yes	OGDH	2-oxoglutarate e1 subunit [Chrysochromulina sp. CCMP291]	Metabolism	Global and Overview;Amino acid metabolism;Carbohydrate metabolism	ko01100//Metabolic pathways;ko01110//Biosynthesis of secondary metabolites;ko01130//Biosynthesis of antibiotics;ko01120//Microbial metabolism in diverse environments;ko01200//Carbon metabolism;ko00020//Citrate cycle (TCA cycle);ko00310//Lysine degradation;ko00380//Tryptophan metabolism	K00164	-	-	-
Isoform0085211	0.49	0.001	-8.93664	8.79904e-17	1.33516e-15	yes	-	-	-	-	-	-	-	-	-
Isoform0049688	0.493333	0.001	-8.94642	9.44622e-11	9.13061e-10	yes	-	-	-	-	-	-	-	-	-
Isoform0065615	0.493333	0.001	-8.94642	2.02611e-08	1.51203e-07	yes	Fam109a	PREDICTED: pleckstrin homology domain-containing protein 1-like [Musa acuminata subsp. malaccensis] [Musa acuminata]	-	-	-	-	-	-	-
Isoform0073530	0.493333	0.001	-8.94642	5.43703e-16	7.86649e-15	yes	-	-	-	-	-	-	-	-	-
Isoform0101267	0.493333	0.001	-8.94642	1.2373e-13	1.52829e-12	yes	Ypel1	yippee-like protein [Coccomyxa subellipsoidea C-169]	-	-	-	-	-	GO:0005488//binding	-
Isoform0101659	0.493333	0.001	-8.94642	1.25045e-18	2.09699e-17	yes	Ube2h	Ubiquitin-conjugating enzyme E2 8 [Anthurium amnicola]	Genetic Information Processing	Folding, sorting and degradation	ko04120//Ubiquitin mediated proteolysis	K10576	-	GO:0003824//catalytic activity	-
Isoform0127831	0.493333	0.001	-8.94642	9.55432e-16	1.36136e-14	yes	-	-	-	-	-	-	-	-	-
Isoform0039508	0.496667	0.001	-8.95613	2.86516e-12	3.17055e-11	yes	Clcn7	channel voltage activated chloride channel [Phaeodactylum tricornutum CCAP 1055/1]	-	-	-	-	GO:0016020//membrane;GO:0043231//intracellular membrane-bounded organelle	GO:0015075//ion transmembrane transporter activity	GO:0006820//anion transport;GO:0034220//ion transmembrane transport
Isoform0069412	0.496667	0.001	-8.95613	1.59346e-10	1.50846e-09	yes	Cpn2	PREDICTED: receptor-like protein 12 isoform X1 [Eucalyptus grandis]	-	-	-	-	-	-	-
Isoform0072266	0.496667	0.001	-8.95613	4.12451e-13	4.8914e-12	yes	-	-	-	-	-	-	-	-	-
Isoform0097622	0.496667	0.001	-8.95613	1.19442e-16	1.79627e-15	yes	Tead1	--	-	-	-	-	-	-	-
Isoform0107412	0.496667	0.001	-8.95613	7.66844e-18	1.23584e-16	yes	para	--	-	-	-	-	-	-	-
Isoform0054931	0.5	0.001	-8.96578	3.58023e-09	2.93162e-08	yes	ITPKA	calcium calmodulin-dependent protein kinase kinase 1 [Chrysochromulina sp. CCMP291]	Environmental Information Processing;Metabolism	Global and Overview;Signal transduction;Carbohydrate metabolism	ko01100//Metabolic pathways;ko04070//Phosphatidylinositol signaling system;ko00562//Inositol phosphate metabolism	K00915	-	-	-
Isoform0082888	0.5	0.001	-8.96578	8.37848e-16	1.1982e-14	yes	gw	--	-	-	-	-	-	-	-
Isoform0125316	0.5	0.001	-8.96578	2.1551e-14	2.80425e-13	yes	Naa25	phagocyte signaling-impaired protein isoform X2 [Aegilops tauschii subsp. tauschii] [Aegilops tauschii]	-	-	-	-	-	-	-
Isoform0009953	0.503333	0.001	-8.97537	2.93252e-05	0.000132531	yes	CHLN	Nicotianamine synthase [Cynara cardunculus var. scolymus] [Cynara cardunculus]	-	-	-	-	-	-	GO:0018130//heterocycle biosynthetic process
Isoform0055552	0.503333	0.001	-8.97537	2.268e-08	1.68045e-07	yes	PCMTD2	S-adenosyl-L-methionine-dependent methyltransferase [Fragilariopsis cylindrus CCMP1102]	-	-	-	-	-	-	-
Isoform0059986	0.503333	0.001	-8.97537	2.45946e-10	2.28516e-09	yes	PNA	OSC2 [Artemisia annua]	Metabolism	Global and Overview;Metabolism of terpenoids and polyketides	ko01110//Biosynthesis of secondary metabolites;ko00909//Sesquiterpenoid and triterpenoid biosynthesis	K15813	-	-	-
Isoform0092419	0.503333	0.001	-8.97537	1.09537e-15	1.55317e-14	yes	MTA1	--	-	-	-	-	-	-	-
Isoform0092577	0.503333	0.001	-8.97537	1.31009e-20	2.41857e-19	yes	edem3	glycoside hydrolase family 47 protein [Arabidopsis lyrata subsp. lyrata] [Arabidopsis lyrata]	Genetic Information Processing	Folding, sorting and degradation	ko04141//Protein processing in endoplasmic reticulum	K10085	-	-	-
Isoform0100089	0.503333	0.001	-8.97537	1.05668e-15	1.50096e-14	yes	-	-	-	-	-	-	-	-	-
Isoform0101715	0.503333	0.001	-8.97537	9.3928e-19	1.58509e-17	yes	Kiaa0319l	--	-	-	-	-	-	-	-
Isoform0105200	0.503333	0.001	-8.97537	9.81374e-17	1.4837e-15	yes	Dhx36	mRNA splicing factor ATP-dependent RNA helicase (ISS) [Ostreococcus tauri]	Genetic Information Processing	Folding, sorting and degradation	ko03018//RNA degradation	K14442	-	-	-
Isoform0108417	0.503333	0.001	-8.97537	2.16539e-19	3.77264e-18	yes	SLC16A14	Monocarboxylate transporter 12 [Symbiodinium microadriaticum]	-	-	-	-	-	-	-
Isoform0050014	0.506667	0.001	-8.98489	7.48986e-11	7.3039e-10	yes	-	-	-	-	-	-	-	-	-
Isoform0070417	0.506667	0.001	-8.98489	2.1953e-13	2.6612e-12	yes	trpa-1	Ankyrin-1 [Symbiodinium microadriaticum]	-	-	-	-	-	-	-
Isoform0093862	0.506667	0.001	-8.98489	7.19625e-15	9.67237e-14	yes	AMOT	--	-	-	-	-	-	-	-
Isoform0044933	0.51	0.001	-8.99435	2.81505e-12	3.11805e-11	yes	-	-	-	-	-	-	-	-	-
Isoform0074495	0.51	0.001	-8.99435	4.91877e-12	5.33149e-11	yes	Fam117b	--	-	-	-	-	-	-	-
Isoform0079844	0.51	0.001	-8.99435	2.1549e-15	3.00381e-14	yes	PRMT3	protein arginine N-methyltransferase [Blastocystis sp. ATCC 50177/Nand II]	-	-	-	-	-	-	-
Isoform0080088	0.51	0.001	-8.99435	2.05262e-13	2.49318e-12	yes	nfxl1	PREDICTED: NF-X1-type zinc finger protein NFXL2 [Beta vulgaris subsp. vulgaris] [Beta vulgaris]	-	-	-	-	-	-	-
Isoform0090192	0.51	0.001	-8.99435	3.10129e-18	5.09447e-17	yes	-	-	-	-	-	-	-	-	-
Isoform0100705	0.51	0.001	-8.99435	9.05013e-15	1.2082e-13	yes	LGR5	PREDICTED: MDIS1-interacting receptor like kinase 2-like [Camelina sativa]	-	-	-	-	-	-	-
Isoform0103177	0.51	0.001	-8.99435	9.0294e-19	1.52577e-17	yes	-	-	-	-	-	-	-	-	-
Isoform0013027	0.513333	0.001	-9.00375	5.20764e-05	0.000223963	yes	At2g16530	3-oxo-5-alpha-steroid 4-dehydrogenase, C-terminal [Cynara cardunculus var. scolymus] [Cynara cardunculus]	-	-	-	-	GO:0016020//membrane;GO:0043231//intracellular membrane-bounded organelle	-	GO:0044710//single-organism metabolic process
Isoform0029884	0.513333	0.001	-9.00375	1.08044e-08	8.34458e-08	yes	COG2	PREDICTED: conserved oligomeric Golgi complex subunit 2-like isoform X1 [Elaeis guineensis]	-	-	-	-	GO:0044424//intracellular part	-	-
Isoform0073168	0.513333	0.001	-9.00375	4.91946e-13	5.80204e-12	yes	strip1	--	-	-	-	-	-	-	-
Isoform0090741	0.513333	0.001	-9.00375	1.5245e-12	1.72578e-11	yes	SLC5A8	Na+/glucose co-transporter [Cyanidioschyzon merolae strain 10D] [Cyanidioschyzon merolae]	-	-	-	-	-	-	-
Isoform0092613	0.513333	0.001	-9.00375	4.7177e-14	5.99904e-13	yes	Hcfc1	PREDICTED: rho GTPase-activating protein gacHH-like isoform X1 [Jatropha curcas]	-	-	-	-	-	-	-
Isoform0057045	0.516667	0.001	-9.01309	7.30711e-11	7.13271e-10	yes	-	-	-	-	-	-	-	-	-
Isoform0035317	0.52	0.001	-9.02237	1.03221e-06	6.06501e-06	yes	Slit3	--	-	-	-	-	-	-	-
Isoform0035409	0.52	0.001	-9.02237	2.58057e-09	2.14615e-08	yes	-	-	-	-	-	-	-	-	-
Isoform0048281	0.52	0.001	-9.02237	3.22235e-09	2.65277e-08	yes	REV3L	PREDICTED: LOW QUALITY PROTEIN: DNA polymerase zeta catalytic subunit [Populus euphratica]	-	-	-	-	-	GO:0016740//transferase activity	-
Isoform0062638	0.52	0.001	-9.02237	1.25499e-10	1.19988e-09	yes	F13H10.3	amino acid permease [Chrysochromulina sp. CCMP291]	-	-	-	-	-	-	-
Isoform0102776	0.52	0.001	-9.02237	2.60487e-16	3.84457e-15	yes	ANKRD11	--	-	-	-	-	-	-	-
Isoform0105095	0.52	0.001	-9.02237	9.52222e-16	1.35723e-14	yes	par-6	--	-	-	-	-	-	-	-
Isoform0091154	0.523333	0.001	-9.03159	3.48893e-12	3.83472e-11	yes	KCTD10	PREDICTED: FH protein interacting protein FIP2 isoform X2 [Citrus sinensis]	-	-	-	-	-	-	-
Isoform0094940	0.523333	0.001	-9.03159	2.77679e-16	4.08767e-15	yes	HECTD1	PREDICTED: E3 ubiquitin-protein ligase UPL3-like [Glycine max]	Genetic Information Processing	Folding, sorting and degradation	ko04120//Ubiquitin mediated proteolysis	K10590	-	-	-
Isoform0099818	0.523333	0.001	-9.03159	1.70168e-15	2.38681e-14	yes	nhl-1	NHL repeat containing protein [Chrysochromulina sp. CCMP291]	-	-	-	-	-	-	-
Isoform0010412	0.526667	0.001	-9.04075	1.97719e-08	1.47715e-07	yes	SAV1	--	-	-	-	-	-	-	-
Isoform0086685	0.526667	0.001	-9.04075	1.13759e-16	1.71342e-15	yes	Nmdar1	PREDICTED: glutamate receptor 3.4-like [Brassica rapa]	-	-	-	-	-	-	-
Isoform0093866	0.526667	0.001	-9.04075	7.36811e-16	1.05747e-14	yes	ZFYVE1	myosin-like protein [Chrysochromulina sp. CCMP291]	-	-	-	-	-	-	-
Isoform0026676	0.53	0.001	-9.04985	1.41906e-08	1.07925e-07	yes	mib1	PREDICTED: E3 ubiquitin-protein ligase RGLG1 isoform X2 [Cucumis melo]	-	-	-	-	-	-	-
Isoform0095899	0.53	0.001	-9.04985	1.3231e-15	1.86681e-14	yes	Tle3	General transcriptional corepressor tupA [Anthurium amnicola]	-	-	-	-	-	-	-
Isoform0031993	0.533333	0.001	-9.05889	4.68292e-11	4.65639e-10	yes	Vgll4	--	-	-	-	-	-	-	-
Isoform0065507	0.533333	0.001	-9.05889	4.90124e-10	4.41101e-09	yes	-	-	-	-	-	-	-	-	-
Isoform0071165	0.533333	0.001	-9.05889	1.88151e-14	2.45596e-13	yes	PTP4A3	protein tyrosine phosphatase [Ectocarpus siliculosus]	-	-	-	-	-	GO:0042578//phosphoric ester hydrolase activity	GO:0016311//dephosphorylation;GO:0043412//macromolecule modification;GO:0044238//primary metabolic process;GO:0044260//cellular macromolecule metabolic process
Isoform0081916	0.533333	0.001	-9.05889	1.81228e-10	1.70654e-09	yes	CEBPZ	PREDICTED: CCAAT/enhancer-binding protein zeta [Amborella trichopoda]	-	-	-	-	-	-	-
Isoform0034209	0.536667	0.001	-9.06788	2.1485e-11	2.20403e-10	yes	Mcm6	minichromosome maintenance family (MCM) [Galdieria sulphuraria]	Genetic Information Processing	Replication and repair	ko03030//DNA replication	K02542	-	-	-
Isoform0038194	0.536667	0.001	-9.06788	1.47355e-09	1.25722e-08	yes	CG9246	PREDICTED: nucleolar complex protein 2 homolog isoform X2 [Jatropha curcas]	-	-	-	-	-	-	-
Isoform0099037	0.536667	0.001	-9.06788	3.03099e-16	4.45507e-15	yes	Abcc12	PREDICTED: ABC transporter C family member 10-like [Solanum pennellii]	-	-	-	-	-	-	-
Isoform0040106	0.54	0.001	-9.07682	9.81656e-09	7.62622e-08	yes	noi	PREDICTED: splicing factor SF3a60 homolog [Beta vulgaris subsp. vulgaris] [Beta vulgaris]	Genetic Information Processing	Transcription	ko03040//Spliceosome	K12827	-	-	-
Isoform0050555	0.54	0.001	-9.07682	1.45828e-10	1.38651e-09	yes	slc16a10	--	-	-	-	-	-	-	-
Isoform0060465	0.54	0.001	-9.07682	1.1202e-10	1.07581e-09	yes	Syx1A	syntaxin PM [Guillardia theta CCMP2712]	Genetic Information Processing	Folding, sorting and degradation	ko04130//SNARE interactions in vesicular transport	K08486	-	-	-
Isoform0076478	0.54	0.001	-9.07682	1.01449e-11	1.0738e-10	yes	-	-	-	-	-	-	-	-	-
Isoform0095505	0.54	0.001	-9.07682	1.19475e-18	2.00569e-17	yes	Kr-h1	PREDICTED: similar to Zinc finger protein 271 (Zinc finger protein 7) (HZF7) (Zinc finger protein ZNFphex133) (Epstein-Barr virus-induced zinc finger protein) (ZNF-EB) (CT-ZFP48) (Zinc finger protein [Bathycoccus prasinos]	-	-	-	-	-	-	-
Isoform0032342	0.543333	0.001	-9.08569	1.48845e-10	1.41394e-09	yes	crn	PREDICTED: crooked neck-like protein 1 [Amborella trichopoda]	Genetic Information Processing	Transcription	ko03040//Spliceosome	K12869	-	-	GO:0006396//RNA processing
Isoform0081099	0.543333	0.001	-9.08569	2.67626e-15	3.71285e-14	yes	-	-	-	-	-	-	-	-	-
Isoform0096000	0.543333	0.001	-9.08569	5.32206e-19	9.09963e-18	yes	vars	valyl-tRNA synthetase [Bathycoccus prasinos]	Genetic Information Processing	Translation	ko00970//Aminoacyl-tRNA biosynthesis	K01873	-	GO:0003824//catalytic activity	GO:0006412//translation
Isoform0099781	0.543333	0.001	-9.08569	1.46574e-18	2.45069e-17	yes	AGAP005037	--	-	-	-	-	-	-	-
Isoform0127018	0.543333	0.001	-9.08569	7.60159e-11	7.40703e-10	yes	-	-	-	-	-	-	-	-	-
Isoform0008645	0.546667	0.001	-9.09452	1.18566e-08	9.11668e-08	yes	PDC1	PREDICTED: pyruvate decarboxylase 1 [Erythranthe guttata]	Metabolism	Global and Overview;Carbohydrate metabolism	ko01100//Metabolic pathways;ko01110//Biosynthesis of secondary metabolites;ko01130//Biosynthesis of antibiotics;ko00010//Glycolysis / Gluconeogenesis	K01568	-	GO:0016831//carboxy-lyase activity;GO:0019842//vitamin binding	-
Isoform0086895	0.546667	0.001	-9.09452	2.68695e-11	2.73522e-10	yes	-	-	-	-	-	-	-	-	-
Isoform0088200	0.546667	0.001	-9.09452	4.50018e-16	6.5464e-15	yes	Dnajc10	PREDICTED: protein disulfide-isomerase like 2-1-like isoform X1 [Gossypium hirsutum]	Genetic Information Processing	Folding, sorting and degradation	ko04141//Protein processing in endoplasmic reticulum	K09584	-	-	GO:0044699//single-organism process
Isoform0093491	0.546667	0.001	-9.09452	6.90272e-17	1.05451e-15	yes	Hydr2	PREDICTED: embryogenesis-associated protein EMB8-like isoform X3 [Daucus carota subsp. sativus] [Daucus carota]	-	-	-	-	-	-	-
Isoform0124006	0.546667	0.001	-9.09452	1.12286e-07	7.60378e-07	yes	ZEP	PREDICTED: zeaxanthin epoxidase, chloroplastic-like isoform X4 [Nelumbo nucifera]	Metabolism	Global and Overview;Metabolism of terpenoids and polyketides	ko01100//Metabolic pathways;ko01110//Biosynthesis of secondary metabolites;ko00906//Carotenoid biosynthesis	K09838	-	-	-
Isoform0046920	0.55	0.001	-9.10329	1.60743e-10	1.52059e-09	yes	Cpsf100	PREDICTED: cleavage and polyadenylation specificity factor subunit 2 isoform X1 [Beta vulgaris subsp. vulgaris] [Beta vulgaris]	Genetic Information Processing	Translation	ko03015//mRNA surveillance pathway	K14402	-	-	-
Isoform0062960	0.55	0.001	-9.10329	2.26091e-09	1.89218e-08	yes	HEATR3	--	-	-	-	-	-	-	-
Isoform0071846	0.55	0.001	-9.10329	1.2538e-14	1.65663e-13	yes	FAM122A	--	-	-	-	-	-	-	-
Isoform0063699	0.553333	0.001	-9.11201	4.84739e-09	3.90968e-08	yes	-	-	-	-	-	-	-	-	-
Isoform0107916	0.553333	0.001	-9.11201	3.6616e-25	8.18623e-24	yes	NOVA1	PREDICTED: protein BTR1, partial [Musa acuminata subsp. malaccensis] [Musa acuminata]	-	-	-	-	-	-	-
Isoform0062675	0.556667	0.001	-9.12067	1.55529e-08	1.17742e-07	yes	HOP2	Elongated TPR repeat-containing domain-containing protein [Cynara cardunculus var. scolymus] [Cynara cardunculus]	-	-	-	-	-	-	-
Isoform0067688	0.556667	0.001	-9.12067	1.49119e-11	1.55204e-10	yes	Limd2	PREDICTED: LIM domain-containing protein WLIM2b-like [Musa acuminata subsp. malaccensis] [Musa acuminata]	-	-	-	-	-	-	-
Isoform0076409	0.556667	0.001	-9.12067	2.30357e-12	2.57147e-11	yes	SH3GLB1	--	-	-	-	-	-	-	-
Isoform0095117	0.556667	0.001	-9.12067	1.35958e-18	2.27733e-17	yes	GART	bifunctional purine biosynthetic protein [Chrysochromulina sp. CCMP291]	Metabolism	Global and Overview;Nucleotide metabolism	ko01100//Metabolic pathways;ko01110//Biosynthesis of secondary metabolites;ko01130//Biosynthesis of antibiotics;ko00230//Purine metabolism	K01945	-	-	-
Isoform0101346	0.556667	0.001	-9.12067	6.43734e-15	8.68777e-14	yes	RQCD1	cell differentiation protein [Chrysochromulina sp. CCMP291]	Genetic Information Processing	Folding, sorting and degradation	ko03018//RNA degradation	K12606	-	-	-
Isoform0043076	0.56	0.001	-9.12928	5.23558e-12	5.66485e-11	yes	UBXN6	PREDICTED: plant UBX domain-containing protein 2 [Nicotiana tomentosiformis]	Genetic Information Processing	Folding, sorting and degradation	ko04141//Protein processing in endoplasmic reticulum	K14011	-	-	-
Isoform0073901	0.56	0.001	-9.12928	7.38999e-14	9.26962e-13	yes	PSR	Clavaminate synthase-like protein [Coccomyxa subellipsoidea C-169]	-	-	-	-	-	-	GO:0008152//metabolic process
Isoform0077123	0.56	0.001	-9.12928	3.83308e-12	4.19647e-11	yes	ZNF287	PREDICTED: similar to Zinc finger protein 271 (Zinc finger protein 7) (HZF7) (Zinc finger protein ZNFphex133) (Epstein-Barr virus-induced zinc finger protein) (ZNF-EB) (CT-ZFP48) (Zinc finger protein [Bathycoccus prasinos]	-	-	-	-	-	-	-
Isoform0099795	0.563333	0.001	-9.13785	2.87982e-18	4.73914e-17	yes	Naa25	phagocyte signaling-impaired protein isoform X2 [Aegilops tauschii subsp. tauschii] [Aegilops tauschii]	-	-	-	-	-	-	-
Isoform0061717	0.566667	0.001	-9.14636	1.94604e-12	2.18431e-11	yes	CG4603	PREDICTED: ubiquitin thioesterase OTU1 [Eucalyptus grandis]	Genetic Information Processing	Folding, sorting and degradation	ko04141//Protein processing in endoplasmic reticulum	K13719	-	-	-
Isoform0089701	0.566667	0.001	-9.14636	2.59821e-16	3.8352e-15	yes	Madd	--	-	-	-	-	-	-	-
Isoform0095685	0.566667	0.001	-9.14636	2.14316e-20	3.91992e-19	yes	sd	--	-	-	-	-	-	-	-
Isoform0062106	0.57	0.001	-9.15482	4.10349e-08	2.94188e-07	yes	Ctsf	Cysteine proteinase 15A [Glycine soja]	-	-	-	-	-	GO:0016787//hydrolase activity	-
Isoform0073027	0.57	0.001	-9.15482	1.72492e-14	2.25914e-13	yes	-	-	-	-	-	-	-	-	-
Isoform0074525	0.57	0.001	-9.15482	1.26942e-13	1.56676e-12	yes	PRPF39	PREDICTED: pre-mRNA-processing factor 39 isoform X2 [Solanum lycopersicum]	-	-	-	-	-	-	-
Isoform0097543	0.57	0.001	-9.15482	1.07549e-15	1.52599e-14	yes	slc12a9	arginine transporter Can1 [Blastocystis sp. ATCC 50177/Nand II]	-	-	-	-	-	-	-
Isoform0003730	0.573333	0.001	-9.16323	0.00102897	0.00329663	yes	-	-	-	-	-	-	-	-	-
Isoform0072542	0.573333	0.001	-9.16323	6.14035e-12	6.60875e-11	yes	NR2C2	Transcription activator of gluconeogenesis ERT1, partial [Anthurium amnicola]	-	-	-	-	-	-	-
Isoform0101064	0.573333	0.001	-9.16323	3.13328e-20	5.68316e-19	yes	far1	fatty acyl-coenzyme A reductase [Euglena gracilis]	Cellular Processes;Metabolism	Transport and catabolism;Lipid metabolism	ko04146//Peroxisome;ko00073//Cutin, suberine and wax biosynthesis	K13356	-	-	-
Isoform0104772	0.573333	0.001	-9.16323	8.4426e-21	1.57283e-19	yes	Sox4	sex-determining region Y protein, partial [Carica papaya]	-	-	-	-	-	-	-
Isoform0016878	0.576667	0.001	-9.17159	7.32712e-07	4.40491e-06	yes	-	-	-	-	-	-	-	-	-
Isoform0064838	0.576667	0.001	-9.17159	7.13814e-11	6.97679e-10	yes	XPNPEP2	Creatinase/aminopeptidase [Coccomyxa subellipsoidea C-169]	-	-	-	-	-	-	GO:0044765//single-organism transport
Isoform0082165	0.576667	0.001	-9.17159	3.56249e-14	4.56804e-13	yes	-	-	-	-	-	-	-	-	-
Isoform0094031	0.576667	0.001	-9.17159	3.32094e-13	3.96771e-12	yes	Fbxo11	f-box only protein 11-like protein [Chrysochromulina sp. CCMP291]	-	-	-	-	-	-	-
Isoform0098310	0.576667	0.001	-9.17159	9.7151e-19	1.63884e-17	yes	EIF4G1	PREDICTED: eukaryotic translation initiation factor 4G-like isoform X1 [Vigna radiata var. radiata] [Vigna radiata]	Genetic Information Processing	Translation	ko03013//RNA transport	K03260	-	-	-
Isoform0116453	0.576667	0.001	-9.17159	5.46743e-07	3.34846e-06	yes	ZEP	zeaxanthin epoxidase, chloroplastic-like isoform X2 [Cajanus cajan]	Metabolism	Metabolism of terpenoids and polyketides;Global and Overview	ko01100//Metabolic pathways;ko01110//Biosynthesis of secondary metabolites;ko00906//Carotenoid biosynthesis	K09838	-	-	-
Isoform0066579	0.58	0.001	-9.17991	3.53698e-08	2.55656e-07	yes	FAHD1	PREDICTED: acylpyruvase FAHD1, mitochondrial [Vigna radiata var. radiata] [Vigna radiata]	Metabolism	Global and Overview;Amino acid metabolism	ko01100//Metabolic pathways;ko01120//Microbial metabolism in diverse environments;ko00350//Tyrosine metabolism	K01557	-	-	-
Isoform0076454	0.58	0.001	-9.17991	8.31105e-13	9.60119e-12	yes	DYNC1LI2	Cytoplasmic dynein 1 light intermediate chain 2 [Anthurium amnicola]	-	-	-	-	-	-	-
Isoform0094699	0.58	0.001	-9.17991	2.09571e-21	4.01933e-20	yes	-	-	-	-	-	-	-	-	-
Isoform0103005	0.58	0.001	-9.17991	2.33034e-20	4.25441e-19	yes	ATP9B	phospholipid-translocating P-type ATPase [Galdieria sulphuraria]	-	-	-	-	-	GO:0003824//catalytic activity;GO:0043167//ion binding	GO:0006811//ion transport
Isoform0107592	0.58	0.001	-9.17991	3.29064e-24	7.09162e-23	yes	PWWP2B	--	-	-	-	-	-	-	-
Isoform0109138	0.58	0.001	-9.17991	1.34716e-24	2.95126e-23	yes	ARRB1	--	-	-	-	-	-	-	-
Isoform0110842	0.58	0.001	-9.17991	5.51826e-35	1.72498e-33	yes	let-2	PREDICTED: cuticle collagen 2C-like isoform X1 [Vigna radiata var. radiata] [Vigna radiata]	-	-	-	-	-	-	-
Isoform0117923	0.58	0.001	-9.17991	2.95373e-10	2.7206e-09	yes	PNA	OSC2 [Artemisia annua]	Metabolism	Global and Overview;Metabolism of terpenoids and polyketides	ko01110//Biosynthesis of secondary metabolites;ko00909//Sesquiterpenoid and triterpenoid biosynthesis	K15813	-	-	-
Isoform0100991	0.583333	0.001	-9.18818	3.17052e-22	6.30318e-21	yes	Ddx17	ATP-dependent RNA helicase p62 [Anthurium amnicola]	Genetic Information Processing	Transcription	ko03040//Spliceosome	K12823	-	GO:0016787//hydrolase activity;GO:0097159//organic cyclic compound binding;GO:1901363//heterocyclic compound binding	-
Isoform0103426	0.583333	0.001	-9.18818	8.3713e-18	1.34658e-16	yes	jar	myosin heavy chain family protein [Populus trichocarpa]	-	-	-	-	-	-	-
Isoform0048213	0.586667	0.001	-9.1964	7.49227e-10	6.60867e-09	yes	At2g29380	PREDICTED: probable protein phosphatase 2C 51 [Erythranthe guttata]	-	-	-	-	-	-	-
Isoform0054526	0.586667	0.001	-9.1964	1.16841e-10	1.11952e-09	yes	mlo2	PHD finger family protein [Populus trichocarpa]	-	-	-	-	-	-	-
Isoform0088190	0.586667	0.001	-9.1964	2.75957e-15	3.82595e-14	yes	TMEM41A	Transmembrane protein 41A [Anthurium amnicola]	-	-	-	-	-	-	-
Isoform0092490	0.586667	0.001	-9.1964	2.4391e-21	4.65948e-20	yes	BCAS3	PREDICTED: autophagy-related protein 18f-like [Populus euphratica]	-	-	-	-	-	-	-
Isoform0102209	0.586667	0.001	-9.1964	1.13655e-23	2.39592e-22	yes	CYP79A2	cytochrome P450 [Cynara cardunculus var. scolymus] [Cynara cardunculus]	Metabolism	Biosynthesis of other secondary metabolites;Metabolism of other amino acids;Global and Overview	ko01110//Biosynthesis of secondary metabolites;ko01210//2-Oxocarboxylic acid metabolism;ko00460//Cyanoamino acid metabolism;ko00966//Glucosinolate biosynthesis	K12153	-	GO:0016705//oxidoreductase activity, acting on paired donors, with incorporation or reduction of molecular oxygen;GO:0046872//metal ion binding	-
Isoform0104860	0.586667	0.001	-9.1964	3.09903e-21	5.89302e-20	yes	KPNB1	Importin subunit beta-1 [Anthurium amnicola]	Genetic Information Processing	Translation	ko03013//RNA transport	K14293	-	-	-
Isoform0127985	0.586667	0.001	-9.1964	1.41143e-20	2.60191e-19	yes	-	-	-	-	-	-	-	-	-
Isoform0078135	0.59	0.001	-9.20457	1.8145e-15	2.53979e-14	yes	-	-	-	-	-	-	-	-	-
Isoform0087923	0.59	0.001	-9.20457	1.31402e-15	1.8542e-14	yes	SLC17A5	PREDICTED: ascorbate transporter, chloroplastic [Daucus carota subsp. sativus] [Daucus carota]	-	-	-	-	-	-	-
Isoform0095877	0.59	0.001	-9.20457	5.59856e-16	8.092e-15	yes	RNF19A	PREDICTED: E3 ubiquitin-protein ligase RNF144A isoform X1 [Eucalyptus grandis]	-	-	-	-	-	-	-
Isoform0120350	0.59	0.001	-9.20457	4.52351e-12	4.92049e-11	yes	CG11103	--	-	-	-	-	-	-	-
Isoform0056619	0.593333	0.001	-9.2127	1.34653e-14	1.77495e-13	yes	-	-	-	-	-	-	-	-	-
Isoform0076148	0.593333	0.001	-9.2127	3.0492e-18	5.01018e-17	yes	-	-	-	-	-	-	-	-	-
Isoform0097195	0.593333	0.001	-9.2127	5.20084e-23	1.06919e-21	yes	RAB14	PREDICTED: ras-related protein RABB1b [Malus domestica]	-	-	-	-	GO:0009536//plastid;GO:0016020//membrane	GO:0032550//purine ribonucleoside binding	GO:0006605//protein targeting;GO:0035556//intracellular signal transduction
Isoform0100193	0.593333	0.001	-9.2127	5.62344e-17	8.63803e-16	yes	-	-	-	-	-	-	-	-	-
Isoform0020632	0.596667	0.001	-9.22078	3.10274e-09	2.55791e-08	yes	LUC7L3	Luc7-like protein 3, partial [Anthurium amnicola]	-	-	-	-	-	-	-
Isoform0024788	0.596667	0.001	-9.22078	8.64503e-08	5.9384e-07	yes	-	-	-	-	-	-	-	-	-
Isoform0073085	0.6	0.001	-9.22882	1.60922e-16	2.40378e-15	yes	GOLGA7B	--	-	-	-	-	-	-	-
Isoform0103823	0.6	0.001	-9.22882	4.29819e-18	7.01221e-17	yes	RAB14	PREDICTED: ras-related protein RABB1b [Malus domestica]	-	-	-	-	GO:0009536//plastid;GO:0016020//membrane	GO:0032550//purine ribonucleoside binding	GO:0006605//protein targeting;GO:0035556//intracellular signal transduction
Isoform0028101	0.603333	0.001	-9.23681	1.06749e-08	8.25197e-08	yes	NCK1	--	-	-	-	-	-	-	-
Isoform0099811	0.603333	0.001	-9.23681	3.54945e-18	5.81801e-17	yes	rbm5	PREDICTED: RNA-binding protein 5 isoform X1 [Oryza sativa Japonica Group]	-	-	-	-	-	-	-
Isoform0015354	0.606667	0.001	-9.24476	0.000103535	0.000418647	yes	EIF6-2	PREDICTED: eukaryotic translation initiation factor 6-2 [Lupinus angustifolius]	Genetic Information Processing	Translation	ko03008//Ribosome biogenesis in eukaryotes	K03264	-	-	-
Isoform0042787	0.606667	0.001	-9.24476	7.19151e-10	6.35341e-09	yes	inx1	PREDICTED: innexin inx1-like, partial [Pyrus x bretschneideri]	-	-	-	-	-	-	-
Isoform0063609	0.61	0.001	-9.25267	5.27438e-13	6.20355e-12	yes	pub1	--	-	-	-	-	-	-	-
Isoform0027858	0.613333	0.001	-9.26053	3.77408e-13	4.48926e-12	yes	LIN9	PREDICTED: protein ALWAYS EARLY 3 isoform X1 [Juglans regia]	-	-	-	-	-	-	-
Isoform0048183	0.613333	0.001	-9.26053	1.10076e-14	1.45967e-13	yes	HSD1	PREDICTED: 11-beta-hydroxysteroid dehydrogenase 1B-like [Beta vulgaris subsp. vulgaris] [Beta vulgaris]	-	-	-	-	-	-	-
Isoform0059800	0.613333	0.001	-9.26053	1.40626e-09	1.20213e-08	yes	cpe	PREDICTED: carboxypeptidase SOL1 isoform X1 [Nicotiana attenuata]	-	-	-	-	-	-	-
Isoform0095822	0.613333	0.001	-9.26053	2.27123e-19	3.95328e-18	yes	CYP79A2	cytochrome P450 [Cynara cardunculus var. scolymus] [Cynara cardunculus]	Metabolism	Metabolism of other amino acids;Global and Overview;Biosynthesis of other secondary metabolites	ko01110//Biosynthesis of secondary metabolites;ko01210//2-Oxocarboxylic acid metabolism;ko00460//Cyanoamino acid metabolism;ko00966//Glucosinolate biosynthesis	K12153	-	GO:0016705//oxidoreductase activity, acting on paired donors, with incorporation or reduction of molecular oxygen;GO:0046872//metal ion binding	-
Isoform0110612	0.613333	0.001	-9.26053	1.14068e-26	2.68523e-25	yes	Vinc	--	-	-	-	-	-	-	-
Isoform0027559	0.616667	0.001	-9.26835	5.93337e-13	6.93989e-12	yes	PBRM1	--	-	-	-	-	-	-	-
Isoform0037834	0.616667	0.001	-9.26835	1.01581e-13	1.26162e-12	yes	-	-	-	-	-	-	-	-	-
Isoform0043947	0.616667	0.001	-9.26835	2.41689e-08	1.7849e-07	yes	METTL25	PREDICTED: methyltransferase-like protein 25 isoform X2 [Raphanus sativus]	-	-	-	-	-	-	-
Isoform0070067	0.616667	0.001	-9.26835	7.5273e-17	1.1472e-15	yes	MTHFSD	PREDICTED: 5-formyltetrahydrofolate cyclo-ligase-like protein COG0212 [Gossypium arboreum]	Metabolism	Metabolism of cofactors and vitamins;Global and Overview	ko01100//Metabolic pathways;ko00670//One carbon pool by folate	K01934	-	-	-
Isoform0032663	0.62	0.001	-9.27612	1.42235e-12	1.6137e-11	yes	At1g27190	Leucine-rich repeat-containing protein [Cynara cardunculus var. scolymus] [Cynara cardunculus]	-	-	-	-	GO:0016020//membrane	GO:0016772//transferase activity, transferring phosphorus-containing groups	GO:0006796//phosphate-containing compound metabolic process
Isoform0061749	0.62	0.001	-9.27612	4.43823e-13	5.2523e-12	yes	CycE	A-type cyclin [Chlamydomonas reinhardtii]	-	-	-	-	-	-	GO:0044763//single-organism cellular process
Isoform0071803	0.62	0.001	-9.27612	1.60465e-15	2.25293e-14	yes	Smarce1	--	-	-	-	-	-	-	-
Isoform0088427	0.62	0.001	-9.27612	1.10951e-15	1.57269e-14	yes	UCKL1	uridine kinase-like protein 1 [Solanum lycopersicum]	Metabolism	Nucleotide metabolism;Global and Overview	ko01100//Metabolic pathways;ko00240//Pyrimidine metabolism	K00876	-	GO:0016740//transferase activity	GO:0006796//phosphate-containing compound metabolic process
Isoform0088796	0.62	0.001	-9.27612	9.49904e-14	1.18239e-12	yes	CDC27	Tetratricopeptide repeat [Ostreococcus tauri]	Genetic Information Processing	Folding, sorting and degradation	ko04120//Ubiquitin mediated proteolysis	K03350	-	-	-
Isoform0100263	0.62	0.001	-9.27612	6.72731e-20	1.19938e-18	yes	mfsd6a	MFS general substrate transporter, partial [Fragilariopsis cylindrus CCMP1102]	-	-	-	-	-	-	-
Isoform0128402	0.62	0.001	-9.27612	2.37955e-24	5.15841e-23	yes	KPNB1	Importin subunit beta-1 [Anthurium amnicola]	Genetic Information Processing	Translation	ko03013//RNA transport	K14293	-	-	-
Isoform0105540	0.623333	0.001	-9.28386	2.42442e-23	5.03813e-22	yes	Uba1	UBA1-like protein, ubiquitin activating enzyme, partial [Guillardia theta CCMP2712]	Genetic Information Processing	Folding, sorting and degradation	ko04120//Ubiquitin mediated proteolysis	K03178	-	-	-
Isoform0115697	0.623333	0.001	-9.28386	5.42591e-10	4.86142e-09	yes	Ef1alpha100E	Elongation factor 1-alpha 1 [Anthurium amnicola]	Genetic Information Processing	Translation	ko03013//RNA transport	K03231	GO:0044424//intracellular part	GO:0008135//translation factor activity, RNA binding;GO:0017111//nucleoside-triphosphatase activity;GO:0032550//purine ribonucleoside binding	GO:0034645//cellular macromolecule biosynthetic process
Isoform0016122	0.626667	0.001	-9.29155	3.01657e-07	1.91699e-06	yes	-	-	-	-	-	-	-	-	-
Isoform0046774	0.626667	0.001	-9.29155	6.86158e-13	7.98125e-12	yes	Hcfc1	--	-	-	-	-	-	-	-
Isoform0053144	0.626667	0.001	-9.29155	3.17442e-12	3.50071e-11	yes	CycB3	PREDICTED: cyclin-A3-4-like isoform X1 [Brassica oleracea var. oleracea] [Brassica oleracea]	-	-	-	-	-	-	-
Isoform0075480	0.626667	0.001	-9.29155	1.45161e-12	1.64588e-11	yes	Anpep	aminopeptidase M1-B-like [Ananas comosus]	-	-	-	-	-	-	-
Isoform0103372	0.626667	0.001	-9.29155	2.32466e-22	4.65105e-21	yes	Hip1	--	-	-	-	-	-	-	-
Isoform0107774	0.626667	0.001	-9.29155	8.16726e-25	1.80337e-23	yes	Carkd	carbohydrate kinase family isoform 1 [Galdieria sulphuraria]	-	-	-	-	-	-	-
Isoform0049322	0.63	0.001	-9.29921	2.392e-10	2.22473e-09	yes	Dus3l	PREDICTED: tRNA-dihydrouridine(47) synthase [NAD(P)(+)]-like isoform X2 [Sesamum indicum]	-	-	-	-	-	-	-
Isoform0073336	0.63	0.001	-9.29921	9.60567e-15	1.27984e-13	yes	VPS4B	Vacuolar protein sorting-associated protein 4, partial [Anthurium amnicola]	Cellular Processes	Transport and catabolism	ko04144//Endocytosis	K12196	GO:0044424//intracellular part	GO:0016787//hydrolase activity	GO:0006996//organelle organization;GO:0033036//macromolecule localization;GO:0044763//single-organism cellular process;GO:0071702//organic substance transport;GO:1902582//single-organism intracellular transport
Isoform0078174	0.63	0.001	-9.29921	7.50849e-12	8.0288e-11	yes	KDM3B	PREDICTED: lysine-specific demethylase JMJ25-like isoform X1 [Daucus carota subsp. sativus] [Daucus carota]	-	-	-	-	-	-	-
Isoform0107202	0.63	0.001	-9.29921	8.07975e-25	1.78466e-23	yes	LDB2	--	-	-	-	-	-	-	-
Isoform0027698	0.633333	0.001	-9.30682	3.60984e-11	3.6287e-10	yes	-	-	-	-	-	-	-	-	-
Isoform0050980	0.633333	0.001	-9.30682	1.35378e-13	1.66719e-12	yes	-	-	-	-	-	-	-	-	-
Isoform0081523	0.633333	0.001	-9.30682	1.94228e-13	2.3634e-12	yes	lin	--	-	-	-	-	-	-	-
Isoform0106918	0.633333	0.001	-9.30682	3.13151e-20	5.68075e-19	yes	LanB2	mastigoneme-like protein [Micromonas commoda]	-	-	-	-	-	-	-
Isoform0130019	0.633333	0.001	-9.30682	4.07908e-24	8.74532e-23	yes	MAP3K4	PREDICTED: mitogen-activated protein kinase kinase kinase YODA-like isoform X2 [Phoenix dactylifera]	-	-	-	-	-	-	-
Isoform0087426	0.636667	0.001	-9.31439	1.30596e-16	1.95945e-15	yes	SMSr	hypothetical protein GUITHDRAFT_136144 [Guillardia theta CCMP2712]	-	-	-	-	-	-	-
Isoform0021372	0.64	0.001	-9.32193	4.60898e-07	2.85249e-06	yes	At1g25530	Amino acid transporter, transmembrane [Cynara cardunculus var. scolymus] [Cynara cardunculus]	-	-	-	-	-	-	-
Isoform0036216	0.64	0.001	-9.32193	3.85615e-09	3.14752e-08	yes	Yaf2	--	-	-	-	-	-	-	-
Isoform0046644	0.64	0.001	-9.32193	8.39296e-11	8.15301e-10	yes	-	-	-	-	-	-	-	-	-
Isoform0068750	0.64	0.001	-9.32193	2.58269e-17	4.04505e-16	yes	Rac1	Ras-related C3 botulinum toxin substrate 1 [Anthurium amnicola]	Cellular Processes	Transport and catabolism	ko04145//Phagosome	K04392	-	-	-
Isoform0095146	0.64	0.001	-9.32193	4.34086e-20	7.81939e-19	yes	Ect4	hypothetical protein AXG93_523s1020 [Marchantia polymorpha subsp. polymorpha] [Marchantia polymorpha]	-	-	-	-	-	-	-
Isoform0110526	0.64	0.001	-9.32193	4.41742e-31	1.22186e-29	yes	TMCC1	--	-	-	-	-	-	-	-
Isoform0111046	0.64	0.001	-9.32193	1.09175e-51	5.21946e-50	yes	Pli	hypothetical protein AURANDRAFT_71639 [Aureococcus anophagefferens]	-	-	-	-	-	-	-
Isoform0002457	0.643333	0.001	-9.32942	0.00464664	0.0124711	yes	-	-	-	-	-	-	-	-	-
Isoform0064455	0.643333	0.001	-9.32942	1.53874e-12	1.74113e-11	yes	stg	M-phase inducer phosphatase [Klebsormidium flaccidum]	-	-	-	-	-	-	-
Isoform0028153	0.646667	0.001	-9.33688	9.30203e-12	9.87514e-11	yes	Lam	--	-	-	-	-	-	-	-
Isoform0034090	0.646667	0.001	-9.33688	2.28612e-10	2.13042e-09	yes	-	-	-	-	-	-	-	-	-
Isoform0092702	0.646667	0.001	-9.33688	1.3314e-18	2.23103e-17	yes	Otud5	OTU-like cysteine protease family protein [Populus trichocarpa]	-	-	-	-	-	-	-
Isoform0100571	0.646667	0.001	-9.33688	7.12976e-21	1.33231e-19	yes	Dnajc14	Chaperone DnaJ-domain superfamily protein [Zea mays]	-	-	-	-	-	-	-
Isoform0100650	0.646667	0.001	-9.33688	2.48909e-20	4.53713e-19	yes	-	-	-	-	-	-	-	-	-
Isoform0071095	0.65	0.001	-9.3443	1.01455e-16	1.53278e-15	yes	EcR	Transcription activator of gluconeogenesis ERT1, partial [Anthurium amnicola]	-	-	-	-	-	-	-
Isoform0071471	0.65	0.001	-9.3443	3.25195e-16	4.77057e-15	yes	NAT10	N-acetyltransferase 10 [Klebsormidium flaccidum]	Genetic Information Processing	Translation	ko03008//Ribosome biogenesis in eukaryotes	K14521	-	-	-
Isoform0048349	0.653333	0.001	-9.35168	1.45273e-11	1.51323e-10	yes	AnxB11	annexin [Klebsormidium flaccidum]	-	-	-	-	-	-	-
Isoform0060030	0.653333	0.001	-9.35168	4.19337e-13	4.96986e-12	yes	-	-	-	-	-	-	-	-	-
Isoform0108797	0.656667	0.001	-9.35902	9.28525e-28	2.27846e-26	yes	-	-	-	-	-	-	-	-	-
Isoform0047896	0.66	0.001	-9.36632	1.09884e-10	1.05641e-09	yes	SMARCC2	PREDICTED: SWI/SNF complex subunit SWI3B [Solanum pennellii]	-	-	-	-	-	-	-
Isoform0048454	0.66	0.001	-9.36632	1.23993e-10	1.18583e-09	yes	Pdia5	Thioredoxin domain-containing protein/ERp29 domain-containing protein [Cephalotus follicularis]	Genetic Information Processing	Folding, sorting and degradation	ko04141//Protein processing in endoplasmic reticulum	K09584	-	-	-
Isoform0056847	0.66	0.001	-9.36632	6.60984e-14	8.31865e-13	yes	Sesn	sestrin [Galdieria sulphuraria]	-	-	-	-	-	-	-
Isoform0093974	0.66	0.001	-9.36632	9.08017e-16	1.29581e-14	yes	ppsA	phosphoenolpyruvate synthase [Cyanidioschyzon merolae strain 10D] [Cyanidioschyzon merolae]	-	-	-	-	GO:0005737//cytoplasm	GO:0016740//transferase activity	-
Isoform0096793	0.66	0.001	-9.36632	3.41378e-19	5.88462e-18	yes	Syt11	PREDICTED: C2 and GRAM domain-containing protein At1g03370-like isoform X3 [Juglans regia]	-	-	-	-	-	-	-
Isoform0103824	0.66	0.001	-9.36632	4.89131e-22	9.64068e-21	yes	-	-	-	-	-	-	-	-	-
Isoform0032608	0.666667	0.001	-9.38082	1.10966e-10	1.06625e-09	yes	At5g41760	cmp-sialic acid transporter [Chrysochromulina sp. CCMP291]	-	-	-	-	-	-	GO:0044765//single-organism transport
Isoform0059810	0.666667	0.001	-9.38082	6.97601e-11	6.82373e-10	yes	Gld	choline dehydrogenase [Emiliania huxleyi CCMP1516]	-	-	-	-	-	-	-
Isoform0083777	0.666667	0.001	-9.38082	7.52281e-17	1.14665e-15	yes	-	-	-	-	-	-	-	-	-
Isoform0014348	0.67	0.001	-9.38802	4.09841e-07	2.55632e-06	yes	-	-	-	-	-	-	-	-	-
Isoform0019000	0.67	0.001	-9.38802	1.79634e-11	1.85626e-10	yes	GASA14	gibberellin-regulated family protein [Medicago truncatula]	-	-	-	-	-	-	-
Isoform0061338	0.67	0.001	-9.38802	2.80235e-10	2.58822e-09	yes	PAF1	RNA polymerase II-associated factor 1, partial [Anthurium amnicola]	-	-	-	-	-	-	GO:0044238//primary metabolic process;GO:0044260//cellular macromolecule metabolic process
Isoform0072656	0.67	0.001	-9.38802	9.96584e-15	1.32563e-13	yes	-	-	-	-	-	-	-	-	-
Isoform0089075	0.673333	0.001	-9.39518	9.53172e-15	1.27012e-13	yes	-	-	-	-	-	-	-	-	-
Isoform0112795	0.673333	0.001	-9.39518	0.0060783	0.0157479	yes	-	-	-	-	-	-	-	-	-
Isoform0108872	0.676667	0.001	-9.4023	9.59515e-24	2.02872e-22	yes	-	-	-	-	-	-	-	-	-
Isoform0053762	0.68	0.001	-9.40939	2.62321e-09	2.18007e-08	yes	ANGPT1	--	-	-	-	-	-	-	-
Isoform0063707	0.68	0.001	-9.40939	1.60164e-13	1.96141e-12	yes	ACHE1	Venom carboxylesterase-6 [Anthurium amnicola]	Metabolism	Lipid metabolism	ko00564//Glycerophospholipid metabolism	K01049	-	-	-
Isoform0080908	0.68	0.001	-9.40939	6.28415e-17	9.62646e-16	yes	CNOT2	Os03g0736000, partial [Oryza sativa Japonica Group]	Genetic Information Processing	Folding, sorting and degradation	ko03018//RNA degradation	K12605	-	-	-
Isoform0086325	0.68	0.001	-9.40939	3.9433e-14	5.03774e-13	yes	UBA1	ubiquitin-activating enzyme E1 [Emiliania huxleyi CCMP1516]	Genetic Information Processing	Folding, sorting and degradation	ko04120//Ubiquitin mediated proteolysis	K03178	-	GO:0016874//ligase activity	-
Isoform0099469	0.68	0.001	-9.40939	6.83781e-23	1.39789e-21	yes	Schip1	--	-	-	-	-	-	-	-
Isoform0092588	0.683333	0.001	-9.41645	3.5084e-25	7.85055e-24	yes	abcG23	ATP-binding cassette, subfamily A (ABC1), member 3, partial [Nannochloropsis gaditana CCMP526]	Environmental Information Processing	Membrane transport	ko02010//ABC transporters	K05641	-	-	-
Isoform0093595	0.683333	0.001	-9.41645	3.11137e-23	6.44689e-22	yes	Syn	--	-	-	-	-	-	-	-
Isoform0093687	0.683333	0.001	-9.41645	1.2121e-22	2.45261e-21	yes	MTTP	--	-	-	-	-	-	-	-
Isoform0096702	0.683333	0.001	-9.41645	6.41566e-19	1.09099e-17	yes	Prkra	--	-	-	-	-	-	-	-
Isoform0104097	0.683333	0.001	-9.41645	1.19862e-21	2.32256e-20	yes	-	-	-	-	-	-	-	-	-
Isoform0092328	0.686667	0.001	-9.42347	1.91194e-13	2.32803e-12	yes	-	-	-	-	-	-	-	-	-
Isoform0002641	0.69	0.001	-9.43045	0.0201643	0.0444578	yes	-	-	-	-	-	-	-	-	-
Isoform0108882	0.693333	0.001	-9.43741	4.76719e-30	1.2747e-28	yes	REXO1L1	PREDICTED: small RNA degrading nuclease 5 isoform X2 [Gossypium arboreum]	Genetic Information Processing	Translation	ko03008//Ribosome biogenesis in eukaryotes	K14570	-	GO:0004518//nuclease activity	GO:0008152//metabolic process
Isoform0039158	0.696667	0.001	-9.44432	1.58101e-13	1.93701e-12	yes	PPP4R2r	serine/threonine-protein phosphatase 4 regulatory subunit 2 isoform X1 [Asparagus officinalis]	-	-	-	-	-	-	-
Isoform0042107	0.696667	0.001	-9.44432	1.15759e-12	1.32231e-11	yes	PDC2	PREDICTED: pyruvate decarboxylase 1 [Daucus carota subsp. sativus] [Daucus carota]	Metabolism	Global and Overview;Carbohydrate metabolism	ko01100//Metabolic pathways;ko01110//Biosynthesis of secondary metabolites;ko01130//Biosynthesis of antibiotics;ko00010//Glycolysis / Gluconeogenesis	K01568	-	GO:0016831//carboxy-lyase activity;GO:0019842//vitamin binding;GO:0046872//metal ion binding	-
Isoform0066133	0.696667	0.001	-9.44432	1.10625e-10	1.06313e-09	yes	Mob1b	PREDICTED: probable disease resistance protein At5g45510 [Tarenaya hassleriana]	-	-	-	-	-	-	GO:0006796//phosphate-containing compound metabolic process
Isoform0081974	0.696667	0.001	-9.44432	1.18314e-19	2.08564e-18	yes	AKHSDH2	ACT domain-containing protein [Cynara cardunculus var. scolymus] [Cynara cardunculus]	Metabolism	Biosynthesis of other secondary metabolites;Amino acid metabolism;Global and Overview	ko01100//Metabolic pathways;ko01110//Biosynthesis of secondary metabolites;ko01130//Biosynthesis of antibiotics;ko01120//Microbial metabolism in diverse environments;ko01230//Biosynthesis of amino acids;ko00270//Cysteine and methionine metabolism;ko00260//Glycine, serine and threonine metabolism;ko00300//Lysine biosynthesis;ko00261//Monobactam biosynthesis	K12524	-	GO:0000166//nucleotide binding;GO:0016772//transferase activity, transferring phosphorus-containing groups;GO:0031406//carboxylic acid binding	GO:0006520//cellular amino acid metabolic process;GO:0006796//phosphate-containing compound metabolic process
Isoform0083910	0.696667	0.001	-9.44432	1.79416e-13	2.18917e-12	yes	PDC2	PREDICTED: pyruvate decarboxylase 1 [Erythranthe guttata]	Metabolism	Carbohydrate metabolism;Global and Overview	ko01100//Metabolic pathways;ko01110//Biosynthesis of secondary metabolites;ko01130//Biosynthesis of antibiotics;ko00010//Glycolysis / Gluconeogenesis	K01568	-	-	-
Isoform0109497	0.696667	0.001	-9.44432	9.93583e-19	1.67454e-17	yes	CNOT3	PREDICTED: general negative regulator of transcription subunit 3 isoform X2 [Citrus sinensis]	Genetic Information Processing	Folding, sorting and degradation	ko03018//RNA degradation	K12580	-	-	-
Isoform0017579	0.7	0.001	-9.45121	2.04774e-08	1.5272e-07	yes	PPDS	cytochrome P450 [Ocimum basilicum]	-	-	-	-	-	-	-
Isoform0075017	0.7	0.001	-9.45121	3.39943e-19	5.86144e-18	yes	XPO7	PREDICTED: exportin-7 isoform X4 [Vitis vinifera]	-	-	-	-	-	-	-
Isoform0083427	0.7	0.001	-9.45121	7.37829e-22	1.4445e-20	yes	exd	homeobox protein [Klebsormidium flaccidum]	-	-	-	-	-	-	-
Isoform0107405	0.7	0.001	-9.45121	8.06967e-31	2.21443e-29	yes	PLXDC2	--	-	-	-	-	-	-	-
Isoform0123834	0.7	0.001	-9.45121	2.45024e-09	2.04306e-08	yes	wol	dolichyl-phosphate beta-glucosyltransferase [Blastocystis sp. ATCC 50177/Nand II]	Metabolism	Glycan biosynthesis and metabolism;Global and Overview	ko01100//Metabolic pathways;ko00510//N-Glycan biosynthesis	K00729	-	-	-
Isoform0040426	0.703333	0.001	-9.45806	2.84942e-15	3.94626e-14	yes	SPATA20	PREDICTED: spermatogenesis-associated protein 20 [Fragaria vesca subsp. vesca] [Fragaria vesca]	-	-	-	-	-	-	-
Isoform0076185	0.703333	0.001	-9.45806	7.56118e-19	1.28307e-17	yes	cact	Ankyrin repeat domain-containing protein 50 [Symbiodinium microadriaticum]	-	-	-	-	-	-	-
Isoform0092402	0.703333	0.001	-9.45806	3.83507e-24	8.23041e-23	yes	MYB305	PREDICTED: myb-related protein 305-like [Malus domestica]	-	-	-	-	-	GO:0005488//binding	-
Isoform0105345	0.703333	0.001	-9.45806	7.76576e-22	1.51828e-20	yes	-	-	-	-	-	-	-	-	-
Isoform0066344	0.706667	0.001	-9.46489	2.38715e-17	3.74793e-16	yes	MFSD10	MFS transporter, DHA1 family, tetracycline:hydrogen antiporter [Galdieria sulphuraria]	-	-	-	-	-	-	-
Isoform0100317	0.706667	0.001	-9.46489	2.04664e-21	3.92787e-20	yes	OSBP	oxysterol binding protein [Cyanidioschyzon merolae strain 10D] [Cyanidioschyzon merolae]	-	-	-	-	-	-	-
Isoform0036177	0.71	0.001	-9.47168	8.76445e-14	1.09329e-12	yes	44076	PREDICTED: septin-2-like, partial [Pyrus x bretschneideri]	-	-	-	-	-	-	-
Isoform0062117	0.71	0.001	-9.47168	1.89439e-13	2.30753e-12	yes	-	-	-	-	-	-	-	-	-
Isoform0108523	0.713333	0.001	-9.47843	1.06157e-27	2.59699e-26	yes	DDX60	antiviral helicase, partial [Chrysochromulina sp. CCMP291]	-	-	-	-	-	-	-
Isoform0008192	0.716667	0.001	-9.48516	1.60179e-05	7.62198e-05	yes	-	-	-	-	-	-	-	-	-
Isoform0051514	0.716667	0.001	-9.48516	6.34007e-16	9.14217e-15	yes	cora	--	-	-	-	-	-	-	-
Isoform0087904	0.716667	0.001	-9.48516	3.37585e-17	5.25147e-16	yes	SAFB2	PREDICTED: serine/arginine-rich splicing factor SR45a-like isoform X3 [Pyrus x bretschneideri]	Genetic Information Processing	Transcription	ko03040//Spliceosome	K12897	-	-	-
Isoform0089953	0.716667	0.001	-9.48516	3.44987e-16	5.04938e-15	yes	mig-15	--	-	-	-	-	-	-	-
Isoform0098653	0.716667	0.001	-9.48516	7.06136e-27	1.67579e-25	yes	PDS5B	sister chromatid cohesion protein, partial [Emiliania huxleyi CCMP1516]	-	-	-	-	-	-	-
Isoform0098783	0.716667	0.001	-9.48516	2.05787e-27	4.98216e-26	yes	how	KH domain-containing protein SPIN1-like [Asparagus officinalis]	-	-	-	-	-	-	-
Isoform0095421	0.72	0.001	-9.49185	8.06273e-23	1.64412e-21	yes	SMG5	PREDICTED: protein SMG7 [Elaeis guineensis]	Genetic Information Processing	Translation	ko03015//mRNA surveillance pathway	K14409	-	-	-
Isoform0104715	0.72	0.001	-9.49185	4.96962e-25	1.10491e-23	yes	Zfand4	PREDICTED: zinc finger A20 and AN1 domain-containing stress-associated protein 5-like [Brassica napus]	-	-	-	-	-	-	-
Isoform0034789	0.723333	0.001	-9.49852	4.08326e-15	5.59237e-14	yes	RAB9A	ras-related protein rab-7a [Chrysochromulina sp. CCMP291]	Cellular Processes	Transport and catabolism	ko04144//Endocytosis;ko04145//Phagosome	K07897	-	-	-
Isoform0009302	0.726667	0.001	-9.50515	3.06059e-11	3.09742e-10	yes	hyou1	Heat shock protein 70, conserved site-containing protein, partial [Cynara cardunculus var. scolymus] [Cynara cardunculus]	Genetic Information Processing	Folding, sorting and degradation	ko04141//Protein processing in endoplasmic reticulum	K09486	-	-	-
Isoform0046321	0.726667	0.001	-9.50515	1.35575e-13	1.66946e-12	yes	LACS4	PREDICTED: long chain acyl-CoA synthetase 4 [Nicotiana attenuata]	Metabolism;Cellular Processes	Global and Overview;Lipid metabolism;Transport and catabolism	ko01100//Metabolic pathways;ko04146//Peroxisome;ko01212//Fatty acid metabolism;ko00071//Fatty acid degradation;ko00061//Fatty acid biosynthesis	K01897	-	-	-
Isoform0084452	0.726667	0.001	-9.50515	8.78136e-11	8.51422e-10	yes	-	-	-	-	-	-	-	-	-
Isoform0107594	0.726667	0.001	-9.50515	4.94026e-28	1.22489e-26	yes	Acin1	Apoptotic chromatin condensation inducer in the nucleus [Zostera marina]	Genetic Information Processing	Transcription;Translation	ko03040//Spliceosome;ko03013//RNA transport;ko03015//mRNA surveillance pathway	K12875	-	-	-
Isoform0107826	0.726667	0.001	-9.50515	3.56734e-28	8.88778e-27	yes	Pka-R2	cAMP-dependent protein kinase regulatory subunit [Anthurium amnicola]	-	-	-	-	-	-	-
Isoform0030594	0.73	0.001	-9.51175	4.04339e-12	4.41693e-11	yes	clptm1l	PREDICTED: cleft lip and palate transmembrane protein 1 homolog [Musa acuminata subsp. malaccensis] [Musa acuminata]	-	-	-	-	-	-	-
Isoform0080342	0.73	0.001	-9.51175	6.79993e-16	9.77716e-15	yes	Unc45a	protein unc-45-like a-like protein [Chrysochromulina sp. CCMP291]	-	-	-	-	GO:0009536//plastid;GO:0016020//membrane	-	-
Isoform0095292	0.73	0.001	-9.51175	9.47283e-24	2.00384e-22	yes	PFKFB2	6-phosphofructo-2-kinase fructose- -bisphosphatase short form [Nannochloropsis gaditana]	-	-	-	-	-	GO:0003824//catalytic activity	GO:0005975//carbohydrate metabolic process;GO:0006796//phosphate-containing compound metabolic process
Isoform0110365	0.73	0.001	-9.51175	1.13362e-29	2.98706e-28	yes	-	-	-	-	-	-	-	-	-
Isoform0110578	0.73	0.001	-9.51175	1.02745e-28	2.60683e-27	yes	APN2	Peptidase M1, alanine aminopeptidase/leukotriene A4 hydrolase [Corchorus olitorius]	-	-	-	-	-	-	-
Isoform0044671	0.733333	0.001	-9.51833	1.68116e-14	2.2034e-13	yes	-	-	-	-	-	-	-	-	-
Isoform0079191	0.733333	0.001	-9.51833	1.53376e-17	2.43544e-16	yes	SLC16A14	hypothetical protein GUITHDRAFT_102692 [Guillardia theta CCMP2712]	-	-	-	-	-	-	-
Isoform0057115	0.736667	0.001	-9.52487	1.18739e-12	1.35466e-11	yes	ZEP	PREDICTED: zeaxanthin epoxidase, chloroplastic isoform X1 [Vitis vinifera]	Metabolism	Metabolism of terpenoids and polyketides;Global and Overview	ko01100//Metabolic pathways;ko01110//Biosynthesis of secondary metabolites;ko00906//Carotenoid biosynthesis	K09838	-	-	-
Isoform0065020	0.736667	0.001	-9.52487	3.33627e-10	3.05499e-09	yes	PDC2	PREDICTED: pyruvate decarboxylase 1 [Daucus carota subsp. sativus] [Daucus carota]	Metabolism	Global and Overview;Carbohydrate metabolism	ko01100//Metabolic pathways;ko01110//Biosynthesis of secondary metabolites;ko01130//Biosynthesis of antibiotics;ko00010//Glycolysis / Gluconeogenesis	K01568	-	-	-
Isoform0128487	0.736667	0.001	-9.52487	2.27397e-26	5.30639e-25	yes	sls	--	-	-	-	-	-	-	-
Isoform0061904	0.74	0.001	-9.53138	1.07347e-15	1.52329e-14	yes	DTYMK	Thymidylate kinase, conserved site [Ostreococcus tauri]	Metabolism	Nucleotide metabolism;Global and Overview	ko01100//Metabolic pathways;ko00240//Pyrimidine metabolism	K00943	GO:0005737//cytoplasm	-	GO:0006796//phosphate-containing compound metabolic process
Isoform0079602	0.74	0.001	-9.53138	1.77372e-20	3.25625e-19	yes	CUL4A	ubiquitin-protein ligase, Cullin 4 [Selaginella moellendorffii]	Genetic Information Processing	Replication and repair;Folding, sorting and degradation	ko04120//Ubiquitin mediated proteolysis;ko03420//Nucleotide excision repair	K10609	-	-	-
Isoform0126944	0.74	0.001	-9.53138	1.61189e-16	2.4075e-15	yes	GGPS1	geranylgeranyl pyrophosphate synthase [Fragilariopsis cylindrus CCMP1102]	Metabolism	Global and Overview;Metabolism of terpenoids and polyketides	ko01110//Biosynthesis of secondary metabolites;ko00900//Terpenoid backbone biosynthesis	K05356	-	GO:0003824//catalytic activity	-
Isoform0128093	0.74	0.001	-9.53138	1.7944e-23	3.75317e-22	yes	Csde1	Cold shock domain-containing protein [Klebsormidium flaccidum]	-	-	-	-	-	-	-
Isoform0126250	0.743333	0.001	-9.53787	1.32122e-19	2.32236e-18	yes	CG2182	--	-	-	-	-	-	-	-
Isoform0037608	0.746667	0.001	-9.54432	6.61372e-12	7.10335e-11	yes	B3GALT5	Concanavalin A-like lectin/glucanase superfamily [Cynara cardunculus var. scolymus] [Cynara cardunculus]	-	-	-	-	-	-	-
Isoform0081520	0.746667	0.001	-9.54432	1.80757e-15	2.53037e-14	yes	Abhd16a	--	-	-	-	-	-	-	-
Isoform0086767	0.746667	0.001	-9.54432	4.19052e-15	5.73437e-14	yes	Xylb	PREDICTED: xylulose kinase-like [Nelumbo nucifera]	Metabolism	Global and Overview;Carbohydrate metabolism	ko01100//Metabolic pathways;ko00040//Pentose and glucuronate interconversions	K00854	-	-	-
Isoform0004520	0.75	0.001	-9.55075	0.0201646	0.0444578	yes	-	-	-	-	-	-	-	-	-
Isoform0073487	0.75	0.001	-9.55075	1.42115e-15	2.00185e-14	yes	Ppp4r1	protein phosphatase 4 regulatory subunit 1 [Chrysochromulina sp. CCMP291]	Genetic Information Processing	Translation	ko03015//mRNA surveillance pathway	K03456	-	-	-
Isoform0014899	0.753333	0.001	-9.55714	9.88235e-08	6.73398e-07	yes	-	-	-	-	-	-	-	-	-
Isoform0060470	0.753333	0.001	-9.55714	2.23038e-14	2.90015e-13	yes	slc5a8	Na+/glucose co-transporter [Cyanidioschyzon merolae strain 10D] [Cyanidioschyzon merolae]	-	-	-	-	-	-	-
Isoform0095015	0.753333	0.001	-9.55714	3.51319e-22	6.96288e-21	yes	KCNK1	potassium channel subfamily k member 16 [Chrysochromulina sp. CCMP291]	-	-	-	-	-	-	-
Isoform0097601	0.753333	0.001	-9.55714	4.12555e-23	8.5181e-22	yes	rdx	PREDICTED: BTB/POZ and MATH domain-containing protein 1-like [Brachypodium distachyon]	-	-	-	-	-	-	-
Isoform0099743	0.753333	0.001	-9.55714	1.82105e-20	3.34171e-19	yes	SF3B3	PREDICTED: splicing factor 3B subunit 3 [Amborella trichopoda]	Genetic Information Processing	Transcription	ko03040//Spliceosome	K12830	-	-	-
Isoform0082914	0.756667	0.001	-9.56351	7.58888e-16	1.08891e-14	yes	ppt1	PREDICTED: stress-induced-phosphoprotein 1 [Cucumis sativus]	-	-	-	-	-	-	-
Isoform0106879	0.756667	0.001	-9.56351	1.80194e-24	3.92414e-23	yes	y	conserved hypothetical protein, partial [Ricinus communis]	-	-	-	-	-	-	-
Isoform0070432	0.756667	0.001	-9.56351	1.61594e-21	3.11149e-20	yes	MRJP1	conserved hypothetical protein, partial [Ricinus communis]	-	-	-	-	-	-	-
Isoform0070819	0.756667	0.001	-9.56351	1.23513e-19	2.1746e-18	yes	SLC16A14	hypothetical protein GUITHDRAFT_102692 [Guillardia theta CCMP2712]	-	-	-	-	-	-	-
Isoform0110107	0.756667	0.001	-9.56351	1.7307e-32	4.9901e-31	yes	TNS	PREDICTED: phosphatidylinositol 3,4,5-trisphosphate 3-phosphatase and protein-tyrosine-phosphatase PTEN1 [Prunus mume]	Environmental Information Processing;Metabolism	Signal transduction;Carbohydrate metabolism	ko04070//Phosphatidylinositol signaling system;ko00562//Inositol phosphate metabolism	K01110	-	-	-
Isoform0070886	0.76	0.001	-9.56986	4.92639e-24	1.0532e-22	yes	ZNF234	PREDICTED: similar to Zinc finger protein 271 (Zinc finger protein 7) (HZF7) (Zinc finger protein ZNFphex133) (Epstein-Barr virus-induced zinc finger protein) (ZNF-EB) (CT-ZFP48) (Zinc finger protein [Bathycoccus prasinos]	-	-	-	-	-	-	-
Isoform0081472	0.76	0.001	-9.56986	1.37603e-18	2.30368e-17	yes	Pfk	PREDICTED: ATP-dependent 6-phosphofructokinase 5, chloroplastic-like [Erythranthe guttata]	Genetic Information Processing;Metabolism	Folding, sorting and degradation;Global and Overview;Carbohydrate metabolism	ko01100//Metabolic pathways;ko01110//Biosynthesis of secondary metabolites;ko01130//Biosynthesis of antibiotics;ko01120//Microbial metabolism in diverse environments;ko01200//Carbon metabolism;ko01230//Biosynthesis of amino acids;ko03018//RNA degradation;ko00010//Glycolysis / Gluconeogenesis;ko00052//Galactose metabolism;ko00051//Fructose and mannose metabolism;ko00030//Pentose phosphate pathway	K00850	-	-	-
Isoform0017969	0.763333	0.001	-9.57617	4.07352e-11	4.07409e-10	yes	Cyp6a14	PREDICTED: cytochrome P450 6k1-like [Pyrus x bretschneideri]	-	-	-	-	-	-	-
Isoform0046471	0.77	0.001	-9.58871	4.38973e-13	5.19587e-12	yes	OSBPL11	Oxysterol-binding C23B6.01c [Anthurium amnicola]	-	-	-	-	-	-	-
Isoform0104879	0.77	0.001	-9.58871	6.02203e-27	1.43284e-25	yes	ZNF708	PREDICTED: similar to Zinc finger protein 271 (Zinc finger protein 7) (HZF7) (Zinc finger protein ZNFphex133) (Epstein-Barr virus-induced zinc finger protein) (ZNF-EB) (CT-ZFP48) (Zinc finger protein [Bathycoccus prasinos]	-	-	-	-	-	-	-
Isoform0107742	0.77	0.001	-9.58871	6.71507e-32	1.90117e-30	yes	-	-	-	-	-	-	-	-	-
Isoform0090810	0.776667	0.001	-9.60115	1.12408e-22	2.27845e-21	yes	Ipo11	PREDICTED: importin-11 isoform X1 [Elaeis guineensis]	-	-	-	-	-	-	-
Isoform0098528	0.776667	0.001	-9.60115	6.29882e-23	1.28955e-21	yes	DDB1	DNA damage-binding protein 1 [Klebsormidium flaccidum]	Genetic Information Processing	Folding, sorting and degradation;Replication and repair	ko04120//Ubiquitin mediated proteolysis;ko03420//Nucleotide excision repair	K10610	-	-	-
Isoform0115283	0.776667	0.001	-9.60115	2.93014e-06	1.59859e-05	yes	-	-	-	-	-	-	-	-	-
Isoform0003016	0.78	0.001	-9.60733	0.00102088	0.00327251	yes	PIF4	ATP-dependent DNA helicase PIF1-like [Ananas comosus]	-	-	-	-	-	-	-
Isoform0037347	0.78	0.001	-9.60733	8.5054e-17	1.29213e-15	yes	PREP	Prolyl oligopeptidase family protein [Klebsormidium flaccidum]	-	-	-	-	-	-	-
Isoform0055408	0.78	0.001	-9.60733	1.63164e-16	2.43615e-15	yes	Ubp1	Grainyhead-like protein 1, partial [Anthurium amnicola]	-	-	-	-	-	-	-
Isoform0015563	0.783333	0.001	-9.61348	3.79876e-10	3.4622e-09	yes	HMBS	porphobilinogen deaminase (chromatophore) [Paulinella chromatophora]	Metabolism	Global and Overview;Metabolism of cofactors and vitamins	ko01100//Metabolic pathways;ko01110//Biosynthesis of secondary metabolites;ko01120//Microbial metabolism in diverse environments;ko00860//Porphyrin and chlorophyll metabolism	K01749	GO:0009536//plastid	-	GO:0019752//carboxylic acid metabolic process;GO:0033014//tetrapyrrole biosynthetic process;GO:0044238//primary metabolic process;GO:0044283//small molecule biosynthetic process;GO:0051188//cofactor biosynthetic process
Isoform0021480	0.783333	0.001	-9.61348	1.65227e-09	1.40245e-08	yes	PDC1	TPP_enzyme_M domain-containing protein/TPP_enzyme_C domain-containing protein/TPP_enzyme_N domain-containing protein [Cephalotus follicularis]	Metabolism	Global and Overview;Carbohydrate metabolism	ko01100//Metabolic pathways;ko01110//Biosynthesis of secondary metabolites;ko01130//Biosynthesis of antibiotics;ko00010//Glycolysis / Gluconeogenesis	K01568	-	GO:0016831//carboxy-lyase activity;GO:0019842//vitamin binding	-
Isoform0043353	0.783333	0.001	-9.61348	1.96074e-17	3.0909e-16	yes	KAT8	histone acetyltransferase [Physcomitrella patens]	-	-	-	-	-	GO:0003824//catalytic activity	GO:0008152//metabolic process
Isoform0051214	0.783333	0.001	-9.61348	5.03085e-15	6.83986e-14	yes	FAM195A	--	-	-	-	-	-	-	-
Isoform0095957	0.783333	0.001	-9.61348	1.52115e-27	3.69738e-26	yes	drk	Class E vacuolar protein-sorting machinery protein HSE1, partial [Anthurium amnicola]	-	-	-	-	-	-	-
Isoform0098276	0.783333	0.001	-9.61348	9.04003e-31	2.47489e-29	yes	poe	PREDICTED: auxin transport protein BIG [Brachypodium distachyon]	-	-	-	-	-	-	-
Isoform0055518	0.786667	0.001	-9.61961	1.44487e-16	2.16206e-15	yes	bsk	Mitogen-activated protein kinase 4 [Aegilops tauschii]	-	-	-	-	-	GO:0016772//transferase activity, transferring phosphorus-containing groups	-
Isoform0081544	0.786667	0.001	-9.61961	3.69309e-19	6.3567e-18	yes	flad1	fad synthetase [Chrysochromulina sp. CCMP291]	Metabolism	Global and Overview;Metabolism of cofactors and vitamins	ko01100//Metabolic pathways;ko01110//Biosynthesis of secondary metabolites;ko00740//Riboflavin metabolism	K00953	-	-	-
Isoform0120513	0.786667	0.001	-9.61961	1.44167e-14	1.89648e-13	yes	SRSF1	PREDICTED: serine/arginine-rich-splicing factor SR34-like isoform X2 [Oryza brachyantha]	Genetic Information Processing	Transcription	ko03040//Spliceosome	K12890	-	-	-
Isoform0032442	0.79	0.001	-9.62571	3.17727e-12	3.50356e-11	yes	src-a	--	-	-	-	-	-	-	-
Isoform0042335	0.79	0.001	-9.62571	1.98015e-10	1.85646e-09	yes	desi2	EREBP-4 like protein [Zea mays]	-	-	-	-	-	-	-
Isoform0042660	0.79	0.001	-9.62571	2.91386e-15	4.03246e-14	yes	cex-2	--	-	-	-	-	-	-	-
Isoform0071949	0.79	0.001	-9.62571	1.05678e-18	1.77918e-17	yes	ARHGAP20	--	-	-	-	-	-	-	-
Isoform0092463	0.79	0.001	-9.62571	3.84899e-26	8.91059e-25	yes	uzip	--	-	-	-	-	-	-	-
Isoform0049768	0.793333	0.001	-9.63178	1.35866e-14	1.79075e-13	yes	ruvbl2	DNA helicase [Guillardia theta CCMP2712]	-	-	-	-	-	GO:0004003//ATP-dependent DNA helicase activity;GO:0032550//purine ribonucleoside binding	GO:0032392//DNA geometric change
Isoform0097709	0.793333	0.001	-9.63178	1.27998e-29	3.36581e-28	yes	lig	--	-	-	-	-	-	-	-
Isoform0032510	0.796667	0.001	-9.63783	3.72118e-19	6.4042e-18	yes	Sdc	--	-	-	-	-	-	-	-
Isoform0061260	0.796667	0.001	-9.63783	2.48201e-12	2.76417e-11	yes	ZC3H11A	--	-	-	-	-	-	-	-
Isoform0089786	0.796667	0.001	-9.63783	2.16321e-22	4.33142e-21	yes	-	-	-	-	-	-	-	-	-
Isoform0094186	0.796667	0.001	-9.63783	3.89395e-21	7.36538e-20	yes	-	-	-	-	-	-	-	-	-
Isoform0028311	0.8	0.001	-9.64386	1.44001e-13	1.77017e-12	yes	Crot	carnitine o-acetyltransferase [Chrysochromulina sp. CCMP291]	-	-	-	-	-	-	-
Isoform0080861	0.8	0.001	-9.64386	3.98322e-16	5.81017e-15	yes	tgo	--	-	-	-	-	-	-	-
Isoform0119261	0.8	0.001	-9.64386	1.86017e-13	2.26735e-12	yes	-	-	-	-	-	-	-	-	-
Isoform0098717	0.806667	0.001	-9.65583	1.98413e-20	3.63422e-19	yes	RRP12	ARM repeat superfamily protein [Klebsormidium flaccidum]	-	-	-	-	-	-	-
Isoform0038943	0.81	0.001	-9.66178	3.03517e-13	3.6405e-12	yes	CDK5RAP1	similar to CDK5 regulatory subunit-associated protein [Nicotiana tabacum]	-	-	-	-	-	GO:0005488//binding	GO:0043412//macromolecule modification;GO:0044249//cellular biosynthetic process;GO:0044260//cellular macromolecule metabolic process;GO:0044710//single-organism metabolic process;GO:0044763//single-organism cellular process;GO:0090304//nucleic acid metabolic process
Isoform0043590	0.81	0.001	-9.66178	6.33417e-12	6.81222e-11	yes	AAE2	PREDICTED: probable acyl-activating enzyme 2 [Juglans regia]	-	-	-	-	-	-	-
Isoform0063965	0.81	0.001	-9.66178	2.90014e-09	2.39812e-08	yes	PDC2	PREDICTED: pyruvate decarboxylase 1 [Erythranthe guttata]	Metabolism	Carbohydrate metabolism;Global and Overview	ko01100//Metabolic pathways;ko01110//Biosynthesis of secondary metabolites;ko01130//Biosynthesis of antibiotics;ko00010//Glycolysis / Gluconeogenesis	K01568	-	GO:0016831//carboxy-lyase activity;GO:0019842//vitamin binding	-
Isoform0077060	0.81	0.001	-9.66178	2.16369e-19	3.7702e-18	yes	CLSY3	Helicase, C-terminal [Cynara cardunculus var. scolymus] [Cynara cardunculus]	Genetic Information Processing	Replication and repair	ko03440//Homologous recombination	K10875	-	-	-
Isoform0011413	0.816667	0.001	-9.6736	8.94877e-10	7.82997e-09	yes	ZEP	zeaxanthin epoxidase, chloroplastic-like isoform X5 [Cajanus cajan]	Metabolism	Global and Overview;Metabolism of terpenoids and polyketides	ko01100//Metabolic pathways;ko01110//Biosynthesis of secondary metabolites;ko00906//Carotenoid biosynthesis	K09838	-	-	-
Isoform0079739	0.816667	0.001	-9.6736	4.32506e-22	8.53247e-21	yes	4CL1	PREDICTED: 4-coumarate--CoA ligase 1-like isoform X1 [Lupinus angustifolius]	Metabolism	Biosynthesis of other secondary metabolites;Amino acid metabolism;Global and Overview;Metabolism of cofactors and vitamins	ko01100//Metabolic pathways;ko01110//Biosynthesis of secondary metabolites;ko00940//Phenylpropanoid biosynthesis;ko00360//Phenylalanine metabolism;ko00130//Ubiquinone and other terpenoid-quinone biosynthesis	K01904	-	-	-
Isoform0105979	0.816667	0.001	-9.6736	2.47649e-25	5.56477e-24	yes	SLC17A5	PHT4 [Arabidopsis thaliana]	-	-	-	-	-	-	-
Isoform0095559	0.82	0.001	-9.67948	2.90041e-27	6.9812e-26	yes	ATXN2L	PREDICTED: polyadenylate-binding protein-interacting protein 3-like [Prunus mume]	-	-	-	-	-	-	-
Isoform0107483	0.82	0.001	-9.67948	6.15972e-30	1.63921e-28	yes	RB1CC1	Autophagy-related protein 11 [Cynara cardunculus var. scolymus] [Cynara cardunculus]	-	-	-	-	-	-	-
Isoform0068613	0.823333	0.001	-9.68533	2.32218e-24	5.03576e-23	yes	NME6	PREDICTED: probable nucleoside diphosphate kinase 5 [Prunus mume]	Metabolism	Nucleotide metabolism;Global and Overview	ko01100//Metabolic pathways;ko01110//Biosynthesis of secondary metabolites;ko01130//Biosynthesis of antibiotics;ko00230//Purine metabolism;ko00240//Pyrimidine metabolism	K00940	-	GO:0016740//transferase activity	GO:0009201//ribonucleoside triphosphate biosynthetic process;GO:0009260//ribonucleotide biosynthetic process;GO:1901566//organonitrogen compound biosynthetic process
Isoform0102618	0.823333	0.001	-9.68533	2.29303e-31	6.39342e-30	yes	Usp47	ubiquitin carboxyl-terminal hydrolase [Chrysochromulina sp. CCMP291]	-	-	-	-	-	-	-
Isoform0022360	0.826667	0.001	-9.69116	1.70705e-07	1.12405e-06	yes	At3g15720	Glycoside hydrolase, family 28, partial [Cynara cardunculus var. scolymus] [Cynara cardunculus]	-	-	-	-	-	-	-
Isoform0075251	0.826667	0.001	-9.69116	2.0235e-21	3.88461e-20	yes	ACOX3	Acyl-CoA oxidase [Klebsormidium flaccidum]	Cellular Processes;Metabolism	Lipid metabolism;Global and Overview;Transport and catabolism	ko01100//Metabolic pathways;ko01110//Biosynthesis of secondary metabolites;ko04146//Peroxisome;ko01212//Fatty acid metabolism;ko00592//alpha-Linolenic acid metabolism;ko00071//Fatty acid degradation;ko01040//Biosynthesis of unsaturated fatty acids	K00232	-	-	-
Isoform0084066	0.826667	0.001	-9.69116	5.0201e-18	8.16404e-17	yes	wls	--	-	-	-	-	-	-	-
Isoform0093853	0.826667	0.001	-9.69116	2.73981e-29	7.11001e-28	yes	SF3B1	PREDICTED: splicing factor 3B subunit 1 isoform X1 [Tarenaya hassleriana]	Genetic Information Processing	Transcription	ko03040//Spliceosome	K12828	GO:0009536//plastid	-	-
Isoform0108897	0.83	0.001	-9.69697	9.24618e-30	2.44487e-28	yes	NUP153	Nup153, nuclear pore complex component [Guillardia theta CCMP2712]	-	-	-	-	-	-	-
Isoform0040433	0.833333	0.001	-9.70275	6.60198e-16	9.50384e-15	yes	heix	1,4-dihydroxy-2-naphthoate octaprenyltransferase [Galdieria sulphuraria]	-	-	-	-	-	-	-
Isoform0082182	0.833333	0.001	-9.70275	2.05175e-24	4.4606e-23	yes	TM9SF2	PREDICTED: transmembrane 9 superfamily member 9-like [Daucus carota subsp. sativus] [Daucus carota]	-	-	-	-	-	-	-
Isoform0087355	0.833333	0.001	-9.70275	7.32984e-21	1.36851e-19	yes	ubtd1	PREDICTED: ubiquitin domain-containing protein 1-like isoform X1 [Vigna radiata var. radiata] [Vigna radiata]	-	-	-	-	-	-	-
Isoform0102205	0.836667	0.001	-9.70851	1.41136e-29	3.70373e-28	yes	smi35A	Dual specificity tyrosine-phosphorylation-regulated kinase 2 [Anthurium amnicola]	-	-	-	-	-	GO:0004672//protein kinase activity	GO:0006796//phosphate-containing compound metabolic process
Isoform0127318	0.836667	0.001	-9.70851	1.49607e-28	3.77568e-27	yes	MTTP	--	-	-	-	-	-	-	-
Isoform0027728	0.84	0.001	-9.71425	1.67806e-11	1.73976e-10	yes	DDX5	ATP-dependent RNA helicase p62 [Anthurium amnicola]	Genetic Information Processing	Transcription	ko03040//Spliceosome	K12823	-	GO:0016787//hydrolase activity;GO:0097159//organic cyclic compound binding;GO:1901363//heterocyclic compound binding	-
Isoform0093521	0.84	0.001	-9.71425	8.13229e-30	2.15388e-28	yes	Syne1	--	-	-	-	-	-	-	-
Isoform0095107	0.84	0.001	-9.71425	1.62189e-28	4.08839e-27	yes	RNF11	PREDICTED: RING-H2 finger protein ATL32-like [Setaria italica]	-	-	-	-	-	-	-
Isoform0108033	0.843333	0.001	-9.71996	9.37877e-35	2.90912e-33	yes	pi4kb	phosphatidylinositol 4-kinase [Galdieria sulphuraria]	-	-	-	-	-	GO:0016772//transferase activity, transferring phosphorus-containing groups	GO:0006796//phosphate-containing compound metabolic process;GO:0044763//single-organism cellular process
Isoform0110977	0.843333	0.001	-9.71996	1.61591e-49	7.32479e-48	yes	Eif4g3	PREDICTED: eukaryotic translation initiation factor 4G-like isoform X2 [Juglans regia]	Genetic Information Processing	Translation	ko03013//RNA transport	K03260	-	-	-
Isoform0057515	0.846667	0.001	-9.72565	9.0785e-17	1.37578e-15	yes	LTA3	PREDICTED: dihydrolipoyllysine-residue acetyltransferase component 1 of pyruvate dehydrogenase complex, mitochondrial isoform X2 [Arachis duranensis]	Metabolism	Global and Overview;Carbohydrate metabolism	ko01100//Metabolic pathways;ko01110//Biosynthesis of secondary metabolites;ko01130//Biosynthesis of antibiotics;ko01120//Microbial metabolism in diverse environments;ko01200//Carbon metabolism;ko00010//Glycolysis / Gluconeogenesis;ko00620//Pyruvate metabolism;ko00020//Citrate cycle (TCA cycle)	K00627	-	-	-
Isoform0070492	0.846667	0.001	-9.72565	2.38314e-20	4.34895e-19	yes	E75	--	-	-	-	-	-	-	-
Isoform0095298	0.846667	0.001	-9.72565	2.05044e-25	4.62278e-24	yes	-	-	-	-	-	-	-	-	-
Isoform0030972	0.85	0.001	-9.73132	6.57274e-16	9.46281e-15	yes	ubtd1	PREDICTED: ubiquitin domain-containing protein 1-like isoform X1 [Vigna radiata var. radiata] [Vigna radiata]	-	-	-	-	-	-	-
Isoform0034149	0.853333	0.001	-9.73697	1.44774e-18	2.42152e-17	yes	Lam	--	-	-	-	-	-	-	-
Isoform0085939	0.853333	0.001	-9.73697	3.68196e-20	6.65207e-19	yes	-	-	-	-	-	-	-	-	-
Isoform0097695	0.853333	0.001	-9.73697	1.93629e-27	4.6931e-26	yes	Syx1A	t-snare family protein [Chrysochromulina sp. CCMP291]	Genetic Information Processing	Folding, sorting and degradation	ko04130//SNARE interactions in vesicular transport	K08486	-	-	-
Isoform0022138	0.856667	0.001	-9.74259	2.88713e-11	2.92925e-10	yes	CTSO	PREDICTED: cysteine proteinase 3-like [Sesamum indicum]	-	-	-	-	-	-	-
Isoform0073863	0.856667	0.001	-9.74259	6.85876e-16	9.85912e-15	yes	CAPN3	PREDICTED: calpain-type cysteine protease DEK1-like [Nicotiana tabacum]	-	-	-	-	GO:0043227//membrane-bounded organelle;GO:0044424//intracellular part;GO:0044425//membrane part	GO:0016787//hydrolase activity	GO:0007275//multicellular organism development;GO:0048856//anatomical structure development
Isoform0097429	0.856667	0.001	-9.74259	4.00773e-22	7.92103e-21	yes	PTPN9	PREDICTED: protein-tyrosine-phosphatase PTP1-like isoform X2 [Nicotiana tomentosiformis]	-	-	-	-	GO:0005737//cytoplasm;GO:0016020//membrane;GO:0043231//intracellular membrane-bounded organelle	GO:0004725//protein tyrosine phosphatase activity;GO:0005488//binding	GO:0006469//negative regulation of protein kinase activity;GO:0006952//defense response;GO:0035556//intracellular signal transduction;GO:0048583//regulation of response to stimulus;GO:1901700//response to oxygen-containing compound
Isoform0103975	0.856667	0.001	-9.74259	2.04754e-28	5.1452e-27	yes	Cdc34	Ubiquitin-conjugating enzyme E2 [Anthurium amnicola]	Genetic Information Processing	Folding, sorting and degradation	ko04141//Protein processing in endoplasmic reticulum;ko04120//Ubiquitin mediated proteolysis	K10575	-	-	-
Isoform0044268	0.86	0.001	-9.74819	2.1054e-13	2.55487e-12	yes	UGP2	UDPglucose pyrophosphorylase [Chondrus crispus]	Metabolism	Global and Overview;Carbohydrate metabolism	ko01100//Metabolic pathways;ko01130//Biosynthesis of antibiotics;ko00500//Starch and sucrose metabolism;ko00520//Amino sugar and nucleotide sugar metabolism;ko00040//Pentose and glucuronate interconversions;ko00052//Galactose metabolism	K00963	-	GO:0016779//nucleotidyltransferase activity	GO:0008152//metabolic process
Isoform0045515	0.86	0.001	-9.74819	6.59807e-20	1.1765e-18	yes	-	-	-	-	-	-	-	-	-
Isoform0048914	0.86	0.001	-9.74819	1.78627e-14	2.33615e-13	yes	co-2	aurone synthase [Coreopsis grandiflora]	Metabolism	Global and Overview;Amino acid metabolism;Biosynthesis of other secondary metabolites	ko01100//Metabolic pathways;ko01110//Biosynthesis of secondary metabolites;ko00350//Tyrosine metabolism;ko00950//Isoquinoline alkaloid biosynthesis	K00422	-	-	-
Isoform0094216	0.86	0.001	-9.74819	2.81537e-26	6.54245e-25	yes	-	-	-	-	-	-	-	-	-
Isoform0105668	0.86	0.001	-9.74819	9.58587e-28	2.35043e-26	yes	Flo-2	conserved unknown protein [Ectocarpus siliculosus]	-	-	-	-	-	-	-
Isoform0065658	0.863333	0.001	-9.75377	1.18106e-17	1.88447e-16	yes	Cgrrf1	PREDICTED: probable E3 ubiquitin-protein ligase LOG2 [Solanum tuberosum]	-	-	-	-	-	-	-
Isoform0096379	0.863333	0.001	-9.75377	7.5968e-24	1.6123e-22	yes	PCBP3	RNA-binding protein rnc1 [Anthurium amnicola]	-	-	-	-	-	-	-
Isoform0079248	0.866667	0.001	-9.75933	5.34387e-19	9.13568e-18	yes	WDR36	PREDICTED: U3 small nucleolar RNA-associated protein 21 homolog [Prunus mume]	Genetic Information Processing	Translation	ko03008//Ribosome biogenesis in eukaryotes	K14554	GO:0044424//intracellular part	-	GO:0016070//RNA metabolic process;GO:0044699//single-organism process
Isoform0073898	0.87	0.001	-9.76487	3.12737e-20	5.67403e-19	yes	pnut	Cell division control protein 3 [Anthurium amnicola]	-	-	-	-	-	-	-
Isoform0121211	0.87	0.001	-9.76487	1.42998e-14	1.88186e-13	yes	Smap1	PREDICTED: probable ADP-ribosylation factor GTPase-activating protein AGD5 isoform X3 [Juglans regia]	Cellular Processes	Transport and catabolism	ko04144//Endocytosis	K12486	-	-	-
Isoform0034773	0.873333	0.001	-9.77039	8.63569e-16	1.23361e-14	yes	SLCO5A1	--	-	-	-	-	-	-	-
Isoform0054907	0.873333	0.001	-9.77039	1.40633e-16	2.10659e-15	yes	TBL3	WD40-repeat-containing subunit of the 18S rRNA processing complex [Klebsormidium flaccidum]	Genetic Information Processing	Translation	ko03008//Ribosome biogenesis in eukaryotes	K14555	-	-	GO:0044763//single-organism cellular process;GO:0048316//seed development;GO:0065007//biological regulation
Isoform0082536	0.88	0.001	-9.78136	5.67999e-25	1.26023e-23	yes	-	-	-	-	-	-	-	-	-
Isoform0101181	0.88	0.001	-9.78136	5.33668e-32	1.5166e-30	yes	-	-	-	-	-	-	-	-	-
Isoform0113129	0.88	0.001	-9.78136	0.00524117	0.0138396	yes	LTP1	non-specific lipid-transfer protein [Helianthus annuus]	-	-	-	-	-	-	-
Isoform0038444	0.883333	0.001	-9.78681	1.77646e-15	2.48795e-14	yes	44076	PREDICTED: septin-2-like, partial [Pyrus x bretschneideri]	-	-	-	-	-	-	-
Isoform0101296	0.883333	0.001	-9.78681	1.50069e-27	3.64903e-26	yes	Cont	hypothetical protein GUITHDRAFT_139499 [Guillardia theta CCMP2712]	-	-	-	-	-	-	-
Isoform0102605	0.883333	0.001	-9.78681	2.76143e-32	7.92465e-31	yes	GPCPD1	glycerophosphodiester phosphodiesterase GDPD1, chloroplastic-like [Asparagus officinalis]	Metabolism	Lipid metabolism	ko00564//Glycerophospholipid metabolism	K18696	-	-	-
Isoform0010092	0.886667	0.001	-9.79225	1.59004e-09	1.35195e-08	yes	At1g73050	Glucose-methanol-choline oxidoreductase, partial [Cynara cardunculus var. scolymus] [Cynara cardunculus]	Metabolism	Metabolism of other amino acids;Global and Overview	ko01110//Biosynthesis of secondary metabolites;ko00460//Cyanoamino acid metabolism	K08248	-	-	-
Isoform0033093	0.886667	0.001	-9.79225	4.42065e-13	5.23199e-12	yes	CER1	PREDICTED: protein ECERIFERUM 1-like [Ziziphus jujuba]	Metabolism	Lipid metabolism;Global and Overview	ko01110//Biosynthesis of secondary metabolites;ko00073//Cutin, suberine and wax biosynthesis	K15404	-	-	-
Isoform0104929	0.886667	0.001	-9.79225	2.74535e-31	7.63801e-30	yes	ttc39a	hypothetical protein AXG93_763s1260 [Marchantia polymorpha subsp. polymorpha] [Marchantia polymorpha]	-	-	-	-	-	-	-
Isoform0109616	0.886667	0.001	-9.79225	1.04469e-34	3.23652e-33	yes	foi	IAA-alanine resistance protein 1 [Aegilops tauschii subsp. tauschii] [Aegilops tauschii]	-	-	-	-	-	-	-
Isoform0046538	0.893333	0.001	-9.80305	7.07013e-18	1.1417e-16	yes	-	-	-	-	-	-	-	-	-
Isoform0098119	0.893333	0.001	-9.80305	1.2089e-20	2.23562e-19	yes	FAS1	beta-ig-h3 fasciclin [Chrysochromulina sp. CCMP291]	-	-	-	-	-	-	-
Isoform0006612	0.896667	0.001	-9.80843	0.00524129	0.0138396	yes	MALD3	non-specific lipid-transfer protein [Helianthus annuus]	-	-	-	-	-	-	-
Isoform0057862	0.896667	0.001	-9.80843	1.82249e-18	3.03137e-17	yes	lark	Polyadenylate-binding protein 2 [Zea mays]	Genetic Information Processing	Translation;Folding, sorting and degradation	ko03013//RNA transport;ko03015//mRNA surveillance pathway;ko03018//RNA degradation	K13126	-	-	-
Isoform0093515	0.896667	0.001	-9.80843	4.81028e-31	1.3288e-29	yes	-	-	-	-	-	-	-	-	-
Isoform0019821	0.903333	0.001	-9.81911	8.52768e-12	9.08234e-11	yes	PGRP-LE	--	-	-	-	-	-	-	-
Isoform0101482	0.903333	0.001	-9.81911	3.31653e-29	8.58583e-28	yes	ry	Xanthine dehydrogenase [Klebsormidium flaccidum]	Cellular Processes;Metabolism	Global and Overview;Nucleotide metabolism;Transport and catabolism;Biosynthesis of other secondary metabolites	ko01100//Metabolic pathways;ko01110//Biosynthesis of secondary metabolites;ko01120//Microbial metabolism in diverse environments;ko00230//Purine metabolism;ko04146//Peroxisome;ko00232//Caffeine metabolism	K00106	-	GO:0005488//binding;GO:0016491//oxidoreductase activity	-
Isoform0105024	0.903333	0.001	-9.81911	6.72936e-27	1.59848e-25	yes	Wac	PREDICTED: SART-1 family protein DOT2 isoform X1 [Jatropha curcas]	Genetic Information Processing	Transcription	ko03040//Spliceosome	K11984	-	-	-
Isoform0070349	0.906667	0.001	-9.82443	2.23072e-23	4.6431e-22	yes	Lbr	sterol reductase [Coccomyxa subellipsoidea C-169]	Metabolism	Lipid metabolism;Global and Overview	ko01100//Metabolic pathways;ko01110//Biosynthesis of secondary metabolites;ko01130//Biosynthesis of antibiotics;ko00100//Steroid biosynthesis	K00222	-	-	GO:0008202//steroid metabolic process
Isoform0087976	0.906667	0.001	-9.82443	1.45801e-23	3.05854e-22	yes	Gaa	PREDICTED: probable alpha-glucosidase Os06g0675700 [Brachypodium distachyon]	Metabolism	Carbohydrate metabolism;Global and Overview	ko01100//Metabolic pathways;ko00500//Starch and sucrose metabolism;ko00052//Galactose metabolism	K01187	-	-	-
Isoform0098407	0.906667	0.001	-9.82443	2.14941e-32	6.18625e-31	yes	Letm1	PREDICTED: LETM1 and EF-hand domain-containing protein 1, mitochondrial-like isoform X1 [Zea mays]	-	-	-	-	-	-	-
Isoform0019943	0.91	0.001	-9.82972	5.65757e-09	4.5262e-08	yes	dbp9	PREDICTED: DEAD-box ATP-dependent RNA helicase 16 [Nicotiana tomentosiformis]	-	-	-	-	-	-	-
Isoform0083514	0.91	0.001	-9.82972	2.9651e-23	6.14679e-22	yes	Masp1	trypsin alpha [Emiliania huxleyi CCMP1516]	-	-	-	-	-	-	-
Isoform0095903	0.91	0.001	-9.82972	1.07811e-29	2.84312e-28	yes	CLCN3	chloride channel/carrier, CIC family [Galdieria sulphuraria]	-	-	-	-	-	-	GO:0044765//single-organism transport
Isoform0097572	0.913333	0.001	-9.835	5.38072e-34	1.63313e-32	yes	-	-	-	-	-	-	-	-	-
Isoform0103631	0.913333	0.001	-9.835	1.45452e-36	4.74771e-35	yes	-	-	-	-	-	-	-	-	-
Isoform0110071	0.913333	0.001	-9.835	7.47159e-48	3.28484e-46	yes	LanB1	Concanavalin A-like lectin/glucanases superfamily [Ostreococcus tauri]	-	-	-	-	-	-	-
Isoform0127186	0.913333	0.001	-9.835	3.29559e-15	4.54409e-14	yes	G3BP2	PREDICTED: ras GTPase-activating protein-binding protein 1 [Beta vulgaris subsp. vulgaris] [Beta vulgaris]	-	-	-	-	GO:0005623//cell	-	-
Isoform0038145	0.916667	0.001	-9.84025	3.56407e-17	5.53822e-16	yes	HBS1L	Hsp70 subfamily B suppressor 1-like protein [Guillardia theta CCMP2712]	Genetic Information Processing	Translation	ko03015//mRNA surveillance pathway	K14416	-	-	-
Isoform0093482	0.916667	0.001	-9.84025	8.03851e-25	1.77616e-23	yes	vars	valyl-tRNA synthetase [Bathycoccus prasinos]	Genetic Information Processing	Translation	ko00970//Aminoacyl-tRNA biosynthesis	K01873	-	GO:0016874//ligase activity	GO:0006412//translation
Isoform0101059	0.916667	0.001	-9.84025	1.45617e-30	3.95538e-29	yes	TFAP4	--	-	-	-	-	-	-	-
Isoform0090203	0.92	0.001	-9.84549	3.40521e-24	7.33607e-23	yes	foxk2	Forkhead box protein J3, partial [Anthurium amnicola]	-	-	-	-	-	-	-
Isoform0098426	0.92	0.001	-9.84549	1.5282e-23	3.20264e-22	yes	ago2	PREDICTED: protein argonaute 1C-like [Setaria italica]	-	-	-	-	GO:0043231//intracellular membrane-bounded organelle;GO:0044425//membrane part;GO:0044444//cytoplasmic part	GO:0003723//RNA binding;GO:0004519//endonuclease activity	GO:0003006//developmental process involved in reproduction;GO:0006342//chromatin silencing;GO:0009639//response to red or far red light;GO:0009725//response to hormone;GO:0009790//embryo development;GO:0009791//post-embryonic development;GO:0009887//organ morphogenesis;GO:0009933//meristem structural organization;GO:0009954//proximal/distal pattern formation;GO:0010051//xylem and phloem pattern f…
Isoform0110281	0.92	0.001	-9.84549	3.19127e-44	1.27441e-42	yes	Eif4g3	PREDICTED: eukaryotic translation initiation factor-like [Capsicum annuum]	Genetic Information Processing	Translation	ko03013//RNA transport	K03260	-	-	-
Isoform0090558	0.923333	0.001	-9.85071	1.13428e-23	2.39154e-22	yes	-	-	-	-	-	-	-	-	-
Isoform0099012	0.923333	0.001	-9.85071	8.53714e-24	1.80859e-22	yes	Wasf3	PREDICTED: SCAR-like protein 2 [Setaria italica]	-	-	-	-	-	-	-
Isoform0037295	0.926667	0.001	-9.85591	7.19773e-13	8.35787e-12	yes	l(2)not	PREDICTED: dol-P-Man:Man(5)GlcNAc(2)-PP-Dol alpha-1,3-mannosyltransferase [Beta vulgaris subsp. vulgaris] [Beta vulgaris]	Metabolism	Global and Overview;Glycan biosynthesis and metabolism	ko01100//Metabolic pathways;ko00510//N-Glycan biosynthesis	K03845	-	GO:0016740//transferase activity	GO:0044699//single-organism process
Isoform0029910	0.93	0.001	-9.86109	5.42819e-16	7.85459e-15	yes	At1g73050	Glucose-methanol-choline oxidoreductase, partial [Cynara cardunculus var. scolymus] [Cynara cardunculus]	Metabolism	Metabolism of other amino acids;Global and Overview	ko01110//Biosynthesis of secondary metabolites;ko00460//Cyanoamino acid metabolism	K08248	-	-	-
Isoform0031271	0.93	0.001	-9.86109	1.34743e-20	2.48609e-19	yes	TM9SF2	PREDICTED: transmembrane 9 superfamily member 7-like [Musa acuminata subsp. malaccensis] [Musa acuminata]	-	-	-	-	-	-	-
Isoform0062529	0.93	0.001	-9.86109	7.78224e-17	1.18493e-15	yes	Nmt	PREDICTED: glycylpeptide N-tetradecanoyltransferase 1-like [Lupinus angustifolius]	-	-	-	-	-	GO:0016740//transferase activity	-
Isoform0109679	0.93	0.001	-9.86109	8.31454e-27	1.96666e-25	yes	Zfp26	PREDICTED: similar to Zinc finger protein 271 (Zinc finger protein 7) (HZF7) (Zinc finger protein ZNFphex133) (Epstein-Barr virus-induced zinc finger protein) (ZNF-EB) (CT-ZFP48) (Zinc finger protein [Bathycoccus prasinos]	-	-	-	-	-	-	-
Isoform0003075	0.933333	0.001	-9.86625	0.00105354	0.00336677	yes	-	-	-	-	-	-	-	-	-
Isoform0034008	0.933333	0.001	-9.86625	1.87459e-17	2.95945e-16	yes	Tspan9	--	-	-	-	-	-	-	-
Isoform0066244	0.933333	0.001	-9.86625	9.7502e-15	1.29829e-13	yes	Eif2b5	PREDICTED: translation initiation factor eIF-2B subunit epsilon isoform X1 [Cucumis melo]	Genetic Information Processing	Translation	ko03013//RNA transport	K03240	-	-	-
Isoform0105518	0.933333	0.001	-9.86625	1.37977e-32	3.9962e-31	yes	Csde1	Cold shock domain-containing protein [Klebsormidium flaccidum]	-	-	-	-	-	-	-
Isoform0049417	0.936667	0.001	-9.87139	3.69848e-14	4.73673e-13	yes	PRSS44	Chymotrypsinogen B [Symbiodinium microadriaticum]	-	-	-	-	-	-	-
Isoform0101930	0.936667	0.001	-9.87139	4.67223e-27	1.11623e-25	yes	Hsf	heat stress transcription factor A-4b-like [Malus domestica]	-	-	-	-	-	-	-
Isoform0112391	0.936667	0.001	-9.87139	5.86987e-05	0.000249578	yes	-	-	-	-	-	-	-	-	-
Isoform0109431	0.94	0.001	-9.87652	9.94726e-29	2.52579e-27	yes	Myo31DF	PREDICTED: myosin-13-like [Camelina sativa]	-	-	-	-	-	-	-
Isoform0099385	0.943333	0.001	-9.88162	4.69616e-28	1.1655e-26	yes	-	-	-	-	-	-	-	-	-
Isoform0111583	0.943333	0.001	-9.88162	1.6936e-05	8.01741e-05	yes	-	-	-	-	-	-	-	-	-
Isoform0010040	0.946667	0.001	-9.88671	6.60349e-07	3.99286e-06	yes	Gpx5	PREDICTED: probable phospholipid hydroperoxide glutathione peroxidase [Ipomoea nil]	Metabolism	Lipid metabolism;Metabolism of other amino acids	ko00480//Glutathione metabolism;ko00590//Arachidonic acid metabolism	K00432	-	-	-
Isoform0107331	0.95	0.001	-9.89178	8.36764e-34	2.52302e-32	yes	znf207	protein SUPPRESSOR OF FRI 4 [Asparagus officinalis]	-	-	-	-	-	-	-
Isoform0117441	0.953333	0.001	-9.89684	1.46374e-14	1.92471e-13	yes	VPS4B	Vacuolar protein sorting-associated protein 4, partial [Anthurium amnicola]	Cellular Processes	Transport and catabolism	ko04144//Endocytosis	K12196	GO:0005737//cytoplasm;GO:0043231//intracellular membrane-bounded organelle	-	GO:0006605//protein targeting;GO:0006996//organelle organization;GO:0016192//vesicle-mediated transport;GO:0016482//cytoplasmic transport;GO:0044763//single-organism cellular process;GO:0072594//establishment of protein localization to organelle;GO:1902580//single-organism cellular localization
Isoform0032580	0.956667	0.001	-9.90187	9.57344e-14	1.19085e-12	yes	Kcnj4	E set domain-containing protein [Coccomyxa subellipsoidea C-169]	-	-	-	-	-	-	GO:0006810//transport
Isoform0060482	0.96	0.001	-9.90689	5.98789e-17	9.18467e-16	yes	SNRNP40	BnaA07g18500D [Brassica napus]	Genetic Information Processing	Transcription	ko03040//Spliceosome	K12857	-	-	-
Isoform0094928	0.96	0.001	-9.90689	3.34246e-37	1.11192e-35	yes	Csde1	Cold shock domain-containing protein [Klebsormidium flaccidum]	-	-	-	-	-	-	-
Isoform0117829	0.96	0.001	-9.90689	3.07158e-20	5.57675e-19	yes	PRPF39	PREDICTED: pre-mRNA-processing factor 39 isoform X2 [Solanum lycopersicum]	-	-	-	-	-	-	-
Isoform0124971	0.96	0.001	-9.90689	2.27185e-19	3.95383e-18	yes	-	-	-	-	-	-	-	-	-
Isoform0087267	0.963333	0.001	-9.91189	2.40503e-25	5.40702e-24	yes	-	-	-	-	-	-	-	-	-
Isoform0046087	0.966667	0.001	-9.91687	5.39777e-19	9.22661e-18	yes	SUCLG2	PREDICTED: succinate--CoA ligase [ADP-forming] subunit beta, mitochondrial [Beta vulgaris subsp. vulgaris] [Beta vulgaris]	Metabolism	Carbohydrate metabolism;Global and Overview	ko01100//Metabolic pathways;ko01110//Biosynthesis of secondary metabolites;ko01130//Biosynthesis of antibiotics;ko01120//Microbial metabolism in diverse environments;ko01200//Carbon metabolism;ko00020//Citrate cycle (TCA cycle);ko00640//Propanoate metabolism	K01900	-	GO:0003824//catalytic activity;GO:0043167//ion binding	GO:0019752//carboxylic acid metabolic process;GO:0044238//primary metabolic process;GO:1901575//organic substance catabolic process
Isoform0009095	0.97	0.001	-9.92184	1.72427e-14	2.25851e-13	yes	Cd9	--	-	-	-	-	-	-	-
Isoform0096154	0.97	0.001	-9.92184	1.03313e-34	3.20147e-33	yes	for	cGMP-dependent protein kinase [Ectocarpus siliculosus]	-	-	-	-	-	GO:0016772//transferase activity, transferring phosphorus-containing groups	-
Isoform0109181	0.97	0.001	-9.92184	2.58631e-37	8.6395e-36	yes	wdr26	WD repeat-containing protein 26-like [Aegilops tauschii subsp. tauschii] [Aegilops tauschii]	-	-	-	-	-	-	-
Isoform0126413	0.97	0.001	-9.92184	1.11046e-25	2.52705e-24	yes	TM9SF2	PREDICTED: transmembrane 9 superfamily member 9-like [Daucus carota subsp. sativus] [Daucus carota]	-	-	-	-	-	-	-
Isoform0066629	0.973333	0.001	-9.92679	6.34564e-17	9.71487e-16	yes	CG7427	PREDICTED: DCN1-like protein 2 [Phoenix dactylifera]	-	-	-	-	-	-	-
Isoform0107310	0.973333	0.001	-9.92679	5.06158e-47	2.17834e-45	yes	Ugt	Glycosyl transferase, family 8 [Corchorus olitorius]	Genetic Information Processing	Folding, sorting and degradation	ko04141//Protein processing in endoplasmic reticulum	K11718	-	-	-
Isoform0093084	0.99	0.001	-9.95128	2.1946e-26	5.12306e-25	yes	yjbQ	BnaA06g14890D [Brassica napus]	-	-	-	-	-	-	-
Isoform0093584	0.99	0.001	-9.95128	1.10987e-33	3.33242e-32	yes	mcu	PREDICTED: calcium uniporter protein 2, mitochondrial [Solanum tuberosum]	-	-	-	-	-	-	-
Isoform0095771	0.99	0.001	-9.95128	5.76781e-25	1.27949e-23	yes	Myo61F	PREDICTED: myosin-8 [Brassica rapa]	-	-	-	-	-	-	-
Isoform0084996	0.993333	0.001	-9.95613	1.23127e-21	2.38475e-20	yes	PCYT2	PREDICTED: ethanolamine-phosphate cytidylyltransferase-like [Lupinus angustifolius]	Metabolism	Lipid metabolism;Global and Overview	ko01100//Metabolic pathways;ko00564//Glycerophospholipid metabolism	K00967	-	-	-
Isoform0017749	0.993333	0.001	-9.95613	2.07268e-07	1.34837e-06	yes	-	-	-	-	-	-	-	-	-
Isoform0046627	0.996667	0.001	-9.96097	1.23256e-19	2.17038e-18	yes	Spec2	--	-	-	-	-	-	-	-
Isoform0118148	0.996667	0.001	-9.96097	6.79156e-18	1.0981e-16	yes	SPATA20	catalytics [Arabidopsis thaliana]	-	-	-	-	-	-	-
Isoform0071651	1	0.001	-9.96578	1.82053e-29	4.75717e-28	yes	-	-	-	-	-	-	-	-	-
Isoform0102421	1	0.001	-9.96578	2.26708e-31	6.32519e-30	yes	-	-	-	-	-	-	-	-	-
Isoform0127615	1	0.001	-9.96578	1.36827e-30	3.71978e-29	yes	mesh	conserved unknown protein [Ectocarpus siliculosus]	-	-	-	-	-	-	-
Isoform0041170	1.00333	0.001	-9.97059	1.55076e-20	2.85468e-19	yes	C09D4.1	MFS general substrate transporter [Fragilariopsis cylindrus CCMP1102]	-	-	-	-	-	-	-
Isoform0047976	1.00333	0.001	-9.97059	3.39432e-20	6.14362e-19	yes	Ugt8	UDP-Glycosyltransferase/glycogen phosphorylase [Coccomyxa subellipsoidea C-169]	Metabolism	Lipid metabolism;Global and Overview	ko01100//Metabolic pathways;ko00565//Ether lipid metabolism;ko00600//Sphingolipid metabolism	K04628	-	-	-
Isoform0098954	1.00333	0.001	-9.97059	7.4395e-35	2.31541e-33	yes	Cdc34	Ubiquitin-conjugating enzyme E2 [Anthurium amnicola]	Genetic Information Processing	Folding, sorting and degradation	ko04141//Protein processing in endoplasmic reticulum;ko04120//Ubiquitin mediated proteolysis	K10575	-	-	-
Isoform0024603	1.00667	0.001	-9.97537	1.16949e-12	1.3353e-11	yes	MYB305	PREDICTED: myb-related protein 305-like [Malus domestica]	-	-	-	-	-	GO:0005488//binding	-
Isoform0085037	1.00667	0.001	-9.97537	6.89656e-22	1.35183e-20	yes	ANK2	Ankyrin-2 [Symbiodinium microadriaticum]	-	-	-	-	-	-	-
Isoform0097457	1.01	0.001	-9.98014	7.53552e-31	2.07095e-29	yes	CAND1	PREDICTED: cullin-associated NEDD8-dissociated protein 1 [Erythranthe guttata]	-	-	-	-	-	-	-
Isoform0099829	1.01333	0.001	-9.98489	1.01897e-35	3.25169e-34	yes	Dpys	PREDICTED: dihydropyrimidinase [Raphanus sativus]	Metabolism	Metabolism of cofactors and vitamins;Metabolism of other amino acids;Global and Overview;Nucleotide metabolism	ko01100//Metabolic pathways;ko00240//Pyrimidine metabolism;ko00410//beta-Alanine metabolism;ko00770//Pantothenate and CoA biosynthesis	K01464	-	GO:0016787//hydrolase activity	-
Isoform0065475	1.01667	0.001	-9.98963	6.5017e-17	9.94786e-16	yes	-	-	-	-	-	-	-	-	-
Isoform0094481	1.02	0.001	-9.99435	3.59855e-32	1.02856e-30	yes	ILK	PREDICTED: serine/threonine-protein kinase CTR1 [Jatropha curcas]	-	-	-	-	-	-	-
Isoform0014112	1.02667	0.001	-10.0038	1.98811e-11	2.0457e-10	yes	Slc47a1	Multi antimicrobial extrusion protein [Cynara cardunculus var. scolymus] [Cynara cardunculus]	-	-	-	-	GO:0031224//intrinsic component of membrane	GO:0015291//secondary active transmembrane transporter activity	GO:0044763//single-organism cellular process
Isoform0081616	1.03	0.001	-10.0084	1.54151e-29	4.03948e-28	yes	RAD21	meiotic recombination protein 8, partial [Prasiolopsis sp. SAG 84.81]	-	-	-	-	-	-	-
Isoform0026174	1.03333	0.001	-10.0131	5.28043e-13	6.2101e-12	yes	ZEP	zeaxanthin epoxidase, chloroplastic-like isoform X2 [Cajanus cajan]	Metabolism	Metabolism of terpenoids and polyketides;Global and Overview	ko01100//Metabolic pathways;ko01110//Biosynthesis of secondary metabolites;ko00906//Carotenoid biosynthesis	K09838	-	-	-
Isoform0109269	1.03333	0.001	-10.0131	8.36434e-36	2.67517e-34	yes	ZNF84	PREDICTED: similar to Zinc finger protein 271 (Zinc finger protein 7) (HZF7) (Zinc finger protein ZNFphex133) (Epstein-Barr virus-induced zinc finger protein) (ZNF-EB) (CT-ZFP48) (Zinc finger protein [Bathycoccus prasinos]	-	-	-	-	-	-	-
Isoform0053268	1.03667	0.001	-10.0177	1.21883e-11	1.28069e-10	yes	RAB21	rab family GTPase [Selaginella moellendorffii]	-	-	-	-	-	-	-
Isoform0104810	1.03667	0.001	-10.0177	6.79305e-31	1.8689e-29	yes	Myo1h	PREDICTED: myosin-16-like isoform X1 [Raphanus sativus]	-	-	-	-	-	-	-
Isoform0118717	1.03667	0.001	-10.0177	3.49059e-23	7.21984e-22	yes	-	-	-	-	-	-	-	-	-
Isoform0085076	1.04	0.001	-10.0224	6.53699e-24	1.39174e-22	yes	YTHDF1	yth domain family protein 2-like protein [Chrysochromulina sp. CCMP291]	-	-	-	-	-	-	-
Isoform0093314	1.04	0.001	-10.0224	2.47279e-34	7.57144e-33	yes	-	-	-	-	-	-	-	-	-
Isoform0108773	1.04	0.001	-10.0224	1.56277e-39	5.50666e-38	yes	Lpgat1	--	Metabolism	Lipid metabolism;Global and Overview	ko01100//Metabolic pathways;ko01110//Biosynthesis of secondary metabolites;ko00564//Glycerophospholipid metabolism;ko00561//Glycerolipid metabolism	K13513	-	-	-
Isoform0124899	1.04	0.001	-10.0224	7.58297e-31	2.0831e-29	yes	UBA1	ubiquitin activating enzyme-like protein, partial [Pisum sativum]	Genetic Information Processing	Folding, sorting and degradation	ko04120//Ubiquitin mediated proteolysis	K03178	-	GO:0016874//ligase activity	-
Isoform0030926	1.04333	0.001	-10.027	9.64625e-19	1.62744e-17	yes	ced-6	--	-	-	-	-	-	-	-
Isoform0059054	1.04333	0.001	-10.027	2.62759e-16	3.87498e-15	yes	CARS	PREDICTED: cysteine--tRNA ligase, cytoplasmic isoform X2 [Amborella trichopoda]	Genetic Information Processing	Translation	ko00970//Aminoacyl-tRNA biosynthesis	K01883	-	-	-
Isoform0037345	1.04667	0.001	-10.0316	3.2241e-23	6.67832e-22	yes	Kr-h2	--	-	-	-	-	-	-	-
Isoform0071611	1.05	0.001	-10.0362	2.04202e-30	5.52337e-29	yes	-	-	-	-	-	-	-	-	-
Isoform0076174	1.05333	0.001	-10.0407	3.6488e-27	8.74487e-26	yes	Esyt2	Synaptotagmin-5 [Zea mays]	-	-	-	-	-	-	-
Isoform0016775	1.05667	0.001	-10.0453	5.60833e-13	6.57587e-12	yes	API5	PREDICTED: apoptosis inhibitor 5-like protein API5 isoform X1 [Nelumbo nucifera]	-	-	-	-	-	-	-
Isoform0128913	1.05667	0.001	-10.0453	2.82664e-43	1.10041e-41	yes	hyou1	Heat shock protein 70, conserved site-containing protein, partial [Cynara cardunculus var. scolymus] [Cynara cardunculus]	Genetic Information Processing	Folding, sorting and degradation	ko04141//Protein processing in endoplasmic reticulum	K09486	-	-	-
Isoform0079455	1.06	0.001	-10.0498	1.13772e-21	2.20689e-20	yes	-	-	-	-	-	-	-	-	-
Isoform0087772	1.06	0.001	-10.0498	1.53711e-23	3.22079e-22	yes	FAF2	PREDICTED: FAS-associated factor 2-like [Nicotiana sylvestris]	-	-	-	-	-	-	-
Isoform0099568	1.06	0.001	-10.0498	9.2834e-36	2.96616e-34	yes	HRP65	paraspeckle component 1 [Chrysochromulina sp. CCMP291]	-	-	-	-	-	-	-
Isoform0101760	1.06	0.001	-10.0498	1.70835e-40	6.18587e-39	yes	GBETA1	Guanine nucleotide-binding protein subunit beta [Anthurium amnicola]	-	-	-	-	-	-	-
Isoform0021503	1.06667	0.001	-10.0589	3.4097e-12	3.75021e-11	yes	At1g65240	PREDICTED: aspartic proteinase-like protein 2 [Ricinus communis]	-	-	-	-	-	-	-
Isoform0066836	1.06667	0.001	-10.0589	4.85047e-24	1.03715e-22	yes	ple	Tyrosine 3-monooxygenase [Anthurium amnicola]	Metabolism	Amino acid metabolism;Global and Overview	ko01100//Metabolic pathways;ko01230//Biosynthesis of amino acids;ko00360//Phenylalanine metabolism;ko00400//Phenylalanine, tyrosine and tryptophan biosynthesis	K00500	-	GO:0016491//oxidoreductase activity	GO:0044710//single-organism metabolic process
Isoform0004062	1.07	0.001	-10.0634	2.00475e-06	1.12363e-05	yes	MYB308	transcription factor MYB3-like [Cajanus cajan]	-	-	-	-	-	-	-
Isoform0092733	1.07	0.001	-10.0634	8.31699e-33	2.42303e-31	yes	Ctsf	PREDICTED: cysteine proteinase 15A-like [Fragaria vesca subsp. vesca] [Fragaria vesca]	-	-	-	-	-	-	-
Isoform0028137	1.07333	0.001	-10.0679	2.40917e-19	4.18827e-18	yes	-	-	-	-	-	-	-	-	-
Isoform0023741	1.07667	0.001	-10.0724	3.6469e-15	5.01612e-14	yes	exu	--	-	-	-	-	-	-	-
Isoform0047336	1.07667	0.001	-10.0724	2.41416e-23	5.01761e-22	yes	ABHD1	AB-hydrolase YheT [Coccomyxa subellipsoidea C-169]	-	-	-	-	-	-	-
Isoform0069719	1.07667	0.001	-10.0724	4.97267e-22	9.79804e-21	yes	Tf2-11	reverse transcriptase [Corchorus capsularis]	-	-	-	-	-	-	-
Isoform0104147	1.08	0.001	-10.0768	2.0599e-35	6.52325e-34	yes	Pfk	PREDICTED: ATP-dependent 6-phosphofructokinase 5, chloroplastic-like [Erythranthe guttata]	Metabolism;Genetic Information Processing	Carbohydrate metabolism;Global and Overview;Folding, sorting and degradation	ko01100//Metabolic pathways;ko01110//Biosynthesis of secondary metabolites;ko01130//Biosynthesis of antibiotics;ko01120//Microbial metabolism in diverse environments;ko01200//Carbon metabolism;ko01230//Biosynthesis of amino acids;ko03018//RNA degradation;ko00010//Glycolysis / Gluconeogenesis;ko00052//Galactose metabolism;ko00051//Fructose and mannose metabolism;ko00030//Pentose phosphate pathway	K00850	-	-	-
Isoform0108862	1.09	0.001	-10.0901	5.68027e-46	2.38082e-44	yes	Aplp2	--	-	-	-	-	-	-	-
Isoform0035503	1.09333	0.001	-10.0945	5.65379e-19	9.65012e-18	yes	AP1S2	clathrin adaptor complex small chain family protein [Populus trichocarpa]	-	-	-	-	-	-	-
Isoform0040070	1.09333	0.001	-10.0945	3.52509e-18	5.77956e-17	yes	Akap1	hypothetical protein AURANDRAFT_26433 [Aureococcus anophagefferens]	-	-	-	-	-	-	-
Isoform0080771	1.09333	0.001	-10.0945	8.69997e-35	2.69987e-33	yes	lap	ENTH domain-containing protein C19F8.03c [Anthurium amnicola]	-	-	-	-	-	-	-
Isoform0032023	1.09667	0.001	-10.0989	8.79891e-19	1.4878e-17	yes	THUMPD3	THUMP domain-containing protein 2, partial [Symbiodinium microadriaticum]	-	-	-	-	-	-	-
Isoform0097851	1.1	0.001	-10.1033	2.75742e-39	9.64745e-38	yes	-	-	-	-	-	-	-	-	-
Isoform0082045	1.10667	0.001	-10.112	4.4749e-23	9.22606e-22	yes	PREP	Prolyl oligopeptidase family protein [Klebsormidium flaccidum]	-	-	-	-	-	-	-
Isoform0101398	1.10667	0.001	-10.112	3.12416e-38	1.06465e-36	yes	Lrp10	--	-	-	-	-	-	-	-
Isoform0113485	1.10667	0.001	-10.112	0.00157046	0.00479614	yes	LTP1	non-specific lipid-transfer protein [Helianthus annuus]	-	-	-	-	-	-	-
Isoform0000312	1.11	0.001	-10.1163	1.5442e-05	7.3699e-05	yes	MYB113	MYB6 [Chrysanthemum x morifolium]	-	-	-	-	-	-	-
Isoform0083765	1.11	0.001	-10.1163	4.6395e-26	1.07021e-24	yes	Orct	Organic cation transporter protein [Monoraphidium neglectum]	-	-	-	-	-	-	-
Isoform0059640	1.11667	0.001	-10.125	2.89484e-18	4.76217e-17	yes	far1	fatty acyl-coenzyme A reductase [Euglena gracilis]	Cellular Processes;Metabolism	Lipid metabolism;Transport and catabolism	ko04146//Peroxisome;ko00073//Cutin, suberine and wax biosynthesis	K13356	-	-	-
Isoform0027428	1.12	0.001	-10.1293	6.19726e-19	1.05469e-17	yes	slc36a4	amino acid transporter ANTL1-like [Cajanus cajan]	-	-	-	-	-	-	-
Isoform0031226	1.12	0.001	-10.1293	1.67201e-17	2.64777e-16	yes	Ns3	Predicted GTP-binding protein MMR1 (ISS) [Ostreococcus tauri]	Genetic Information Processing	Translation	ko03008//Ribosome biogenesis in eukaryotes	K14539	-	-	-
Isoform0044509	1.12333	0.001	-10.1336	1.22177e-18	2.04996e-17	yes	PDSS1	geranyl diphosphate synthase [Klebsormidium flaccidum]	Metabolism	Global and Overview;Metabolism of terpenoids and polyketides	ko01100//Metabolic pathways;ko01110//Biosynthesis of secondary metabolites;ko01130//Biosynthesis of antibiotics;ko00900//Terpenoid backbone biosynthesis	K14066	-	-	-
Isoform0075061	1.12333	0.001	-10.1336	6.48458e-25	1.43651e-23	yes	Scarb2	scavenger receptor class B, member 1, partial [Nannochloropsis gaditana CCMP526]	Cellular Processes	Transport and catabolism	ko04145//Phagosome	K13885	-	-	-
Isoform0084899	1.12333	0.001	-10.1336	8.0968e-33	2.35942e-31	yes	Csde1	Cold shock domain-containing protein [Klebsormidium flaccidum]	-	-	-	-	-	-	-
Isoform0016824	1.12667	0.001	-10.1378	3.07325e-12	3.39381e-11	yes	-	-	-	-	-	-	-	-	-
Isoform0025346	1.12667	0.001	-10.1378	2.76356e-07	1.76414e-06	yes	-	-	-	-	-	-	-	-	-
Isoform0113243	1.12667	0.001	-10.1378	0.000253401	0.00094018	yes	CALS1	BnaC05g39020D [Brassica napus]	-	-	-	-	-	-	-
Isoform0092616	1.13667	0.001	-10.1506	5.13026e-40	1.83643e-38	yes	atp9b	phospholipid-translocating P-type ATPase [Galdieria sulphuraria]	-	-	-	-	-	GO:0003824//catalytic activity;GO:0043167//ion binding	GO:0006811//ion transport
Isoform0074931	1.14	0.001	-10.1548	1.74223e-28	4.38743e-27	yes	zdhhc15	PREDICTED: probable protein S-acyltransferase 14 isoform X2 [Arachis ipaensis]	-	-	-	-	-	-	-
Isoform0087018	1.14	0.001	-10.1548	2.24479e-30	6.0591e-29	yes	-	-	-	-	-	-	-	-	-
Isoform0112968	1.14	0.001	-10.1548	1.47029e-06	8.42332e-06	yes	CER1	Fatty acid hydroxylase [Cynara cardunculus var. scolymus] [Cynara cardunculus]	Metabolism	Global and Overview;Lipid metabolism	ko01110//Biosynthesis of secondary metabolites;ko00073//Cutin, suberine and wax biosynthesis	K15404	-	-	-
Isoform0067732	1.14333	0.001	-10.159	1.04847e-19	1.85231e-18	yes	Inx3	PREDICTED: innexin inx1-like, partial [Pyrus x bretschneideri]	-	-	-	-	-	-	-
Isoform0090519	1.14333	0.001	-10.159	2.07284e-23	4.3243e-22	yes	tws	PP2A-twin subunit [Chlamydomonas reinhardtii]	Genetic Information Processing	Translation	ko03015//mRNA surveillance pathway	K04354	-	-	-
Isoform0093419	1.14333	0.001	-10.159	2.02948e-27	4.91527e-26	yes	Rab6	PREDICTED: ras-related protein RABH1b isoform X2 [Capsicum annuum]	-	-	-	-	GO:0005911//cell-cell junction;GO:0031090//organelle membrane;GO:0031984//organelle subcompartment;GO:0043231//intracellular membrane-bounded organelle;GO:0044444//cytoplasmic part	GO:0032550//purine ribonucleoside binding	GO:0008104//protein localization;GO:0035556//intracellular signal transduction;GO:0046903//secretion;GO:0048193//Golgi vesicle transport
Isoform0074467	1.14667	0.001	-10.1632	3.83812e-26	8.887e-25	yes	Slc16a14	hypothetical protein GUITHDRAFT_102692 [Guillardia theta CCMP2712]	-	-	-	-	-	-	-
Isoform0078598	1.14667	0.001	-10.1632	2.92335e-36	9.46043e-35	yes	Rps6ka1	Serine/Threonine protein kinase family protein [Klebsormidium flaccidum]	-	-	-	-	-	-	-
Isoform0119706	1.15333	0.001	-10.1716	8.67819e-25	1.91322e-23	yes	Ugt8	UDP-Glycosyltransferase/glycogen phosphorylase [Coccomyxa subellipsoidea C-169]	Metabolism	Lipid metabolism;Global and Overview	ko01100//Metabolic pathways;ko00565//Ether lipid metabolism;ko00600//Sphingolipid metabolism	K04628	-	-	-
Isoform0121457	1.15333	0.001	-10.1716	2.08771e-20	3.82066e-19	yes	PDC2	PREDICTED: pyruvate decarboxylase 1 [Daucus carota subsp. sativus] [Daucus carota]	Metabolism	Global and Overview;Carbohydrate metabolism	ko01100//Metabolic pathways;ko01110//Biosynthesis of secondary metabolites;ko01130//Biosynthesis of antibiotics;ko00010//Glycolysis / Gluconeogenesis	K01568	-	GO:0016831//carboxy-lyase activity;GO:0019842//vitamin binding	-
Isoform0024388	1.15667	0.001	-10.1758	9.45999e-15	1.26108e-13	yes	Cyp6a23	PREDICTED: cytochrome P450 6k1-like [Pyrus x bretschneideri]	Metabolism	Global and Overview;Metabolism of terpenoids and polyketides	ko01100//Metabolic pathways;ko01110//Biosynthesis of secondary metabolites;ko00908//Zeatin biosynthesis	K10717	-	-	-
Isoform0050607	1.15667	0.001	-10.1758	6.44348e-13	7.51192e-12	yes	Klhdc4	PREDICTED: kelch domain-containing protein 4 [Elaeis guineensis]	-	-	-	-	-	-	-
Isoform0046973	1.16	0.001	-10.1799	2.91531e-20	5.29828e-19	yes	HSPA4L	Heat shock pss1 [Anthurium amnicola]	-	-	-	-	-	-	-
Isoform0038598	1.16333	0.001	-10.184	4.38574e-23	9.04514e-22	yes	maf1	Mod5 protein sorting/negative effector of RNA Pol III synthesis [Klebsormidium flaccidum]	-	-	-	-	-	-	-
Isoform0069952	1.16333	0.001	-10.184	2.95927e-32	8.47725e-31	yes	Tceb2	alkane 1-monooxygenase isoform 1 [Galdieria sulphuraria]	-	-	-	-	-	GO:0016491//oxidoreductase activity	-
Isoform0087730	1.16333	0.001	-10.184	1.38277e-29	3.62944e-28	yes	opa1	Dynamin-related protein 3A isoform 2 [Theobroma cacao]	-	-	-	-	-	-	-
Isoform0080238	1.16667	0.001	-10.1882	6.35962e-30	1.68961e-28	yes	GlyS	Glycogen [starch] synthase [Anthurium amnicola]	-	-	-	-	-	-	-
Isoform0109212	1.16667	0.001	-10.1882	1.45095e-44	5.85426e-43	yes	XPO1	PREDICTED: protein EXPORTIN 1A [Capsicum annuum]	Genetic Information Processing	Translation	ko03013//RNA transport;ko03008//Ribosome biogenesis in eukaryotes	K14290	-	-	-
Isoform0010695	1.17	0.001	-10.1923	7.13272e-10	6.30494e-09	yes	At2g35615	Aspartic peptidase [Cynara cardunculus var. scolymus] [Cynara cardunculus]	-	-	-	-	-	-	-
Isoform0083779	1.17333	0.001	-10.1964	9.87985e-34	2.972e-32	yes	Npl4	NPL4-like protein, forms a complex with UFD1 and CDC48 [Guillardia theta CCMP2712]	Genetic Information Processing	Folding, sorting and degradation	ko04141//Protein processing in endoplasmic reticulum	K14015	-	-	-
Isoform0024910	1.17667	0.001	-10.2005	1.15443e-14	1.52894e-13	yes	-	-	-	-	-	-	-	-	-
Isoform0101231	1.17667	0.001	-10.2005	1.70114e-46	7.24113e-45	yes	Pfas	phosphoribosylformylglycinamidine synthase [Nannochloropsis gaditana]	Metabolism	Nucleotide metabolism;Global and Overview	ko01100//Metabolic pathways;ko01110//Biosynthesis of secondary metabolites;ko01130//Biosynthesis of antibiotics;ko00230//Purine metabolism	K01952	-	-	-
Isoform0032387	1.18	0.001	-10.2046	2.78677e-20	5.06537e-19	yes	glmp-b	--	-	-	-	-	-	-	-
Isoform0057797	1.18	0.001	-10.2046	1.25456e-22	2.53732e-21	yes	glc-1	hypothetical protein EMIHUDRAFT_207486 [Emiliania huxleyi CCMP1516]	-	-	-	-	-	-	-
Isoform0069935	1.18	0.001	-10.2046	9.66109e-35	2.99596e-33	yes	Sgms2	phosphatidylinositol:ceramide inositolphosphotransferase-like [Aegilops tauschii subsp. tauschii] [Aegilops tauschii]	-	-	-	-	-	-	-
Isoform0049715	1.18333	0.001	-10.2086	8.97653e-22	1.74993e-20	yes	Aldh3b1	PREDICTED: aldehyde dehydrogenase family 3 member H1 isoform X1 [Gossypium arboreum]	Metabolism	Metabolism of other amino acids;Metabolism of terpenoids and polyketides;Lipid metabolism;Global and Overview;Carbohydrate metabolism;Amino acid metabolism	ko01100//Metabolic pathways;ko01110//Biosynthesis of secondary metabolites;ko01130//Biosynthesis of antibiotics;ko01120//Microbial metabolism in diverse environments;ko00010//Glycolysis / Gluconeogenesis;ko00620//Pyruvate metabolism;ko00071//Fatty acid degradation;ko00040//Pentose and glucuronate interconversions;ko00561//Glycerolipid metabolism;ko00330//Arginine and proline metabolism;ko00280//V…	K00128	-	GO:0016903//oxidoreductase activity, acting on the aldehyde or oxo group of donors	GO:0008152//metabolic process
Isoform0122469	1.18667	0.001	-10.2127	9.96703e-15	1.32565e-13	yes	-	-	-	-	-	-	-	-	-
Isoform0101353	1.19	0.001	-10.2167	3.64747e-34	1.11337e-32	yes	irf2bp2b	--	-	-	-	-	-	-	-
Isoform0009663	1.19333	0.001	-10.2208	1.7979e-14	2.35087e-13	yes	Gmfg	hypothetical protein EMIHUDRAFT_104370 [Emiliania huxleyi CCMP1516]	-	-	-	-	-	-	-
Isoform0100297	1.19333	0.001	-10.2208	5.41978e-32	1.53953e-30	yes	bsk	Mitogen-activated protein kinase HOG1 [Anthurium amnicola]	Environmental Information Processing	Signal transduction	ko04075//Plant hormone signal transduction	K14512	-	GO:0016301//kinase activity	-
Isoform0057241	1.19667	0.001	-10.2248	9.54369e-22	1.8574e-20	yes	-	-	-	-	-	-	-	-	-
Isoform0004030	1.2	0.001	-10.2288	1.68054e-06	9.5331e-06	yes	At1g73050	Glucose-methanol-choline oxidoreductase, partial [Cynara cardunculus var. scolymus] [Cynara cardunculus]	Metabolism	Metabolism of other amino acids;Global and Overview	ko01110//Biosynthesis of secondary metabolites;ko00460//Cyanoamino acid metabolism	K08248	-	-	-
Isoform0055516	1.2	0.001	-10.2288	3.01934e-20	5.48501e-19	yes	hke-4.2	PREDICTED: IAA-alanine resistance protein 1 isoform X2 [Cucumis sativus]	-	-	-	-	-	-	-
Isoform0075846	1.20667	0.001	-10.2368	2.13099e-21	4.08487e-20	yes	Pdk1	PREDICTED: 3-phosphoinositide-dependent protein kinase 1 [Juglans regia]	-	-	-	-	-	-	-
Isoform0085291	1.20667	0.001	-10.2368	2.17844e-33	6.47875e-32	yes	Nptx2	--	-	-	-	-	-	-	-
Isoform0109836	1.20667	0.001	-10.2368	8.48524e-48	3.72666e-46	yes	Myo31DF	PREDICTED: myosin-13-like [Camelina sativa]	-	-	-	-	-	-	-
Isoform0127549	1.20667	0.001	-10.2368	6.63733e-40	2.36602e-38	yes	Appl	--	-	-	-	-	-	-	-
Isoform0032448	1.21	0.001	-10.2408	2.91162e-21	5.54239e-20	yes	-	-	-	-	-	-	-	-	-
Isoform0031733	1.21333	0.001	-10.2448	7.78348e-23	1.58819e-21	yes	C09D4.1	Major facilitator superfamily domain-containing protein 7-a [Symbiodinium microadriaticum]	-	-	-	-	-	-	-
Isoform0032358	1.21667	0.001	-10.2487	9.50859e-24	2.01075e-22	yes	CG7218	tapt1 protein [Chrysochromulina sp. CCMP291]	-	-	-	-	-	-	-
Isoform0120923	1.22	0.001	-10.2527	7.68205e-19	1.3029e-17	yes	ets1-b	--	-	-	-	-	-	-	-
Isoform0030671	1.22333	0.001	-10.2566	8.04737e-25	1.77781e-23	yes	meigo	UDP-galactose transporter related protein [Klebsormidium flaccidum]	-	-	-	-	-	-	-
Isoform0025640	1.23	0.001	-10.2644	1.73578e-16	2.58832e-15	yes	ZEP	zeaxanthin epoxidase, chloroplastic-like isoform X2 [Cajanus cajan]	Metabolism	Global and Overview;Metabolism of terpenoids and polyketides	ko01100//Metabolic pathways;ko01110//Biosynthesis of secondary metabolites;ko00906//Carotenoid biosynthesis	K09838	-	-	-
Isoform0120388	1.23333	0.001	-10.2683	1.99042e-15	2.77937e-14	yes	-	-	-	-	-	-	-	-	-
Isoform0099232	1.24	0.001	-10.2761	2.70111e-30	7.27854e-29	yes	G3bp2	PREDICTED: ras GTPase-activating protein-binding protein 1 [Beta vulgaris subsp. vulgaris] [Beta vulgaris]	-	-	-	-	-	-	-
Isoform0074995	1.24333	0.001	-10.28	1.45696e-30	3.9567e-29	yes	SCARB1	scavenger receptor class b member 1 [Nannochloropsis gaditana]	Cellular Processes	Transport and catabolism	ko04145//Phagosome	K13885	-	-	-
Isoform0071615	1.24667	0.001	-10.2839	7.96403e-32	2.24833e-30	yes	PISD	Phosphatidylserine decarboxylase proenzyme 1, mitochondrial, partial [Noccaea caerulescens]	Metabolism	Global and Overview;Lipid metabolism	ko01100//Metabolic pathways;ko01110//Biosynthesis of secondary metabolites;ko00564//Glycerophospholipid metabolism	K01613	-	-	-
Isoform0081847	1.25667	0.001	-10.2954	4.20769e-30	1.12674e-28	yes	Kr-h2	--	-	-	-	-	-	-	-
Isoform0060402	1.26	0.001	-10.2992	5.98204e-20	1.06948e-18	yes	ACSF2	Long chain fatty acid acyl-CoA ligase [Klebsormidium flaccidum]	Metabolism	Lipid metabolism;Global and Overview	ko01100//Metabolic pathways;ko01110//Biosynthesis of secondary metabolites;ko00592//alpha-Linolenic acid metabolism	K10526	-	-	-
Isoform0027603	1.26333	0.001	-10.303	7.29656e-26	1.67112e-24	yes	AnxB11	PREDICTED: annexin D5 [Beta vulgaris subsp. vulgaris] [Beta vulgaris]	-	-	-	-	-	-	-
Isoform0084578	1.26333	0.001	-10.303	7.4473e-38	2.51389e-36	yes	Pfkfb1	6-phosphofructo-2-kinase/fructose-2, 6-biphosphatase 4 [Chondrus crispus]	-	-	-	-	-	-	GO:0008152//metabolic process
Isoform0024502	1.26667	0.001	-10.3068	5.19501e-13	6.11635e-12	yes	PDXK	PREDICTED: pyridoxal kinase [Oryza brachyantha]	Metabolism	Global and Overview;Metabolism of cofactors and vitamins	ko01100//Metabolic pathways;ko00750//Vitamin B6 metabolism	K00868	GO:0044444//cytoplasmic part	GO:0016301//kinase activity	GO:0006972//hyperosmotic response;GO:0010053//root epidermal cell differentiation;GO:0042823//pyridoxal phosphate biosynthetic process
Isoform0081153	1.26667	0.001	-10.3068	7.96617e-26	1.82188e-24	yes	-	-	-	-	-	-	-	-	-
Isoform0102727	1.26667	0.001	-10.3068	3.98191e-35	1.25112e-33	yes	GPCPD1	glycerophosphodiester phosphodiesterase GDPD1, chloroplastic-like [Asparagus officinalis]	Metabolism	Lipid metabolism	ko00564//Glycerophospholipid metabolism	K18696	-	-	-
Isoform0127168	1.26667	0.001	-10.3068	6.08298e-32	1.72563e-30	yes	-	-	-	-	-	-	-	-	-
Isoform0039814	1.27	0.001	-10.3106	2.47802e-20	4.51888e-19	yes	spartin	hypothetical protein KFL_001940160 [Klebsormidium flaccidum]	-	-	-	-	-	-	-
Isoform0088380	1.27333	0.001	-10.3144	5.89913e-35	1.84225e-33	yes	Rab11fip4	--	-	-	-	-	-	-	-
Isoform0013076	1.28	0.001	-10.3219	8.94881e-16	1.27735e-14	yes	CNP	--	-	-	-	-	-	-	-
Isoform0068685	1.28333	0.001	-10.3257	3.21224e-39	1.12143e-37	yes	Gnaq	heterotrimeric G protein alpha subunit 1 [Thalassiosira pseudonana CCMP1335]	-	-	-	-	-	-	-
Isoform0051500	1.29	0.001	-10.3332	8.39848e-25	1.85251e-23	yes	POSTN	beta-Ig-H3/fasciclin, partial [Fragilariopsis cylindrus CCMP1102]	-	-	-	-	-	-	-
Isoform0060517	1.29	0.001	-10.3332	3.77859e-27	9.04917e-26	yes	-	-	-	-	-	-	-	-	-
Isoform0042619	1.29333	0.001	-10.3369	4.94693e-23	1.01748e-21	yes	COL4A1	--	-	-	-	-	-	-	-
Isoform0123575	1.29333	0.001	-10.3369	2.74343e-22	5.46932e-21	yes	Syx5	Integral membrane protein sed5 [Anthurium amnicola]	Genetic Information Processing	Folding, sorting and degradation	ko04130//SNARE interactions in vesicular transport	K08490	-	-	-
Isoform0008351	1.29667	0.001	-10.3406	9.0431e-19	1.52769e-17	yes	NLGN4X	Venom carboxylesterase-6 [Anthurium amnicola]	Metabolism	Lipid metabolism	ko00564//Glycerophospholipid metabolism	K01049	-	-	-
Isoform0094298	1.29667	0.001	-10.3406	2.75572e-44	1.1015e-42	yes	Srl	PREDICTED: EH domain-containing protein 2-like isoform X2 [Pyrus x bretschneideri]	Cellular Processes	Transport and catabolism	ko04144//Endocytosis	K12483	-	-	-
Isoform0035885	1.30333	0.001	-10.348	1.13787e-30	3.10391e-29	yes	-	-	-	-	-	-	-	-	-
Isoform0042819	1.30333	0.001	-10.348	8.50488e-23	1.73153e-21	yes	Cebpg	--	-	-	-	-	-	-	-
Isoform0061739	1.30333	0.001	-10.348	2.40814e-19	4.18706e-18	yes	Akt1	cAMP-dependent protein kinase [Karlodinium veneficum]	-	-	-	-	-	GO:0016301//kinase activity	-
Isoform0082591	1.30667	0.001	-10.3517	4.42145e-33	1.29902e-31	yes	SLC16A14	Monocarboxylate transporter 12 [Symbiodinium microadriaticum]	-	-	-	-	-	-	-
Isoform0011773	1.31	0.001	-10.3554	8.81414e-19	1.48999e-17	yes	ZEP	zeaxanthin epoxidase, chloroplastic-like isoform X2 [Cajanus cajan]	Metabolism	Global and Overview;Metabolism of terpenoids and polyketides	ko01100//Metabolic pathways;ko01110//Biosynthesis of secondary metabolites;ko00906//Carotenoid biosynthesis	K09838	-	-	-
Isoform0014893	1.31	0.001	-10.3554	2.31707e-13	2.80246e-12	yes	-	-	-	-	-	-	-	-	-
Isoform0075033	1.31	0.001	-10.3554	4.89204e-35	1.53146e-33	yes	cher	putative filamin like protein, partial [Olea europaea]	-	-	-	-	-	-	-
Isoform0078527	1.31	0.001	-10.3554	3.49032e-25	7.81146e-24	yes	Gtpbp1	EF-1-alpha-related GTP-binding protein [Galdieria sulphuraria]	-	-	-	-	-	-	-
Isoform0108888	1.31	0.001	-10.3554	6.29625e-51	2.95622e-49	yes	Slc29a1	PREDICTED: equilibrative nucleotide transporter 8 [Daucus carota subsp. sativus] [Daucus carota]	-	-	-	-	-	-	-
Isoform0054780	1.31667	0.001	-10.3627	1.04904e-28	2.66056e-27	yes	Pdk	pyruvate dehydrogenase kinase [Klebsormidium flaccidum]	-	-	-	-	-	-	-
Isoform0042388	1.32333	0.001	-10.37	8.58588e-21	1.5986e-19	yes	Rab8a	Rab8/RabE-family small GTPase [Physcomitrella patens]	Cellular Processes	Transport and catabolism	ko04144//Endocytosis	K07901	-	GO:0032550//purine ribonucleoside binding	GO:0008104//protein localization;GO:0035556//intracellular signal transduction
Isoform0097746	1.32333	0.001	-10.37	3.32862e-44	1.32802e-42	yes	CLCN3	chloride channel/carrier, CIC family [Galdieria sulphuraria]	-	-	-	-	-	-	GO:0044765//single-organism transport
Isoform0128198	1.32667	0.001	-10.3736	4.33574e-36	1.39749e-34	yes	tfcp2	--	-	-	-	-	-	-	-
Isoform0129358	1.33667	0.001	-10.3844	1.89562e-50	8.77638e-49	yes	G-s-alpha-60A	Guanine nucleotide-binding protein subunit alpha [Anthurium amnicola]	-	-	-	-	-	-	-
Isoform0105198	1.34	0.001	-10.388	9.756e-35	3.02394e-33	yes	Amph	--	-	-	-	-	-	-	-
Isoform0050895	1.34667	0.001	-10.3952	5.82698e-19	9.93649e-18	yes	Inx3	PREDICTED: innexin inx1-like, partial [Pyrus x bretschneideri]	-	-	-	-	-	-	-
Isoform0051834	1.35	0.001	-10.3987	4.72221e-28	1.17174e-26	yes	COASY	phosphopantetheine adenylyltransferase / dephospho-CoA kinase [Klebsormidium flaccidum]	Metabolism	Global and Overview;Metabolism of cofactors and vitamins	ko01100//Metabolic pathways;ko00770//Pantothenate and CoA biosynthesis	K02201	-	-	-
Isoform0076521	1.35	0.001	-10.3987	1.06319e-37	3.57855e-36	yes	Gel	gelsolin with villin headpeace [Emiliania huxleyi CCMP1516]	-	-	-	-	-	-	-
Isoform0086737	1.35667	0.001	-10.4059	6.78028e-31	1.86618e-29	yes	-	-	-	-	-	-	-	-	-
Isoform0095017	1.35667	0.001	-10.4059	2.49376e-41	9.22743e-40	yes	Pank1	type II pantothenate kinase [Blastocystis sp. ATCC 50177/Nand II]	Metabolism	Global and Overview;Metabolism of cofactors and vitamins	ko01100//Metabolic pathways;ko00770//Pantothenate and CoA biosynthesis	K09680	-	-	-
Isoform0075505	1.36333	0.001	-10.4129	4.19344e-32	1.19435e-30	yes	slc25a25a	PREDICTED: calcium-binding mitochondrial carrier protein SCaMC-2-B-like [Nicotiana sylvestris]	-	-	-	-	-	-	-
Isoform0033532	1.37	0.001	-10.42	1.1426e-16	1.72056e-15	yes	HNRNPF	PREDICTED: heterogeneous nuclear ribonucleoprotein H2 [Erythranthe guttata]	-	-	-	-	-	-	-
Isoform0055939	1.37333	0.001	-10.4235	4.85158e-17	7.4792e-16	yes	Ubc	polyubiquitin 3 [Medicago truncatula]	-	-	-	-	-	-	-
Isoform0023771	1.37667	0.001	-10.427	1.50411e-16	2.24939e-15	yes	-	-	-	-	-	-	-	-	-
Isoform0057750	1.37667	0.001	-10.427	4.64948e-26	1.07232e-24	yes	-	-	-	-	-	-	-	-	-
Isoform0123433	1.37667	0.001	-10.427	3.4634e-23	7.16476e-22	yes	Wdr43	WD repeat-containing protein 43 [Morus notabilis]	Genetic Information Processing	Translation	ko03008//Ribosome biogenesis in eukaryotes	K14546	-	-	-
Isoform0046565	1.38	0.001	-10.4305	1.43624e-20	2.64728e-19	yes	RpA-70	Nucleic acid-binding, OB-fold [Cynara cardunculus var. scolymus] [Cynara cardunculus]	Genetic Information Processing	Replication and repair	ko03420//Nucleotide excision repair;ko03440//Homologous recombination;ko03430//Mismatch repair;ko03030//DNA replication	K07466	-	-	-
Isoform0056489	1.38	0.001	-10.4305	8.06595e-26	1.84437e-24	yes	lola	Longitudinals lacking protein, isoforms H/M/V, partial [Anthurium amnicola]	-	-	-	-	-	-	-
Isoform0078457	1.39	0.001	-10.4409	9.55664e-33	2.78041e-31	yes	rnf10	PREDICTED: RING finger protein 10 isoform X2 [Nelumbo nucifera]	-	-	-	-	-	-	-
Isoform0129678	1.39667	0.001	-10.4478	1.64089e-51	7.8128e-50	yes	Cd9	--	-	-	-	-	-	-	-
Isoform0073780	1.4	0.001	-10.4512	5.27343e-30	1.40626e-28	yes	Hgs	PREDICTED: hepatocyte growth factor-regulated tyrosine kinase substrate-like [Pyrus x bretschneideri]	-	-	-	-	-	-	-
Isoform0078196	1.4	0.001	-10.4512	7.67275e-42	2.87299e-40	yes	COPA	coatomer protein complex [Micromonas commoda]	-	-	-	-	GO:0016020//membrane;GO:0044444//cytoplasmic part	-	GO:0006810//transport
Isoform0032770	1.40667	0.001	-10.4581	1.52461e-24	3.33206e-23	yes	SLC2A13	PREDICTED: probable inositol transporter 2 [Glycine max]	-	-	-	-	-	-	-
Isoform0040666	1.40667	0.001	-10.4581	7.5079e-26	1.7183e-24	yes	-	-	-	-	-	-	-	-	-
Isoform0129578	1.40667	0.001	-10.4581	1.20015e-57	6.43156e-56	yes	APN2	PREDICTED: aminopeptidase M1-like [Brassica napus]	-	-	-	-	-	-	-
Isoform0005305	1.41	0.001	-10.4615	0.00714334	0.0181221	yes	-	-	-	-	-	-	-	-	-
Isoform0019097	1.41	0.001	-10.4615	1.20529e-13	1.48961e-12	yes	DERL2	DER1 domain containing protein [Klebsormidium flaccidum]	Genetic Information Processing	Folding, sorting and degradation	ko04141//Protein processing in endoplasmic reticulum	K13989	-	-	-
Isoform0059152	1.41	0.001	-10.4615	5.13561e-28	1.2721e-26	yes	CES4A	Venom carboxylesterase-6 [Anthurium amnicola]	Metabolism	Lipid metabolism	ko00564//Glycerophospholipid metabolism	K01049	-	-	-
Isoform0072374	1.41	0.001	-10.4615	1.98435e-31	5.54237e-30	yes	znf346	Zinc finger protein 346 [Aegilops tauschii]	-	-	-	-	-	-	-
Isoform0083317	1.41333	0.001	-10.4649	3.99107e-33	1.17472e-31	yes	-	-	-	-	-	-	-	-	-
Isoform0129828	1.41667	0.001	-10.4683	4.49941e-54	2.26927e-52	yes	comt	PREDICTED: vesicle-fusing ATPase [Oryza sativa Japonica Group]	-	-	-	-	-	-	-
Isoform0027507	1.42	0.001	-10.4717	2.3595e-25	5.30652e-24	yes	-	-	-	-	-	-	-	-	-
Isoform0033171	1.42	0.001	-10.4717	7.46731e-22	1.46126e-20	yes	CDIP1	predicted protein [Chlamydomonas reinhardtii]	-	-	-	-	-	-	-
Isoform0102638	1.42	0.001	-10.4717	3.46129e-50	1.59086e-48	yes	TFDP1	transcription factor dp-1, partial [Chrysochromulina sp. CCMP291]	-	-	-	-	-	-	-
Isoform0117927	1.42333	0.001	-10.4751	4.93625e-28	1.22414e-26	yes	ATG101	PREDICTED: autophagy-related protein 101 [Daucus carota subsp. sativus] [Daucus carota]	-	-	-	-	-	-	-
Isoform0080247	1.43	0.001	-10.4818	1.70564e-37	5.71399e-36	yes	Ppp2r5a	Serine/threonine-protein phosphatase 2A regulatory subunit delta isoform [Anthurium amnicola]	Genetic Information Processing	Translation	ko03015//mRNA surveillance pathway	K11584	-	-	GO:0008152//metabolic process;GO:0009987//cellular process;GO:0050789//regulation of biological process
Isoform0035477	1.43667	0.001	-10.4885	7.11804e-24	1.51344e-22	yes	SLC26A11	PREDICTED: probable sulfate transporter 4.2 [Pyrus x bretschneideri]	-	-	-	-	-	-	-
Isoform0129209	1.43667	0.001	-10.4885	4.33909e-59	2.38906e-57	yes	ABCC4	ATP-binding cassette transporter, subfamily C, member 5, group MRP protein PpABCC5 [Physcomitrella patens]	-	-	-	-	-	-	-
Isoform0070259	1.44	0.001	-10.4919	2.7689e-43	1.07826e-41	yes	PDCD6IP	PREDICTED: ALG-2 interacting protein X-like [Phoenix dactylifera]	Cellular Processes	Transport and catabolism	ko04144//Endocytosis	K12200	-	-	-
Isoform0053481	1.44333	0.001	-10.4952	1.09624e-20	2.03049e-19	yes	Ggamma30A	--	-	-	-	-	-	-	-
Isoform0097346	1.44333	0.001	-10.4952	1.20763e-51	5.76917e-50	yes	for	cGMP-dependent protein kinase [Ectocarpus siliculosus]	-	-	-	-	-	GO:0016301//kinase activity	GO:0016310//phosphorylation
Isoform0105243	1.44667	0.001	-10.4985	2.87077e-47	1.24214e-45	yes	Strn3	coatomer subunit alpha-1 [Blastocystis sp. subtype 4]	-	-	-	-	-	-	-
Isoform0109667	1.44667	0.001	-10.4985	7.36787e-57	3.8939e-55	yes	SLC6A1	Ubiquitin carboxyl-terminal hydrolase 5 [Symbiodinium microadriaticum]	-	-	-	-	-	-	-
Isoform0041102	1.45667	0.001	-10.5085	5.94211e-33	1.73745e-31	yes	Pfk	ATP-dependent 6-phosphofructokinase 6-like [Asparagus officinalis]	Metabolism;Genetic Information Processing	Global and Overview;Folding, sorting and degradation;Carbohydrate metabolism	ko01100//Metabolic pathways;ko01110//Biosynthesis of secondary metabolites;ko01130//Biosynthesis of antibiotics;ko01120//Microbial metabolism in diverse environments;ko01200//Carbon metabolism;ko01230//Biosynthesis of amino acids;ko03018//RNA degradation;ko00010//Glycolysis / Gluconeogenesis;ko00052//Galactose metabolism;ko00051//Fructose and mannose metabolism;ko00030//Pentose phosphate pathway	K00850	-	-	-
Isoform0001703	1.46	0.001	-10.5118	6.6348e-07	4.01028e-06	yes	-	-	-	-	-	-	-	-	-
Isoform0015659	1.46	0.001	-10.5118	3.9172e-11	3.92202e-10	yes	PPCS	Phosphopantothenate--cysteine ligase, partial [Anthurium amnicola]	Metabolism	Global and Overview;Metabolism of cofactors and vitamins	ko01100//Metabolic pathways;ko00770//Pantothenate and CoA biosynthesis	K01922	-	-	-
Isoform0116276	1.46	0.001	-10.5118	7.66668e-15	1.02842e-13	yes	RPII	PREDICTED: DNA-directed RNA polymerase II subunit RPB1 [Beta vulgaris subsp. vulgaris] [Beta vulgaris]	Genetic Information Processing;Metabolism	Nucleotide metabolism;Transcription;Global and Overview	ko01100//Metabolic pathways;ko00230//Purine metabolism;ko00240//Pyrimidine metabolism;ko03020//RNA polymerase	K03006	-	-	-
Isoform0092811	1.46333	0.001	-10.515	2.67655e-43	1.04356e-41	yes	CLINT1	ENTH domain-containing protein C794.11c [Anthurium amnicola]	Cellular Processes	Transport and catabolism	ko04144//Endocytosis	K12471	-	-	-
Isoform0114332	1.46333	0.001	-10.515	1.98253e-16	2.94329e-15	yes	GH3.1	GH3 auxin-responsive promoter [Cynara cardunculus var. scolymus] [Cynara cardunculus]	Environmental Information Processing	Signal transduction	ko04075//Plant hormone signal transduction	K14487	-	-	-
Isoform0060490	1.46667	0.001	-10.5183	1.42296e-34	4.39465e-33	yes	Fit1	--	-	-	-	-	-	-	-
Isoform0093642	1.46667	0.001	-10.5183	3.95399e-45	1.61873e-43	yes	Prkag1	5'-AMP-activated protein kinase, regulatory gamma subunit [Galdieria sulphuraria]	-	-	-	-	-	-	-
Isoform0077208	1.47	0.001	-10.5216	2.00078e-46	8.48851e-45	yes	-	-	-	-	-	-	-	-	-
Isoform0031351	1.48	0.001	-10.5314	9.61629e-27	2.27038e-25	yes	Sec23a	copii coat protein [Chrysochromulina sp. CCMP291]	Genetic Information Processing	Folding, sorting and degradation	ko04141//Protein processing in endoplasmic reticulum	K14006	-	-	GO:0006810//transport
Isoform0108043	1.48	0.001	-10.5314	2.91774e-62	1.71446e-60	yes	Akap1	--	-	-	-	-	-	-	-
Isoform0040720	1.48333	0.001	-10.5346	8.01606e-27	1.89676e-25	yes	-	-	-	-	-	-	-	-	-
Isoform0090754	1.48333	0.001	-10.5346	6.99928e-37	2.30869e-35	yes	CLPX	CLP protease regulatory subunit CLPX1, mitochondrial-like [Asparagus officinalis]	-	-	-	-	-	-	-
Isoform0100472	1.48667	0.001	-10.5379	2.61036e-46	1.10383e-44	yes	Pcsk2	subtilisin-like protein, partial [Fragilariopsis cylindrus CCMP1102]	-	-	-	-	-	-	-
Isoform0110005	1.48667	0.001	-10.5379	6.62327e-74	4.75499e-72	yes	LanB1	hypothetical protein GUITHDRAFT_136985 [Guillardia theta CCMP2712]	-	-	-	-	-	-	-
Isoform0061591	1.49667	0.001	-10.5475	1.31734e-34	4.07139e-33	yes	Ppp1r15a	--	-	-	-	-	-	-	-
Isoform0085227	1.49667	0.001	-10.5475	1.25165e-30	3.41066e-29	yes	Ubr2	PREDICTED: LOW QUALITY PROTEIN: E3 ubiquitin-protein ligase PRT6 [Capsicum annuum]	-	-	-	-	-	-	-
Isoform0098847	1.49667	0.001	-10.5475	6.58824e-51	3.09219e-49	yes	Pip4k2a	Phosphatidylinositol 4-phosphate 5-kinase its3 [Anthurium amnicola]	Metabolism;Cellular Processes;Environmental Information Processing	Signal transduction;Transport and catabolism;Carbohydrate metabolism;Global and Overview	ko01100//Metabolic pathways;ko04144//Endocytosis;ko04070//Phosphatidylinositol signaling system;ko00562//Inositol phosphate metabolism	K00889	-	-	-
Isoform0017513	1.5	0.001	-10.5507	2.36128e-11	2.41479e-10	yes	-	-	-	-	-	-	-	-	-
Isoform0014632	1.50333	0.001	-10.5539	5.81609e-17	8.92967e-16	yes	-	-	-	-	-	-	-	-	-
Isoform0107092	1.50333	0.001	-10.5539	1.6349e-37	5.47984e-36	yes	Akap1	hypothetical protein AURANDRAFT_26433 [Aureococcus anophagefferens]	-	-	-	-	-	-	-
Isoform0119765	1.51333	0.001	-10.5635	3.27266e-23	6.77672e-22	yes	Mcfd2	--	-	-	-	-	-	-	-
Isoform0041577	1.52	0.001	-10.5699	4.72354e-31	1.30512e-29	yes	Ugt2b	UDP-Glycosyltransferase/glycogen phosphorylase [Coccomyxa subellipsoidea C-169]	Metabolism	Metabolism of cofactors and vitamins;Global and Overview;Carbohydrate metabolism	ko01100//Metabolic pathways;ko01110//Biosynthesis of secondary metabolites;ko00500//Starch and sucrose metabolism;ko00040//Pentose and glucuronate interconversions;ko00053//Ascorbate and aldarate metabolism;ko00860//Porphyrin and chlorophyll metabolism	K00699	-	-	-
Isoform0067553	1.52333	0.001	-10.573	1.06439e-27	2.60339e-26	yes	Lam	--	-	-	-	-	-	-	-
Isoform0124889	1.52333	0.001	-10.573	2.7822e-37	9.28662e-36	yes	gus	--	-	-	-	-	-	-	-
Isoform0052343	1.52667	0.001	-10.5762	1.73849e-32	5.01144e-31	yes	UBQLN1	PREDICTED: ubiquitin domain-containing protein DSK2b-like isoform X2 [Camelina sativa]	Genetic Information Processing	Folding, sorting and degradation	ko04141//Protein processing in endoplasmic reticulum	K04523	-	-	-
Isoform0098008	1.52667	0.001	-10.5762	1.01205e-53	5.05663e-52	yes	Ogt	UDP-N-acetylglucosamine--peptide N-acetylglucosaminyltransferase, family GT41 [Ectocarpus siliculosus]	Metabolism	Glycan biosynthesis and metabolism	ko00514//Other types of O-glycan biosynthesis	K09667	-	-	-
Isoform0035675	1.53	0.001	-10.5793	4.76883e-21	8.97397e-20	yes	-	-	-	-	-	-	-	-	-
Isoform0079551	1.53667	0.001	-10.5856	9.0328e-40	3.20837e-38	yes	Trabd	PREDICTED: traB domain-containing protein [Beta vulgaris subsp. vulgaris] [Beta vulgaris]	-	-	-	-	-	-	-
Isoform0036380	1.54	0.001	-10.5887	3.52329e-26	8.16687e-25	yes	akirin1	--	-	-	-	-	-	-	-
Isoform0110575	1.54	0.001	-10.5887	2.3845e-54	1.21309e-52	yes	Oxr1	Oxidation resistance protein [Klebsormidium flaccidum]	-	-	-	-	-	-	-
Isoform0123774	1.54	0.001	-10.5887	1.02137e-28	2.59241e-27	yes	Gpaa1	PREDICTED: glycosylphosphatidylinositol anchor attachment 1 protein isoform X1 [Elaeis guineensis]	Metabolism	Glycan biosynthesis and metabolism;Global and Overview	ko01100//Metabolic pathways;ko00563//Glycosylphosphatidylinositol(GPI)-anchor biosynthesis	K05289	-	-	-
Isoform0108937	1.54667	0.001	-10.5949	7.26185e-62	4.23223e-60	yes	ARF6	ADP-ribosylation factor 6 [Anthurium amnicola]	Cellular Processes	Transport and catabolism	ko04144//Endocytosis	K07937	GO:0005911//cell-cell junction;GO:0043231//intracellular membrane-bounded organelle;GO:0044444//cytoplasmic part	GO:0005515//protein binding;GO:0032550//purine ribonucleoside binding;GO:0060229//lipase activator activity	GO:0006498//N-terminal protein lipidation;GO:0009755//hormone-mediated signaling pathway;GO:0010468//regulation of gene expression;GO:0015031//protein transport;GO:0035556//intracellular signal transduction
Isoform0046735	1.55667	0.001	-10.6042	2.20545e-24	4.78827e-23	yes	DNAJA2	Mitochondrial protein import protein mas5 [Anthurium amnicola]	Genetic Information Processing	Folding, sorting and degradation	ko04141//Protein processing in endoplasmic reticulum	K09503	-	-	-
Isoform0026605	1.56	0.001	-10.6073	2.69758e-24	5.83505e-23	yes	Tbca	Tubulin-specific chaperone A, partial [Anthurium amnicola]	-	-	-	-	-	-	-
Isoform0072240	1.56	0.001	-10.6073	1.62386e-42	6.18125e-41	yes	HSPA4L	Heat shock pss1 [Anthurium amnicola]	-	-	-	-	-	-	-
Isoform0084920	1.56	0.001	-10.6073	4.12404e-34	1.25586e-32	yes	Uap1	N-acetylglucosamine-1-phosphate uridylyltransferase 2 [Arabidopsis thaliana]	Metabolism	Global and Overview;Carbohydrate metabolism	ko01100//Metabolic pathways;ko01130//Biosynthesis of antibiotics;ko00520//Amino sugar and nucleotide sugar metabolism	K00972	-	-	-
Isoform0093423	1.56	0.001	-10.6073	1.07237e-36	3.51552e-35	yes	Ca-P60A	calcium-transporting ATPase, endoplasimc reticulum type [Chondrus crispus]	-	-	-	-	-	-	GO:0006811//ion transport
Isoform0063428	1.56333	0.001	-10.6104	1.36992e-20	2.52684e-19	yes	UbcD2	Ubiquitin-conjugating enzyme E2 E3 [Anthurium amnicola]	Genetic Information Processing	Folding, sorting and degradation	ko04141//Protein processing in endoplasmic reticulum;ko04120//Ubiquitin mediated proteolysis	K06689	GO:0043231//intracellular membrane-bounded organelle	GO:0016879//ligase activity, forming carbon-nitrogen bonds	GO:0000338//protein deneddylation;GO:0001558//regulation of cell growth;GO:0006511//ubiquitin-dependent protein catabolic process;GO:0007602//phototransduction;GO:0009639//response to red or far red light;GO:0032446//protein modification by small protein conjugation;GO:0035966//response to topologically incorrect protein;GO:0043623//cellular protein complex assembly;GO:0044786//cell cycle DNA rep…
Isoform0036079	1.56667	0.001	-10.6135	1.41548e-34	4.37261e-33	yes	DNM1L	dynamin GTPase [Fragilariopsis cylindrus CCMP1102]	-	-	-	-	-	-	-
Isoform0096722	1.56667	0.001	-10.6135	1.55979e-51	7.43215e-50	yes	A2ML1	alpha-2 macroglobulin family-like protein [Micromonas commoda]	-	-	-	-	-	-	-
Isoform0115281	1.56667	0.001	-10.6135	1.13596e-16	1.71118e-15	yes	Tret1-2	solute carrier family 2, facilitated glucose transporter member 8 [Zea mays]	-	-	-	-	-	-	-
Isoform0128114	1.56667	0.001	-10.6135	5.06683e-57	2.68617e-55	yes	Abca4	ABC transporter A family member 1 isoform X2 [Ananas comosus]	Environmental Information Processing	Membrane transport	ko02010//ABC transporters	K05643	-	-	-
Isoform0082309	1.57333	0.001	-10.6196	8.81936e-34	2.6561e-32	yes	-	-	-	-	-	-	-	-	-
Isoform0100309	1.57333	0.001	-10.6196	1.02087e-49	4.6472e-48	yes	Ca-P60A	Ca2+-ATPase [Arabidopsis thaliana]	-	-	-	-	GO:0012505//endomembrane system;GO:0016020//membrane;GO:0031984//organelle subcompartment;GO:0043231//intracellular membrane-bounded organelle;GO:0044444//cytoplasmic part	GO:0005515//protein binding;GO:0019829//cation-transporting ATPase activity	GO:0000041//transition metal ion transport;GO:0044767//single-organism developmental process;GO:0048193//Golgi vesicle transport;GO:0055076//transition metal ion homeostasis;GO:0061024//membrane organization;GO:0070838//divalent metal ion transport
Isoform0052911	1.57667	0.001	-10.6227	1.10779e-33	3.32694e-32	yes	-	-	-	-	-	-	-	-	-
Isoform0075931	1.58	0.001	-10.6257	1.86703e-36	6.07259e-35	yes	Tceb2	alkane 1-monooxygenase isoform 1 [Galdieria sulphuraria]	-	-	-	-	-	GO:0003824//catalytic activity	-
Isoform0017637	1.59333	0.001	-10.6378	6.10977e-13	7.13842e-12	yes	rab18b	member ras oncogene family [Chrysochromulina sp. CCMP291]	-	-	-	-	-	GO:0036094//small molecule binding;GO:0097159//organic cyclic compound binding;GO:1901363//heterocyclic compound binding	GO:0007165//signal transduction;GO:0008152//metabolic process
Isoform0029235	1.59333	0.001	-10.6378	2.76626e-27	6.66705e-26	yes	Xyl2	PREDICTED: beta-xylosidase/alpha-L-arabinofuranosidase 2 [Cicer arietinum]	Metabolism	Carbohydrate metabolism;Global and Overview	ko01100//Metabolic pathways;ko00500//Starch and sucrose metabolism;ko00520//Amino sugar and nucleotide sugar metabolism	K15920	-	-	-
Isoform0124216	1.59333	0.001	-10.6378	1.6604e-36	5.40738e-35	yes	-	-	-	-	-	-	-	-	-
Isoform0124128	1.59667	0.001	-10.6408	5.70538e-41	2.08945e-39	yes	-	-	-	-	-	-	-	-	-
Isoform0012463	1.6	0.001	-10.6439	2.4278e-19	4.21896e-18	yes	selenbp1-a	PREDICTED: selenium-binding protein 2-like [Prunus mume]	-	-	-	-	-	-	-
Isoform0041072	1.6	0.001	-10.6439	2.02806e-30	5.48678e-29	yes	lmf2	Lipase maturation factor 1 [Symbiodinium microadriaticum]	-	-	-	-	-	-	-
Isoform0046316	1.60667	0.001	-10.6499	4.12498e-22	8.14651e-21	yes	Skeletor	DOMON domain containing protein [Klebsormidium flaccidum]	-	-	-	-	-	-	-
Isoform0057905	1.61	0.001	-10.6528	2.85273e-32	8.18302e-31	yes	dnajc22	DnaJ-like subfamily B member 6 [Symbiodinium microadriaticum]	-	-	-	-	-	-	-
Isoform0127798	1.61	0.001	-10.6528	6.87433e-51	3.22411e-49	yes	lig	--	-	-	-	-	-	-	-
Isoform0073363	1.61333	0.001	-10.6558	8.59598e-34	2.58943e-32	yes	SHPK	predicted protein [Physcomitrella patens]	Metabolism	Energy metabolism	ko00710//Carbon fixation in photosynthetic organisms	K11214	-	-	-
Isoform0008870	1.62	0.001	-10.6618	2.00172e-14	2.60943e-13	yes	DERL2	DER1 domain containing protein [Klebsormidium flaccidum]	Genetic Information Processing	Folding, sorting and degradation	ko04141//Protein processing in endoplasmic reticulum	K13989	-	-	-
Isoform0054309	1.62333	0.001	-10.6647	4.23416e-26	9.77936e-25	yes	lola	Longitudinals lacking protein, isoforms H/M/V, partial [Anthurium amnicola]	-	-	-	-	-	-	-
Isoform0008035	1.63	0.001	-10.6707	7.61685e-21	1.42106e-19	yes	ACSF2	Long chain fatty acid acyl-CoA ligase [Klebsormidium flaccidum]	Metabolism	Lipid metabolism;Global and Overview	ko01100//Metabolic pathways;ko01110//Biosynthesis of secondary metabolites;ko00592//alpha-Linolenic acid metabolism	K10526	-	-	-
Isoform0069299	1.63	0.001	-10.6707	1.44152e-35	4.58191e-34	yes	lin-28	cold-shock DNA binding protein [Micromonas pusilla CCMP1545]	-	-	-	-	-	-	-
Isoform0089939	1.63	0.001	-10.6707	6.84893e-43	2.63516e-41	yes	GBETA1	Guanine nucleotide-binding protein subunit beta [Anthurium amnicola]	-	-	-	-	-	-	-
Isoform0008499	1.63667	0.001	-10.6765	4.73954e-19	8.11857e-18	yes	ZEP	zeaxanthin epoxidase, chloroplastic-like isoform X2 [Cajanus cajan]	Metabolism	Global and Overview;Metabolism of terpenoids and polyketides	ko01100//Metabolic pathways;ko01110//Biosynthesis of secondary metabolites;ko00906//Carotenoid biosynthesis	K09838	-	-	-
Isoform0080311	1.63667	0.001	-10.6765	6.13232e-40	2.18903e-38	yes	-	-	-	-	-	-	-	-	-
Isoform0011704	1.64	0.001	-10.6795	1.80863e-10	1.70324e-09	yes	lig	--	-	-	-	-	-	-	-
Isoform0032555	1.64	0.001	-10.6795	1.4185e-19	2.48892e-18	yes	-	-	-	-	-	-	-	-	-
Isoform0090359	1.65333	0.001	-10.6912	9.18443e-34	2.7641e-32	yes	Ampd2	PREDICTED: AMP deaminase-like [Tarenaya hassleriana]	Metabolism	Nucleotide metabolism;Global and Overview	ko01100//Metabolic pathways;ko01110//Biosynthesis of secondary metabolites;ko01130//Biosynthesis of antibiotics;ko00230//Purine metabolism	K01490	-	-	-
Isoform0129721	1.65667	0.001	-10.6941	7.2973e-68	4.71474e-66	yes	ABCA7	ABC transporter A family member 1 isoform X1 [Ananas comosus]	Environmental Information Processing	Membrane transport	ko02010//ABC transporters	K05643	-	-	-
Isoform0055474	1.66	0.001	-10.697	2.33413e-39	8.18875e-38	yes	FUBP3	PREDICTED: far upstream element-binding protein 2 [Solanum lycopersicum]	-	-	-	-	-	-	-
Isoform0046807	1.66333	0.001	-10.6999	7.97696e-28	1.96455e-26	yes	slc46a1	PREDICTED: hippocampus abundant transcript-like protein 1 isoform X1 [Musa acuminata subsp. malaccensis] [Musa acuminata]	-	-	-	-	-	-	-
Isoform0070633	1.66333	0.001	-10.6999	5.10264e-39	1.77512e-37	yes	Rho1	GTP-binding protein rhoA [Anthurium amnicola]	Cellular Processes	Transport and catabolism	ko04145//Phagosome	K04392	-	-	-
Isoform0123795	1.66333	0.001	-10.6999	1.50352e-37	5.04346e-36	yes	Plaa	PREDICTED: phospholipase A-2-activating protein [Setaria italica]	Genetic Information Processing	Folding, sorting and degradation	ko04141//Protein processing in endoplasmic reticulum	K14018	-	-	-
Isoform0060599	1.66667	0.001	-10.7027	5.03358e-35	1.57539e-33	yes	FAM195A	--	-	-	-	-	-	-	-
Isoform0037829	1.67	0.001	-10.7056	8.17476e-28	2.01172e-26	yes	CYOP	oligopeptidase A [Emiliania huxleyi CCMP1516]	-	-	-	-	-	-	-
Isoform0014667	1.67333	0.001	-10.7085	5.17521e-22	1.01924e-20	yes	cpsf5	PREDICTED: pre-mRNA cleavage factor Im 25 kDa subunit 2 [Brassica oleracea var. oleracea] [Brassica oleracea]	Genetic Information Processing	Translation	ko03015//mRNA surveillance pathway	K14397	-	-	-
Isoform0066616	1.67333	0.001	-10.7085	9.99707e-24	2.1123e-22	yes	HSL1	Leucine-rich repeat-containing protein [Cynara cardunculus var. scolymus] [Cynara cardunculus]	-	-	-	-	-	GO:0004672//protein kinase activity	GO:0016310//phosphorylation
Isoform0055647	1.67667	0.001	-10.7114	6.53866e-33	1.91057e-31	yes	nrv2	Sodium/potassium-transporting ATPase subunit beta-2 [Anthurium amnicola]	-	-	-	-	-	-	-
Isoform0068930	1.69	0.001	-10.7228	2.46487e-43	9.62491e-42	yes	SamDC	S-Adenosylmethionine decarboxylase [Ectocarpus siliculosus]	Metabolism	Global and Overview;Amino acid metabolism	ko01100//Metabolic pathways;ko00270//Cysteine and methionine metabolism;ko00330//Arginine and proline metabolism	K01611	-	-	GO:0044271//cellular nitrogen compound biosynthetic process;GO:1901566//organonitrogen compound biosynthetic process
Isoform0079995	1.69	0.001	-10.7228	7.37357e-50	3.36732e-48	yes	AP2B1	PREDICTED: beta-adaptin-like protein B [Vitis vinifera]	-	-	-	-	GO:0005911//cell-cell junction;GO:0030117//membrane coat;GO:0043231//intracellular membrane-bounded organelle	GO:0005515//protein binding	GO:0015031//protein transport
Isoform0071186	1.71	0.001	-10.7398	4.45499e-35	1.39669e-33	yes	ABCF3	ABC transporter F family member 3-like [Malus domestica]	-	-	-	-	-	GO:0016787//hydrolase activity	GO:0006810//transport;GO:0008152//metabolic process;GO:0044699//single-organism process
Isoform0044766	1.73333	0.001	-10.7593	2.58534e-21	4.92933e-20	yes	HSL1	Leucine-rich repeat-containing protein [Cynara cardunculus var. scolymus] [Cynara cardunculus]	-	-	-	-	-	GO:0004672//protein kinase activity	GO:0016310//phosphorylation
Isoform0028873	1.73667	0.001	-10.7621	1.88189e-28	4.73265e-27	yes	VAT1L	PREDICTED: quinone oxidoreductase PIG3-like [Populus euphratica]	-	-	-	-	-	-	-
Isoform0073177	1.74333	0.001	-10.7676	1.70618e-46	7.26021e-45	yes	NPC1	PREDICTED: Niemann-Pick C1 protein-like [Citrus sinensis]	-	-	-	-	-	-	-
Isoform0086512	1.74333	0.001	-10.7676	1.4997e-36	4.89396e-35	yes	DHX15	RNA helicase family protein [Klebsormidium flaccidum]	Genetic Information Processing	Transcription	ko03040//Spliceosome	K12820	-	GO:0017111//nucleoside-triphosphatase activity;GO:0032550//purine ribonucleoside binding	-
Isoform0020071	1.75333	0.001	-10.7759	1.23631e-21	2.39415e-20	yes	exu	--	-	-	-	-	-	-	-
Isoform0057379	1.75333	0.001	-10.7759	5.42984e-28	1.34369e-26	yes	Cmtm4	--	-	-	-	-	-	-	-
Isoform0019101	1.76	0.001	-10.7814	1.17987e-18	1.98148e-17	yes	At1g65240	Aspartic peptidase [Cynara cardunculus var. scolymus] [Cynara cardunculus]	-	-	-	-	-	-	-
Isoform0062883	1.76	0.001	-10.7814	3.02641e-29	7.84426e-28	yes	Srp54	PREDICTED: signal recognition particle 54 kDa protein 2 [Juglans regia]	Genetic Information Processing	Folding, sorting and degradation	ko03060//Protein export	K03106	-	-	-
Isoform0082743	1.76	0.001	-10.7814	1.46538e-44	5.91065e-43	yes	LMAN2	L-type lectin-like domain-containing protein C126.08c [Anthurium amnicola]	-	-	-	-	-	-	-
Isoform0099520	1.76	0.001	-10.7814	1.46441e-56	7.68743e-55	yes	UBA1	UBA1-like protein, ubiquitin activating enzyme, partial [Guillardia theta CCMP2712]	Genetic Information Processing	Folding, sorting and degradation	ko04120//Ubiquitin mediated proteolysis	K03178	GO:0043231//intracellular membrane-bounded organelle;GO:0044444//cytoplasmic part	GO:0008641//small protein activating enzyme activity;GO:0019787//ubiquitin-like protein transferase activity	GO:0000280//nuclear division;GO:0000338//protein deneddylation;GO:0000723//telomere maintenance;GO:0003006//developmental process involved in reproduction;GO:0006355//regulation of transcription, DNA-templated;GO:0006997//nucleus organization;GO:0009639//response to red or far red light;GO:0010212//response to ionizing radiation;GO:0016458//gene silencing;GO:0019941//modification-dependent protei…
Isoform0069622	1.76333	0.001	-10.7841	1.04383e-50	4.87073e-49	yes	SLC17A6	PREDICTED: ascorbate transporter, chloroplastic [Cucumis melo]	-	-	-	-	GO:0009536//plastid	-	-
Isoform0118762	1.76333	0.001	-10.7841	2.12186e-33	6.31486e-32	yes	Sec23a	Sec23 protein transport family protein [Klebsormidium flaccidum]	Genetic Information Processing	Folding, sorting and degradation	ko04141//Protein processing in endoplasmic reticulum	K14006	-	-	GO:0006810//transport
Isoform0075828	1.77333	0.001	-10.7922	1.77043e-45	7.3368e-44	yes	STT3A	PREDICTED: dolichyl-diphosphooligosaccharide--protein glycosyltransferase subunit STT3B [Pyrus x bretschneideri]	Metabolism;Genetic Information Processing	Folding, sorting and degradation;Global and Overview;Glycan biosynthesis and metabolism	ko01100//Metabolic pathways;ko04141//Protein processing in endoplasmic reticulum;ko00510//N-Glycan biosynthesis	K07151	-	-	-
Isoform0032352	1.78	0.001	-10.7977	4.4797e-29	1.15343e-27	yes	lark	PREDICTED: polyadenylate-binding protein 2 [Musa acuminata subsp. malaccensis] [Musa acuminata]	Genetic Information Processing	Translation;Folding, sorting and degradation	ko03013//RNA transport;ko03015//mRNA surveillance pathway;ko03018//RNA degradation	K13126	-	-	-
Isoform0071299	1.78	0.001	-10.7977	1.1415e-34	3.53304e-33	yes	GalNAc-T2	Glycosyltransferase, family GT27 [Chondrus crispus]	-	-	-	-	-	-	-
Isoform0114152	1.78	0.001	-10.7977	1.67092e-21	3.21496e-20	yes	CCD1	9-cis carotenoid cleavage dioxygenase 1 [Tagetes erecta]	-	-	-	-	-	-	GO:0044710//single-organism metabolic process
Isoform0007358	1.79333	0.001	-10.8084	3.93068e-22	7.77233e-21	yes	-	-	-	-	-	-	-	-	-
Isoform0021776	1.79667	0.001	-10.8111	6.37735e-14	8.03393e-13	yes	nero	deoxyhypusine hydroxylase [Chlamydomonas reinhardtii]	-	-	-	-	-	-	-
Isoform0067768	1.79667	0.001	-10.8111	2.48643e-28	6.22979e-27	yes	Txndc5	PREDICTED: protein disulfide-isomerase like 2-1-like [Sesamum indicum]	Genetic Information Processing	Folding, sorting and degradation	ko04141//Protein processing in endoplasmic reticulum	K09584	-	-	-
Isoform0068668	1.80333	0.001	-10.8165	1.42931e-57	7.64685e-56	yes	zfp36l2-A	CCCH-type Zn-finger protein (ISS) [Ostreococcus tauri]	-	-	-	-	-	-	-
Isoform0029450	1.80667	0.001	-10.8191	1.2013e-35	3.82405e-34	yes	CCD1	carotenoid cleavage dioxygenase 1 [Tanacetum cinerariifolium]	-	-	-	-	-	-	-
Isoform0094823	1.80667	0.001	-10.8191	1.68182e-51	8.00176e-50	yes	EIF4G3	PREDICTED: eukaryotic translation initiation factor-like [Capsicum annuum]	Genetic Information Processing	Translation	ko03013//RNA transport	K03260	-	-	-
Isoform0084957	1.81	0.001	-10.8218	3.49012e-36	1.12747e-34	yes	EIF4G2	PREDICTED: eukaryotic translation initiation factor 4G-like [Ipomoea nil]	Genetic Information Processing	Translation	ko03013//RNA transport	K03260	-	-	GO:0044238//primary metabolic process;GO:0044260//cellular macromolecule metabolic process
Isoform0124607	1.81	0.001	-10.8218	9.4269e-43	3.61298e-41	yes	-	-	-	-	-	-	-	-	-
Isoform0108753	1.81333	0.001	-10.8244	4.98957e-62	2.91986e-60	yes	DED1	DEAD-domain-containing protein [Coccomyxa subellipsoidea C-169]	-	-	-	-	-	GO:0016787//hydrolase activity;GO:0016874//ligase activity;GO:0097159//organic cyclic compound binding;GO:1901363//heterocyclic compound binding	GO:0008152//metabolic process
Isoform0090150	1.81667	0.001	-10.8271	2.22704e-47	9.65885e-46	yes	Vha68-2	V-type proton ATPase catalytic subunit A [Anthurium amnicola]	Cellular Processes;Metabolism	Global and Overview;Energy metabolism;Transport and catabolism	ko01100//Metabolic pathways;ko00190//Oxidative phosphorylation;ko04145//Phagosome	K02145	GO:0033176//proton-transporting V-type ATPase complex	GO:0015078//hydrogen ion transmembrane transporter activity	GO:0009150//purine ribonucleotide metabolic process;GO:0015988//energy coupled proton transmembrane transport, against electrochemical gradient
Isoform0124167	1.81667	0.001	-10.8271	1.24363e-48	5.5511e-47	yes	-	-	-	-	-	-	-	-	-
Isoform0046193	1.82667	0.001	-10.835	1.33147e-31	3.73428e-30	yes	Rpn11	PREDICTED: 26S proteasome non-ATPase regulatory subunit 14 homolog [Beta vulgaris subsp. vulgaris] [Beta vulgaris]	Genetic Information Processing	Folding, sorting and degradation	ko03050//Proteasome	K03030	-	-	-
Isoform0104837	1.82667	0.001	-10.835	1.68548e-49	7.63473e-48	yes	Syt1	PREDICTED: synaptotagmin-4-like [Brassica napus]	-	-	-	-	-	-	-
Isoform0126960	1.83333	0.001	-10.8403	3.35744e-38	1.14294e-36	yes	Aats-glupro	PREDICTED: proline--tRNA ligase, cytoplasmic-like [Solanum pennellii]	Genetic Information Processing	Translation	ko00970//Aminoacyl-tRNA biosynthesis	K01881	-	GO:0004812//aminoacyl-tRNA ligase activity	GO:0006418//tRNA aminoacylation for protein translation
Isoform0106923	1.84333	0.001	-10.8481	9.86319e-59	5.39361e-57	yes	Arl5b	PREDICTED: ADP-ribosylation factor-like protein 5 [Phoenix dactylifera]	-	-	-	-	-	-	-
Isoform0117799	1.84333	0.001	-10.8481	1.03221e-28	2.61838e-27	yes	Ppm1b	protein phosphatase 1B [Blastocystis sp. subtype 4]	-	-	-	-	-	-	-
Isoform0047235	1.84667	0.001	-10.8507	9.40345e-37	3.089e-35	yes	GH17388	PREDICTED: E3 UFM1-protein ligase 1 homolog [Ricinus communis]	-	-	-	-	-	-	-
Isoform0050494	1.84667	0.001	-10.8507	1.19013e-38	4.09699e-37	yes	Ces3b	Venom carboxylesterase-6 [Anthurium amnicola]	Metabolism	Lipid metabolism	ko00564//Glycerophospholipid metabolism	K01049	-	-	-
Isoform0077710	1.84667	0.001	-10.8507	7.52176e-42	2.81727e-40	yes	-	-	-	-	-	-	-	-	-
Isoform0003017	1.85	0.001	-10.8533	1.87474e-08	1.40396e-07	yes	-	-	-	-	-	-	-	-	-
Isoform0038065	1.85333	0.001	-10.8559	1.34827e-27	3.28338e-26	yes	Slh	SEC1 family transport protein SLY1 [Klebsormidium flaccidum]	-	-	-	-	-	-	-
Isoform0066267	1.85667	0.001	-10.8585	1.5041e-32	4.34847e-31	yes	VAPA	PREDICTED: vesicle-associated protein 1-1-like [Daucus carota subsp. sativus] [Daucus carota]	-	-	-	-	-	-	-
Isoform0109806	1.85667	0.001	-10.8585	1.04737e-73	7.47749e-72	yes	GBETA1	Guanine nucleotide-binding protein subunit beta [Anthurium amnicola]	-	-	-	-	-	-	-
Isoform0096383	1.86667	0.001	-10.8662	6.04144e-59	3.31359e-57	yes	Ppp2r5a	Serine/threonine-protein phosphatase 2A regulatory subunit delta isoform [Anthurium amnicola]	Genetic Information Processing	Translation	ko03015//mRNA surveillance pathway	K11584	-	-	GO:0008152//metabolic process;GO:0009987//cellular process;GO:0050789//regulation of biological process
Isoform0031966	1.87	0.001	-10.8688	1.20737e-25	2.74323e-24	yes	Ephx4	alpha/beta-hydrolase [Coccomyxa subellipsoidea C-169]	-	-	-	-	-	-	-
Isoform0089558	1.87667	0.001	-10.874	1.38169e-42	5.26877e-41	yes	BTG2	protein tob1 [Chrysochromulina sp. CCMP291]	-	-	-	-	-	-	-
Isoform0096994	1.88	0.001	-10.8765	6.40264e-47	2.75181e-45	yes	Hdlbp	high density lipoprotein binding protein vigilin [Chrysochromulina sp. CCMP291]	-	-	-	-	-	-	-
Isoform0088249	1.88667	0.001	-10.8816	2.46554e-45	1.01747e-43	yes	PGAP3	PREDICTED: post-GPI attachment to proteins factor 3 [Arachis ipaensis]	-	-	-	-	-	-	-
Isoform0005724	1.89333	0.001	-10.8867	0.000394964	0.00140253	yes	GP	--	-	-	-	-	-	-	-
Isoform0012093	1.89333	0.001	-10.8867	1.78632e-22	3.59243e-21	yes	CCD1	carotenoid cleavage dioxygenase 1 [Tanacetum cinerariifolium]	-	-	-	-	-	-	GO:0044710//single-organism metabolic process
Isoform0064545	1.89333	0.001	-10.8867	1.76036e-34	5.41584e-33	yes	DPP4	dipeptidyl peptidase 8-like protein [Chrysochromulina sp. CCMP291]	-	-	-	-	-	-	-
Isoform0076875	1.9	0.001	-10.8918	3.0899e-41	1.14102e-39	yes	-	-	-	-	-	-	-	-	-
Isoform0060344	1.90667	0.001	-10.8968	1.51422e-34	4.67315e-33	yes	Dnajc2	OSIGBa0135C09.5 [Oryza sativa Indica Group]	-	-	-	-	-	-	-
Isoform0079521	1.90667	0.001	-10.8968	7.60161e-50	3.46899e-48	yes	Sptlc2	Long-Chain Base 1 [Klebsormidium flaccidum]	Metabolism	Global and Overview;Lipid metabolism	ko01100//Metabolic pathways;ko00600//Sphingolipid metabolism	K00654	-	GO:0016740//transferase activity	-
Isoform0084981	1.90667	0.001	-10.8968	8.86162e-40	3.14844e-38	yes	aub	Protein argonaute-2, partial [Anthurium amnicola]	-	-	-	-	-	-	-
Isoform0068919	1.91333	0.001	-10.9019	5.47824e-39	1.90424e-37	yes	STK26	serine threonine-protein kinase mst4-like protein [Chrysochromulina sp. CCMP291]	-	-	-	-	-	-	-
Isoform0049662	1.91667	0.001	-10.9044	3.75076e-26	8.68786e-25	yes	lnpb	Protein lunapark-B [Anthurium amnicola]	-	-	-	-	-	-	-
Isoform0102503	1.92333	0.001	-10.9094	1.00364e-54	5.13847e-53	yes	mars	methionyl-tRNA synthetase isoform 2 [Galdieria sulphuraria]	Genetic Information Processing;Metabolism	Translation;Metabolism of other amino acids	ko00970//Aminoacyl-tRNA biosynthesis;ko00450//Selenocompound metabolism	K01874	-	GO:0016874//ligase activity	-
Isoform0040237	1.92667	0.001	-10.9119	5.24476e-35	1.64068e-33	yes	kdelr2	KDEL receptor A [Chlamydomonas reinhardtii]	-	-	-	-	GO:0031224//intrinsic component of membrane;GO:0043231//intracellular membrane-bounded organelle	GO:0060089//molecular transducer activity	GO:0002218//activation of innate immune response;GO:0006637//acyl-CoA metabolic process;GO:0015031//protein transport;GO:0016129//phytosteroid biosynthetic process;GO:0016192//vesicle-mediated transport;GO:0030243//cellulose metabolic process;GO:0044763//single-organism cellular process;GO:0051641//cellular localization;GO:0065008//regulation of biological quality;GO:1902578//single-organism loca…
Isoform0008061	1.93333	0.001	-10.9169	3.39764e-21	6.44844e-20	yes	-	-	-	-	-	-	-	-	-
Isoform0064566	1.93667	0.001	-10.9194	1.15338e-24	2.52976e-23	yes	ade2	phosphoribosylformylglycinamidine synthase [Blastocystis sp. ATCC 50177/Nand II]	Metabolism	Global and Overview;Nucleotide metabolism	ko01100//Metabolic pathways;ko01110//Biosynthesis of secondary metabolites;ko01130//Biosynthesis of antibiotics;ko00230//Purine metabolism	K01952	GO:0043231//intracellular membrane-bounded organelle;GO:0044444//cytoplasmic part	GO:0003824//catalytic activity	GO:0044237//cellular metabolic process;GO:0044238//primary metabolic process;GO:0044281//small molecule metabolic process;GO:0044763//single-organism cellular process;GO:1901564//organonitrogen compound metabolic process
Isoform0048616	1.95	0.001	-10.9293	1.6776e-29	4.39074e-28	yes	At1g73050	Glucose-methanol-choline oxidoreductase, partial [Cynara cardunculus var. scolymus] [Cynara cardunculus]	Metabolism	Metabolism of other amino acids;Global and Overview	ko01110//Biosynthesis of secondary metabolites;ko00460//Cyanoamino acid metabolism	K08248	-	-	-
Isoform0112175	1.95	0.001	-10.9293	7.65293e-06	3.87374e-05	yes	LTP1	non-specific lipid-transfer protein [Helianthus annuus]	-	-	-	-	-	-	-
Isoform0040072	1.95667	0.001	-10.9342	2.71641e-35	8.56849e-34	yes	-	-	-	-	-	-	-	-	-
Isoform0120207	1.95667	0.001	-10.9342	5.68529e-35	1.77676e-33	yes	-	-	-	-	-	-	-	-	-
Isoform0126862	1.97667	0.001	-10.9489	8.86062e-54	4.43922e-52	yes	GYG1	Glycosyltransferase, family GT8 [Ectocarpus siliculosus]	-	-	-	-	-	-	-
Isoform0040955	1.98333	0.001	-10.9537	4.93871e-40	1.76836e-38	yes	Dsp1	High mobility group protein DSP1, partial [Anthurium amnicola]	Genetic Information Processing	Replication and repair	ko03410//Base excision repair	K10802	-	-	-
Isoform0050129	1.98333	0.001	-10.9537	2.89048e-38	9.85802e-37	yes	RNS1	Ribonuclease 1 [Noccaea caerulescens]	-	-	-	-	GO:0071944//cell periphery	GO:0004518//nuclease activity	GO:0006950//response to stress;GO:0007154//cell communication;GO:0016070//RNA metabolic process;GO:0051716//cellular response to stimulus
Isoform0062201	1.98333	0.001	-10.9537	3.84006e-34	1.17104e-32	yes	Ddx17	ATP-dependent RNA helicase p62 [Anthurium amnicola]	Genetic Information Processing	Transcription	ko03040//Spliceosome	K12823	-	GO:0016787//hydrolase activity;GO:0097159//organic cyclic compound binding;GO:1901363//heterocyclic compound binding	-
Isoform0007199	1.98667	0.001	-10.9561	9.17944e-26	2.09489e-24	yes	CYP79A2	cytochrome P450 [Cynara cardunculus var. scolymus] [Cynara cardunculus]	Metabolism	Biosynthesis of other secondary metabolites;Global and Overview;Metabolism of other amino acids	ko01110//Biosynthesis of secondary metabolites;ko01210//2-Oxocarboxylic acid metabolism;ko00460//Cyanoamino acid metabolism;ko00966//Glucosinolate biosynthesis	K12153	-	GO:0016705//oxidoreductase activity, acting on paired donors, with incorporation or reduction of molecular oxygen	-
Isoform0085703	1.98667	0.001	-10.9561	3.53331e-45	1.44902e-43	yes	MAPk-Ak2	calcium calmodulin-dependent protein kinase type iv [Chrysochromulina sp. CCMP291]	-	-	-	-	-	GO:0016772//transferase activity, transferring phosphorus-containing groups	-
Isoform0010923	2.00667	0.001	-10.9706	1.26604e-20	2.33994e-19	yes	-	-	-	-	-	-	-	-	-
Isoform0031623	2.02	0.001	-10.9801	6.89388e-40	2.45679e-38	yes	Sec23a	copii coat protein [Chrysochromulina sp. CCMP291]	Genetic Information Processing	Folding, sorting and degradation	ko04141//Protein processing in endoplasmic reticulum	K14006	-	-	GO:0006810//transport
Isoform0027178	2.02333	0.001	-10.9825	1.16116e-25	2.63964e-24	yes	-	-	-	-	-	-	-	-	-
Isoform0079611	2.02333	0.001	-10.9825	2.02303e-49	9.14442e-48	yes	Ampd2	PREDICTED: AMP deaminase-like [Tarenaya hassleriana]	Metabolism	Nucleotide metabolism;Global and Overview	ko01100//Metabolic pathways;ko01110//Biosynthesis of secondary metabolites;ko01130//Biosynthesis of antibiotics;ko00230//Purine metabolism	K01490	-	-	-
Isoform0128246	2.02333	0.001	-10.9825	8.07032e-63	4.77267e-61	yes	Srl	PREDICTED: EH domain-containing protein 2-like isoform X2 [Pyrus x bretschneideri]	Cellular Processes	Transport and catabolism	ko04144//Endocytosis	K12483	-	-	-
Isoform0082783	2.03	0.001	-10.9873	9.01593e-43	3.4596e-41	yes	Aass	PREDICTED: alpha-aminoadipic semialdehyde synthase [Erythranthe guttata]	Metabolism	Global and Overview;Amino acid metabolism	ko01100//Metabolic pathways;ko01110//Biosynthesis of secondary metabolites;ko01130//Biosynthesis of antibiotics;ko00310//Lysine degradation	K14157	-	-	-
Isoform0126326	2.03	0.001	-10.9873	2.09149e-48	9.28403e-47	yes	gsk3b	Glycogen synthase kinase-3 beta [Anthurium amnicola]	-	-	-	-	-	-	-
Isoform0004904	2.03333	0.001	-10.9896	0.0107201	0.0257695	yes	-	-	-	-	-	-	-	-	-
Isoform0022385	2.03333	0.001	-10.9896	1.7588e-21	3.38252e-20	yes	ADT6	Prephenate dehydratase [Cynara cardunculus var. scolymus] [Cynara cardunculus]	Metabolism	Global and Overview;Amino acid metabolism	ko01100//Metabolic pathways;ko01110//Biosynthesis of secondary metabolites;ko01130//Biosynthesis of antibiotics;ko01230//Biosynthesis of amino acids;ko00400//Phenylalanine, tyrosine and tryptophan biosynthesis	K05359	-	-	-
Isoform0044137	2.03333	0.001	-10.9896	2.17022e-30	5.86397e-29	yes	CCD1	carotenoid cleavage dioxygenase 1 [Tanacetum cinerariifolium]	-	-	-	-	-	-	GO:0044710//single-organism metabolic process
Isoform0072994	2.03667	0.001	-10.992	1.56382e-48	6.95616e-47	yes	Atp6v0a1	V0/A0 complex, 116-kDa subunit of ATPase [Coccomyxa subellipsoidea C-169]	Cellular Processes;Metabolism	Global and Overview;Transport and catabolism;Energy metabolism	ko01100//Metabolic pathways;ko00190//Oxidative phosphorylation;ko04145//Phagosome	K02154	-	-	GO:0006810//transport
Isoform0085900	2.03667	0.001	-10.992	1.35934e-39	4.8017e-38	yes	atad3-b	atpase family aaa domain-containing protein 3 [Nannochloropsis gaditana CCMP526]	-	-	-	-	-	-	-
Isoform0123101	2.03667	0.001	-10.992	2.33558e-40	8.43329e-39	yes	Sdc	--	-	-	-	-	-	-	-
Isoform0055808	2.04	0.001	-10.9944	8.66148e-29	2.20716e-27	yes	-	-	-	-	-	-	-	-	-
Isoform0045595	2.04333	0.001	-10.9967	4.68332e-33	1.3747e-31	yes	metap1	Methionine aminopeptidase 1 [Anthurium amnicola]	-	-	-	-	-	GO:0008233//peptidase activity	-
Isoform0029486	2.06	0.001	-11.0084	4.71263e-38	1.59707e-36	yes	chmp4b	Vacuolar-sorting protein snf7 [Anthurium amnicola]	Cellular Processes	Transport and catabolism	ko04144//Endocytosis	K12194	GO:0016020//membrane	GO:0005488//binding	GO:0006810//transport
Isoform0061551	2.06333	0.001	-11.0108	2.63132e-29	6.83536e-28	yes	Arp3	actin-related protein 3 [Emiliania huxleyi CCMP1516]	-	-	-	-	GO:0043232//intracellular non-membrane-bounded organelle	-	GO:0030833//regulation of actin filament polymerization
Isoform0031439	2.07	0.001	-11.0154	1.04477e-45	4.35348e-44	yes	ALDH18A1	PREDICTED: delta-1-pyrroline-5-carboxylate synthase [Brachypodium distachyon]	Metabolism	Global and Overview;Amino acid metabolism	ko01100//Metabolic pathways;ko01110//Biosynthesis of secondary metabolites;ko01230//Biosynthesis of amino acids;ko00330//Arginine and proline metabolism	K12657	-	GO:0003824//catalytic activity	GO:0008152//metabolic process
Isoform0105031	2.07333	0.001	-11.0177	8.16085e-65	5.01068e-63	yes	Ctsf	PREDICTED: cysteine proteinase 15A-like [Fragaria vesca subsp. vesca] [Fragaria vesca]	-	-	-	-	-	-	-
Isoform0109210	2.07333	0.001	-11.0177	9.65069e-74	6.89761e-72	yes	Lcp1	PREDICTED: fimbrin-4-like [Setaria italica]	-	-	-	-	-	-	-
Isoform0074738	2.08	0.001	-11.0224	2.26364e-53	1.12358e-51	yes	Pfk	PREDICTED: ATP-dependent 6-phosphofructokinase 5, chloroplastic-like [Erythranthe guttata]	Genetic Information Processing;Metabolism	Folding, sorting and degradation;Global and Overview;Carbohydrate metabolism	ko01100//Metabolic pathways;ko01110//Biosynthesis of secondary metabolites;ko01130//Biosynthesis of antibiotics;ko01120//Microbial metabolism in diverse environments;ko01200//Carbon metabolism;ko01230//Biosynthesis of amino acids;ko03018//RNA degradation;ko00010//Glycolysis / Gluconeogenesis;ko00052//Galactose metabolism;ko00051//Fructose and mannose metabolism;ko00030//Pentose phosphate pathway	K00850	-	-	-
Isoform0097743	2.08333	0.001	-11.0247	5.81668e-60	3.25845e-58	yes	-	-	-	-	-	-	-	-	-
Isoform0049520	2.08667	0.001	-11.027	7.63737e-45	3.10295e-43	yes	plbB	Phospholipase B domain-containing protein [Klebsormidium flaccidum]	-	-	-	-	-	-	-
Isoform0075460	2.08667	0.001	-11.027	1.02531e-49	4.66573e-48	yes	SLC18B1	protein isoform b, partial [Chrysochromulina sp. CCMP291]	-	-	-	-	-	-	-
Isoform0044596	2.09	0.001	-11.0293	1.26033e-39	4.45931e-38	yes	CYBRD1	PREDICTED: probable transmembrane ascorbate ferrireductase 2 [Populus euphratica]	-	-	-	-	-	-	-
Isoform0053724	2.09667	0.001	-11.0339	2.71201e-38	9.25672e-37	yes	CA13	PREDICTED: alpha carbonic anhydrase 2-like [Camelina sativa]	Metabolism	Energy metabolism	ko00910//Nitrogen metabolism	K01674	-	-	-
Isoform0073621	2.12333	0.001	-11.0521	1.72789e-60	9.80775e-59	yes	SCARB1	Scavenger receptor class B member 1 [Auxenochlorella protothecoides]	-	-	-	-	-	-	-
Isoform0057302	2.13333	0.001	-11.0589	1.34685e-43	5.29463e-42	yes	Neurochondrin	PREDICTED: neurochondrin isoform X3 [Ricinus communis]	-	-	-	-	-	-	-
Isoform0060939	2.13667	0.001	-11.0611	2.14011e-41	7.92797e-40	yes	ncl1	PREDICTED: nicalin isoform X1 [Oryza sativa Japonica Group]	-	-	-	-	-	-	-
Isoform0065064	2.14	0.001	-11.0634	6.32581e-45	2.57497e-43	yes	SLC27A4	acyl-CoA synthetase [Ectocarpus siliculosus]	Metabolism	Metabolism of cofactors and vitamins;Global and Overview;Amino acid metabolism;Biosynthesis of other secondary metabolites	ko01100//Metabolic pathways;ko01110//Biosynthesis of secondary metabolites;ko00940//Phenylpropanoid biosynthesis;ko00360//Phenylalanine metabolism;ko00130//Ubiquinone and other terpenoid-quinone biosynthesis	K01904	-	-	-
Isoform0004016	2.14333	0.001	-11.0656	0.00102433	0.00328273	yes	-	-	-	-	-	-	-	-	-
Isoform0034218	2.15	0.001	-11.0701	4.43679e-35	1.39132e-33	yes	-	-	-	-	-	-	-	-	-
Isoform0008599	2.15333	0.001	-11.0724	7.66822e-23	1.56492e-21	yes	CCD1	carotenoid cleavage dioxygenase 1 [Tanacetum cinerariifolium]	-	-	-	-	-	-	GO:0044710//single-organism metabolic process
Isoform0100544	2.17	0.001	-11.0835	1.81006e-61	1.04731e-59	yes	CanB2	Calcineurin subunit B [Anthurium amnicola]	-	-	-	-	-	-	-
Isoform0046866	2.17333	0.001	-11.0857	1.83997e-40	6.65684e-39	yes	Aats-gln	Glutamine--tRNA ligase [Glycine soja]	Metabolism;Genetic Information Processing	Translation;Global and Overview	ko01100//Metabolic pathways;ko00970//Aminoacyl-tRNA biosynthesis	K01886	-	-	-
Isoform0039385	2.17667	0.001	-11.0879	3.20694e-36	1.03703e-34	yes	Tomm70a	Mitochondrial import receptor subunit tom-70, partial [Anthurium amnicola]	-	-	-	-	-	-	-
Isoform0103102	2.19667	0.001	-11.1011	8.80774e-60	4.91048e-58	yes	-	-	-	-	-	-	-	-	-
Isoform0073037	2.2	0.001	-11.1033	8.28541e-53	4.0608e-51	yes	-	-	-	-	-	-	-	-	-
Isoform0084581	2.2	0.001	-11.1033	3.23398e-51	1.52904e-49	yes	BTG2	protein tob1 [Chrysochromulina sp. CCMP291]	-	-	-	-	-	-	-
Isoform0096328	2.2	0.001	-11.1033	1.84511e-51	8.75919e-50	yes	Gspt1	elongation factor tu [Micromonas commoda]	Genetic Information Processing	Translation	ko03015//mRNA surveillance pathway	K03267	GO:0043231//intracellular membrane-bounded organelle;GO:0044444//cytoplasmic part	GO:0008135//translation factor activity, RNA binding	GO:0006412//translation
Isoform0032923	2.20333	0.001	-11.1055	7.68554e-34	2.32061e-32	yes	UbcD2	Ubiquitin-conjugating enzyme E2 E3 [Anthurium amnicola]	Genetic Information Processing	Folding, sorting and degradation	ko04141//Protein processing in endoplasmic reticulum;ko04120//Ubiquitin mediated proteolysis	K06689	GO:0043231//intracellular membrane-bounded organelle	GO:0016879//ligase activity, forming carbon-nitrogen bonds	GO:0000338//protein deneddylation;GO:0001558//regulation of cell growth;GO:0006511//ubiquitin-dependent protein catabolic process;GO:0007602//phototransduction;GO:0009639//response to red or far red light;GO:0032446//protein modification by small protein conjugation;GO:0035966//response to topologically incorrect protein;GO:0043623//cellular protein complex assembly;GO:0044786//cell cycle DNA rep…
Isoform0043651	2.20333	0.001	-11.1055	7.14854e-25	1.58169e-23	yes	-	-	-	-	-	-	-	-	-
Isoform0067177	2.21333	0.001	-11.112	7.71656e-39	2.67412e-37	yes	hke-4.2	KE4,-like protein to histidine-rich membrane protein [Thalassiosira pseudonana CCMP1335]	-	-	-	-	-	-	-
Isoform0047019	2.21667	0.001	-11.1142	4.39476e-41	1.61499e-39	yes	Dsp1	High mobility group protein DSP1, partial [Anthurium amnicola]	Genetic Information Processing	Replication and repair	ko03410//Base excision repair	K10802	-	-	-
Isoform0036496	2.22	0.001	-11.1163	2.34529e-33	6.97015e-32	yes	Sh3beta	--	-	-	-	-	-	-	-
Isoform0076089	2.22	0.001	-11.1163	4.50701e-52	2.17168e-50	yes	Rab11b	Ras-related protein Rab-11B [Anthurium amnicola]	Cellular Processes	Transport and catabolism	ko04144//Endocytosis	K07904	-	GO:0032550//purine ribonucleoside binding	GO:0008104//protein localization;GO:0035556//intracellular signal transduction
Isoform0010118	2.23	0.001	-11.1228	3.95689e-29	1.02107e-27	yes	OXCT1	3-oxoacid transferase 1 [Chrysochromulina sp. CCMP291]	-	-	-	-	-	GO:0016740//transferase activity	-
Isoform0049925	2.23	0.001	-11.1228	1.90043e-52	9.23677e-51	yes	-	-	-	-	-	-	-	-	-
Isoform0012945	2.23667	0.001	-11.1271	1.61703e-26	3.78657e-25	yes	At1g73050	Glucose-methanol-choline oxidoreductase, partial [Cynara cardunculus var. scolymus] [Cynara cardunculus]	Metabolism	Global and Overview;Metabolism of other amino acids	ko01110//Biosynthesis of secondary metabolites;ko00460//Cyanoamino acid metabolism	K08248	-	-	-
Isoform0040313	2.23667	0.001	-11.1271	1.09912e-35	3.50572e-34	yes	Dh31	--	-	-	-	-	-	-	-
Isoform0045071	2.25	0.001	-11.1357	6.11424e-40	2.18318e-38	yes	PPO2	Hemocyanin II [Anthurium amnicola]	-	-	-	-	-	-	-
Isoform0059659	2.25	0.001	-11.1357	2.17663e-42	8.26335e-41	yes	5NUC	phosphatidylinositol glycan class C [Klebsormidium flaccidum]	Metabolism	Nucleotide metabolism;Global and Overview;Metabolism of cofactors and vitamins	ko01100//Metabolic pathways;ko01110//Biosynthesis of secondary metabolites;ko00230//Purine metabolism;ko00240//Pyrimidine metabolism;ko00760//Nicotinate and nicotinamide metabolism	K01081	-	-	-
Isoform0071493	2.25333	0.001	-11.1378	3.06918e-51	1.45272e-49	yes	CCNG2	--	-	-	-	-	-	-	-
Isoform0096754	2.25333	0.001	-11.1378	8.46886e-68	5.46069e-66	yes	Cers5	PREDICTED: ASC1-like protein 1 isoform X1 [Gossypium raimondii]	Metabolism	Global and Overview;Lipid metabolism	ko01100//Metabolic pathways;ko00600//Sphingolipid metabolism	K04710	-	-	-
Isoform0037931	2.26	0.001	-11.1421	1.65887e-32	4.78513e-31	yes	CCD4	carotenoid cleavage dioxygenase-partial protein [Chrysanthemum x morifolium]	Metabolism	Metabolism of terpenoids and polyketides;Global and Overview	ko01100//Metabolic pathways;ko01110//Biosynthesis of secondary metabolites;ko00906//Carotenoid biosynthesis	K09840	-	-	-
Isoform0128342	2.26333	0.001	-11.1442	1.54381e-64	9.44275e-63	yes	Snd1	PREDICTED: staphylococcal nuclease domain-containing protein 1-like [Nicotiana tabacum]	-	-	-	-	-	-	-
Isoform0020620	2.27	0.001	-11.1485	1.6526e-22	3.3256e-21	yes	TXNDC9	PREDICTED: thioredoxin domain-containing protein 9 homolog [Lupinus angustifolius]	-	-	-	-	-	-	-
Isoform0102848	2.27333	0.001	-11.1506	4.43394e-65	2.73809e-63	yes	Abcc5	H0714H04.5 [Oryza sativa Indica Group]	-	-	-	-	-	-	-
Isoform0047986	2.27667	0.001	-11.1527	3.88201e-42	1.4664e-40	yes	Tret1	PREDICTED: sugar transporter ERD6-like 6 [Lupinus angustifolius]	-	-	-	-	-	-	-
Isoform0017806	2.29	0.001	-11.1611	2.61139e-33	7.74129e-32	yes	CPIJ005690	ATPase GET3 [Anthurium amnicola]	-	-	-	-	GO:0044424//intracellular part	GO:0016787//hydrolase activity;GO:0043167//ion binding	GO:0051234//establishment of localization
Isoform0029184	2.29	0.001	-11.1611	1.45646e-39	5.14052e-38	yes	Capzb	F-actin-capping protein subunit beta isoforms 1 and 2 [Anthurium amnicola]	Cellular Processes	Transport and catabolism	ko04144//Endocytosis	K10365	GO:0044424//intracellular part	-	GO:0030036//actin cytoskeleton organization
Isoform0054201	2.29	0.001	-11.1611	1.57088e-36	5.12363e-35	yes	TMEM30A	PREDICTED: ALA-interacting subunit 1-like [Cicer arietinum]	-	-	-	-	GO:0005623//cell	-	-
Isoform0060416	2.29333	0.001	-11.1632	2.45992e-44	9.85103e-43	yes	UGT8	UDP-Glycosyltransferase/glycogen phosphorylase [Coccomyxa subellipsoidea C-169]	Metabolism	Lipid metabolism;Global and Overview	ko01100//Metabolic pathways;ko00565//Ether lipid metabolism;ko00600//Sphingolipid metabolism	K04628	-	-	-
Isoform0008191	2.3	0.001	-11.1674	4.00214e-24	8.58609e-23	yes	lark	PREDICTED: polyadenylate-binding protein 2 [Musa acuminata subsp. malaccensis] [Musa acuminata]	Genetic Information Processing	Translation;Folding, sorting and degradation	ko03013//RNA transport;ko03015//mRNA surveillance pathway;ko03018//RNA degradation	K13126	-	-	-
Isoform0044979	2.3	0.001	-11.1674	1.45822e-38	5.00916e-37	yes	XPNPEP1	PREDICTED: probable Xaa-Pro aminopeptidase P [Cicer arietinum]	-	-	-	-	-	-	-
Isoform0086287	2.31333	0.001	-11.1758	1.48114e-48	6.5975e-47	yes	Ca-P60A	calcium-transporting ATPase, endoplasimc reticulum type [Chondrus crispus]	-	-	-	-	-	-	GO:0006811//ion transport
Isoform0097799	2.32	0.001	-11.1799	2.0265e-67	1.30016e-65	yes	Snd1	PREDICTED: staphylococcal nuclease domain-containing protein 1 isoform X1 [Nicotiana sylvestris]	-	-	-	-	-	-	-
Isoform0123866	2.32	0.001	-11.1799	5.29766e-33	1.5529e-31	yes	-	-	-	-	-	-	-	-	-
Isoform0037126	2.32667	0.001	-11.184	2.10517e-40	7.61416e-39	yes	ME1	PREDICTED: NADP-dependent malic enzyme, chloroplastic [Solanum tuberosum]	Metabolism	Carbohydrate metabolism;Energy metabolism;Global and Overview	ko01100//Metabolic pathways;ko01120//Microbial metabolism in diverse environments;ko01200//Carbon metabolism;ko00620//Pyruvate metabolism;ko00710//Carbon fixation in photosynthetic organisms	K00029	-	-	-
Isoform0120410	2.33	0.001	-11.1861	3.22856e-45	1.32682e-43	yes	GNL2	GTP-binding family protein [Populus trichocarpa]	Genetic Information Processing	Translation	ko03008//Ribosome biogenesis in eukaryotes	K14537	-	-	-
Isoform0115269	2.33333	0.001	-11.1882	5.66895e-23	1.16245e-21	yes	cpg-2	Chondroitin proteoglycan-2, partial [Anthurium amnicola]	-	-	-	-	-	-	-
Isoform0041305	2.35333	0.001	-11.2005	9.8977e-39	3.41826e-37	yes	Mvl	PREDICTED: metal transporter Nramp3-like [Glycine max]	-	-	-	-	-	-	-
Isoform0039372	2.36	0.001	-11.2046	2.15439e-52	1.04474e-50	yes	Ptp4a1	protein tyrosine phosphatase [Ectocarpus siliculosus]	-	-	-	-	-	GO:0016787//hydrolase activity	GO:0044237//cellular metabolic process
Isoform0026566	2.36667	0.001	-11.2086	9.50026e-33	2.76463e-31	yes	Ugt2b1	UDP-Glycosyltransferase/glycogen phosphorylase [Coccomyxa subellipsoidea C-169]	Metabolism	Global and Overview;Metabolism of cofactors and vitamins;Carbohydrate metabolism	ko01100//Metabolic pathways;ko01110//Biosynthesis of secondary metabolites;ko00500//Starch and sucrose metabolism;ko00040//Pentose and glucuronate interconversions;ko00053//Ascorbate and aldarate metabolism;ko00860//Porphyrin and chlorophyll metabolism	K00699	-	-	-
Isoform0121351	2.36667	0.001	-11.2086	6.72155e-32	1.90258e-30	yes	kpna2	PREDICTED: importin subunit alpha-4 [Beta vulgaris subsp. vulgaris] [Beta vulgaris]	-	-	-	-	-	-	-
Isoform0014153	2.37333	0.001	-11.2127	7.73012e-22	1.51154e-20	yes	-	-	-	-	-	-	-	-	-
Isoform0084665	2.37333	0.001	-11.2127	1.56851e-58	8.55541e-57	yes	KPNA4	Importin subunit alpha-6 [Noccaea caerulescens]	-	-	-	-	-	-	-
Isoform0075932	2.39	0.001	-11.2228	3.00075e-65	1.85484e-63	yes	NOMO2	PREDICTED: nodal modulator 1 [Brachypodium distachyon]	-	-	-	-	-	-	-
Isoform0081751	2.39333	0.001	-11.2248	7.16202e-59	3.92317e-57	yes	ERP44	protein disulfide isomerase family protein TaPDIL1-1gamma [Triticum aestivum]	Genetic Information Processing	Folding, sorting and degradation	ko04141//Protein processing in endoplasmic reticulum	K09580	-	-	-
Isoform0077603	2.4	0.001	-11.2288	5.82897e-56	3.04129e-54	yes	lola	Longitudinals lacking protein, isoforms H/M/V, partial [Anthurium amnicola]	-	-	-	-	-	-	-
Isoform0102310	2.40333	0.001	-11.2308	1.2203e-78	9.44123e-77	yes	aldh4a1	1-pyrroline-5-carboxylate dehydrogenase [Galdieria sulphuraria]	Metabolism	Carbohydrate metabolism;Amino acid metabolism;Lipid metabolism;Global and Overview;Metabolism of other amino acids	ko01100//Metabolic pathways;ko01110//Biosynthesis of secondary metabolites;ko01130//Biosynthesis of antibiotics;ko01120//Microbial metabolism in diverse environments;ko00010//Glycolysis / Gluconeogenesis;ko00620//Pyruvate metabolism;ko00071//Fatty acid degradation;ko00040//Pentose and glucuronate interconversions;ko00561//Glycerolipid metabolism;ko00330//Arginine and proline metabolism;ko00280//V…	K00128	-	GO:0016620//oxidoreductase activity, acting on the aldehyde or oxo group of donors, NAD or NADP as acceptor	GO:0010033//response to organic substance;GO:0044237//cellular metabolic process;GO:0044710//single-organism metabolic process;GO:0044763//single-organism cellular process;GO:1901360//organic cyclic compound metabolic process;GO:1901564//organonitrogen compound metabolic process
Isoform0038155	2.40667	0.001	-11.2328	1.17241e-38	4.0371e-37	yes	lolal	Longitudinals lacking protein, isoforms H/M/V, partial [Anthurium amnicola]	-	-	-	-	-	-	-
Isoform0047197	2.41667	0.001	-11.2388	5.73272e-55	2.94209e-53	yes	Mcfd2	--	-	-	-	-	-	-	-
Isoform0066759	2.43333	0.001	-11.2487	8.49341e-39	2.93959e-37	yes	Nucb2	hypothetical protein VOLCADRAFT_56229 [Volvox carteri f. nagariensis]	-	-	-	-	-	-	-
Isoform0032945	2.43667	0.001	-11.2507	5.87244e-36	1.88664e-34	yes	CBS	cystathionine beta-synthase [Nannochloropsis gaditana]	Metabolism	Amino acid metabolism;Energy metabolism;Global and Overview	ko01100//Metabolic pathways;ko01110//Biosynthesis of secondary metabolites;ko01130//Biosynthesis of antibiotics;ko01120//Microbial metabolism in diverse environments;ko01200//Carbon metabolism;ko01230//Biosynthesis of amino acids;ko00270//Cysteine and methionine metabolism;ko00920//Sulfur metabolism	K01738	-	-	GO:0019344//cysteine biosynthetic process
Isoform0128386	2.44	0.001	-11.2527	1.57832e-82	1.28697e-80	yes	Cg25C	PREDICTED: cuticle collagen 2C-like isoform X1 [Vigna radiata var. radiata] [Vigna radiata]	-	-	-	-	-	-	-
Isoform0077291	2.44333	0.001	-11.2546	7.08183e-67	4.49196e-65	yes	UBQLN1	PREDICTED: ubiquitin domain-containing protein DSK2a-like [Brachypodium distachyon]	Genetic Information Processing	Folding, sorting and degradation	ko04141//Protein processing in endoplasmic reticulum	K04523	-	-	-
Isoform0126155	2.45	0.001	-11.2586	2.43711e-65	1.50861e-63	yes	flr	transducin family protein / WD-40 repeat family protein [Klebsormidium flaccidum]	-	-	-	-	-	-	-
Isoform0080279	2.45333	0.001	-11.2605	3.10833e-55	1.60098e-53	yes	clptm1	PREDICTED: cleft lip and palate transmembrane protein 1 homolog isoform X3 [Solanum tuberosum]	-	-	-	-	-	-	-
Isoform0006264	2.46	0.001	-11.2644	0.0201241	0.044391	yes	-	-	-	-	-	-	-	-	-
Isoform0079985	2.46	0.001	-11.2644	3.33247e-62	1.95548e-60	yes	Cryz	unnamed protein product [Chondrus crispus]	-	-	-	-	-	-	-
Isoform0076052	2.47333	0.001	-11.2722	5.92968e-49	2.66158e-47	yes	CG32795	PREDICTED: transmembrane protein 120 homolog [Oryza sativa Japonica Group]	-	-	-	-	-	-	-
Isoform0017639	2.47667	0.001	-11.2742	2.50362e-35	7.90503e-34	yes	D11DS	stearoyl- desaturase 5 [Nannochloropsis gaditana]	Metabolism	Global and Overview;Lipid metabolism	ko01212//Fatty acid metabolism;ko01040//Biosynthesis of unsaturated fatty acids	K00507	-	-	-
Isoform0070182	2.48	0.001	-11.2761	5.26568e-59	2.89057e-57	yes	-	-	-	-	-	-	-	-	-
Isoform0075169	2.48333	0.001	-11.2781	1.26375e-50	5.8735e-49	yes	Pp1alpha-96A	Serine/threonine-protein phosphatase PP1 [Anthurium amnicola]	Genetic Information Processing	Translation	ko03015//mRNA surveillance pathway	K06269	-	GO:0003824//catalytic activity	GO:0006796//phosphate-containing compound metabolic process
Isoform0126261	2.48667	0.001	-11.28	3.29355e-41	1.21413e-39	yes	APN2	PREDICTED: aminopeptidase M1 [Theobroma cacao]	Metabolism	Global and Overview;Metabolism of other amino acids	ko01100//Metabolic pathways;ko00480//Glutathione metabolism	K11140	-	-	-
Isoform0121344	2.49	0.001	-11.2819	1.55465e-38	5.33473e-37	yes	AHSA1	Aha1 domain-containing protein [Klebsormidium flaccidum]	-	-	-	-	-	-	-
Isoform0036613	2.50667	0.001	-11.2916	4.39587e-39	1.53091e-37	yes	-	-	-	-	-	-	-	-	-
Isoform0097447	2.51333	0.001	-11.2954	2.57626e-69	1.70479e-67	yes	Rab11a	Ras-related protein Rab-11B [Anthurium amnicola]	Cellular Processes	Transport and catabolism	ko04144//Endocytosis	K07904	-	GO:0032550//purine ribonucleoside binding	GO:0008104//protein localization;GO:0035556//intracellular signal transduction
Isoform0076355	2.52	0.001	-11.2992	4.3589e-72	3.03114e-70	yes	Ganab	Glucosidase II catalytic (alpha) subunit and related enzymes [Klebsormidium flaccidum]	Metabolism;Genetic Information Processing	Folding, sorting and degradation;Global and Overview;Glycan biosynthesis and metabolism	ko01100//Metabolic pathways;ko04141//Protein processing in endoplasmic reticulum;ko00510//N-Glycan biosynthesis	K05546	-	-	-
Isoform0062299	2.53	0.001	-11.3049	1.45525e-37	4.88281e-36	yes	OSGIN2	Ankyrin-1 [Symbiodinium microadriaticum]	-	-	-	-	-	-	-
Isoform0034366	2.53333	0.001	-11.3068	1.67648e-38	5.74969e-37	yes	CG3887	PREDICTED: selT-like protein [Pyrus x bretschneideri]	-	-	-	-	-	-	-
Isoform0081356	2.53333	0.001	-11.3068	4.00492e-53	1.97948e-51	yes	Rpd3	histone deacetylase 1 [Emiliania huxleyi CCMP1516]	-	-	-	-	GO:0043231//intracellular membrane-bounded organelle	GO:0017136//NAD-dependent histone deacetylase activity	GO:0010468//regulation of gene expression;GO:0016575//histone deacetylation;GO:0034645//cellular macromolecule biosynthetic process
Isoform0031700	2.54333	0.001	-11.3125	1.55006e-35	4.92082e-34	yes	Canx	calnexin, partial [Chrysochromulina sp. CCMP291]	Genetic Information Processing;Cellular Processes	Folding, sorting and degradation;Transport and catabolism	ko04141//Protein processing in endoplasmic reticulum;ko04145//Phagosome	K08054	-	-	-
Isoform0031116	2.54667	0.001	-11.3144	5.48372e-46	2.30069e-44	yes	GLUL	glutamine synthetase family protein [Populus trichocarpa]	Metabolism	Global and Overview;Energy metabolism;Amino acid metabolism;Carbohydrate metabolism	ko01100//Metabolic pathways;ko01120//Microbial metabolism in diverse environments;ko01230//Biosynthesis of amino acids;ko00630//Glyoxylate and dicarboxylate metabolism;ko00250//Alanine, aspartate and glutamate metabolism;ko00910//Nitrogen metabolism;ko00220//Arginine biosynthesis	K01915	-	-	-
Isoform0069805	2.54667	0.001	-11.3144	6.54412e-60	3.65958e-58	yes	AGO2	PREDICTED: protein argonaute MEL1-like [Phoenix dactylifera]	-	-	-	-	-	-	-
Isoform0090221	2.55333	0.001	-11.3182	6.71511e-56	3.49795e-54	yes	copg2	PREDICTED: coatomer subunit gamma isoform X1 [Citrus sinensis]	-	-	-	-	-	-	-
Isoform0068378	2.55667	0.001	-11.32	4.51447e-68	2.93003e-66	yes	Rpn2	26S proteasome regulatory complex subunit RPN2/PSMD1 [Klebsormidium flaccidum]	Genetic Information Processing	Folding, sorting and degradation	ko03050//Proteasome	K03032	-	-	-
Isoform0074977	2.55667	0.001	-11.32	2.23299e-56	1.1703e-54	yes	LAPTM4A	--	-	-	-	-	-	-	-
Isoform0095137	2.56	0.001	-11.3219	4.31037e-76	3.21484e-74	yes	SYNGR1	--	-	-	-	-	-	-	-
Isoform0066713	2.56667	0.001	-11.3257	5.24758e-38	1.77602e-36	yes	OXCT1	3-oxoacid transferase 1 [Chrysochromulina sp. CCMP291]	-	-	-	-	-	GO:0016740//transferase activity	-
Isoform0011213	2.57333	0.001	-11.3294	1.85079e-23	3.86985e-22	yes	emc	--	-	-	-	-	-	-	-
Isoform0066537	2.57667	0.001	-11.3313	1.44357e-39	5.09643e-38	yes	Mitofilin	mitochondrion protein [Nannochloropsis gaditana CCMP526]	-	-	-	-	-	-	-
Isoform0070609	2.57667	0.001	-11.3313	2.88623e-64	1.75534e-62	yes	faah2a	fatty-acid amide hydrolase 2 [Chrysochromulina sp. CCMP291]	Metabolism;Genetic Information Processing	Translation;Global and Overview	ko01100//Metabolic pathways;ko00970//Aminoacyl-tRNA biosynthesis	K02433	-	-	-
Isoform0105603	2.57667	0.001	-11.3313	2.70402e-49	1.21968e-47	yes	pol	retroelement pol polyprotein-like [Arabidopsis thaliana]	-	-	-	-	-	-	-
Isoform0127526	2.57667	0.001	-11.3313	4.13266e-85	3.48249e-83	yes	OGDH	2-oxoglutarate e1 subunit [Chrysochromulina sp. CCMP291]	Metabolism	Amino acid metabolism;Carbohydrate metabolism;Global and Overview	ko01100//Metabolic pathways;ko01110//Biosynthesis of secondary metabolites;ko01130//Biosynthesis of antibiotics;ko01120//Microbial metabolism in diverse environments;ko01200//Carbon metabolism;ko00020//Citrate cycle (TCA cycle);ko00310//Lysine degradation;ko00380//Tryptophan metabolism	K00164	-	-	-
Isoform0057974	2.58333	0.001	-11.335	2.20076e-43	8.59884e-42	yes	CalpA	PREDICTED: calpain-type cysteine protease DEK1-like [Nicotiana tabacum]	-	-	-	-	GO:0043227//membrane-bounded organelle;GO:0044424//intracellular part;GO:0044425//membrane part	GO:0016787//hydrolase activity	GO:0007275//multicellular organism development;GO:0048856//anatomical structure development
Isoform0099959	2.59333	0.001	-11.3406	6.02147e-70	4.04288e-68	yes	Copb2	coatomer subunit beta [Klebsormidium flaccidum]	-	-	-	-	-	-	-
Isoform0002291	2.59667	0.001	-11.3424	3.55545e-08	2.56918e-07	yes	Hypk	PREDICTED: huntingtin-interacting protein K [Raphanus sativus]	-	-	-	-	GO:0044444//cytoplasmic part	-	-
Isoform0042890	2.6	0.001	-11.3443	3.96816e-54	2.00685e-52	yes	SYP	--	-	-	-	-	-	-	-
Isoform0055761	2.61333	0.001	-11.3517	1.0184e-31	2.86561e-30	yes	pyroxd1	FAD/NAD(P)-binding domain-containing protein [Coccomyxa subellipsoidea C-169]	-	-	-	-	-	-	-
Isoform0006028	2.61667	0.001	-11.3535	0.00615171	0.0159115	yes	-	-	-	-	-	-	-	-	-
Isoform0094316	2.61667	0.001	-11.3535	2.77325e-68	1.80998e-66	yes	STT3B	PREDICTED: dolichyl-diphosphooligosaccharide--protein glycosyltransferase subunit STT3B [Sesamum indicum]	Metabolism;Genetic Information Processing	Global and Overview;Folding, sorting and degradation;Glycan biosynthesis and metabolism	ko01100//Metabolic pathways;ko04141//Protein processing in endoplasmic reticulum;ko00510//N-Glycan biosynthesis	K07151	-	-	-
Isoform0043131	2.62333	0.001	-11.3572	8.41119e-49	3.76622e-47	yes	-	-	-	-	-	-	-	-	-
Isoform0057315	2.63	0.001	-11.3608	1.9908e-44	7.9998e-43	yes	Spg7	PREDICTED: ATP-dependent zinc metalloprotease FTSH 8, mitochondrial-like [Nicotiana tomentosiformis]	-	-	-	-	-	-	-
Isoform0070077	2.63	0.001	-11.3608	4.91261e-74	3.53675e-72	yes	Pka-C1	cAMP-dependent protein kinase type 1 [Anthurium amnicola]	-	-	-	-	-	GO:0016301//kinase activity	GO:0009987//cellular process
Isoform0058465	2.63333	0.001	-11.3627	2.36577e-31	6.59337e-30	yes	Serpinb12	serpin-ZX-like protein [Medicago truncatula]	-	-	-	-	-	-	-
Isoform0071301	2.67333	0.001	-11.3844	9.78236e-46	4.08153e-44	yes	gpt2	alanine transaminase [Gracilariopsis lemaneiformis]	Metabolism	Global and Overview;Energy metabolism;Carbohydrate metabolism;Amino acid metabolism	ko01100//Metabolic pathways;ko01110//Biosynthesis of secondary metabolites;ko01130//Biosynthesis of antibiotics;ko01120//Microbial metabolism in diverse environments;ko01200//Carbon metabolism;ko01230//Biosynthesis of amino acids;ko00630//Glyoxylate and dicarboxylate metabolism;ko00710//Carbon fixation in photosynthetic organisms;ko00260//Glycine, serine and threonine metabolism;ko01210//2-Oxocar…	K14272	GO:0043231//intracellular membrane-bounded organelle;GO:0044444//cytoplasmic part	GO:0008483//transaminase activity	GO:0044248//cellular catabolic process;GO:0044249//cellular biosynthetic process;GO:0044712//single-organism catabolic process;GO:1901605//alpha-amino acid metabolic process
Isoform0090343	2.69667	0.001	-11.397	1.03222e-65	6.4424e-64	yes	ppp1cb	Serine/threonine-protein phosphatase PP1 [Anthurium amnicola]	Genetic Information Processing	Translation	ko03015//mRNA surveillance pathway	K06269	-	GO:0003824//catalytic activity	GO:0006796//phosphate-containing compound metabolic process
Isoform0040171	2.70333	0.001	-11.4005	1.01019e-49	4.60018e-48	yes	D11DS	stearoyl- desaturase 5 [Nannochloropsis gaditana]	Metabolism	Global and Overview;Lipid metabolism	ko01212//Fatty acid metabolism;ko01040//Biosynthesis of unsaturated fatty acids	K00507	-	-	-
Isoform0033221	2.70667	0.001	-11.4023	3.04356e-31	8.45486e-30	yes	NLGN4X	Venom carboxylesterase-6 [Anthurium amnicola]	Metabolism	Lipid metabolism	ko00564//Glycerophospholipid metabolism	K01049	-	-	-
Isoform0104207	2.71	0.001	-11.4041	5.25275e-73	3.7028e-71	yes	OGDH	2-oxoglutarate e1 subunit [Chrysochromulina sp. CCMP291]	Metabolism	Global and Overview;Carbohydrate metabolism;Amino acid metabolism	ko01100//Metabolic pathways;ko01110//Biosynthesis of secondary metabolites;ko01130//Biosynthesis of antibiotics;ko01120//Microbial metabolism in diverse environments;ko01200//Carbon metabolism;ko00020//Citrate cycle (TCA cycle);ko00310//Lysine degradation;ko00380//Tryptophan metabolism	K00164	-	-	-
Isoform0126740	2.71333	0.001	-11.4059	9.94966e-61	5.69031e-59	yes	-	-	-	-	-	-	-	-	-
Isoform0096231	2.72333	0.001	-11.4112	2.04278e-85	1.72934e-83	yes	IARS	PREDICTED: isoleucine--tRNA ligase, cytoplasmic [Citrus sinensis]	Genetic Information Processing	Translation	ko00970//Aminoacyl-tRNA biosynthesis	K01870	-	GO:0003824//catalytic activity	GO:0044267//cellular protein metabolic process;GO:0044710//single-organism metabolic process;GO:1901576//organic substance biosynthetic process
Isoform0110905	2.73333	0.001	-11.4164	7.63502e-138	1.198e-135	yes	Mhc	Myosin heavy chain, muscle [Anthurium amnicola]	-	-	-	-	-	-	-
Isoform0109228	2.74333	0.001	-11.4217	2.37511e-97	2.33171e-95	yes	hts	Alpha-adducin [Symbiodinium microadriaticum]	-	-	-	-	-	-	-
Isoform0067558	2.76333	0.001	-11.4322	3.17329e-43	1.23238e-41	yes	Pabp2	PREDICTED: polyadenylate-binding protein 2 isoform X2 [Malus domestica]	Genetic Information Processing	Translation	ko03015//mRNA surveillance pathway	K14396	-	-	-
Isoform0034196	2.76667	0.001	-11.4339	1.4568e-49	6.61052e-48	yes	rars	arginyl-tRNA synthetase [Blastocystis sp. ATCC 50177/Nand II]	Genetic Information Processing	Translation	ko00970//Aminoacyl-tRNA biosynthesis	K01887	-	-	-
Isoform0020038	2.77	0.001	-11.4357	2.94242e-17	4.59726e-16	yes	MRPL3	50S ribosomal protein L3-2 [Monoraphidium neglectum]	Genetic Information Processing	Translation	ko03010//Ribosome	K02906	-	-	-
Isoform0046654	2.78333	0.001	-11.4426	9.27719e-44	3.65704e-42	yes	SPON1	Hemicentin-1 [Symbiodinium microadriaticum]	-	-	-	-	-	-	-
Isoform0122592	2.78333	0.001	-11.4426	1.42097e-45	5.90384e-44	yes	Tomm70a	Mitochondrial import receptor subunit tom-70, partial [Anthurium amnicola]	-	-	-	-	-	-	-
Isoform0045092	2.8	0.001	-11.4512	1.70716e-48	7.58588e-47	yes	Tars	threonyl-tRNA synthetase [Blastocystis sp. subtype 4]	Genetic Information Processing	Translation	ko00970//Aminoacyl-tRNA biosynthesis	K01868	-	-	-
Isoform0077247	2.81	0.001	-11.4564	3.59264e-64	2.17775e-62	yes	Cbp53E	calmodulin [Pyropia yezoensis]	-	-	-	-	-	-	-
Isoform0036331	2.81333	0.001	-11.4581	9.10823e-59	4.98289e-57	yes	GYG1	Glycosyltransferase, family GT8 [Ectocarpus siliculosus]	-	-	-	-	-	-	-
Isoform0068514	2.81333	0.001	-11.4581	3.33002e-71	2.27625e-69	yes	Atp6v0a1	V0/A0 complex, 116-kDa subunit of ATPase [Coccomyxa subellipsoidea C-169]	Metabolism;Cellular Processes	Transport and catabolism;Energy metabolism;Global and Overview	ko01100//Metabolic pathways;ko00190//Oxidative phosphorylation;ko04145//Phagosome	K02154	-	-	GO:0006810//transport
Isoform0128448	2.82333	0.001	-11.4632	1.84457e-95	1.76502e-93	yes	Ddx17	ATP-dependent RNA helicase p62 [Anthurium amnicola]	Genetic Information Processing	Transcription	ko03040//Spliceosome	K12823	-	GO:0016787//hydrolase activity;GO:0097159//organic cyclic compound binding;GO:1901363//heterocyclic compound binding	-
Isoform0092052	2.82667	0.001	-11.4649	2.28319e-53	1.13285e-51	yes	GDI2	rab GDP dissociation inhibitor protein [Chlamydomonas reinhardtii]	-	-	-	-	-	-	-
Isoform0022428	2.84	0.001	-11.4717	1.01782e-32	2.95857e-31	yes	ENSA	--	-	-	-	-	-	-	-
Isoform0107241	2.85667	0.001	-11.4801	1.34034e-104	1.44743e-102	yes	pgant5	Glycosyltransferase, family GT27 [Chondrus crispus]	-	-	-	-	-	-	-
Isoform0018868	2.86667	0.001	-11.4852	3.20494e-39	1.11919e-37	yes	At1g73050	Glucose-methanol-choline oxidoreductase, partial [Cynara cardunculus var. scolymus] [Cynara cardunculus]	Metabolism	Metabolism of other amino acids;Global and Overview	ko01110//Biosynthesis of secondary metabolites;ko00460//Cyanoamino acid metabolism	K08248	-	-	-
Isoform0126251	2.86667	0.001	-11.4852	2.18728e-57	1.16632e-55	yes	Npepps	puromycin-sensitive aminopeptidase-like protein [Medicago truncatula]	-	-	-	-	-	-	-
Isoform0126916	2.87667	0.001	-11.4902	2.46116e-75	1.80421e-73	yes	BTG2	protein tob1 [Chrysochromulina sp. CCMP291]	-	-	-	-	-	-	-
Isoform0095256	2.91	0.001	-11.5068	1.94132e-89	1.73851e-87	yes	Ipo7	PREDICTED: importin beta-like SAD2 [Gossypium arboreum]	-	-	-	-	-	-	-
Isoform0041771	2.92667	0.001	-11.515	4.59629e-42	1.73214e-40	yes	RAB2A	Rab2, rab family GTPase [Emiliania huxleyi CCMP1516]	-	-	-	-	GO:0009536//plastid;GO:0016020//membrane	GO:0032550//purine ribonucleoside binding	GO:0006605//protein targeting;GO:0035556//intracellular signal transduction
Isoform0064299	2.92667	0.001	-11.515	3.09738e-51	1.46553e-49	yes	At1g73050	Glucose-methanol-choline oxidoreductase, partial [Cynara cardunculus var. scolymus] [Cynara cardunculus]	Metabolism	Global and Overview;Metabolism of other amino acids	ko01110//Biosynthesis of secondary metabolites;ko00460//Cyanoamino acid metabolism	K08248	-	-	-
Isoform0039643	2.93333	0.001	-11.5183	5.06741e-49	2.27773e-47	yes	kay	--	-	-	-	-	-	-	-
Isoform0039826	2.94	0.001	-11.5216	3.82251e-48	1.68687e-46	yes	-	-	-	-	-	-	-	-	-
Isoform0120654	2.96667	0.001	-11.5346	3.10363e-43	1.20605e-41	yes	CALU	calcium-binding EF hand family protein [Arabidopsis lyrata subsp. lyrata] [Arabidopsis lyrata]	-	-	-	-	GO:0044464//cell part	-	-
Isoform0111587	2.98	0.001	-11.5411	0.000328235	0.00118742	yes	-	-	-	-	-	-	-	-	-
Isoform0066111	2.98333	0.001	-11.5427	1.06405e-51	5.09079e-50	yes	SRP72	SRP72 domain-containing protein/Apc3 domain-containing protein [Cephalotus follicularis]	Genetic Information Processing	Folding, sorting and degradation	ko03060//Protein export	K03108	-	-	-
Isoform0084898	2.99667	0.001	-11.5491	2.7723e-70	1.87015e-68	yes	GA10892	Mannose-1-phosphate guanylyltransferase 1 [Zea mays]	Metabolism	Carbohydrate metabolism;Global and Overview	ko01100//Metabolic pathways;ko01110//Biosynthesis of secondary metabolites;ko00520//Amino sugar and nucleotide sugar metabolism;ko00051//Fructose and mannose metabolism	K00966	-	GO:0016772//transferase activity, transferring phosphorus-containing groups	-
Isoform0016388	3	0.001	-11.5507	1.44979e-31	4.06079e-30	yes	-	-	-	-	-	-	-	-	-
Isoform0024253	3.01667	0.001	-11.5587	2.12474e-28	5.3371e-27	yes	Drg2	Developmentally regulated G-protein 1 isoform 3 [Theobroma cacao]	-	-	-	-	-	GO:0003824//catalytic activity;GO:0032550//purine ribonucleoside binding	-
Isoform0079868	3.01667	0.001	-11.5587	8.44187e-60	4.70854e-58	yes	atp6v0a1	H+-or Na+-translocating f-type, v-type and A-type ATPase superfamily [Micromonas commoda]	Metabolism;Cellular Processes	Energy metabolism;Transport and catabolism;Global and Overview	ko01100//Metabolic pathways;ko00190//Oxidative phosphorylation;ko04145//Phagosome	K02154	-	-	GO:0006810//transport
Isoform0021487	3.03667	0.001	-11.5683	1.30165e-31	3.65304e-30	yes	-	-	-	-	-	-	-	-	-
Isoform0084556	3.03667	0.001	-11.5683	2.16977e-56	1.13763e-54	yes	Psmd2	PREDICTED: 26S proteasome non-ATPase regulatory subunit 2 homolog A-like [Malus domestica]	Genetic Information Processing	Folding, sorting and degradation	ko03050//Proteasome	K03028	-	-	-
Isoform0056502	3.04	0.001	-11.5699	5.65951e-45	2.30949e-43	yes	SARS2	serine--tRNA ligase, chloroplast or mitochondrial [Chondrus crispus]	Genetic Information Processing	Translation	ko00970//Aminoacyl-tRNA biosynthesis	K01875	-	-	-
Isoform0092409	3.04333	0.001	-11.5714	1.65e-90	1.49323e-88	yes	ABCC5	PREDICTED: ABC transporter C family member 1-like isoform X1 [Camelina sativa]	-	-	-	-	-	-	-
Isoform0058454	3.04667	0.001	-11.573	1.94435e-45	8.05496e-44	yes	-	-	-	-	-	-	-	-	-
Isoform0014554	3.06	0.001	-11.5793	1.27987e-33	3.83656e-32	yes	-	-	-	-	-	-	-	-	-
Isoform0100247	3.06333	0.001	-11.5809	2.48101e-93	2.32383e-91	yes	Mhc	Myosin heavy chain, muscle [Anthurium amnicola]	-	-	-	-	-	-	-
Isoform0062376	3.08	0.001	-11.5887	1.19156e-48	5.32054e-47	yes	ier5l	--	-	-	-	-	-	-	-
Isoform0088243	3.09667	0.001	-11.5965	9.24268e-78	7.06999e-76	yes	GFPT2	Glucosamine--fructose-6-phosphate aminotransferase [isomerizing] [Anthurium amnicola]	Metabolism	Global and Overview;Carbohydrate metabolism;Amino acid metabolism	ko01100//Metabolic pathways;ko01130//Biosynthesis of antibiotics;ko00520//Amino sugar and nucleotide sugar metabolism;ko00250//Alanine, aspartate and glutamate metabolism	K00820	-	-	GO:0008152//metabolic process
Isoform0021144	3.11333	0.001	-11.6042	5.66105e-45	2.30949e-43	yes	colt	mitochondrial carnitine/acylcarnitine carrier protein [Thalassiosira pseudonana CCMP1335]	-	-	-	-	GO:0009536//plastid	-	GO:0044765//single-organism transport
Isoform0070474	3.11333	0.001	-11.6042	9.4375e-78	7.21043e-76	yes	Rab11a	Ras-related protein Rab-11B [Anthurium amnicola]	Cellular Processes	Transport and catabolism	ko04144//Endocytosis	K07904	-	GO:0032550//purine ribonucleoside binding	GO:0008104//protein localization;GO:0035556//intracellular signal transduction
Isoform0009126	3.13333	0.001	-11.6135	6.58408e-33	1.92341e-31	yes	-	-	-	-	-	-	-	-	-
Isoform0067053	3.13333	0.001	-11.6135	2.58333e-51	1.22456e-49	yes	ndfip1	--	-	-	-	-	-	-	-
Isoform0065119	3.13667	0.001	-11.615	1.26267e-58	6.89897e-57	yes	Gars	PREDICTED: glycine--tRNA ligase, mitochondrial 1-like [Pyrus x bretschneideri]	Genetic Information Processing	Translation	ko00970//Aminoacyl-tRNA biosynthesis	K01880	-	-	-
Isoform0042023	3.16	0.001	-11.6257	3.86575e-66	2.43162e-64	yes	AdipoR	PREDICTED: heptahelical transmembrane protein 4-like isoform X2 [Lupinus angustifolius]	-	-	-	-	-	-	-
Isoform0023178	3.17667	0.001	-11.6333	9.07725e-19	1.53305e-17	yes	NIP1	PREDICTED: NEP1-interacting protein-like 1 [Ipomoea nil]	-	-	-	-	-	-	-
Isoform0051475	3.18	0.001	-11.6348	3.59309e-53	1.77661e-51	yes	infB	--	-	-	-	-	-	-	-
Isoform0073612	3.18667	0.001	-11.6378	1.09055e-68	7.15389e-67	yes	FHL2	Muscle LIM protein Mlp84B [Symbiodinium microadriaticum]	-	-	-	-	-	-	-
Isoform0063543	3.19	0.001	-11.6393	2.03044e-56	1.06501e-54	yes	Moe	--	-	-	-	-	-	-	-
Isoform0101712	3.2	0.001	-11.6439	4.99137e-111	5.82589e-109	yes	rpoB	RNA polymerase beta subunit (chloroplast) [Chrysanthemum x morifolium]	Metabolism;Genetic Information Processing	Global and Overview;Nucleotide metabolism;Transcription	ko01100//Metabolic pathways;ko00230//Purine metabolism;ko00240//Pyrimidine metabolism;ko03020//RNA polymerase	K03043	GO:0009536//plastid	GO:0001882//nucleoside binding;GO:0034062//RNA polymerase activity	GO:0034645//cellular macromolecule biosynthetic process
Isoform0006653	3.21	0.001	-11.6484	0.00422958	0.0114886	yes	-	-	-	-	-	-	-	-	-
Isoform0088394	3.22333	0.001	-11.6543	2.96135e-87	2.55751e-85	yes	CAP1	cyclase-associated protein 1 [Ananas comosus]	-	-	-	-	-	-	-
Isoform0060814	3.24	0.001	-11.6618	4.43603e-41	1.62969e-39	yes	-	-	-	-	-	-	-	-	-
Isoform0090521	3.24333	0.001	-11.6633	2.42855e-73	1.72329e-71	yes	BGLU27	PREDICTED: beta-glucosidase 42-like [Ziziphus jujuba]	Metabolism	Biosynthesis of other secondary metabolites;Carbohydrate metabolism;Global and Overview;Metabolism of other amino acids	ko01100//Metabolic pathways;ko01110//Biosynthesis of secondary metabolites;ko00500//Starch and sucrose metabolism;ko00940//Phenylpropanoid biosynthesis;ko00460//Cyanoamino acid metabolism	K01188	-	-	-
Isoform0047332	3.25333	0.001	-11.6677	4.11038e-54	2.07714e-52	yes	Kr-h2	--	-	-	-	-	-	-	-
Isoform0107838	3.25667	0.001	-11.6692	8.82959e-102	9.21001e-100	yes	-	-	-	-	-	-	-	-	-
Isoform0082614	3.26667	0.001	-11.6736	9.0364e-80	7.12423e-78	yes	IPO4	PREDICTED: probable importin subunit beta-4 [Fragaria vesca subsp. vesca] [Fragaria vesca]	-	-	-	-	-	-	-
Isoform0071488	3.27	0.001	-11.6751	1.11033e-75	8.20505e-74	yes	HNRNPK	PREDICTED: KH domain-containing protein HEN4 [Ipomoea nil]	-	-	-	-	-	-	-
Isoform0099667	3.28333	0.001	-11.6809	2.52801e-96	2.45555e-94	yes	IPO5	PREDICTED: importin-5 [Cucumis sativus]	-	-	-	-	-	-	-
Isoform0010379	3.29333	0.001	-11.6853	6.47437e-36	2.07587e-34	yes	DNAJB11	PREDICTED: dnaJ protein ERDJ3B [Glycine max]	Genetic Information Processing	Folding, sorting and degradation	ko04141//Protein processing in endoplasmic reticulum	K09517	-	-	-
Isoform0024286	3.30333	0.001	-11.6897	1.40192e-38	4.82222e-37	yes	CCD1	9-cis carotenoid cleavage dioxygenase 1 [Tagetes erecta]	-	-	-	-	-	-	GO:0044710//single-organism metabolic process
Isoform0034966	3.31667	0.001	-11.6955	4.15091e-49	1.86839e-47	yes	-	-	-	-	-	-	-	-	-
Isoform0036122	3.32667	0.001	-11.6999	3.1227e-60	1.7616e-58	yes	Alas1	5-aminolevulinate synthase, mitochondrial [Anthurium amnicola]	Metabolism	Global and Overview;Metabolism of cofactors and vitamins	ko01100//Metabolic pathways;ko00780//Biotin metabolism	K00652	-	-	-
Isoform0032095	3.33333	0.001	-11.7027	1.52397e-62	8.97948e-61	yes	MSL8	Like-Sm (LSM) domain-containing protein [Cynara cardunculus var. scolymus] [Cynara cardunculus]	-	-	-	-	-	-	-
Isoform0047541	3.34	0.001	-11.7056	6.85162e-66	4.28879e-64	yes	Arcn1	coatomer subunit delta-like [Cajanus cajan]	-	-	-	-	-	-	GO:0006810//transport
Isoform0035358	3.34333	0.001	-11.7071	9.58874e-54	4.79467e-52	yes	RER1	rer1a protein [Chrysochromulina sp. CCMP291]	-	-	-	-	-	-	-
Isoform0110627	3.37	0.001	-11.7185	2.58533e-138	4.08153e-136	yes	Chc	PREDICTED: clathrin heavy chain 1-like [Elaeis guineensis]	Cellular Processes	Transport and catabolism	ko04144//Endocytosis	K04646	GO:0030118//clathrin coat;GO:0030659//cytoplasmic vesicle membrane	-	GO:0006810//transport
Isoform0057284	3.39	0.001	-11.7271	4.32195e-64	2.61737e-62	yes	Hrb87F	PREDICTED: heterogeneous nuclear ribonucleoprotein 1 [Solanum tuberosum]	Genetic Information Processing	Translation	ko03015//mRNA surveillance pathway	K14411	-	-	-
Isoform0085442	3.39	0.001	-11.7271	3.88349e-66	2.44158e-64	yes	Tret1	PREDICTED: sugar transporter ERD6-like 6 [Eucalyptus grandis]	-	-	-	-	-	-	-
Isoform0006082	3.42	0.001	-11.7398	1.14658e-21	2.2234e-20	yes	-	-	-	-	-	-	-	-	-
Isoform0119196	3.42	0.001	-11.7398	7.27412e-54	3.65149e-52	yes	Gs2	Glutamine synthetase [Anthurium amnicola]	Metabolism	Amino acid metabolism;Carbohydrate metabolism;Energy metabolism;Global and Overview	ko01100//Metabolic pathways;ko01120//Microbial metabolism in diverse environments;ko01230//Biosynthesis of amino acids;ko00630//Glyoxylate and dicarboxylate metabolism;ko00250//Alanine, aspartate and glutamate metabolism;ko00910//Nitrogen metabolism;ko00220//Arginine biosynthesis	K01915	-	GO:0003824//catalytic activity	-
Isoform0086754	3.42333	0.001	-11.7412	3.9244e-82	3.18986e-80	yes	-	-	-	-	-	-	-	-	-
Isoform0092948	3.42333	0.001	-11.7412	1.10665e-103	1.18019e-101	yes	EIF4G2	PREDICTED: eukaryotic translation initiation factor 4G-like [Ipomoea nil]	Genetic Information Processing	Translation	ko03013//RNA transport	K03260	-	-	GO:0044238//primary metabolic process;GO:0044260//cellular macromolecule metabolic process
Isoform0051470	3.43667	0.001	-11.7468	1.55789e-51	7.42587e-50	yes	LYPLA1	lysophospholipase II [Nannochloropsis gaditana CCMP526]	Metabolism	Lipid metabolism	ko00564//Glycerophospholipid metabolism	K06130	-	-	-
Isoform0033235	3.44333	0.001	-11.7496	8.36074e-53	4.0946e-51	yes	ilvbl	acetolactate synthase large subunit [Galdieria sulphuraria]	Cellular Processes	Transport and catabolism	ko04146//Peroxisome	K12261	-	-	-
Isoform0057263	3.47667	0.001	-11.7635	3.78674e-70	2.54912e-68	yes	Mhc	Myosin heavy chain, muscle [Anthurium amnicola]	-	-	-	-	-	-	-
Isoform0125156	3.53667	0.001	-11.7882	1.62731e-70	1.1018e-68	yes	SLC10A3	PREDICTED: probable sodium/metabolite cotransporter BASS1, chloroplastic [Brassica rapa]	-	-	-	-	-	-	-
Isoform0074419	3.54667	0.001	-11.7922	6.04137e-83	4.9735e-81	yes	rap1b	ras [Rhodomonas sp. CCMP768]	-	-	-	-	-	-	GO:0007165//signal transduction
Isoform0127027	3.54667	0.001	-11.7922	9.12937e-75	6.64324e-73	yes	GlyS	Glycogen [starch] synthase [Anthurium amnicola]	-	-	-	-	-	-	-
Isoform0084472	3.55	0.001	-11.7936	7.23867e-82	5.86154e-80	yes	Rbm34	Nucleotide-binding, alpha-beta plait [Ostreococcus tauri]	-	-	-	-	-	GO:0005488//binding	-
Isoform0119847	3.56	0.001	-11.7977	1.46749e-50	6.813e-49	yes	-	-	-	-	-	-	-	-	-
Isoform0069401	3.58333	0.001	-11.8071	3.31887e-88	2.90731e-86	yes	Sec63	DnaJ-like/ Sec63 translocase subunit [Ectocarpus siliculosus]	Genetic Information Processing	Folding, sorting and degradation	ko04141//Protein processing in endoplasmic reticulum;ko03060//Protein export	K09540	-	-	-
Isoform0061537	3.59	0.001	-11.8098	3.24493e-66	2.04312e-64	yes	gpt2	alanine transaminase [Gracilariopsis lemaneiformis]	Metabolism	Energy metabolism;Carbohydrate metabolism;Amino acid metabolism;Global and Overview	ko01100//Metabolic pathways;ko01110//Biosynthesis of secondary metabolites;ko01130//Biosynthesis of antibiotics;ko01120//Microbial metabolism in diverse environments;ko01200//Carbon metabolism;ko01230//Biosynthesis of amino acids;ko00630//Glyoxylate and dicarboxylate metabolism;ko00710//Carbon fixation in photosynthetic organisms;ko00260//Glycine, serine and threonine metabolism;ko01210//2-Oxocar…	K14272	GO:0043231//intracellular membrane-bounded organelle;GO:0044444//cytoplasmic part	GO:0008483//transaminase activity	GO:0044248//cellular catabolic process;GO:0044249//cellular biosynthetic process;GO:0044712//single-organism catabolic process;GO:1901605//alpha-amino acid metabolic process
Isoform0046753	3.64	0.001	-11.8297	1.7066e-68	1.11779e-66	yes	SYP	--	-	-	-	-	-	-	-
Isoform0020650	3.64667	0.001	-11.8324	4.06584e-28	1.01141e-26	yes	-	-	-	-	-	-	-	-	-
Isoform0109997	3.64667	0.001	-11.8324	4.71277e-154	8.68907e-152	yes	Mhc	Myosin heavy chain, muscle [Anthurium amnicola]	-	-	-	-	-	-	-
Isoform0028913	3.67667	0.001	-11.8442	2.77092e-48	1.22788e-46	yes	METAP2	methionine aminopeptidase 2B [Arabidopsis thaliana]	-	-	-	-	GO:0044424//intracellular part	-	GO:0006508//proteolysis;GO:0009409//response to cold;GO:0010467//gene expression
Isoform0099211	3.71	0.001	-11.8572	5.28512e-121	6.86735e-119	yes	Mhc	Myosin heavy chain, muscle [Anthurium amnicola]	-	-	-	-	-	-	-
Isoform0048159	3.74	0.001	-11.8688	1.84779e-75	1.35689e-73	yes	Rho1	GTP-binding protein rhoA [Anthurium amnicola]	Cellular Processes	Transport and catabolism	ko04145//Phagosome	K04392	-	-	-
Isoform0042358	3.83667	0.001	-11.9056	8.25874e-66	5.16706e-64	yes	Prm	Paramyosin, long form [Anthurium amnicola]	-	-	-	-	-	-	-
Isoform0113896	3.83667	0.001	-11.9056	3.22516e-47	1.39502e-45	yes	Ugt2b15	UDP-Glycosyltransferase/glycogen phosphorylase [Coccomyxa subellipsoidea C-169]	Metabolism	Metabolism of cofactors and vitamins;Global and Overview;Carbohydrate metabolism	ko01100//Metabolic pathways;ko01110//Biosynthesis of secondary metabolites;ko00500//Starch and sucrose metabolism;ko00040//Pentose and glucuronate interconversions;ko00053//Ascorbate and aldarate metabolism;ko00860//Porphyrin and chlorophyll metabolism	K00699	-	-	-
Isoform0001051	3.86	0.001	-11.9144	1.19446e-23	2.51554e-22	yes	-	-	-	-	-	-	-	-	-
Isoform0124217	3.88667	0.001	-11.9243	1.23061e-76	9.24815e-75	yes	csnk2a1	casein kinase II catalytic subunit [Arabidopsis thaliana]	Organismal Systems;Genetic Information Processing	Translation;Environmental adaptation	ko03008//Ribosome biogenesis in eukaryotes;ko04712//Circadian rhythm - plant	K03097	-	GO:0004672//protein kinase activity;GO:0032550//purine ribonucleoside binding	GO:0006464//cellular protein modification process
Isoform0023241	3.9	0.001	-11.9293	1.75452e-27	4.25735e-26	yes	SmB	small nuclear ribonucleoprotein associated protein b [Nannochloropsis gaditana]	Genetic Information Processing	Transcription	ko03040//Spliceosome	K11086	GO:0030529//intracellular ribonucleoprotein complex;GO:0043231//intracellular membrane-bounded organelle;GO:0043232//intracellular non-membrane-bounded organelle;GO:0044444//cytoplasmic part	-	-
Isoform0065669	3.91333	0.001	-11.9342	1.06103e-60	6.06276e-59	yes	CCD1	carotenoid cleavage dioxygenase 1 [Tanacetum cinerariifolium]	-	-	-	-	-	-	-
Isoform0060909	3.91667	0.001	-11.9354	2.10449e-58	1.14449e-56	yes	LAMP1	--	-	-	-	-	-	-	-
Isoform0098282	3.94	0.001	-11.944	6.85336e-121	8.89607e-119	yes	Hdlbp	high density lipoprotein binding protein vigilin [Chrysochromulina sp. CCMP291]	-	-	-	-	-	-	-
Isoform0046376	3.95667	0.001	-11.9501	1.17971e-41	4.40192e-40	yes	At1g73050	Glucose-methanol-choline oxidoreductase, partial [Cynara cardunculus var. scolymus] [Cynara cardunculus]	Metabolism	Metabolism of other amino acids;Global and Overview	ko01110//Biosynthesis of secondary metabolites;ko00460//Cyanoamino acid metabolism	K08248	-	GO:0003824//catalytic activity	-
Isoform0024406	4.03333	0.001	-11.9778	8.47585e-47	3.63678e-45	yes	Prss16	Prolylcarboxypeptidase (angiotensinase C) (ISS) [Ostreococcus tauri]	-	-	-	-	-	-	-
Isoform0025466	4.03333	0.001	-11.9778	2.17259e-52	1.05317e-50	yes	DIM	PREDICTED: delta(24)-sterol reductase [Sesamum indicum]	Metabolism	Global and Overview;Lipid metabolism	ko01100//Metabolic pathways;ko01110//Biosynthesis of secondary metabolites;ko00100//Steroid biosynthesis	K09828	-	GO:0000166//nucleotide binding;GO:0016616//oxidoreductase activity, acting on the CH-OH group of donors, NAD or NADP as acceptor	GO:0044710//single-organism metabolic process
Isoform0079365	4.03333	0.001	-11.9778	8.41969e-95	8.00886e-93	yes	Moe	Unknown protein [Arabidopsis thaliana]	-	-	-	-	-	-	-
Isoform0011741	4.05	0.001	-11.9837	5.93657e-52	2.85408e-50	yes	CCD1	9-cis carotenoid cleavage dioxygenase 1 [Tagetes erecta]	-	-	-	-	-	-	GO:0044710//single-organism metabolic process
Isoform0002655	4.05667	0.001	-11.9861	8.8137e-19	1.48999e-17	yes	-	-	-	-	-	-	-	-	-
Isoform0019565	4.08333	0.001	-11.9955	2.67383e-36	8.66386e-35	yes	Naa10	N-alpha-acetyltransferase 11, partial [Anthurium amnicola]	-	-	-	-	-	GO:0016740//transferase activity;GO:0097159//organic cyclic compound binding	GO:0003006//developmental process involved in reproduction;GO:0010467//gene expression
Isoform0094225	4.08667	0.001	-11.9967	1.60736e-103	1.70992e-101	yes	SND1	ribonuclease TUDOR 2-like [Ananas comosus]	-	-	-	-	-	-	-
Isoform0015577	4.11333	0.001	-12.0061	1.09877e-30	2.99915e-29	yes	-	-	-	-	-	-	-	-	-
Isoform0117397	4.20333	0.001	-12.0373	9.20634e-49	4.11939e-47	yes	lark	PREDICTED: serine/arginine-rich splicing factor RS31 [Amborella trichopoda]	Genetic Information Processing	Transcription	ko03040//Spliceosome	K12893	-	-	-
Isoform0118624	4.21	0.001	-12.0396	6.5161e-64	3.93502e-62	yes	CCD4	carotenoid cleavage dioxygenase-partial protein [Chrysanthemum x morifolium]	Metabolism	Metabolism of terpenoids and polyketides;Global and Overview	ko01100//Metabolic pathways;ko01110//Biosynthesis of secondary metabolites;ko00906//Carotenoid biosynthesis	K09840	-	-	-
Isoform0128742	4.25333	0.001	-12.0544	9.34822e-144	1.54411e-141	yes	Pfas	Purine biosynthesis 4 [Theobroma cacao]	Metabolism	Global and Overview;Nucleotide metabolism	ko01100//Metabolic pathways;ko01110//Biosynthesis of secondary metabolites;ko01130//Biosynthesis of antibiotics;ko00230//Purine metabolism	K01952	GO:0043231//intracellular membrane-bounded organelle;GO:0044444//cytoplasmic part	GO:0003824//catalytic activity	GO:0044237//cellular metabolic process;GO:0044238//primary metabolic process;GO:0044281//small molecule metabolic process;GO:0044763//single-organism cellular process;GO:1901564//organonitrogen compound metabolic process
Isoform0026132	4.26333	0.001	-12.0578	1.63054e-34	5.02368e-33	yes	At5g33370	PREDICTED: GDSL esterase/lipase At5g33370-like isoform X1 [Erythranthe guttata]	-	-	-	-	-	-	-
Isoform0059071	4.27667	0.001	-12.0623	7.32322e-71	4.98989e-69	yes	CCD1	carotenoid cleavage dioxygenase 1 [Tanacetum cinerariifolium]	-	-	-	-	-	-	GO:0044710//single-organism metabolic process
Isoform0084864	4.35333	0.001	-12.0879	1.74346e-92	1.61535e-90	yes	CG5009	PREDICTED: peroxisomal acyl-coenzyme A oxidase 1-like [Lupinus angustifolius]	Metabolism;Cellular Processes	Global and Overview;Lipid metabolism;Transport and catabolism	ko01100//Metabolic pathways;ko01110//Biosynthesis of secondary metabolites;ko04146//Peroxisome;ko01212//Fatty acid metabolism;ko00592//alpha-Linolenic acid metabolism;ko00071//Fatty acid degradation;ko01040//Biosynthesis of unsaturated fatty acids	K00232	-	-	GO:0008152//metabolic process
Isoform0066626	4.36667	0.001	-12.0923	1.10393e-85	9.38252e-84	yes	DppIII	dipeptidyl peptidase 3 [Chrysochromulina sp. CCMP291]	-	-	-	-	-	-	-
Isoform0099217	4.36667	0.001	-12.0923	8.89131e-112	1.04538e-109	yes	Gpam	glycerol-3-phosphate acyltransferase [Klebsormidium flaccidum]	-	-	-	-	-	-	-
Isoform0128350	4.37667	0.001	-12.0956	2.44556e-109	2.77627e-107	yes	Atpalpha	P-ATPase family transporter: sodium/potassium ion [Ostreococcus lucimarinus CCE9901]	-	-	-	-	-	-	GO:0015672//monovalent inorganic cation transport;GO:0030001//metal ion transport
Isoform0005147	4.44	0.001	-12.1163	1.18245e-06	6.8798e-06	yes	-	-	-	-	-	-	-	-	-
Isoform0128477	4.45	0.001	-12.1196	1.079e-137	1.68892e-135	yes	SND1	ribonuclease TUDOR 2-like [Ananas comosus]	-	-	-	-	-	-	-
Isoform0021305	4.47	0.001	-12.1261	3.31732e-55	1.70794e-53	yes	betaTub56D	beta-1 tubulin [Dendrobium catenatum]	Cellular Processes	Transport and catabolism	ko04145//Phagosome	K07375	GO:0015630//microtubule cytoskeleton;GO:0032991//macromolecular complex	GO:0005198//structural molecule activity;GO:0017111//nucleoside-triphosphatase activity;GO:0032550//purine ribonucleoside binding	GO:0043623//cellular protein complex assembly;GO:0044763//single-organism cellular process
Isoform0012468	4.47667	0.001	-12.1282	1.11847e-64	6.8509e-63	yes	CCD4	carotenoid cleavage dioxygenase-partial protein [Chrysanthemum x morifolium]	Metabolism	Metabolism of terpenoids and polyketides;Global and Overview	ko01100//Metabolic pathways;ko01110//Biosynthesis of secondary metabolites;ko00906//Carotenoid biosynthesis	K09840	-	-	-
Isoform0037809	4.49	0.001	-12.1325	1.40059e-68	9.17836e-67	yes	CCD	9-cis carotenoid cleavage dioxygenase 1 [Tagetes erecta]	-	-	-	-	-	-	-
Isoform0024636	4.51333	0.001	-12.14	7.15685e-36	2.29183e-34	yes	PNC2	stigma specific peroxidase precursor [Senecio squalidus]	Metabolism	Biosynthesis of other secondary metabolites;Global and Overview	ko01100//Metabolic pathways;ko01110//Biosynthesis of secondary metabolites;ko00940//Phenylpropanoid biosynthesis	K00430	-	-	-
Isoform0114433	4.51333	0.001	-12.14	3.59098e-43	1.39039e-41	yes	-	-	-	-	-	-	-	-	-
Isoform0006124	4.53333	0.001	-12.1464	6.17245e-10	5.49809e-09	yes	-	-	-	-	-	-	-	-	-
Isoform0071156	4.53667	0.001	-12.1474	2.91357e-97	2.85596e-95	yes	NUDT4	PREDICTED: nudix hydrolase 4-like [Juglans regia]	-	-	-	-	-	-	-
Isoform0030745	4.55667	0.001	-12.1538	5.15648e-57	2.73257e-55	yes	cpa	F-actin-capping protein subunit alpha-2, partial [Anthurium amnicola]	Cellular Processes	Transport and catabolism	ko04144//Endocytosis	K10364	-	-	-
Isoform0100552	4.56667	0.001	-12.1569	2.51714e-130	3.60616e-128	yes	eIF3-S10	Eukaryotic translation initiation factor 3 subunit A [Anthurium amnicola]	Genetic Information Processing	Translation	ko03013//RNA transport	K03254	GO:0044444//cytoplasmic part	-	GO:0006412//translation
Isoform0049747	4.59333	0.001	-12.1653	3.52719e-78	2.71258e-76	yes	GlyS	Glycogen [starch] synthase [Anthurium amnicola]	-	-	-	-	-	-	-
Isoform0043480	4.61	0.001	-12.1706	4.75081e-60	2.66601e-58	yes	Ppm1b	protein phosphatase 1B [Blastocystis sp. subtype 4]	-	-	-	-	-	-	-
Isoform0024496	4.63667	0.001	-12.1789	1.29288e-44	5.22141e-43	yes	Scpep1	PREDICTED: serine carboxypeptidase-like 51 [Ipomoea nil]	-	-	-	-	-	-	-
Isoform0028570	4.66	0.001	-12.1861	7.28881e-98	7.2274e-96	yes	ubq-1	PREDICTED: polyubiquitin-A [Prunus mume]	-	-	-	-	-	-	-
Isoform0092874	4.66333	0.001	-12.1871	1.96172e-132	2.87454e-130	yes	Hdlbp	high density lipoprotein binding protein vigilin [Chrysochromulina sp. CCMP291]	-	-	-	-	-	-	-
Isoform0068204	4.66667	0.001	-12.1882	1.35047e-103	1.43902e-101	yes	14-3-3epsilon	14-3-3 protein epsilon [Anthurium amnicola]	-	-	-	-	-	-	-
Isoform0030481	4.70333	0.001	-12.1995	9.90748e-89	8.77457e-87	yes	Prm	Paramyosin, long form [Anthurium amnicola]	-	-	-	-	-	-	-
Isoform0012905	4.71333	0.001	-12.2025	4.6709e-35	1.46295e-33	yes	CXE6	Alpha/beta hydrolase fold-3, partial [Cynara cardunculus var. scolymus] [Cynara cardunculus]	-	-	-	-	-	-	-
Isoform0112164	4.72	0.001	-12.2046	7.71719e-16	1.10634e-14	yes	-	-	-	-	-	-	-	-	-
Isoform0118292	4.72667	0.001	-12.2066	2.31568e-65	1.43413e-63	yes	-	-	-	-	-	-	-	-	-
Isoform0063570	4.74333	0.001	-12.2117	2.95603e-87	2.55463e-85	yes	Pcp	--	-	-	-	-	-	-	-
Isoform0020627	4.78	0.001	-12.2228	8.51139e-62	4.95372e-60	yes	-	-	-	-	-	-	-	-	-
Isoform0040327	4.8	0.001	-12.2288	2.16434e-66	1.36676e-64	yes	BNIP3	--	-	-	-	-	-	-	-
Isoform0066896	4.8	0.001	-12.2288	3.66942e-67	2.33441e-65	yes	Snap	PREDICTED: alpha-soluble NSF attachment protein 2 [Ricinus communis]	-	-	-	-	-	-	-
Isoform0120143	4.84	0.001	-12.2408	1.03132e-71	7.10379e-70	yes	At1g73050	Glucose-methanol-choline oxidoreductase, partial [Cynara cardunculus var. scolymus] [Cynara cardunculus]	Metabolism	Metabolism of other amino acids;Global and Overview	ko01110//Biosynthesis of secondary metabolites;ko00460//Cyanoamino acid metabolism	K08248	-	GO:0003824//catalytic activity	-
Isoform0052938	4.85	0.001	-12.2438	1.1823e-73	8.43613e-72	yes	FK506-bp1	FKBP-type peptidyl-prolyl cis-trans isomerase [Helicosporidium sp. ATCC 50920]	-	-	-	-	-	GO:0016853//isomerase activity	-
Isoform0068797	4.90667	0.001	-12.2605	1.01482e-111	1.19207e-109	yes	Sply	Sphingosine-1-phosphate lyase 1, partial [Anthurium amnicola]	Metabolism	Lipid metabolism;Global and Overview	ko01100//Metabolic pathways;ko00600//Sphingolipid metabolism	K01634	GO:0043231//intracellular membrane-bounded organelle	GO:0016830//carbon-carbon lyase activity	GO:0006511//ubiquitin-dependent protein catabolic process;GO:0006665//sphingolipid metabolic process;GO:0009062//fatty acid catabolic process;GO:0009404//toxin metabolic process;GO:0016482//cytoplasmic transport;GO:0035966//response to topologically incorrect protein;GO:0043248//proteasome assembly
Isoform0084839	4.93333	0.001	-12.2683	8.57196e-104	9.16443e-102	yes	Gart	phosphoribosylamine-glycine ligase [Blastocystis sp. ATCC 50177/Nand II]	Metabolism	Nucleotide metabolism;Global and Overview	ko01100//Metabolic pathways;ko01110//Biosynthesis of secondary metabolites;ko01130//Biosynthesis of antibiotics;ko00230//Purine metabolism	K01945	-	-	-
Isoform0128334	5	0.001	-12.2877	6.01288e-149	1.06287e-146	yes	Rfabg	--	-	-	-	-	-	-	-
Isoform0057196	5.02	0.001	-12.2935	3.52585e-85	2.9731e-83	yes	CCD1	carotenoid cleavage dioxygenase 1 [Tanacetum cinerariifolium]	-	-	-	-	-	-	GO:0044710//single-organism metabolic process
Isoform0033045	5.08667	0.001	-12.3125	1.71897e-76	1.28731e-74	yes	betA	choline dehydrogenase [Emiliania huxleyi CCMP1516]	-	-	-	-	-	-	-
Isoform0126075	5.08667	0.001	-12.3125	1.16047e-115	1.41623e-113	yes	IFRD1	PREDICTED: interferon-related developmental regulator 1 [Prunus mume]	-	-	-	-	-	-	-
Isoform0019129	5.13	0.001	-12.3247	2.81805e-75	2.06348e-73	yes	CCD4	carotenoid cleavage dioxygenase [Chrysanthemum x morifolium]	Metabolism	Metabolism of terpenoids and polyketides;Global and Overview	ko01100//Metabolic pathways;ko01110//Biosynthesis of secondary metabolites;ko00906//Carotenoid biosynthesis	K09840	-	-	-
Isoform0031950	5.13667	0.001	-12.3266	3.28001e-85	2.76761e-83	yes	nrv2	Sodium/potassium-transporting ATPase subunit beta-2 [Anthurium amnicola]	-	-	-	-	-	-	-
Isoform0124707	5.14	0.001	-12.3276	5.81722e-122	7.61262e-120	yes	rnf10	PREDICTED: RING finger protein 10-like [Pyrus x bretschneideri]	-	-	-	-	-	-	-
Isoform0075045	5.17	0.001	-12.3359	6.29263e-115	7.60727e-113	yes	APN1	aminopeptidase M1 [Klebsormidium flaccidum]	Metabolism	Global and Overview;Metabolism of other amino acids	ko01100//Metabolic pathways;ko00480//Glutathione metabolism	K11140	-	-	-
Isoform0092372	5.17667	0.001	-12.3378	1.632e-159	3.1443e-157	yes	-	-	-	-	-	-	-	-	-
Isoform0014666	5.18333	0.001	-12.3397	8.56824e-49	3.8352e-47	yes	SARS	seryl-tRNA synthetase [Galdieria sulphuraria]	Genetic Information Processing	Translation	ko00970//Aminoacyl-tRNA biosynthesis	K01875	-	GO:0016874//ligase activity	-
Isoform0066263	5.18333	0.001	-12.3397	4.00997e-79	3.1307e-77	yes	CCD1	carotenoid cleavage dioxygenase 1 [Tanacetum cinerariifolium]	-	-	-	-	-	-	GO:0044710//single-organism metabolic process
Isoform0041448	5.19333	0.001	-12.3424	9.63898e-98	9.52103e-96	yes	HSD17B4	Peroxisomal multifunctional enzyme A [Symbiodinium microadriaticum]	-	-	-	-	-	-	-
Isoform0086569	5.19667	0.001	-12.3434	4.43732e-100	4.54368e-98	yes	Eif4b	--	-	-	-	-	-	-	-
Isoform0048253	5.3	0.001	-12.3718	4.81274e-109	5.44433e-107	yes	eIF3-S8	Eukaryotic translation initiation factor 3 subunit C [Cajanus cajan]	Genetic Information Processing	Translation	ko03013//RNA transport	K03252	GO:0005737//cytoplasm	-	-
Isoform0043116	5.30333	0.001	-12.3727	1.89602e-107	2.10773e-105	yes	Acadvl	acyl-CoA dehydrogenase domain-containing protein [Coccomyxa subellipsoidea C-169]	Metabolism	Global and Overview;Amino acid metabolism	ko01100//Metabolic pathways;ko00280//Valine, leucine and isoleucine degradation	K00253	-	-	-
Isoform0084133	5.30333	0.001	-12.3727	1.66931e-105	1.82114e-103	yes	APMAP	strictosidine synthase [Klebsormidium flaccidum]	-	-	-	-	-	-	-
Isoform0120110	5.34667	0.001	-12.3844	2.41953e-94	2.28792e-92	yes	-	-	-	-	-	-	-	-	-
Isoform0061920	5.38333	0.001	-12.3943	2.71384e-73	1.92361e-71	yes	CCD1	carotenoid cleavage dioxygenase 1 [Tanacetum cinerariifolium]	-	-	-	-	-	-	GO:0044710//single-organism metabolic process
Isoform0050343	5.39333	0.001	-12.397	3.21196e-104	3.45697e-102	yes	Rab7a	ras-related protein rab-7a [Chrysochromulina sp. CCMP291]	Cellular Processes	Transport and catabolism	ko04144//Endocytosis;ko04145//Phagosome	K07897	-	GO:0032550//purine ribonucleoside binding	GO:0008104//protein localization;GO:0035556//intracellular signal transduction
Isoform0118809	5.39667	0.001	-12.3979	1.76205e-82	1.43588e-80	yes	LAMP1	--	-	-	-	-	-	-	-
Isoform0017156	5.4	0.001	-12.3987	6.81843e-45	2.77373e-43	yes	Fbp2	Fructose-1,6-bisphosphatase, cytosolic, partial [Anthurium amnicola]	Metabolism	Global and Overview;Carbohydrate metabolism;Energy metabolism	ko01100//Metabolic pathways;ko01110//Biosynthesis of secondary metabolites;ko01130//Biosynthesis of antibiotics;ko01120//Microbial metabolism in diverse environments;ko01200//Carbon metabolism;ko00010//Glycolysis / Gluconeogenesis;ko00710//Carbon fixation in photosynthetic organisms;ko00051//Fructose and mannose metabolism;ko00030//Pentose phosphate pathway	K03841	-	GO:0042578//phosphoric ester hydrolase activity	-
Isoform0073232	5.41333	0.001	-12.4023	2.33937e-107	2.5961e-105	yes	PSAP	PREDICTED: proactivator polypeptide-like 1 [Tarenaya hassleriana]	-	-	-	-	-	-	-
Isoform0007078	5.44	0.001	-12.4094	3.41498e-64	2.07201e-62	yes	At1g73050	Glucose-methanol-choline oxidoreductase, partial [Cynara cardunculus var. scolymus] [Cynara cardunculus]	Metabolism	Metabolism of other amino acids;Global and Overview	ko01110//Biosynthesis of secondary metabolites;ko00460//Cyanoamino acid metabolism	K08248	-	-	-
Isoform0041516	5.45667	0.001	-12.4138	6.82044e-116	8.3554e-114	yes	-	-	-	-	-	-	-	-	-
Isoform0081766	5.46333	0.001	-12.4156	2.58839e-128	3.65124e-126	yes	APN2	aminopeptidase with a membrane alanine aminopeptidase domain [Fragilariopsis cylindrus CCMP1102]	-	-	-	-	-	-	-
Isoform0014730	5.54	0.001	-12.4357	2.27422e-61	1.31528e-59	yes	acat1	PREDICTED: acetyl-CoA acetyltransferase, mitochondrial-like [Pyrus x bretschneideri]	Metabolism	Lipid metabolism;Metabolism of terpenoids and polyketides;Global and Overview;Carbohydrate metabolism;Amino acid metabolism	ko01100//Metabolic pathways;ko01110//Biosynthesis of secondary metabolites;ko01130//Biosynthesis of antibiotics;ko01120//Microbial metabolism in diverse environments;ko01200//Carbon metabolism;ko00620//Pyruvate metabolism;ko00630//Glyoxylate and dicarboxylate metabolism;ko01212//Fatty acid metabolism;ko00071//Fatty acid degradation;ko00280//Valine, leucine and isoleucine degradation;ko00640//Prop…	K00626	-	GO:0016740//transferase activity	-
Isoform0114184	5.61333	0.001	-12.4546	1.30414e-33	3.90658e-32	yes	akr1a1a	low CO2-induced aldose reductase [Chlamydomonas reinhardtii]	Metabolism	Carbohydrate metabolism;Global and Overview;Lipid metabolism	ko01100//Metabolic pathways;ko00040//Pentose and glucuronate interconversions;ko00561//Glycerolipid metabolism;ko00052//Galactose metabolism;ko00051//Fructose and mannose metabolism	K00011	GO:0044444//cytoplasmic part	-	GO:0010038//response to metal ion
Isoform0044790	5.62333	0.001	-12.4572	1.0834e-94	1.02902e-92	yes	Gba3	lactase-phlorizin hydrolase [Nannochloropsis gaditana]	Metabolism	Global and Overview;Metabolism of other amino acids;Biosynthesis of other secondary metabolites;Carbohydrate metabolism	ko01100//Metabolic pathways;ko01110//Biosynthesis of secondary metabolites;ko00500//Starch and sucrose metabolism;ko00940//Phenylpropanoid biosynthesis;ko00460//Cyanoamino acid metabolism	K01188	-	-	-
Isoform0058094	5.62667	0.001	-12.4581	3.77192e-91	3.43045e-89	yes	Trxr-1	thioredoxin reductase TR1 [Haematococcus lacustris]	Metabolism	Nucleotide metabolism;Metabolism of other amino acids	ko00240//Pyrimidine metabolism;ko00450//Selenocompound metabolism	K00384	-	GO:0005488//binding;GO:0016491//oxidoreductase activity	GO:0008152//metabolic process
Isoform0043964	5.65	0.001	-12.464	4.0272e-81	3.23454e-79	yes	ST13	PREDICTED: FAM10 family protein At4g22670 [Sesamum indicum]	-	-	-	-	-	-	-
Isoform0088837	5.66	0.001	-12.4666	1.26174e-121	1.6478e-119	yes	14-3-3epsilon	14-3-3 protein [Marchantia polymorpha]	-	-	-	-	-	-	-
Isoform0119970	5.66333	0.001	-12.4674	2.46859e-84	2.06264e-82	yes	Pink1	PREDICTED: phosphoenolpyruvate carboxylase kinase 2 [Amborella trichopoda]	-	-	-	-	-	-	-
Isoform0118851	5.76333	0.001	-12.4927	2.12077e-105	2.30962e-103	yes	Lman1	L-type lectin-like domain-containing protein C126.08c [Anthurium amnicola]	-	-	-	-	-	-	-
Isoform0015975	5.76667	0.001	-12.4935	1.18388e-42	4.52928e-41	yes	C1QBP	--	-	-	-	-	-	-	-
Isoform0101554	5.77667	0.001	-12.496	4.64422e-189	1.16794e-186	yes	PC	pyruvate carboxylase [Blastocystis sp. subtype 4]	Metabolism	Carbohydrate metabolism;Global and Overview	ko01100//Metabolic pathways;ko01120//Microbial metabolism in diverse environments;ko01200//Carbon metabolism;ko01230//Biosynthesis of amino acids;ko00620//Pyruvate metabolism;ko00020//Citrate cycle (TCA cycle)	K01958	-	GO:0005488//binding;GO:0016874//ligase activity	-
Isoform0083815	5.78	0.001	-12.4969	1.04459e-115	1.27725e-113	yes	Serbp1	--	-	-	-	-	-	-	-
Isoform0121338	5.78333	0.001	-12.4977	1.97242e-82	1.60629e-80	yes	Gpdh	Glycerol-3-phosphate dehydrogenase 1-like protein [Anthurium amnicola]	Metabolism	Lipid metabolism;Global and Overview	ko01110//Biosynthesis of secondary metabolites;ko00564//Glycerophospholipid metabolism	K00006	GO:0044444//cytoplasmic part	GO:0005488//binding	GO:0006629//lipid metabolic process;GO:0006796//phosphate-containing compound metabolic process;GO:0019637//organophosphate metabolic process
Isoform0052493	5.79	0.001	-12.4993	3.05337e-105	3.31965e-103	yes	Odc1	ornithine decarboxylase 1 [Chlamydomonas reinhardtii]	Metabolism	Amino acid metabolism;Metabolism of other amino acids;Global and Overview	ko01100//Metabolic pathways;ko01110//Biosynthesis of secondary metabolites;ko01130//Biosynthesis of antibiotics;ko00480//Glutathione metabolism;ko00330//Arginine and proline metabolism	K01581	-	-	-
Isoform0001810	5.79667	0.001	-12.501	1.33655e-25	3.0303e-24	yes	-	-	-	-	-	-	-	-	-
Isoform0031035	5.85333	0.001	-12.515	2.35609e-85	1.99326e-83	yes	Serbp1	--	-	-	-	-	-	-	-
Isoform0049173	5.85667	0.001	-12.5159	3.68918e-106	4.05204e-104	yes	AIFM3	Apoptosis-inducing factor 3 [Symbiodinium microadriaticum]	Metabolism	Global and Overview;Carbohydrate metabolism	ko01100//Metabolic pathways;ko00053//Ascorbate and aldarate metabolism	K08232	-	-	-
Isoform0117628	5.86	0.001	-12.5167	6.68321e-112	7.90107e-110	yes	Atp6v0a1	H+-or Na+-translocating f-type, v-type and A-type ATPase superfamily [Micromonas commoda]	Metabolism;Cellular Processes	Global and Overview;Transport and catabolism;Energy metabolism	ko01100//Metabolic pathways;ko00190//Oxidative phosphorylation;ko04145//Phagosome	K02154	-	-	-
Isoform0066985	5.88667	0.001	-12.5232	1.16388e-92	1.08147e-90	yes	aco-2	aconitase [Gracilariopsis longissima]	Metabolism	Global and Overview;Carbohydrate metabolism	ko01100//Metabolic pathways;ko01110//Biosynthesis of secondary metabolites;ko01130//Biosynthesis of antibiotics;ko01120//Microbial metabolism in diverse environments;ko01200//Carbon metabolism;ko01230//Biosynthesis of amino acids;ko00630//Glyoxylate and dicarboxylate metabolism;ko00020//Citrate cycle (TCA cycle);ko01210//2-Oxocarboxylic acid metabolism	K01681	-	GO:0016616//oxidoreductase activity, acting on the CH-OH group of donors, NAD or NADP as acceptor;GO:0051536//iron-sulfur cluster binding	GO:0006101//citrate metabolic process
Isoform0048578	5.89	0.001	-12.5241	1.57504e-80	1.25484e-78	yes	-	-	-	-	-	-	-	-	-
Isoform0036435	5.89667	0.001	-12.5257	6.43281e-101	6.65594e-99	yes	RAB5C	GTP-binding protein [Emiliania huxleyi CCMP1516]	Cellular Processes	Transport and catabolism	ko04144//Endocytosis;ko04145//Phagosome	K07889	-	GO:0032550//purine ribonucleoside binding	GO:0008104//protein localization;GO:0035556//intracellular signal transduction
Isoform0048144	5.91333	0.001	-12.5298	1.93967e-88	1.71197e-86	yes	PPP2R1A	serine/threonine-protein phosphatase 2A 65 kDa regulatory subunit A beta isoform [Ananas comosus]	Genetic Information Processing	Translation	ko03015//mRNA surveillance pathway	K03456	-	-	-
Isoform0040022	5.92667	0.001	-12.533	3.04798e-96	2.94947e-94	yes	RPN1	dolichyl-diphosphooligosaccharide--protein glycosyltransferase subunit 1A [Cajanus cajan]	Genetic Information Processing;Metabolism	Global and Overview;Folding, sorting and degradation;Glycan biosynthesis and metabolism	ko01100//Metabolic pathways;ko04141//Protein processing in endoplasmic reticulum;ko00510//N-Glycan biosynthesis	K12666	-	-	-
Isoform0039390	5.98667	0.001	-12.5475	4.3856e-84	3.65253e-82	yes	CCD4	carotenoid cleavage dioxygenase [Chrysanthemum x morifolium]	Metabolism	Global and Overview;Metabolism of terpenoids and polyketides	ko01100//Metabolic pathways;ko01110//Biosynthesis of secondary metabolites;ko00906//Carotenoid biosynthesis	K09840	-	-	-
Isoform0004650	5.99667	0.001	-12.5499	8.78767e-19	1.48629e-17	yes	VIT_17s0000g00560	PREDICTED: CASP-like protein 1F1 [Erythranthe guttata]	-	-	-	-	-	-	-
Isoform0044717	6.02	0.001	-12.5555	1.33355e-107	1.48374e-105	yes	UGT2B7	UDP-Glycosyltransferase/glycogen phosphorylase [Coccomyxa subellipsoidea C-169]	Metabolism	Metabolism of cofactors and vitamins;Global and Overview;Carbohydrate metabolism	ko01100//Metabolic pathways;ko01110//Biosynthesis of secondary metabolites;ko00500//Starch and sucrose metabolism;ko00040//Pentose and glucuronate interconversions;ko00053//Ascorbate and aldarate metabolism;ko00860//Porphyrin and chlorophyll metabolism	K00699	-	-	-
Isoform0001789	6.05333	0.001	-12.5635	2.45893e-35	7.76774e-34	yes	Ccp84Ab	Cuticle protein 19, partial [Anthurium amnicola]	-	-	-	-	-	-	-
Isoform0070991	6.07333	0.001	-12.5683	1.0483e-145	1.7843e-143	yes	ACLY	ATP-citrate synthase [Anthurium amnicola]	Metabolism	Global and Overview;Carbohydrate metabolism	ko01100//Metabolic pathways;ko01110//Biosynthesis of secondary metabolites;ko01130//Biosynthesis of antibiotics;ko01120//Microbial metabolism in diverse environments;ko00020//Citrate cycle (TCA cycle)	K01648	-	GO:0005488//binding;GO:0046912//transferase activity, transferring acyl groups, acyl groups converted into alkyl on transfer	GO:0008152//metabolic process
Isoform0123621	6.08	0.001	-12.5699	2.66157e-85	2.25022e-83	yes	LTA3	PREDICTED: dihydrolipoyllysine-residue acetyltransferase component 1 of pyruvate dehydrogenase complex, mitochondrial isoform X2 [Arachis duranensis]	Metabolism	Global and Overview;Carbohydrate metabolism	ko01100//Metabolic pathways;ko01110//Biosynthesis of secondary metabolites;ko01130//Biosynthesis of antibiotics;ko01120//Microbial metabolism in diverse environments;ko01200//Carbon metabolism;ko00010//Glycolysis / Gluconeogenesis;ko00620//Pyruvate metabolism;ko00020//Citrate cycle (TCA cycle)	K00627	-	-	-
Isoform0074340	6.11333	0.001	-12.5777	3.21223e-128	4.52628e-126	yes	14-3-3epsilon	14-3-3 protein epsilon, partial [Anthurium amnicola]	-	-	-	-	-	-	-
Isoform0081683	6.15	0.001	-12.5864	2.12033e-119	2.69515e-117	yes	PGRMC2	Damage response protein 1 [Anthurium amnicola]	-	-	-	-	-	-	-
Isoform0076937	6.18	0.001	-12.5934	7.30384e-148	1.27354e-145	yes	Cam	Calmodulin [Anthurium amnicola]	Organismal Systems;Environmental Information Processing	Environmental adaptation;Signal transduction	ko04626//Plant-pathogen interaction;ko04070//Phosphatidylinositol signaling system	K02183	-	-	-
Isoform0118698	6.18667	0.001	-12.5949	1.7281e-87	1.49747e-85	yes	CYP6K1	PREDICTED: cytochrome P450 6k1-like [Pyrus x bretschneideri]	-	-	-	-	-	-	-
Isoform0048040	6.32667	0.001	-12.6272	1.31838e-96	1.28448e-94	yes	tmbim6	PREDICTED: bax inhibitor 1-like [Arachis duranensis]	-	-	-	-	-	-	-
Isoform0118997	6.35667	0.001	-12.6341	6.10206e-120	7.8338e-118	yes	Sqstm1	Next to BRCA1 gene 1 protein [Anthurium amnicola]	-	-	-	-	-	-	-
Isoform0005498	6.41	0.001	-12.6461	1.22701e-08	9.4138e-08	yes	-	-	-	-	-	-	-	-	-
Isoform0040698	6.46	0.001	-12.6573	1.94285e-123	2.57129e-121	yes	Gpdh	Glycerol-3-phosphate dehydrogenase 1-like protein [Anthurium amnicola]	Metabolism	Lipid metabolism;Global and Overview	ko01110//Biosynthesis of secondary metabolites;ko00564//Glycerophospholipid metabolism	K00006	GO:0044444//cytoplasmic part	GO:0005488//binding	GO:0006629//lipid metabolic process;GO:0006796//phosphate-containing compound metabolic process;GO:0019637//organophosphate metabolic process
Isoform0024300	6.52	0.001	-12.6707	7.89388e-91	7.16909e-89	yes	impdh1b	imp dehydrogenase [Chrysochromulina sp. CCMP291]	Metabolism	Global and Overview;Nucleotide metabolism	ko01100//Metabolic pathways;ko01110//Biosynthesis of secondary metabolites;ko00230//Purine metabolism	K00088	-	GO:0016491//oxidoreductase activity	GO:0006164//purine nucleotide biosynthetic process
Isoform0084651	6.52333	0.001	-12.6714	8.46894e-145	1.42079e-142	yes	Mlp84B	Cysteine and glycine-rich protein 2 [Anthurium amnicola]	-	-	-	-	-	-	-
Isoform0068456	6.55333	0.001	-12.678	6.192e-143	1.01366e-140	yes	HADHA	3HCDH_N-domain-containing protein [Fragilariopsis cylindrus CCMP1102]	Metabolism	Global and Overview;Lipid metabolism	ko01100//Metabolic pathways;ko01110//Biosynthesis of secondary metabolites;ko01212//Fatty acid metabolism;ko00592//alpha-Linolenic acid metabolism;ko00071//Fatty acid degradation	K10527	-	-	-
Isoform0125723	6.55667	0.001	-12.6787	1.48652e-166	3.05158e-164	yes	atp6v1c1a	PREDICTED: V-type proton ATPase subunit C isoform X1 [Elaeis guineensis]	Cellular Processes;Metabolism	Global and Overview;Transport and catabolism;Energy metabolism	ko01100//Metabolic pathways;ko00190//Oxidative phosphorylation;ko04145//Phagosome	K02148	-	-	-
Isoform0035941	6.56	0.001	-12.6795	3.56001e-97	3.48697e-95	yes	PyK	Pyruvate kinase [Anthurium amnicola]	Metabolism	Global and Overview;Nucleotide metabolism;Carbohydrate metabolism	ko01100//Metabolic pathways;ko01110//Biosynthesis of secondary metabolites;ko01130//Biosynthesis of antibiotics;ko01120//Microbial metabolism in diverse environments;ko01200//Carbon metabolism;ko01230//Biosynthesis of amino acids;ko00230//Purine metabolism;ko00010//Glycolysis / Gluconeogenesis;ko00620//Pyruvate metabolism	K00873	-	-	-
Isoform0090980	6.57	0.001	-12.6817	6.0871e-143	9.97757e-141	yes	ANPEP	aminopeptidase M1 [Klebsormidium flaccidum]	-	-	-	-	-	-	-
Isoform0046142	6.62	0.001	-12.6926	7.92003e-107	8.77403e-105	yes	Cdlc2	flagellar outer dynein arm light chain 8 [Micromonas commoda]	-	-	-	-	GO:0005929//cilium;GO:0043234//protein complex	-	GO:0000097//sulfur amino acid biosynthetic process
Isoform0004858	6.66667	0.001	-12.7027	2.93261e-05	0.000132531	yes	PBE2	20S proteasome beta subunit E type beta 5 [Chlamydomonas sp. ICE-L]	Genetic Information Processing	Folding, sorting and degradation	ko03050//Proteasome	K02737	GO:0043231//intracellular membrane-bounded organelle;GO:0043234//protein complex	GO:0004175//endopeptidase activity	GO:0019941//modification-dependent protein catabolic process
Isoform0080024	6.69	0.001	-12.7078	2.0587e-189	5.21814e-187	yes	Atp6ap1	--	-	-	-	-	-	-	-
Isoform0032660	6.76667	0.001	-12.7242	6.10026e-112	7.21853e-110	yes	Capr	--	-	-	-	-	-	-	-
Isoform0005397	6.82	0.001	-12.7356	7.79897e-09	6.13322e-08	yes	LTP-2	Bifunctional inhibitor/plant lipid transfer protein/seed storage helical domain-containing protein [Cynara cardunculus var. scolymus] [Cynara cardunculus]	-	-	-	-	-	-	-
Isoform0060620	6.82667	0.001	-12.737	6.71291e-108	7.4819e-106	yes	DDX17	ATP-dependent RNA helicase p62 [Anthurium amnicola]	Genetic Information Processing	Transcription	ko03040//Spliceosome	K12823	-	-	-
Isoform0002711	6.86	0.001	-12.744	3.56242e-24	7.66064e-23	yes	l(2)k12914	defender against death (dad) 2 [Hordeum vulgare]	Genetic Information Processing;Metabolism	Global and Overview;Folding, sorting and degradation;Glycan biosynthesis and metabolism	ko01100//Metabolic pathways;ko04141//Protein processing in endoplasmic reticulum;ko00510//N-Glycan biosynthesis	K12668	GO:0031090//organelle membrane;GO:0043231//intracellular membrane-bounded organelle;GO:0044425//membrane part	GO:0016740//transferase activity	-
Isoform0120495	6.88667	0.001	-12.7496	9.52796e-76	7.05311e-74	yes	ITIH4	GXX repeat-containing protein collagen superfamily [Blastocystis sp. ATCC 50177/Nand II]	-	-	-	-	-	-	-
Isoform0123555	6.98	0.001	-12.769	1.25363e-110	1.45268e-108	yes	Cyp6a2	PREDICTED: cytochrome P450 6k1-like [Pyrus x bretschneideri]	-	-	-	-	-	-	-
Isoform0023908	7.11667	0.001	-12.797	2.83347e-86	2.41943e-84	yes	UGT2B31	UDP-Glycosyltransferase/glycogen phosphorylase [Coccomyxa subellipsoidea C-169]	Metabolism	Lipid metabolism;Global and Overview	ko01100//Metabolic pathways;ko00565//Ether lipid metabolism;ko00600//Sphingolipid metabolism	K04628	-	-	-
Isoform0068334	7.12667	0.001	-12.799	1.05253e-133	1.5673e-131	yes	aco-2	aconitase [Gracilariopsis longissima]	Metabolism	Carbohydrate metabolism;Global and Overview	ko01100//Metabolic pathways;ko01110//Biosynthesis of secondary metabolites;ko01130//Biosynthesis of antibiotics;ko01120//Microbial metabolism in diverse environments;ko01200//Carbon metabolism;ko01230//Biosynthesis of amino acids;ko00630//Glyoxylate and dicarboxylate metabolism;ko00020//Citrate cycle (TCA cycle);ko01210//2-Oxocarboxylic acid metabolism	K01681	-	GO:0016616//oxidoreductase activity, acting on the CH-OH group of donors, NAD or NADP as acceptor;GO:0051536//iron-sulfur cluster binding	GO:0006101//citrate metabolic process
[truncated: 133 more rows]
