# Supplementary material for: Whole-transcriptome analysis of differentially expressed genes in the mutant and normal capitula of Chrysanthemum morifolium
Source: BMC Genom Data. 2021 Jan 25;22:2. doi: 10.1186/s12863-021-00959-2 (PMC7853313; doi:10.1186/s12863-021-00959-2)
Supplement: Supplementary file 4 — Additional file 4. The DEGs annotated with the “reproduction” GO term (GO:0000003) [file 12863_2021_959_MOESM4_ESM.xlsx]

## Sheet: Sheet1
GO ID	Description	GeneID	The normal capitula fpkm (CK)	The mutant capitula fpkm (T1)	log2 Ratio (T1/CK)	Pvalue	FDR	Significant	Symbol	Description
GO:0000003	reproduction	Isoform0010264	33.3267	0.001	-15.0244	0	0	yes	PDIA3	PREDICTED: protein disulfide-isomerase [Musa acuminata subsp. malaccensis] [Musa acuminata]
GO:0000003	reproduction	Isoform0019565	4.08333	0.001	-11.9955	2.67383e-36	8.66386e-35	yes	Naa10	N-alpha-acetyltransferase 11, partial [Anthurium amnicola]
GO:0000003	reproduction	Isoform0054907	0.873333	0.001	-9.77039	1.40633e-16	2.10659e-15	yes	TBL3	WD40-repeat-containing subunit of the 18S rRNA processing complex [Klebsormidium flaccidum]
GO:0000003	reproduction	Isoform0057827	0.196667	0.001	-7.61961	0.00182799	0.00548763	yes	AMPD	Adenosine/AMP deaminase active site-containing protein [Cynara cardunculus var. scolymus] [Cynara cardunculus]
GO:0000003	reproduction	Isoform0073196	0.14	0.001	-7.12928	8.86311e-05	0.000363764	yes	MOR1	PREDICTED: protein MOR1 isoform X1 [Cicer arietinum]
GO:0000003	reproduction	Isoform0096132	0.103333	0.001	-6.69116	0.000662105	0.00222837	yes	SMC4	structural maintenance of chromosomes protein [Medicago truncatula]
GO:0000003	reproduction	Isoform0096174	0.0733333	0.001	-6.1964	0.00761335	0.0191561	yes	YEATS2	YEATS domain-containing protein 4 [Galdieria sulphuraria]
GO:0000003	reproduction	Isoform0097581	0.263333	0.001	-8.04075	7.43976e-11	7.25669e-10	yes	CDK14	Negative regulator of the PHO system [Anthurium amnicola]
GO:0000003	reproduction	Isoform0098426	0.92	0.001	-9.84549	1.5282e-23	3.20264e-22	yes	ago2	PREDICTED: protein argonaute 1C-like [Setaria italica]
GO:0000003	reproduction	Isoform0099520	1.76	0.001	-10.7814	1.46441e-56	7.68743e-55	yes	UBA1	UBA1-like protein, ubiquitin activating enzyme, partial [Guillardia theta CCMP2712]
GO:0000003	reproduction	Isoform0108454	0.33	0.001	-8.36632	3.40378e-15	4.68975e-14	yes	spen	PREDICTED: flowering time control protein FPA-like [Sesamum indicum]
GO:0000003	reproduction	Isoform0108487	0.08	0.00333333	-4.58496	0.00544446	0.0143085	yes	NFYA1	NF-Y protein, partial [Chrysanthemum x morifolium]
GO:0000003	reproduction	Isoform0095214	0.0833333	0.00666667	-3.64386	0.00880954	0.0217339	yes	AHG1	PREDICTED: probable protein phosphatase 2C 75 [Ricinus communis]
GO:0000003	reproduction	Isoform0102981	0.1	0.00666667	-3.90689	0.0105115	0.025343	yes	GN	Armadillo-type fold [Cynara cardunculus var. scolymus] [Cynara cardunculus]
GO:0000003	reproduction	Isoform0121773	0.26	0.01	-4.70044	0.000955184	0.00308437	yes	SRS2	DNA helicase, UvrD-like, C-terminal [Cynara cardunculus var. scolymus] [Cynara cardunculus]
GO:0000003	reproduction	Isoform0071656	0.133333	0.0166667	-3	0.0131334	0.0307208	yes	AGD3	Ankyrin repeat-containing protein [Cynara cardunculus var. scolymus] [Cynara cardunculus]
GO:0000003	reproduction	Isoform0090679	0.3	0.0166667	-4.16993	7.10933e-07	4.28079e-06	yes	KIN10	Kinase associated domain 1 (KA1) [Cynara cardunculus var. scolymus] [Cynara cardunculus]
GO:0000003	reproduction	Isoform0128416	0.123333	0.0166667	-2.88753	0.00672266	0.0171927	yes	AGD3	Ankyrin repeat-containing protein [Cynara cardunculus var. scolymus] [Cynara cardunculus]
GO:0000003	reproduction	Isoform0022584	0.23	0.02	-3.52356	0.00933968	0.0228575	yes	LD	Homeodomain-containing protein [Cynara cardunculus var. scolymus] [Cynara cardunculus]
GO:0000003	reproduction	Isoform0045247	0.176667	0.02	-3.14296	0.00392719	0.0107643	yes	CYP71	PREDICTED: peptidyl-prolyl cis-trans isomerase CYP71 isoform X2 [Gossypium raimondii]
GO:0000003	reproduction	Isoform0097793	0.123333	0.02	-2.62449	0.00963688	0.0234913	yes	PRFB2	Double-stranded RNA-binding-like domain-containing protein [Cynara cardunculus var. scolymus] [Cynara cardunculus]
GO:0000003	reproduction	Isoform0053690	0.34	0.0233333	-3.86507	9.38777e-07	5.54796e-06	yes	GOR	glutathione reductase [Zinnia violacea]
GO:0000003	reproduction	Isoform0062756	0.233333	0.03	-2.95936	0.000721918	0.00240635	yes	Trappc6b	PREDICTED: trafficking protein particle complex subunit 6B isoform X2 [Nicotiana sylvestris]
GO:0000003	reproduction	Isoform0095442	0.26	0.03	-3.11548	3.90446e-05	0.000172312	yes	EFTUD2	Ribosomal protein S5/Elongation factor G/III/V family protein [Arabidopsis thaliana]
GO:0000003	reproduction	Isoform0100358	0.356667	0.03	-3.57154	2.23819e-08	1.66042e-07	yes	At1g07870	PREDICTED: serine/threonine-protein kinase PBS1 [Ricinus communis]
GO:0000003	reproduction	Isoform0062406	0.506667	0.0333333	-3.926	2.64654e-08	1.94603e-07	yes	At1g07870	PREDICTED: serine/threonine-protein kinase CDL1 isoform X1 [Glycine max]
GO:0000003	reproduction	Isoform0041063	0.33	0.0366667	-3.16993	1.41241e-05	6.79389e-05	yes	SRS2	DNA helicase, UvrD-like, C-terminal [Cynara cardunculus var. scolymus] [Cynara cardunculus]
GO:0000003	reproduction	Isoform0095224	0.356667	0.0366667	-3.28204	5.22017e-08	3.69077e-07	yes	AMPD	Adenosine/AMP deaminase active site-containing protein [Cynara cardunculus var. scolymus] [Cynara cardunculus]
GO:0000003	reproduction	Isoform0038616	0.39	0.04	-3.2854	8.40285e-07	5.00155e-06	yes	ATHB-15	PREDICTED: homeobox-leucine zipper protein ATHB-15 [Prunus mume]
GO:0000003	reproduction	Isoform0085139	0.26	0.04	-2.70044	0.000116556	0.000465515	yes	KIN10	Kinase associated domain 1 (KA1) [Cynara cardunculus var. scolymus] [Cynara cardunculus]
GO:0000003	reproduction	Isoform0053654	0.82	0.0433333	-4.24207	1.15509e-15	1.63587e-14	yes	KIN10	PREDICTED: SNF1-related protein kinase catalytic subunit alpha KIN10 isoform X2 [Ziziphus jujuba]
GO:0000003	reproduction	Isoform0109663	0.296667	0.0433333	-2.77529	2.99461e-06	1.63099e-05	yes	LD	luminidependens, partial [Helianthus annuus]
GO:0000003	reproduction	Isoform0121021	0.253333	0.0466667	-2.44057	0.00320748	0.00900444	yes	SRS2	DNA helicase, UvrD-like, C-terminal [Cynara cardunculus var. scolymus] [Cynara cardunculus]
GO:0000003	reproduction	Isoform0042680	0.26	0.05	-2.37851	0.000897586	0.00292025	yes	BAM1	Glycoside hydrolase, catalytic domain-containing protein [Cynara cardunculus var. scolymus] [Cynara cardunculus]
GO:0000003	reproduction	Isoform0076424	0.223333	0.05	-2.1592	0.00981895	0.0238732	yes	APC4	Anaphase-promoting complex subunit 4 [Cynara cardunculus var. scolymus] [Cynara cardunculus]
GO:0000003	reproduction	Isoform0031466	0.23	0.0533333	-2.10852	0.00884808	0.0218153	yes	ATHB-15	PREDICTED: homeobox-leucine zipper protein ATHB-15 [Prunus mume]
GO:0000003	reproduction	Isoform0121802	0.46	0.0533333	-3.10852	1.5501e-06	8.84507e-06	yes	KIN10	Kinase associated domain 1 (KA1) [Cynara cardunculus var. scolymus] [Cynara cardunculus]
GO:0000003	reproduction	Isoform0117823	0.376667	0.0566667	-2.73272	0.00370482	0.0102259	yes	CUL1	Cullin homology [Cynara cardunculus var. scolymus] [Cynara cardunculus]
GO:0000003	reproduction	Isoform0125525	0.593333	0.0566667	-3.38827	5.20905e-11	5.158e-10	yes	At5g58560	PREDICTED: probable phytol kinase 3, chloroplastic [Daucus carota subsp. sativus] [Daucus carota]
GO:0000003	reproduction	Isoform0043683	0.25	0.06	-2.05889	0.0150709	0.0346073	yes	CYP71	PREDICTED: peptidyl-prolyl cis-trans isomerase CYP71-like [Gossypium hirsutum]
GO:0000003	reproduction	Isoform0109093	0.193333	0.0633333	-1.61005	0.0106475	0.025617	yes	VIP6	protein ctr9-like protein, partial [Nicotiana attenuata]
GO:0000003	reproduction	Isoform0096467	0.413333	0.0733333	-2.49476	5.74314e-07	3.50946e-06	yes	ACX4	PREDICTED: acyl-coenzyme A oxidase 4, peroxisomal [Camelina sativa]
GO:0000003	reproduction	Isoform0098026	0.21	0.0733333	-1.51785	0.00860193	0.0212965	yes	CDC2	PREDICTED: cell division control protein 2 homolog isoform X2 [Pyrus x bretschneideri]
GO:0000003	reproduction	Isoform0128037	0.283333	0.0733333	-1.94996	0.000178719	0.000686336	yes	CHMP1B	JmjC domain-containing protein [Cynara cardunculus var. scolymus] [Cynara cardunculus]
GO:0000003	reproduction	Isoform0047490	0.803333	0.0766667	-3.38933	2.77824e-10	2.56669e-09	yes	KIN10	Kinase associated domain 1 (KA1) [Cynara cardunculus var. scolymus] [Cynara cardunculus]
GO:0000003	reproduction	Isoform0092716	0.23	0.0766667	-1.58496	0.0130252	0.030499	yes	ATHB-15	PREDICTED: homeobox-leucine zipper protein ATHB-15 [Prunus mume]
GO:0000003	reproduction	Isoform0120344	0.556667	0.0766667	-2.86014	8.55818e-06	4.29272e-05	yes	PLA1	Acyl transferase/acyl hydrolase/lysophospholipase [Cynara cardunculus var. scolymus] [Cynara cardunculus]
GO:0000003	reproduction	Isoform0125862	0.506667	0.08	-2.66297	8.42668e-08	5.79864e-07	yes	CHMP1B	JmjC domain-containing protein [Cynara cardunculus var. scolymus] [Cynara cardunculus]
GO:0000003	reproduction	Isoform0055555	0.273333	0.0866667	-1.65711	0.0126605	0.0297517	yes	ATHB-15	PREDICTED: homeobox-leucine zipper protein ATHB-15 [Prunus mume]
GO:0000003	reproduction	Isoform0126353	0.52	0.0866667	-2.58496	4.27763e-07	2.65984e-06	yes	CHMP1B	JmjC domain-containing protein [Cynara cardunculus var. scolymus] [Cynara cardunculus]
GO:0000003	reproduction	Isoform0050784	0.32	0.09	-1.83007	0.0033448	0.00934542	yes	ESP1	Peptidase C50, separase [Cynara cardunculus var. scolymus] [Cynara cardunculus]
GO:0000003	reproduction	Isoform0085228	0.336667	0.09	-1.90332	0.00329182	0.00921464	yes	SRS2	DNA helicase, UvrD-like, C-terminal [Cynara cardunculus var. scolymus] [Cynara cardunculus]
GO:0000003	reproduction	Isoform0107045	0.31	0.09	-1.78427	0.000532448	0.00183462	yes	PXL2	Leucine-rich repeat-containing protein [Cynara cardunculus var. scolymus] [Cynara cardunculus]
GO:0000003	reproduction	Isoform0125840	0.46	0.09	-2.35364	1.59123e-06	9.06047e-06	yes	CHMP1B	JmjC domain-containing protein [Cynara cardunculus var. scolymus] [Cynara cardunculus]
GO:0000003	reproduction	Isoform0057231	0.64	0.0933333	-2.77761	1.78636e-06	1.00964e-05	yes	GOR	glutathione reductase [Zinnia violacea]
GO:0000003	reproduction	Isoform0096908	0.273333	0.0933333	-1.5502	0.000980985	0.00315769	yes	TOR	PREDICTED: serine/threonine-protein kinase TOR [Theobroma cacao]
GO:0000003	reproduction	Isoform0125860	0.353333	0.0966667	-1.86994	0.000698922	0.00233899	yes	BAM1	Glycoside hydrolase, catalytic domain-containing protein [Cynara cardunculus var. scolymus] [Cynara cardunculus]
GO:0000003	reproduction	Isoform0049095	0.806667	0.1	-3.01197	6.11572e-11	6.01683e-10	yes	KIN10	Kinase associated domain 1 (KA1) [Cynara cardunculus var. scolymus] [Cynara cardunculus]
GO:0000003	reproduction	Isoform0065630	0.503333	0.1	-2.33151	8.27095e-05	0.000341423	yes	AMPD	Adenosine/AMP deaminase active site-containing protein [Cynara cardunculus var. scolymus] [Cynara cardunculus]
GO:0000003	reproduction	Isoform0097162	0.38	0.1	-1.926	2.04222e-05	9.50909e-05	yes	SPY	Sel1-like protein [Cynara cardunculus var. scolymus] [Cynara cardunculus]
GO:0000003	reproduction	Isoform0075806	0.4	0.103333	-1.95269	0.000109019	0.000438382	yes	LD	luminidependens, partial [Helianthus annuus]
GO:0000003	reproduction	Isoform0087248	0.7	0.103333	-2.76005	3.53547e-11	3.55589e-10	yes	KIN10	Kinase associated domain 1 (KA1) [Cynara cardunculus var. scolymus] [Cynara cardunculus]
GO:0000003	reproduction	Isoform0090089	0.5	0.106667	-2.22882	1.09099e-05	5.36677e-05	yes	KIN10	Kinase associated domain 1 (KA1) [Cynara cardunculus var. scolymus] [Cynara cardunculus]
GO:0000003	reproduction	Isoform0103071	0.276667	0.106667	-1.37504	0.00405159	0.0110664	yes	PRMT5	PREDICTED: protein arginine N-methyltransferase 1.5 [Theobroma cacao]
GO:0000003	reproduction	Isoform0080718	0.62	0.11	-2.49476	9.53829e-09	7.42516e-08	yes	KIN10	Kinase associated domain 1 (KA1) [Cynara cardunculus var. scolymus] [Cynara cardunculus]
GO:0000003	reproduction	Isoform0054105	0.443333	0.116667	-1.926	0.000605641	0.00205757	yes	ACX4	PREDICTED: acyl-coenzyme A oxidase 4, peroxisomal [Camelina sativa]
GO:0000003	reproduction	Isoform0059210	0.933333	0.12	-2.95936	1.37633e-08	1.04874e-07	yes	GOR	glutathione reductase [Zinnia violacea]
GO:0000003	reproduction	Isoform0058404	4.08333	0.123333	-5.04911	1.65244e-76	1.23893e-74	yes	CYP90D2	PREDICTED: 3-epi-6-deoxocathasterone 23-monooxygenase-like isoform X2 [Populus euphratica]
GO:0000003	reproduction	Isoform0086538	0.463333	0.123333	-1.90949	7.19584e-05	0.000300654	yes	HSP70-6	PREDICTED: stromal 70 kDa heat shock-related protein, chloroplastic [Vitis vinifera]
GO:0000003	reproduction	Isoform0044839	0.903333	0.126667	-2.83422	1.40045e-06	8.04977e-06	yes	KIN10	Kinase associated domain 1 (KA1) [Cynara cardunculus var. scolymus] [Cynara cardunculus]
GO:0000003	reproduction	Isoform0044020	0.47	0.133333	-1.81762	0.0015086	0.00462636	yes	-	-
GO:0000003	reproduction	Isoform0047172	0.553333	0.133333	-2.05311	0.000170212	0.000656707	yes	VIP6	PREDICTED: protein CTR9 homolog [Solanum tuberosum]
GO:0000003	reproduction	Isoform0120673	1.24333	0.133333	-3.2211	1.78404e-13	2.17765e-12	yes	GOR	glutathione reductase [Zinnia violacea]
GO:0000003	reproduction	Isoform0031851	1	0.136667	-2.87127	8.68792e-08	5.96563e-07	yes	At5g58560	PREDICTED: probable phytol kinase 3, chloroplastic [Daucus carota subsp. sativus] [Daucus carota]
GO:0000003	reproduction	Isoform0075808	0.423333	0.136667	-1.63113	0.000289871	0.00106158	yes	MSI1	multicopy suppressor of Ira1 [Taraxacum antungense]
GO:0000003	reproduction	Isoform0099767	0.51	0.136667	-1.89984	5.66702e-07	3.46476e-06	yes	BIG	PREDICTED: auxin transport protein BIG [Lupinus angustifolius]
GO:0000003	reproduction	Isoform0122298	0.66	0.136667	-2.2718	4.37714e-06	2.31566e-05	yes	UPL3	E3 ubiquitin-protein ligase UPL3 [Dichanthelium oligosanthes]
GO:0000003	reproduction	Isoform0055314	0.726667	0.14	-2.37587	1.88306e-07	1.23275e-06	yes	-	-
GO:0000003	reproduction	Isoform0120804	0.416667	0.14	-1.57347	0.00140254	0.00434094	yes	ACX4	PREDICTED: acyl-coenzyme A oxidase 4, peroxisomal [Camelina sativa]
GO:0000003	reproduction	Isoform0027908	3.28	0.143333	-4.51625	7.46527e-41	2.72852e-39	yes	XCT	XAP5 protein [Cynara cardunculus var. scolymus] [Cynara cardunculus]
GO:0000003	reproduction	Isoform0088329	0.48	0.143333	-1.74366	0.00018092	0.000693873	yes	PRMT5	PREDICTED: protein arginine N-methyltransferase 1.5 isoform X1 [Vitis vinifera]
GO:0000003	reproduction	Isoform0054434	0.666667	0.15	-2.152	0.000201797	0.000765741	yes	PLA1	Acyl transferase/acyl hydrolase/lysophospholipase [Cynara cardunculus var. scolymus] [Cynara cardunculus]
GO:0000003	reproduction	Isoform0123648	1.04	0.15	-2.79355	3.48603e-12	3.83186e-11	yes	GOR	glutathione reductase [Zinnia violacea]
GO:0000003	reproduction	Isoform0070959	0.593333	0.153333	-1.95217	1.4834e-05	7.10452e-05	yes	GRV2	Armadillo-like helical [Cynara cardunculus var. scolymus] [Cynara cardunculus]
GO:0000003	reproduction	Isoform0098536	0.55	0.153333	-1.84276	1.25867e-06	7.29059e-06	yes	GOR	glutathione reductase [Zinnia violacea]
GO:0000003	reproduction	Isoform0074599	0.9	0.156667	-2.52223	1.23555e-12	1.40785e-11	yes	GOR	glutathione reductase [Zinnia violacea]
GO:0000003	reproduction	Isoform0110795	0.913333	0.16	-2.51307	8.3951e-25	1.85208e-23	yes	BAM1	Zinc finger, FYVE/PHD-type [Cynara cardunculus var. scolymus] [Cynara cardunculus]
GO:0000003	reproduction	Isoform0077378	0.406667	0.163333	-1.31603	0.00341782	0.00952417	yes	EMB3004	PREDICTED: bifunctional 3-dehydroquinate dehydratase/shikimate dehydrogenase, chloroplastic isoform X2 [Capsicum annuum]
GO:0000003	reproduction	Isoform0095907	0.506667	0.163333	-1.63322	8.0079e-06	4.03925e-05	yes	TOR	PREDICTED: serine/threonine-protein kinase TOR [Theobroma cacao]
GO:0000003	reproduction	Isoform0125083	0.563333	0.163333	-1.78617	0.000183563	0.000703005	yes	VIP6	PREDICTED: protein CTR9 homolog [Solanum tuberosum]
GO:0000003	reproduction	Isoform0127535	0.406667	0.166667	-1.28688	0.0044186	0.0119411	yes	UPF1	RNA helicase UPF1, UPF2-interacting domain-containing protein [Cynara cardunculus var. scolymus] [Cynara cardunculus]
GO:0000003	reproduction	Isoform0061025	0.563333	0.173333	-1.70044	0.00253395	0.00731363	yes	ABCB1	PREDICTED: ABC transporter B family member 1 [Vitis vinifera]
GO:0000003	reproduction	Isoform0044777	0.596667	0.176667	-1.7559	0.00036635	0.00131252	yes	-	-
GO:0000003	reproduction	Isoform0095769	0.493333	0.18	-1.45457	4.35133e-05	0.000190107	yes	ABCB1	AAA+ ATPase domain-containing protein [Cynara cardunculus var. scolymus] [Cynara cardunculus]
GO:0000003	reproduction	Isoform0110606	0.386667	0.18	-1.10309	0.022564	0.0489311	yes	POLD2	DNA polymerase delta small subunit [Medicago truncatula]
GO:0000003	reproduction	Isoform0121368	0.62	0.186667	-1.7318	0.000780582	0.00257865	yes	-	-
GO:0000003	reproduction	Isoform0012959	0.6	0.19	-1.65896	0.00565876	0.0147942	yes	UPL3	E3 ubiquitin-protein ligase UPL3 [Dichanthelium oligosanthes]
GO:0000003	reproduction	Isoform0074963	0.796667	0.19	-2.06798	1.91911e-06	1.07916e-05	yes	VIP6	PREDICTED: protein CTR9 homolog [Solanum pennellii]
GO:0000003	reproduction	Isoform0061662	0.76	0.193333	-1.97491	1.94883e-06	1.09473e-05	yes	SSRP1	PREDICTED: FACT complex subunit SSRP1 [Sesamum indicum]
GO:0000003	reproduction	Isoform0070833	0.516667	0.193333	-1.41814	0.000846361	0.00277099	yes	FTSH12	AAA+ ATPase domain-containing protein [Cynara cardunculus var. scolymus] [Cynara cardunculus]
GO:0000003	reproduction	Isoform0087595	0.453333	0.193333	-1.22948	0.0051941	0.0137314	yes	OVA6	Aminoacyl-tRNA synthetase, class II [Cynara cardunculus var. scolymus] [Cynara cardunculus]
GO:0000003	reproduction	Isoform0098341	0.413333	0.193333	-1.09622	0.00207378	0.00613695	yes	TOR	PREDICTED: serine/threonine-protein kinase TOR [Theobroma cacao]
GO:0000003	reproduction	Isoform0123945	0.456667	0.193333	-1.24005	0.0181483	0.0406208	yes	AMPD	Adenosine/AMP deaminase active site-containing protein [Cynara cardunculus var. scolymus] [Cynara cardunculus]
GO:0000003	reproduction	Isoform0056782	0.436667	0.2	-1.12653	0.0186592	0.0415963	yes	APC4	Anaphase-promoting complex subunit 4 [Cynara cardunculus var. scolymus] [Cynara cardunculus]
GO:0000003	reproduction	Isoform0087455	0.53	0.203333	-1.38215	0.0016726	0.00506916	yes	VIP6	PREDICTED: protein CTR9 homolog [Solanum tuberosum]
GO:0000003	reproduction	Isoform0098727	0.486667	0.203333	-1.25909	0.000258664	0.000957688	yes	UPF1	PREDICTED: regulator of nonsense transcripts 1 homolog isoform X2 [Vitis vinifera]
GO:0000003	reproduction	Isoform0087764	0.893333	0.206667	-2.11189	1.18259e-10	1.13294e-09	yes	EMB3004	PREDICTED: bifunctional 3-dehydroquinate dehydratase/shikimate dehydrogenase, chloroplastic-like isoform X3 [Ziziphus jujuba]
GO:0000003	reproduction	Isoform0106662	0.456667	0.206667	-1.14384	0.000837697	0.00274626	yes	UPF1	PREDICTED: regulator of nonsense transcripts 1 homolog isoform X2 [Vitis vinifera]
GO:0000003	reproduction	Isoform0087154	1.57667	0.21	-2.90842	5.46736e-21	1.02614e-19	yes	MBD9	PREDICTED: methyl-CpG-binding domain-containing protein 9-like [Nicotiana tabacum]
GO:0000003	reproduction	Isoform0102379	0.49	0.21	-1.22239	0.000695066	0.00232729	yes	UPF1	PREDICTED: regulator of nonsense transcripts 1 homolog isoform X2 [Vitis vinifera]
GO:0000003	reproduction	Isoform0070691	0.633333	0.216667	-1.54749	9.81728e-05	0.000399011	yes	UPF1	PREDICTED: regulator of nonsense transcripts 1 homolog isoform X2 [Vitis vinifera]
GO:0000003	reproduction	Isoform0086892	0.79	0.216667	-1.86638	6.75473e-09	5.35296e-08	yes	Supt6h	Nucleic acid-binding, OB-fold, partial [Cynara cardunculus var. scolymus] [Cynara cardunculus]
GO:0000003	reproduction	Isoform0062643	0.61	0.22	-1.47131	0.0112078	0.0267976	yes	APS1	glucose-1-phosphate adenylyltransferase small subunit 2, chloroplastic-like [Citrus sinensis]
GO:0000003	reproduction	Isoform0067718	0.73	0.223333	-1.7087	0.000793723	0.00261806	yes	UPL3	E3 ubiquitin-protein ligase UPL3 [Dichanthelium oligosanthes]
GO:0000003	reproduction	Isoform0125754	0.55	0.226667	-1.27886	0.000169279	0.000653383	yes	PLA1	Acyl transferase/acyl hydrolase/lysophospholipase [Cynara cardunculus var. scolymus] [Cynara cardunculus]
GO:0000003	reproduction	Isoform0016268	0.74	0.23	-1.68589	0.00189652	0.00566787	yes	UPF1	PREDICTED: regulator of nonsense transcripts 1 homolog [Ziziphus jujuba]
GO:0000003	reproduction	Isoform0060922	0.676667	0.23	-1.55681	0.000376673	0.00134493	yes	EFTUD2	Ribosomal protein S5/Elongation factor G/III/V family protein [Arabidopsis thaliana]
GO:0000003	reproduction	Isoform0067897	0.6	0.233333	-1.36257	0.0126861	0.0298018	yes	-	-
GO:0000003	reproduction	Isoform0092438	0.473333	0.233333	-1.02046	0.0114198	0.0272301	yes	UPF1	PREDICTED: regulator of nonsense transcripts 1 homolog isoform X2 [Vitis vinifera]
GO:0000003	reproduction	Isoform0103755	0.84	0.243333	-1.78746	1.26467e-08	9.68477e-08	yes	EFTUD2	Ribosomal protein S5/Elongation factor G/III/V family protein [Arabidopsis thaliana]
GO:0000003	reproduction	Isoform0124057	0.683333	0.243333	-1.48966	0.000366474	0.00131286	yes	udkC	CYTH-like domain-containing protein [Cynara cardunculus var. scolymus] [Cynara cardunculus]
GO:0000003	reproduction	Isoform0092607	0.556667	0.246667	-1.17425	0.00058743	0.00200243	yes	UPF1	PREDICTED: regulator of nonsense transcripts 1 homolog isoform X2 [Vitis vinifera]
GO:0000003	reproduction	Isoform0043062	0.8	0.25	-1.67807	0.0067135	0.0171727	yes	ALC	PREDICTED: transcription factor ALC-like [Daucus carota subsp. sativus] [Daucus carota]
GO:0000003	reproduction	Isoform0021473	1.81667	0.253333	-2.84218	3.22123e-08	2.34177e-07	yes	Sf3a3	PREDICTED: splicing factor 3A subunit 3 [Sesamum indicum]
GO:0000003	reproduction	Isoform0085131	0.556667	0.253333	-1.13578	0.00413224	0.0112582	yes	SPY	Sel1-like protein [Cynara cardunculus var. scolymus] [Cynara cardunculus]
GO:0000003	reproduction	Isoform0041284	0.563333	0.26	-1.11548	0.0145328	0.0335498	yes	APC4	Anaphase-promoting complex subunit 4 [Cynara cardunculus var. scolymus] [Cynara cardunculus]
GO:0000003	reproduction	Isoform0070262	0.903333	0.26	-1.79675	9.50459e-07	5.61209e-06	yes	RIN1	RuvB-like 1 [Morus notabilis]
GO:0000003	reproduction	Isoform0093006	0.646667	0.26	-1.31451	6.30453e-06	3.24644e-05	yes	UPF1	PREDICTED: regulator of nonsense transcripts 1 homolog isoform X2 [Vitis vinifera]
GO:0000003	reproduction	Isoform0126591	0.53	0.26	-1.02748	0.00572983	0.0149566	yes	SPY	Sel1-like protein [Cynara cardunculus var. scolymus] [Cynara cardunculus]
GO:0000003	reproduction	Isoform0033175	0.623333	0.263333	-1.24311	0.0218503	0.0475962	yes	APS1	PREDICTED: glucose-1-phosphate adenylyltransferase small subunit, chloroplastic/amyloplastic-like [Nelumbo nucifera]
GO:0000003	reproduction	Isoform0116031	1.12	0.263333	-2.08854	5.22259e-05	0.000224523	yes	EMB3004	PREDICTED: bifunctional 3-dehydroquinate dehydratase/shikimate dehydrogenase, chloroplastic-like isoform X1 [Fragaria vesca subsp. vesca] [Fragaria vesca]
GO:0000003	reproduction	Isoform0126764	0.723333	0.263333	-1.45777	0.00157408	0.00480594	yes	APC4	Anaphase-promoting complex subunit 4 [Cynara cardunculus var. scolymus] [Cynara cardunculus]
GO:0000003	reproduction	Isoform0090814	0.61	0.27	-1.17585	0.00368023	0.0101666	yes	SPY	Sel1-like protein [Cynara cardunculus var. scolymus] [Cynara cardunculus]
GO:0000003	reproduction	Isoform0110960	0.543333	0.27	-1.00888	3.91013e-05	0.000172532	yes	GRV2	Armadillo-like helical [Cynara cardunculus var. scolymus] [Cynara cardunculus]
GO:0000003	reproduction	Isoform0062063	1.69667	0.273333	-2.63397	1.434e-16	2.14679e-15	yes	KIN10	sucrose non-fermenting 1 [Camellia sinensis]
GO:0000003	reproduction	Isoform0121069	0.8	0.276667	-1.53185	2.80727e-05	0.000127341	yes	CYPRO4	Peptidase C50, separase [Cynara cardunculus var. scolymus] [Cynara cardunculus]
GO:0000003	reproduction	Isoform0036959	0.613333	0.28	-1.13124	0.0102184	0.024727	yes	EDD1	PREDICTED: glycine--tRNA ligase, chloroplastic/mitochondrial 2 isoform X2 [Vitis vinifera]
GO:0000003	reproduction	Isoform0062054	0.736667	0.29	-1.34496	0.000118231	0.000471573	yes	Nom1	Armadillo-type fold, partial [Cynara cardunculus var. scolymus] [Cynara cardunculus]
GO:0000003	reproduction	Isoform0057066	0.813333	0.296667	-1.455	0.0011245	0.00356746	yes	VIP6	PREDICTED: protein CTR9 homolog [Solanum tuberosum]
GO:0000003	reproduction	Isoform0100457	0.633333	0.296667	-1.09412	0.0116211	0.0276417	yes	MSH6	DNA mismatch repair protein Msh6 [Cynara cardunculus var. scolymus] [Cynara cardunculus]
GO:0000003	reproduction	Isoform0125886	0.746667	0.31	-1.2682	0.000139595	0.000548795	yes	SPY	Sel1-like protein [Cynara cardunculus var. scolymus] [Cynara cardunculus]
GO:0000003	reproduction	Isoform0040587	0.99	0.313333	-1.65973	2.50605e-06	1.38188e-05	yes	ALC	PREDICTED: transcription factor ALC-like [Daucus carota subsp. sativus] [Daucus carota]
GO:0000003	reproduction	Isoform0027485	0.866667	0.316667	-1.45251	8.91496e-05	0.000365658	yes	UGT80B1	Glycosyl transferase, family 28 [Cynara cardunculus var. scolymus] [Cynara cardunculus]
GO:0000003	reproduction	Isoform0103668	0.683333	0.32	-1.09452	0.000304305	0.00110878	yes	At5g58410	Armadillo-like helical [Cynara cardunculus var. scolymus] [Cynara cardunculus]
GO:0000003	reproduction	Isoform0031213	0.946667	0.323333	-1.54983	0.0156514	0.0357455	yes	MSH4	PREDICTED: DNA mismatch repair protein MSH4-like, partial [Capsicum annuum]
GO:0000003	reproduction	Isoform0059488	0.663333	0.33	-1.00727	0.0174932	0.0393381	yes	CDC27B	PREDICTED: cell division cycle protein 27 homolog B-like [Gossypium arboreum]
GO:0000003	reproduction	Isoform0106752	0.673333	0.333333	-1.01436	0.00052042	0.00179775	yes	UPF1	PREDICTED: regulator of nonsense transcripts 1 homolog isoform X2 [Vitis vinifera]
GO:0000003	reproduction	Isoform0059491	1.01333	0.346667	-1.54749	8.18425e-05	0.000338028	yes	EMB3004	BnaAnng03180D [Brassica napus]
GO:0000003	reproduction	Isoform0093864	0.776667	0.346667	-1.16375	9.10256e-05	0.000372556	yes	UPL3	Armadillo [Cynara cardunculus var. scolymus] [Cynara cardunculus]
GO:0000003	reproduction	Isoform0084233	1.09667	0.353333	-1.63402	9.45495e-06	4.70219e-05	yes	VIP6	PREDICTED: protein CTR9 homolog [Solanum tuberosum]
GO:0000003	reproduction	Isoform0028775	0.986667	0.356667	-1.46799	0.000511882	0.00177092	yes	-	-
GO:0000003	reproduction	Isoform0080308	0.876667	0.356667	-1.29745	0.000517985	0.0017903	yes	ELF4	PREDICTED: protein EARLY FLOWERING 4-like [Juglans regia]
GO:0000003	reproduction	Isoform0092488	0.91	0.356667	-1.35129	6.91649e-07	4.16956e-06	yes	UPL3	Armadillo [Cynara cardunculus var. scolymus] [Cynara cardunculus]
GO:0000003	reproduction	Isoform0100456	0.843333	0.356667	-1.24153	3.0818e-05	0.000138799	yes	UPF1	PREDICTED: regulator of nonsense transcripts 1 homolog isoform X2 [Vitis vinifera]
GO:0000003	reproduction	Isoform0084842	0.786667	0.366667	-1.10128	0.000161939	0.000627557	yes	PXL2	Leucine-rich repeat-containing protein [Cynara cardunculus var. scolymus] [Cynara cardunculus]
GO:0000003	reproduction	Isoform0055250	0.906667	0.37	-1.29305	0.00673749	0.0172251	yes	CDC27B	PREDICTED: cell division cycle protein 27 homolog B-like [Gossypium arboreum]
GO:0000003	reproduction	Isoform0070405	0.756667	0.373333	-1.01919	0.00277747	0.00793578	yes	NIPBL	Armadillo-like helical [Cynara cardunculus var. scolymus] [Cynara cardunculus]
GO:0000003	reproduction	Isoform0049757	1.06333	0.376667	-1.49723	7.02536e-06	3.58544e-05	yes	-	-
GO:0000003	reproduction	Isoform0044431	0.77	0.38	-1.01886	0.0103349	0.0249726	yes	MLH1	MLH1, partial [Lactuca sativa]
GO:0000003	reproduction	Isoform0087804	0.803333	0.383333	-1.0674	0.000167815	0.000648256	yes	ATXR3	F-box domain, cyclin-like protein [Cynara cardunculus var. scolymus] [Cynara cardunculus]
GO:0000003	reproduction	Isoform0127158	1.47333	0.383333	-1.94241	6.60617e-12	7.09584e-11	yes	VIP6	PREDICTED: protein CTR9 homolog [Solanum tuberosum]
GO:0000003	reproduction	Isoform0052904	1.18	0.386667	-1.60962	1.95002e-05	9.11382e-05	yes	UPL3	E3 ubiquitin-protein ligase UPL3 [Dichanthelium oligosanthes]
GO:0000003	reproduction	Isoform0075848	1.35667	0.386667	-1.8109	1.68007e-10	1.58635e-09	yes	ESP1	Peptidase C50, separase [Cynara cardunculus var. scolymus] [Cynara cardunculus]
GO:0000003	reproduction	Isoform0113889	1.17667	0.386667	-1.60554	0.000353222	0.00126924	yes	EMB3004	PREDICTED: bifunctional 3-dehydroquinate dehydratase/shikimate dehydrogenase, chloroplastic isoform X2 [Capsicum annuum]
GO:0000003	reproduction	Isoform0079382	1.83667	0.39	-2.23554	4.46966e-15	6.1066e-14	yes	ESP1	Peptidase C50, separase [Cynara cardunculus var. scolymus] [Cynara cardunculus]
GO:0000003	reproduction	Isoform0096272	0.873333	0.39	-1.16306	0.000102523	0.000414975	yes	GOR	glutathione reductase [Zinnia violacea]
GO:0000003	reproduction	Isoform0049770	0.816667	0.393333	-1.05399	0.0105692	0.0254539	yes	TOR	PREDICTED: serine/threonine-protein kinase TOR [Theobroma cacao]
GO:0000003	reproduction	Isoform0066572	1.23333	0.396667	-1.63656	2.69682e-08	1.98138e-07	yes	RIN1	RuvB-like 1 [Morus notabilis]
GO:0000003	reproduction	Isoform0082455	0.843333	0.396667	-1.08818	0.000576813	0.00197073	yes	UPL3	Armadillo [Cynara cardunculus var. scolymus] [Cynara cardunculus]
GO:0000003	reproduction	Isoform0046509	1.7	0.413333	-2.04016	3.53491e-07	2.22384e-06	yes	-	-
GO:0000003	reproduction	Isoform0101967	1.28333	0.416667	-1.62293	1.45968e-11	1.52011e-10	yes	UPF1	RNA helicase UPF1, UPF2-interacting domain-containing protein [Cynara cardunculus var. scolymus] [Cynara cardunculus]
GO:0000003	reproduction	Isoform0059239	0.876667	0.42	-1.06164	0.00106694	0.00340392	yes	Os09g0247700	PREDICTED: LOW QUALITY PROTEIN: auxin transport protein BIG [Erythranthe guttata]
GO:0000003	reproduction	Isoform0019534	1.13333	0.426667	-1.40939	0.00439873	0.0118935	yes	UPL3	E3 ubiquitin-protein ligase UPL3 [Dichanthelium oligosanthes]
GO:0000003	reproduction	Isoform0045740	0.943333	0.426667	-1.14466	0.00759434	0.0191142	yes	VIT_11s0016g04350	tRNA transferase Trm5/Tyw2 [Cynara cardunculus var. scolymus] [Cynara cardunculus]
GO:0000003	reproduction	Isoform0101666	0.93	0.426667	-1.12412	8.46529e-06	4.25061e-05	yes	UPL3	Armadillo [Cynara cardunculus var. scolymus] [Cynara cardunculus]
GO:0000003	reproduction	Isoform0129502	0.926667	0.433333	-1.09657	3.26861e-08	2.37459e-07	yes	GRV2	Armadillo-like helical [Cynara cardunculus var. scolymus] [Cynara cardunculus]
GO:0000003	reproduction	Isoform0028350	1.58	0.473333	-1.739	3.06013e-10	2.81437e-09	yes	ESP1	Peptidase C50, separase [Cynara cardunculus var. scolymus] [Cynara cardunculus]
GO:0000003	reproduction	Isoform0059751	2.51	0.486667	-2.36668	2.85745e-12	3.16311e-11	yes	ESP1	Peptidase C50, separase [Cynara cardunculus var. scolymus] [Cynara cardunculus]
GO:0000003	reproduction	Isoform0108097	1.02	0.496667	-1.03822	1.05459e-05	5.20285e-05	yes	NIPBL	Armadillo-like helical [Cynara cardunculus var. scolymus] [Cynara cardunculus]
GO:0000003	reproduction	Isoform0081878	1.14667	0.503333	-1.18786	3.87633e-05	0.000171194	yes	UPL3	Armadillo [Cynara cardunculus var. scolymus] [Cynara cardunculus]
GO:0000003	reproduction	Isoform0065765	1.64	0.51	-1.68513	8.60083e-08	5.91057e-07	yes	VIP6	PREDICTED: protein CTR9 homolog [Solanum tuberosum]
GO:0000003	reproduction	Isoform0129552	1.03	0.51	-1.01408	1.66406e-08	1.25451e-07	yes	GRV2	Armadillo-like helical [Cynara cardunculus var. scolymus] [Cynara cardunculus]
GO:0000003	reproduction	Isoform0089415	1.31333	0.516667	-1.34593	1.84769e-07	1.2107e-06	yes	UPL3	Armadillo [Cynara cardunculus var. scolymus] [Cynara cardunculus]
GO:0000003	reproduction	Isoform0089073	1.32	0.543333	-1.28063	5.96871e-05	0.000253487	yes	UPL3	Armadillo [Cynara cardunculus var. scolymus] [Cynara cardunculus]
GO:0000003	reproduction	Isoform0017354	1.21667	0.55	-1.14543	0.00312477	0.00880299	yes	GI	GIGANTEA, partial [Chrysanthemum x morifolium]
GO:0000003	reproduction	Isoform0031350	1.24333	0.556667	-1.15933	5.22162e-05	0.000224496	yes	VIP6	PREDICTED: protein CTR9 homolog [Solanum tuberosum]
GO:0000003	reproduction	Isoform0070529	1.12333	0.56	-1.00429	0.00101816	0.00326526	yes	SPY	Sel1-like protein [Cynara cardunculus var. scolymus] [Cynara cardunculus]
GO:0000003	reproduction	Isoform0103852	1.26333	0.573333	-1.13979	1.26135e-05	6.12411e-05	yes	BIG	Armadillo-like helical, partial [Cynara cardunculus var. scolymus] [Cynara cardunculus]
GO:0000003	reproduction	Isoform0129448	1.19667	0.58	-1.0449	4.05562e-10	3.68507e-09	yes	TOR	PREDICTED: serine/threonine-protein kinase TOR [Gossypium raimondii]
GO:0000003	reproduction	Isoform0053485	1.47667	0.606667	-1.28337	4.80534e-05	0.000208124	yes	MBD9	DNA-binding, integrase-type [Cynara cardunculus var. scolymus] [Cynara cardunculus]
GO:0000003	reproduction	Isoform0030466	1.24667	0.61	-1.03119	0.000137337	0.00054078	yes	GN	Armadillo-type fold [Cynara cardunculus var. scolymus] [Cynara cardunculus]
GO:0000003	reproduction	Isoform0075247	1.42667	0.626667	-1.18688	0.00642632	0.0165299	yes	udkC	CYTH-like domain-containing protein [Cynara cardunculus var. scolymus] [Cynara cardunculus]
GO:0000003	reproduction	Isoform0069521	1.38667	0.636667	-1.12301	3.19525e-07	2.02264e-06	yes	BIG	Armadillo-like helical, partial [Cynara cardunculus var. scolymus] [Cynara cardunculus]
GO:0000003	reproduction	Isoform0127797	1.42667	0.653333	-1.12676	2.62401e-08	1.93009e-07	yes	BIG	Armadillo-like helical, partial [Cynara cardunculus var. scolymus] [Cynara cardunculus]
GO:0000003	reproduction	Isoform0052830	2.28667	0.676667	-1.75673	4.24805e-10	3.84931e-09	yes	EMB3004	dehydroquinate dehydratase/shikimate:NADP oxidoreductase isoform 2 [Solanum lycopersicum]
GO:0000003	reproduction	Isoform0080518	1.45333	0.686667	-1.08168	0.000211237	0.000798034	yes	UPF1	RNA helicase UPF1, UPF2-interacting domain-containing protein [Cynara cardunculus var. scolymus] [Cynara cardunculus]
GO:0000003	reproduction	Isoform0102130	1.65667	0.696667	-1.24974	1.07554e-09	9.32436e-09	yes	NIPBL	Armadillo-like helical [Cynara cardunculus var. scolymus] [Cynara cardunculus]
GO:0000003	reproduction	Isoform0110637	1.65	0.736667	-1.16338	5.22932e-08	3.69683e-07	yes	UPL3	Armadillo [Cynara cardunculus var. scolymus] [Cynara cardunculus]
GO:0000003	reproduction	Isoform0073072	4.05	0.746667	-2.43939	1.5263e-30	4.1415e-29	yes	ESP1	Peptidase C50, separase [Cynara cardunculus var. scolymus] [Cynara cardunculus]
GO:0000003	reproduction	Isoform0125385	1.88	0.753333	-1.31937	1.03133e-07	7.01312e-07	yes	EMB3004	PREDICTED: bifunctional 3-dehydroquinate dehydratase/shikimate dehydrogenase, chloroplastic isoform X1 [Capsicum annuum]
GO:0000003	reproduction	Isoform0082643	1.69667	0.78	-1.12116	7.72759e-08	5.34563e-07	yes	GN	Armadillo-type fold [Cynara cardunculus var. scolymus] [Cynara cardunculus]
GO:0000003	reproduction	Isoform0044460	1.71	0.793333	-1.108	5.19893e-06	2.71598e-05	yes	At1g60490	PREDICTED: phosphatidylinositol 3-kinase, root isoform-like isoform X2 [Brachypodium distachyon]
GO:0000003	reproduction	Isoform0130015	1.64333	0.796667	-1.04458	5.73358e-10	5.12493e-09	yes	UPL3	Armadillo [Cynara cardunculus var. scolymus] [Cynara cardunculus]
GO:0000003	reproduction	Isoform0063932	1.66	0.8	-1.05311	0.000138826	0.000546208	yes	DET1	De-etiolated protein 1, Det1 [Cynara cardunculus var. scolymus] [Cynara cardunculus]
GO:0000003	reproduction	Isoform0052778	1.62667	0.803333	-1.01785	5.76007e-05	0.000245405	yes	GN	Armadillo-type fold [Cynara cardunculus var. scolymus] [Cynara cardunculus]
GO:0000003	reproduction	Isoform0118712	1.94333	0.833333	-1.22157	0.000696275	0.00233092	yes	-	-
GO:0000003	reproduction	Isoform0081077	2.02	0.84	-1.26589	3.77019e-08	2.71535e-07	yes	udkC	CYTH-like domain-containing protein [Cynara cardunculus var. scolymus] [Cynara cardunculus]
GO:0000003	reproduction	Isoform0045316	2.22	0.843333	-1.39638	5.75451e-10	5.14256e-09	yes	NSN1	GTP binding domain-containing protein, partial [Cynara cardunculus var. scolymus] [Cynara cardunculus]
GO:0000003	reproduction	Isoform0125851	1.83	0.846667	-1.11198	1.48427e-08	1.12598e-07	yes	COI1	coronatine-insensitive protein 1 [Chrysanthemum boreale]
GO:0000003	reproduction	Isoform0077089	1.95	0.88	-1.1479	5.46273e-08	3.85335e-07	yes	EMB3004	PREDICTED: bifunctional 3-dehydroquinate dehydratase/shikimate dehydrogenase, chloroplastic isoform X1 [Capsicum annuum]
GO:0000003	reproduction	Isoform0110981	1.94333	0.9	-1.11054	1.3449e-19	2.36269e-18	yes	GRV2	PREDICTED: dnaJ homolog subfamily C GRV2 isoform X2 [Prunus mume]
GO:0000003	reproduction	Isoform0072609	1.83667	0.903333	-1.02376	2.55589e-06	1.40719e-05	yes	BIG	Zinc finger, ZZ-type [Corchorus capsularis]
GO:0000003	reproduction	Isoform0129553	1.87667	0.913333	-1.03896	1.42675e-16	2.13644e-15	yes	BIG	Armadillo-like helical, partial [Cynara cardunculus var. scolymus] [Cynara cardunculus]
GO:0000003	reproduction	Isoform0075079	1.88667	0.933333	-1.01538	2.18194e-07	1.41443e-06	yes	UBP16	Peptidase C19, ubiquitin carboxyl-terminal hydrolase 2 [Cynara cardunculus var. scolymus] [Cynara cardunculus]
GO:0000003	reproduction	Isoform0029601	4.17333	0.996667	-2.06602	1.15916e-26	2.72773e-25	yes	VIP6	PREDICTED: protein CTR9 homolog [Solanum tuberosum]
GO:0000003	reproduction	Isoform0091534	2.44333	1.02667	-1.25088	1.99243e-12	2.23501e-11	yes	UPF1	PREDICTED: regulator of nonsense transcripts 1 homolog isoform X2 [Vitis vinifera]
GO:0000003	reproduction	Isoform0078541	2.35333	1.05667	-1.15519	1.23787e-07	8.32205e-07	yes	BIG	Armadillo-like helical, partial [Cynara cardunculus var. scolymus] [Cynara cardunculus]
GO:0000003	reproduction	Isoform0129774	2.48	1.07667	-1.20377	3.69782e-13	4.40121e-12	yes	BIG	Armadillo-like helical, partial [Cynara cardunculus var. scolymus] [Cynara cardunculus]
GO:0000003	reproduction	Isoform0123993	3.36333	1.28667	-1.38625	2.01935e-07	1.31607e-06	yes	-	-
GO:0000003	reproduction	Isoform0085388	2.66	1.30333	-1.02922	2.0506e-08	1.52915e-07	yes	UBP16	Peptidase C19, ubiquitin carboxyl-terminal hydrolase 2 [Cynara cardunculus var. scolymus] [Cynara cardunculus]
GO:0000003	reproduction	Isoform0019358	2.88667	1.31	-1.13984	8.96342e-06	4.47885e-05	yes	EFTUD2	Ribosomal protein S5/Elongation factor G/III/V family protein [Arabidopsis thaliana]
GO:0000003	reproduction	Isoform0060303	2.95333	1.46333	-1.01309	8.62986e-06	4.32561e-05	yes	Tbl3	PREDICTED: transducin beta-like protein 3 [Sesamum indicum]
GO:0000003	reproduction	Isoform0058611	3.09333	1.47667	-1.06682	2.20381e-07	1.42788e-06	yes	CDC48B	PREDICTED: cell division control protein 48 homolog B isoform X2 [Ipomoea nil]
GO:0000003	reproduction	Isoform0015739	7.26	1.52333	-2.25274	4.5957e-35	1.4401e-33	yes	AAE3	PREDICTED: oxalate--CoA ligase-like [Nicotiana tabacum]
GO:0000003	reproduction	Isoform0026504	4.15667	1.67333	-1.3127	4.52847e-12	4.92548e-11	yes	EXLA2	Barwin-like endoglucanase [Cynara cardunculus var. scolymus] [Cynara cardunculus]
GO:0000003	reproduction	Isoform0124524	3.81667	1.84333	-1.05	7.27035e-09	5.73999e-08	yes	GI	gigantea-like [Chrysanthemum seticuspe f. boreale]
GO:0000003	reproduction	Isoform0040209	4.25333	1.88333	-1.17531	4.29575e-11	4.28768e-10	yes	CER3	PREDICTED: protein ECERIFERUM 3-like [Juglans regia]
GO:0000003	reproduction	Isoform0026600	4.43333	1.97333	-1.16776	4.5885e-14	5.8411e-13	yes	-	-
GO:0000003	reproduction	Isoform0064171	4.69	2.16667	-1.11411	3.59649e-12	3.94922e-11	yes	AIM1	3-hydroxyacyl-CoA dehydrogenase, conserved site-containing protein [Cynara cardunculus var. scolymus] [Cynara cardunculus]
GO:0000003	reproduction	Isoform0068550	6.41	2.20667	-1.53846	6.17361e-40	2.20316e-38	yes	AAE3	PREDICTED: 4-coumarate--CoA ligase-like 10 [Nicotiana sylvestris]
GO:0000003	reproduction	Isoform0062404	5.25333	2.24667	-1.22545	2.26848e-13	2.74628e-12	yes	CER3	PREDICTED: protein ECERIFERUM 3 [Theobroma cacao]
GO:0000003	reproduction	Isoform0116394	7.91667	2.59667	-1.60823	1.04258e-17	1.66814e-16	yes	-	-
GO:0000003	reproduction	Isoform0056294	5.77333	2.63667	-1.13069	4.5464e-16	6.61139e-15	yes	PAT	Aminotransferase, class I/classII [Cynara cardunculus var. scolymus] [Cynara cardunculus]
GO:0000003	reproduction	Isoform0012926	5.82333	2.88667	-1.01244	1.49089e-05	7.13748e-05	yes	ARF22	Aux/IAA-ARF-dimerization [Cynara cardunculus var. scolymus] [Cynara cardunculus]
GO:0000003	reproduction	Isoform0073346	7.17667	3.27	-1.13402	1.30442e-17	2.07692e-16	yes	PAT	PREDICTED: bifunctional aspartate aminotransferase and glutamate/aspartate-prephenate aminotransferase [Daucus carota subsp. sativus] [Daucus carota]
GO:0000003	reproduction	Isoform0017170	8.06333	3.31	-1.28455	7.04897e-12	7.55001e-11	yes	PAT	Aminotransferase, class I/classII [Cynara cardunculus var. scolymus] [Cynara cardunculus]
GO:0000003	reproduction	Isoform0116122	11.0467	3.56	-1.63366	4.35953e-34	1.326e-32	yes	CYP90A1	steroid 23-alpha-hydroxylase [Echinacea purpurea]
GO:0000003	reproduction	Isoform0022698	8.74667	3.69	-1.24511	3.93055e-18	6.42711e-17	yes	PAT	Aminotransferase, class I/classII [Cynara cardunculus var. scolymus] [Cynara cardunculus]
GO:0000003	reproduction	Isoform0016186	9.23333	4.29333	-1.10475	3.65832e-11	3.67485e-10	yes	PAT	PREDICTED: bifunctional aspartate aminotransferase and glutamate/aspartate-prephenate aminotransferase [Ipomoea nil]
GO:0000003	reproduction	Isoform0018260	9.06333	4.39667	-1.04363	5.47033e-08	3.8583e-07	yes	CYP90A1	steroid 23-alpha-hydroxylase [Echinacea purpurea]
GO:0000003	reproduction	Isoform0121460	10.0267	4.72333	-1.08596	9.59132e-25	2.11163e-23	yes	AIM1	PREDICTED: peroxisomal fatty acid beta-oxidation multifunctional protein AIM1 [Theobroma cacao]
GO:0000003	reproduction	Isoform0007820	12.82	5.03	-1.34977	5.13343e-24	1.09637e-22	yes	CYP90A1	steroid 23-alpha-hydroxylase [Coreopsis rosea]
GO:0000003	reproduction	Isoform0112081	16.37	5.99333	-1.44962	1.15046e-21	2.2306e-20	yes	Os01g0832000	PREDICTED: probable phytol kinase 3, chloroplastic [Daucus carota subsp. sativus] [Daucus carota]
GO:0000003	reproduction	Isoform0112707	29.42	6.26	-2.23256	2.22066e-58	1.20665e-56	yes	-	-
GO:0000003	reproduction	Isoform0054962	14.6333	6.66333	-1.13494	1.92199e-32	5.5342e-31	yes	CER3	PREDICTED: protein ECERIFERUM 3 [Theobroma cacao]
GO:0000003	reproduction	Isoform0058816	14.74	6.92667	-1.0895	1.25934e-27	3.07087e-26	yes	CER3	PREDICTED: protein ECERIFERUM 3 [Theobroma cacao]
GO:0000003	reproduction	Isoform0017319	15.65	7.68667	-1.02573	7.65215e-17	1.1654e-15	yes	PAT	PREDICTED: bifunctional aspartate aminotransferase and glutamate/aspartate-prephenate aminotransferase [Daucus carota subsp. sativus] [Daucus carota]
GO:0000003	reproduction	Isoform0005849	25.4233	8.16	-1.63951	5.93195e-27	1.4122e-25	yes	GID2	F-box domain, cyclin-like protein [Cynara cardunculus var. scolymus] [Cynara cardunculus]
GO:0000003	reproduction	Isoform0025372	19.6333	9.46667	-1.05238	7.72838e-22	1.51143e-20	yes	PAT	PREDICTED: bifunctional aspartate aminotransferase and glutamate/aspartate-prephenate aminotransferase [Daucus carota subsp. sativus] [Daucus carota]
GO:0000003	reproduction	Isoform0026299	30.5067	11.03	-1.46769	1.43113e-33	4.283e-32	yes	EXLA1	Barwin-like endoglucanase [Cynara cardunculus var. scolymus] [Cynara cardunculus]
GO:0000003	reproduction	Isoform0026557	43.6267	12.6867	-1.7819	4.49534e-110	5.16715e-108	yes	CER3	PREDICTED: protein ECERIFERUM 3-like [Daucus carota subsp. sativus] [Daucus carota]
GO:0000003	reproduction	Isoform0022859	38.2333	13.3633	-1.51655	1.72361e-35	5.46367e-34	yes	EXLA1	Barwin-like endoglucanase [Cynara cardunculus var. scolymus] [Cynara cardunculus]
GO:0000003	reproduction	Isoform0000656	37.13	13.7333	-1.4349	1.70268e-39	5.99146e-38	yes	GID2	F-box domain, cyclin-like protein [Cynara cardunculus var. scolymus] [Cynara cardunculus]
GO:0000003	reproduction	Isoform0001638	62.8367	22.7167	-1.46786	1.57943e-30	4.28296e-29	yes	FBP2	MADS-box transcription factor CDM77 [Chrysanthemum x morifolium]
GO:0000003	reproduction	Isoform0003288	57.67	28.0967	-1.03742	1.07725e-11	1.13733e-10	yes	DEFA	MADS-box transcription factor CDM115 [Chrysanthemum x morifolium]
GO:0000003	reproduction	Isoform0003190	67.08	29.1133	-1.2042	4.03393e-43	1.56001e-41	yes	AGL11	TAGL11 transcription factor [Solanum lycopersicum]
