# Supplementary material for: Whole-transcriptome analysis of differentially expressed genes in the mutant and normal capitula of Chrysanthemum morifolium
Source: BMC Genom Data. 2021 Jan 25;22:2. doi: 10.1186/s12863-021-00959-2 (PMC7853313; doi:10.1186/s12863-021-00959-2)
Supplement: Supplementary file 5 — Additional file 5. The DEGs enriched in the biological process GO category [file 12863_2021_959_MOESM5_ESM.xls]

GO ID	Description	GeneRatio (6733)	BgRatio (27966)	Pvalue	P.adjust	GeneID
GO:0000272	polysaccharide catabolic process	93	144	6.50E-25	9.12E-22	Isoform0006963;Isoform0008802;Isoform0009145;Isoform0010134;Isoform0010873;Isoform0011179;Isoform0012196;Isoform0012665;Isoform0013482;Isoform0014453;Isoform0015730;Isoform0015991;Isoform0017181;Isoform0017935;Isoform0019381;Isoform0019729;Isoform0020197;Isoform0021085;Isoform0021138;Isoform0022432;Isoform0022989;Isoform0023509;Isoform0023562;Isoform0023758;Isoform0023796;Isoform0024709;Isoform00…
GO:0016052	carbohydrate catabolic process	98	159	6.80E-24	4.77E-21	Isoform0006963;Isoform0008802;Isoform0009145;Isoform0010134;Isoform0010873;Isoform0011179;Isoform0012196;Isoform0012665;Isoform0013482;Isoform0014453;Isoform0015730;Isoform0015991;Isoform0017181;Isoform0017935;Isoform0019381;Isoform0019729;Isoform0020197;Isoform0021085;Isoform0021138;Isoform0022432;Isoform0022989;Isoform0023509;Isoform0023562;Isoform0023758;Isoform0023796;Isoform0024709;Isoform00…
GO:0000819	sister chromatid segregation	45	56	1.00E-18	3.51E-16	Isoform0010431;Isoform0016613;Isoform0027626;Isoform0033163;Isoform0039074;Isoform0049914;Isoform0051662;Isoform0055196;Isoform0061315;Isoform0070117;Isoform0070405;Isoform0071096;Isoform0073606;Isoform0074335;Isoform0075848;Isoform0079382;Isoform0085934;Isoform0086161;Isoform0088288;Isoform0089070;Isoform0090110;Isoform0090585;Isoform0093893;Isoform0094757;Isoform0096132;Isoform0097095;Isoform00…
GO:0098813	nuclear chromosome segregation	45	56	1.00E-18	3.51E-16	Isoform0010431;Isoform0016613;Isoform0027626;Isoform0033163;Isoform0039074;Isoform0049914;Isoform0051662;Isoform0055196;Isoform0061315;Isoform0070117;Isoform0070405;Isoform0071096;Isoform0073606;Isoform0074335;Isoform0075848;Isoform0079382;Isoform0085934;Isoform0086161;Isoform0088288;Isoform0089070;Isoform0090110;Isoform0090585;Isoform0093893;Isoform0094757;Isoform0096132;Isoform0097095;Isoform00…
GO:0007062	sister chromatid cohesion	44	55	3.50E-18	9.82E-16	Isoform0010431;Isoform0016613;Isoform0027626;Isoform0033163;Isoform0039074;Isoform0049914;Isoform0051662;Isoform0055196;Isoform0061315;Isoform0070117;Isoform0070405;Isoform0071096;Isoform0073606;Isoform0074335;Isoform0075848;Isoform0079382;Isoform0085934;Isoform0086161;Isoform0088288;Isoform0089070;Isoform0090110;Isoform0090585;Isoform0093893;Isoform0094757;Isoform0097095;Isoform0098851;Isoform00…
GO:0005976	polysaccharide metabolic process	409	1255	1.70E-12	3.98E-10	Isoform0001100;Isoform0001189;Isoform0001759;Isoform0002484;Isoform0002848;Isoform0003157;Isoform0004219;Isoform0004375;Isoform0006900;Isoform0006916;Isoform0006963;Isoform0007527;Isoform0007621;Isoform0007753;Isoform0007820;Isoform0008034;Isoform0008514;Isoform0008802;Isoform0008908;Isoform0009145;Isoform0010112;Isoform0010134;Isoform0010351;Isoform0010861;Isoform0010873;Isoform0011179;Isoform00…
GO:0010393	galacturonan metabolic process	45	72	4.70E-12	9.42E-10	Isoform0026998;Isoform0028126;Isoform0028999;Isoform0029526;Isoform0029955;Isoform0030724;Isoform0031583;Isoform0036770;Isoform0040187;Isoform0042328;Isoform0045609;Isoform0046801;Isoform0047651;Isoform0051273;Isoform0052709;Isoform0054378;Isoform0054684;Isoform0056018;Isoform0057542;Isoform0058905;Isoform0059119;Isoform0059907;Isoform0060056;Isoform0060220;Isoform0061083;Isoform0062667;Isoform00…
GO:0010394	homogalacturonan metabolic process	36	56	2.00E-10	3.51E-08	Isoform0026998;Isoform0028126;Isoform0028999;Isoform0029526;Isoform0029955;Isoform0030724;Isoform0036770;Isoform0040187;Isoform0042328;Isoform0045609;Isoform0046801;Isoform0051273;Isoform0054684;Isoform0058905;Isoform0059119;Isoform0060056;Isoform0060220;Isoform0061083;Isoform0062667;Isoform0063813;Isoform0064010;Isoform0064260;Isoform0064285;Isoform0064406;Isoform0064613;Isoform0064747;Isoform00…
GO:0006074	(1->3)-beta-D-glucan metabolic process	65	133	4.50E-10	7.02E-08	Isoform0001100;Isoform0004219;Isoform0038159;Isoform0040762;Isoform0040928;Isoform0041322;Isoform0045205;Isoform0049440;Isoform0050910;Isoform0055464;Isoform0055541;Isoform0059091;Isoform0064701;Isoform0065953;Isoform0065959;Isoform0068893;Isoform0070665;Isoform0073043;Isoform0076105;Isoform0077597;Isoform0077598;Isoform0078070;Isoform0078086;Isoform0078088;Isoform0078459;Isoform0080546;Isoform00…
GO:0000271	polysaccharide biosynthetic process	56	114	5.60E-09	7.86E-07	Isoform0008034;Isoform0016010;Isoform0018364;Isoform0026771;Isoform0026998;Isoform0028126;Isoform0028999;Isoform0029526;Isoform0029955;Isoform0030724;Isoform0031583;Isoform0036770;Isoform0040187;Isoform0042328;Isoform0045609;Isoform0046801;Isoform0047651;Isoform0049817;Isoform0051273;Isoform0052709;Isoform0054378;Isoform0054684;Isoform0054871;Isoform0056018;Isoform0057542;Isoform0058905;Isoform00…
GO:0016051	carbohydrate biosynthetic process	58	121	9.50E-09	1.21E-06	Isoform0000656;Isoform0005849;Isoform0008034;Isoform0016010;Isoform0018364;Isoform0026771;Isoform0026998;Isoform0028126;Isoform0028999;Isoform0029526;Isoform0029955;Isoform0030724;Isoform0031583;Isoform0036770;Isoform0040187;Isoform0042328;Isoform0045609;Isoform0046801;Isoform0047651;Isoform0049817;Isoform0051273;Isoform0052709;Isoform0054378;Isoform0054684;Isoform0054871;Isoform0056018;Isoform00…
GO:0044699	single-organism process	4017	15871	1.60E-08	1.87E-06	Isoform0000012;Isoform0000022;Isoform0000086;Isoform0000152;Isoform0000244;Isoform0000248;Isoform0000512;Isoform0000536;Isoform0000574;Isoform0000656;Isoform0000735;Isoform0000787;Isoform0000791;Isoform0000822;Isoform0000829;Isoform0000935;Isoform0001050;Isoform0001189;Isoform0001244;Isoform0001388;Isoform0001435;Isoform0001437;Isoform0001525;Isoform0001638;Isoform0001698;Isoform0001708;Isoform00…
Isoform0072790;Isoform0072878;Isoform0072899;Isoform0072900;Isoform0072912;Isoform0072930;Isoform0072938;Isoform0072948;Isoform0072978;Isoform0072985;Isoform0072987;Isoform0073072;Isoform0073078;Isoform0073079;Isoform0073094;Isoform0073104;Isoform0073160;Isoform0073196;Isoform0073200;Isoform0073213;Isoform0073253;Isoform0073258;Isoform0073288;Isoform0073306;Isoform0073320;Isoform0073336;Isoform00…
GO:0006720	isoprenoid metabolic process	135	369	4.40E-08	4.75E-06	Isoform0000086;Isoform0004513;Isoform0006982;Isoform0007092;Isoform0007259;Isoform0007753;Isoform0008247;Isoform0008391;Isoform0008908;Isoform0010112;Isoform0010275;Isoform0010861;Isoform0010871;Isoform0012334;Isoform0012392;Isoform0012398;Isoform0012917;Isoform0013160;Isoform0015291;Isoform0016010;Isoform0016742;Isoform0017402;Isoform0018364;Isoform0018406;Isoform0019073;Isoform0021004;Isoform00…
GO:0003002	regionalization	70	162	6.40E-08	5.98E-06	Isoform0008569;Isoform0010969;Isoform0011769;Isoform0022505;Isoform0027039;Isoform0027827;Isoform0029673;Isoform0030502;Isoform0031466;Isoform0032055;Isoform0033142;Isoform0038616;Isoform0038809;Isoform0038956;Isoform0040288;Isoform0040758;Isoform0043683;Isoform0045247;Isoform0047911;Isoform0047958;Isoform0051465;Isoform0053306;Isoform0055487;Isoform0055555;Isoform0059440;Isoform0061662;Isoform00…
GO:0006528	asparagine metabolic process	23	34	9.40E-08	5.98E-06	Isoform0001244;Isoform0008642;Isoform0010341;Isoform0012099;Isoform0012558;Isoform0018885;Isoform0019727;Isoform0022300;Isoform0027321;Isoform0027994;Isoform0037161;Isoform0037527;Isoform0037876;Isoform0042781;Isoform0046786;Isoform0048470;Isoform0058430;Isoform0058883;Isoform0066131;Isoform0068875;Isoform0069193;Isoform0113510;Isoform0116070
GO:0006529	asparagine biosynthetic process	23	34	9.40E-08	5.98E-06	Isoform0001244;Isoform0008642;Isoform0010341;Isoform0012099;Isoform0012558;Isoform0018885;Isoform0019727;Isoform0022300;Isoform0027321;Isoform0027994;Isoform0037161;Isoform0037527;Isoform0037876;Isoform0042781;Isoform0046786;Isoform0048470;Isoform0058430;Isoform0058883;Isoform0066131;Isoform0068875;Isoform0069193;Isoform0113510;Isoform0116070
GO:0010017	red or far-red light signaling pathway	13	14	9.80E-08	5.98E-06	Isoform0041316;Isoform0068304;Isoform0070680;Isoform0073094;Isoform0079337;Isoform0093050;Isoform0094230;Isoform0094673;Isoform0095945;Isoform0096421;Isoform0103133;Isoform0125119;Isoform0128977
GO:0010114	response to red light	13	14	9.80E-08	5.98E-06	Isoform0041316;Isoform0068304;Isoform0070680;Isoform0073094;Isoform0079337;Isoform0093050;Isoform0094230;Isoform0094673;Isoform0095945;Isoform0096421;Isoform0103133;Isoform0125119;Isoform0128977
GO:0010218	response to far red light	13	14	9.80E-08	5.98E-06	Isoform0041316;Isoform0068304;Isoform0070680;Isoform0073094;Isoform0079337;Isoform0093050;Isoform0094230;Isoform0094673;Isoform0095945;Isoform0096421;Isoform0103133;Isoform0125119;Isoform0128977
GO:0071214	cellular response to abiotic stimulus	13	14	9.80E-08	5.98E-06	Isoform0041316;Isoform0068304;Isoform0070680;Isoform0073094;Isoform0079337;Isoform0093050;Isoform0094230;Isoform0094673;Isoform0095945;Isoform0096421;Isoform0103133;Isoform0125119;Isoform0128977
GO:0071478	cellular response to radiation	13	14	9.80E-08	5.98E-06	Isoform0041316;Isoform0068304;Isoform0070680;Isoform0073094;Isoform0079337;Isoform0093050;Isoform0094230;Isoform0094673;Isoform0095945;Isoform0096421;Isoform0103133;Isoform0125119;Isoform0128977
GO:0071482	cellular response to light stimulus	13	14	9.80E-08	5.98E-06	Isoform0041316;Isoform0068304;Isoform0070680;Isoform0073094;Isoform0079337;Isoform0093050;Isoform0094230;Isoform0094673;Isoform0095945;Isoform0096421;Isoform0103133;Isoform0125119;Isoform0128977
GO:0071489	cellular response to red or far red light	13	14	9.80E-08	5.98E-06	Isoform0041316;Isoform0068304;Isoform0070680;Isoform0073094;Isoform0079337;Isoform0093050;Isoform0094230;Isoform0094673;Isoform0095945;Isoform0096421;Isoform0103133;Isoform0125119;Isoform0128977
GO:0009943	adaxial/abaxial axis specification	34	63	3.20E-07	1.87E-05	Isoform0010969;Isoform0022505;Isoform0027827;Isoform0031466;Isoform0033142;Isoform0038616;Isoform0038809;Isoform0040288;Isoform0040758;Isoform0047911;Isoform0047958;Isoform0051465;Isoform0053306;Isoform0055555;Isoform0059440;Isoform0062976;Isoform0066525;Isoform0068018;Isoform0068080;Isoform0070816;Isoform0078645;Isoform0079064;Isoform0079421;Isoform0080558;Isoform0084185;Isoform0084723;Isoform00…
GO:0072330	monocarboxylic acid biosynthetic process	99	262	4.80E-07	2.69E-05	Isoform0001437;Isoform0002848;Isoform0004393;Isoform0006081;Isoform0006916;Isoform0007555;Isoform0007753;Isoform0008154;Isoform0008479;Isoform0008908;Isoform0012392;Isoform0016124;Isoform0016598;Isoform0017756;Isoform0019333;Isoform0019447;Isoform0019773;Isoform0019936;Isoform0020067;Isoform0020266;Isoform0023831;Isoform0026761;Isoform0028223;Isoform0028235;Isoform0030002;Isoform0030218;Isoform00…
GO:0006633	fatty acid biosynthetic process	98	259	5.00E-07	2.70E-05	Isoform0001437;Isoform0002848;Isoform0004393;Isoform0006081;Isoform0006916;Isoform0007555;Isoform0007753;Isoform0008154;Isoform0008479;Isoform0008908;Isoform0012392;Isoform0016124;Isoform0016598;Isoform0017756;Isoform0019333;Isoform0019773;Isoform0019936;Isoform0020067;Isoform0020266;Isoform0023831;Isoform0026761;Isoform0028223;Isoform0028235;Isoform0030002;Isoform0030218;Isoform0030806;Isoform00…
GO:0009808	lignin metabolic process	13	15	5.70E-07	2.96E-05	Isoform0009406;Isoform0014905;Isoform0017864;Isoform0023851;Isoform0048080;Isoform0056283;Isoform0058180;Isoform0082550;Isoform0094935;Isoform0098875;Isoform0107983;Isoform0109622;Isoform0127500
GO:0015918	sterol transport	10	10	6.50E-07	3.19E-05	Isoform0002465;Isoform0013201;Isoform0021079;Isoform0045668;Isoform0063815;Isoform0073908;Isoform0094614;Isoform0095492;Isoform0098850;Isoform0104078
GO:0009798	axis specification	46	98	6.60E-07	3.19E-05	Isoform0010969;Isoform0022505;Isoform0027039;Isoform0027827;Isoform0030466;Isoform0031466;Isoform0032055;Isoform0033142;Isoform0038616;Isoform0038809;Isoform0040288;Isoform0040758;Isoform0047911;Isoform0047958;Isoform0051465;Isoform0052778;Isoform0053306;Isoform0055555;Isoform0057825;Isoform0059440;Isoform0062976;Isoform0064893;Isoform0066525;Isoform0068018;Isoform0068080;Isoform0068212;Isoform00…
GO:0006721	terpenoid metabolic process	106	289	1.00E-06	4.68E-05	Isoform0000086;Isoform0004513;Isoform0006982;Isoform0007092;Isoform0007259;Isoform0007753;Isoform0008391;Isoform0008908;Isoform0010112;Isoform0010275;Isoform0010861;Isoform0010871;Isoform0012392;Isoform0012398;Isoform0012917;Isoform0013160;Isoform0015291;Isoform0016010;Isoform0016742;Isoform0018364;Isoform0018406;Isoform0019073;Isoform0022279;Isoform0023079;Isoform0023807;Isoform0024328;Isoform00…
GO:0006560	proline metabolic process	30	55	1.10E-06	4.98E-05	Isoform0011707;Isoform0021250;Isoform0027309;Isoform0028046;Isoform0030893;Isoform0032393;Isoform0036427;Isoform0038058;Isoform0046045;Isoform0046133;Isoform0048139;Isoform0049776;Isoform0052673;Isoform0052801;Isoform0052858;Isoform0053616;Isoform0056319;Isoform0058462;Isoform0061689;Isoform0065772;Isoform0072985;Isoform0074802;Isoform0087332;Isoform0097417;Isoform0117978;Isoform0118414;Isoform01…
GO:0009955	adaxial/abaxial pattern specification	34	68	3.20E-06	1.40E-04	Isoform0010969;Isoform0022505;Isoform0027827;Isoform0031466;Isoform0033142;Isoform0038616;Isoform0038809;Isoform0040288;Isoform0040758;Isoform0047911;Isoform0047958;Isoform0051465;Isoform0053306;Isoform0055555;Isoform0059440;Isoform0062976;Isoform0066525;Isoform0068018;Isoform0068080;Isoform0070816;Isoform0078645;Isoform0079064;Isoform0079421;Isoform0080558;Isoform0084185;Isoform0084723;Isoform00…
GO:0006631	fatty acid metabolic process	214	676	3.60E-06	1.53E-04	Isoform0001437;Isoform0002036;Isoform0002848;Isoform0003894;Isoform0003922;Isoform0004393;Isoform0005828;Isoform0006081;Isoform0006916;Isoform0007555;Isoform0007753;Isoform0008154;Isoform0008479;Isoform0008908;Isoform0009536;Isoform0009627;Isoform0010985;Isoform0012392;Isoform0015763;Isoform0016124;Isoform0016598;Isoform0017756;Isoform0017768;Isoform0019333;Isoform0019447;Isoform0019773;Isoform00…
GO:0019852	L-ascorbic acid metabolic process	15	21	6.20E-06	2.56E-04	Isoform0009366;Isoform0011005;Isoform0013091;Isoform0013533;Isoform0014945;Isoform0015147;Isoform0015821;Isoform0018871;Isoform0037372;Isoform0041992;Isoform0058338;Isoform0101366;Isoform0103531;Isoform0112389;Isoform0120024
GO:0010118	stomatal movement	19	31	1.10E-05	4.41E-04	Isoform0011184;Isoform0012392;Isoform0026631;Isoform0027047;Isoform0028093;Isoform0028992;Isoform0038028;Isoform0045909;Isoform0052485;Isoform0063731;Isoform0072561;Isoform0096227;Isoform0098654;Isoform0099611;Isoform0102936;Isoform0110472;Isoform0119772;Isoform0125632;Isoform0128541
GO:0009953	dorsal/ventral pattern formation	15	22	1.50E-05	5.85E-04	Isoform0027827;Isoform0031466;Isoform0038616;Isoform0040288;Isoform0047911;Isoform0047958;Isoform0055555;Isoform0059440;Isoform0068018;Isoform0078645;Isoform0079064;Isoform0087170;Isoform0091201;Isoform0092716;Isoform0123409
GO:0007059	chromosome segregation	74	198	1.90E-05	7.20E-04	Isoform0000735;Isoform0000822;Isoform0010431;Isoform0016613;Isoform0026600;Isoform0027626;Isoform0028350;Isoform0030466;Isoform0031213;Isoform0033163;Isoform0039074;Isoform0041063;Isoform0044431;Isoform0049770;Isoform0049914;Isoform0050784;Isoform0051662;Isoform0052778;Isoform0055196;Isoform0059350;Isoform0059751;Isoform0060303;Isoform0061315;Isoform0065630;Isoform0070117;Isoform0070405;Isoform00…
GO:0051276	chromosome organization	224	737	4.30E-05	1.59E-03	Isoform0000290;Isoform0001056;Isoform0001189;Isoform0001291;Isoform0002495;Isoform0002591;Isoform0003522;Isoform0003743;Isoform0004069;Isoform0004348;Isoform0004371;Isoform0004684;Isoform0006268;Isoform0007679;Isoform0010431;Isoform0013174;Isoform0014158;Isoform0016613;Isoform0017509;Isoform0019803;Isoform0020943;Isoform0020948;Isoform0023209;Isoform0023482;Isoform0024115;Isoform0026600;Isoform00…
GO:0001763	morphogenesis of a branching structure	8	9	8.00E-05	2.88E-03	Isoform0000086;Isoform0018406;Isoform0022505;Isoform0037682;Isoform0045828;Isoform0053485;Isoform0066525;Isoform0073624
GO:0010119	regulation of stomatal movement	9	11	9.10E-05	3.19E-03	Isoform0012392;Isoform0026631;Isoform0028093;Isoform0028992;Isoform0038028;Isoform0045909;Isoform0052485;Isoform0098654;Isoform0119772
GO:0022610	biological adhesion	91	268	1.60E-04	5.48E-03	Isoform0002712;Isoform0016690;Isoform0024980;Isoform0026631;Isoform0026998;Isoform0027827;Isoform0028093;Isoform0028126;Isoform0028992;Isoform0028999;Isoform0029526;Isoform0029955;Isoform0030466;Isoform0030724;Isoform0031466;Isoform0031519;Isoform0036770;Isoform0038028;Isoform0038616;Isoform0040187;Isoform0040288;Isoform0042328;Isoform0043683;Isoform0045247;Isoform0045609;Isoform0045909;Isoform00…
GO:0045814	negative regulation of gene expression, epigenetic	45	114	1.90E-04	5.80E-03	Isoform0026600;Isoform0027039;Isoform0027619;Isoform0029601;Isoform0031350;Isoform0032055;Isoform0032158;Isoform0047172;Isoform0049981;Isoform0051240;Isoform0057066;Isoform0058052;Isoform0061662;Isoform0064893;Isoform0065765;Isoform0068212;Isoform0070529;Isoform0071574;Isoform0073345;Isoform0074963;Isoform0075848;Isoform0079330;Isoform0079382;Isoform0079421;Isoform0084185;Isoform0084233;Isoform00…
GO:0009892	negative regulation of metabolic process	165	535	1.90E-04	5.80E-03	Isoform0000383;Isoform0001189;Isoform0002338;Isoform0004684;Isoform0006301;Isoform0006576;Isoform0006963;Isoform0009145;Isoform0011179;Isoform0012665;Isoform0013482;Isoform0014453;Isoform0016268;Isoform0017509;Isoform0017935;Isoform0021138;Isoform0023509;Isoform0023562;Isoform0023724;Isoform0023796;Isoform0025781;Isoform0026600;Isoform0026670;Isoform0027039;Isoform0027619;Isoform0029058;Isoform00…
GO:0006833	water transport	6	6	1.90E-04	5.80E-03	Isoform0068080;Isoform0070816;Isoform0080558;Isoform0084723;Isoform0090983;Isoform0124237
GO:0009718	anthocyanin-containing compound biosynthetic process	6	6	1.90E-04	5.80E-03	Isoform0068080;Isoform0070816;Isoform0080558;Isoform0084723;Isoform0090983;Isoform0124237
GO:0046283	anthocyanin-containing compound metabolic process	6	6	1.90E-04	5.80E-03	Isoform0068080;Isoform0070816;Isoform0080558;Isoform0084723;Isoform0090983;Isoform0124237
GO:0007584	response to nutrient	11	16	2.00E-04	5.97E-03	Isoform0044839;Isoform0047490;Isoform0049095;Isoform0053654;Isoform0062063;Isoform0080718;Isoform0085139;Isoform0087248;Isoform0090089;Isoform0090679;Isoform0121802
GO:0009891	positive regulation of biosynthetic process	18	34	2.60E-04	7.60E-03	Isoform0005735;Isoform0013626;Isoform0026389;Isoform0049252;Isoform0070039;Isoform0071861;Isoform0074083;Isoform0077610;Isoform0078837;Isoform0085658;Isoform0086249;Isoform0088041;Isoform0100464;Isoform0111176;Isoform0116794;Isoform0126545;Isoform0127854;Isoform0128597
GO:0048285	organelle fission	65	182	2.70E-04	7.68E-03	Isoform0000735;Isoform0000822;Isoform0002565;Isoform0009279;Isoform0010431;Isoform0016613;Isoform0021678;Isoform0026245;Isoform0028350;Isoform0031156;Isoform0031213;Isoform0041063;Isoform0041284;Isoform0043683;Isoform0045247;Isoform0049914;Isoform0050574;Isoform0050784;Isoform0051662;Isoform0055196;Isoform0055250;Isoform0056782;Isoform0058052;Isoform0059488;Isoform0059751;Isoform0059767;Isoform00…
GO:0031324	negative regulation of cellular metabolic process	50	132	2.80E-04	7.68E-03	Isoform0002338;Isoform0006301;Isoform0006576;Isoform0026600;Isoform0027039;Isoform0027619;Isoform0029601;Isoform0031350;Isoform0032055;Isoform0032158;Isoform0047172;Isoform0049981;Isoform0051240;Isoform0057066;Isoform0058052;Isoform0061662;Isoform0064893;Isoform0065765;Isoform0068212;Isoform0070529;Isoform0071574;Isoform0074963;Isoform0075848;Isoform0078182;Isoform0079330;Isoform0079382;Isoform00…
GO:0009113	purine nucleobase biosynthetic process	9	12	2.90E-04	7.68E-03	Isoform0017425;Isoform0023161;Isoform0025094;Isoform0055563;Isoform0057836;Isoform0075215;Isoform0087106;Isoform0090184;Isoform0127804
GO:0043096	purine nucleobase salvage	9	12	2.90E-04	7.68E-03	Isoform0017425;Isoform0023161;Isoform0025094;Isoform0055563;Isoform0057836;Isoform0075215;Isoform0087106;Isoform0090184;Isoform0127804
GO:0034968	histone lysine methylation	49	129	2.90E-04	7.68E-03	Isoform0001189;Isoform0002591;Isoform0004684;Isoform0007679;Isoform0014158;Isoform0017509;Isoform0020943;Isoform0024115;Isoform0029601;Isoform0031350;Isoform0037934;Isoform0043683;Isoform0045247;Isoform0045505;Isoform0047172;Isoform0049981;Isoform0051240;Isoform0053878;Isoform0055203;Isoform0057066;Isoform0058052;Isoform0059484;Isoform0059954;Isoform0065765;Isoform0071558;Isoform0073196;Isoform00…
GO:0010051	xylem and phloem pattern formation	16	29	3.10E-04	7.91E-03	Isoform0027039;Isoform0032055;Isoform0043683;Isoform0045247;Isoform0062676;Isoform0064893;Isoform0068212;Isoform0070395;Isoform0071574;Isoform0079330;Isoform0079421;Isoform0084185;Isoform0087906;Isoform0089145;Isoform0098426;Isoform0119339
GO:0043446	cellular alkane metabolic process	8	10	3.10E-04	7.91E-03	Isoform0023079;Isoform0023807;Isoform0026557;Isoform0040209;Isoform0054962;Isoform0058816;Isoform0062404;Isoform0113358
GO:0006342	chromatin silencing	43	110	3.30E-04	8.27E-03	Isoform0026600;Isoform0027039;Isoform0027619;Isoform0029601;Isoform0031350;Isoform0032055;Isoform0032158;Isoform0047172;Isoform0049981;Isoform0051240;Isoform0057066;Isoform0058052;Isoform0061662;Isoform0064893;Isoform0065765;Isoform0068212;Isoform0070529;Isoform0071574;Isoform0074963;Isoform0075848;Isoform0079330;Isoform0079382;Isoform0079421;Isoform0084185;Isoform0084233;Isoform0085131;Isoform00…
GO:0019359	nicotinamide nucleotide biosynthetic process	26	58	4.20E-04	1.03E-02	Isoform0017905;Isoform0041546;Isoform0045370;Isoform0050767;Isoform0057457;Isoform0077665;Isoform0081532;Isoform0086217;Isoform0086659;Isoform0092877;Isoform0095251;Isoform0097650;Isoform0098172;Isoform0098709;Isoform0102925;Isoform0103135;Isoform0103175;Isoform0109539;Isoform0125409;Isoform0128279;Isoform0128329;Isoform0128439;Isoform0128671;Isoform0128705;Isoform0128940;Isoform0129881
GO:0009893	positive regulation of metabolic process	102	314	4.30E-04	1.04E-02	Isoform0000022;Isoform0002484;Isoform0002848;Isoform0003929;Isoform0004046;Isoform0005735;Isoform0006900;Isoform0006916;Isoform0007753;Isoform0008908;Isoform0010112;Isoform0010273;Isoform0012392;Isoform0013272;Isoform0013626;Isoform0016010;Isoform0018264;Isoform0018364;Isoform0018369;Isoform0019104;Isoform0020067;Isoform0021454;Isoform0022378;Isoform0023867;Isoform0024729;Isoform0026389;Isoform00…
GO:0006714	sesquiterpenoid metabolic process	11	17	4.40E-04	1.05E-02	Isoform0000086;Isoform0018406;Isoform0019073;Isoform0031851;Isoform0037682;Isoform0045828;Isoform0059482;Isoform0065627;Isoform0072878;Isoform0112081;Isoform0125525
GO:0045892	negative regulation of transcription, DNA-templated	43	112	5.10E-04	1.15E-02	Isoform0026600;Isoform0027039;Isoform0027619;Isoform0029601;Isoform0031350;Isoform0032055;Isoform0032158;Isoform0047172;Isoform0049981;Isoform0051240;Isoform0057066;Isoform0058052;Isoform0061662;Isoform0064893;Isoform0065765;Isoform0068212;Isoform0070529;Isoform0071574;Isoform0074963;Isoform0075848;Isoform0079330;Isoform0079382;Isoform0079421;Isoform0084185;Isoform0084233;Isoform0085131;Isoform00…
GO:1903507	negative regulation of nucleic acid-templated transcription	43	112	5.10E-04	1.15E-02	Isoform0026600;Isoform0027039;Isoform0027619;Isoform0029601;Isoform0031350;Isoform0032055;Isoform0032158;Isoform0047172;Isoform0049981;Isoform0051240;Isoform0057066;Isoform0058052;Isoform0061662;Isoform0064893;Isoform0065765;Isoform0068212;Isoform0070529;Isoform0071574;Isoform0074963;Isoform0075848;Isoform0079330;Isoform0079382;Isoform0079421;Isoform0084185;Isoform0084233;Isoform0085131;Isoform00…
GO:2000113	negative regulation of cellular macromolecule biosynthetic process	43	112	5.10E-04	1.15E-02	Isoform0026600;Isoform0027039;Isoform0027619;Isoform0029601;Isoform0031350;Isoform0032055;Isoform0032158;Isoform0047172;Isoform0049981;Isoform0051240;Isoform0057066;Isoform0058052;Isoform0061662;Isoform0064893;Isoform0065765;Isoform0068212;Isoform0070529;Isoform0071574;Isoform0074963;Isoform0075848;Isoform0079330;Isoform0079382;Isoform0079421;Isoform0084185;Isoform0084233;Isoform0085131;Isoform00…
GO:0018022	peptidyl-lysine methylation	49	132	5.40E-04	1.20E-02	Isoform0001189;Isoform0002591;Isoform0004684;Isoform0007679;Isoform0014158;Isoform0017509;Isoform0020943;Isoform0024115;Isoform0029601;Isoform0031350;Isoform0037934;Isoform0043683;Isoform0045247;Isoform0045505;Isoform0047172;Isoform0049981;Isoform0051240;Isoform0053878;Isoform0055203;Isoform0057066;Isoform0058052;Isoform0059484;Isoform0059954;Isoform0065765;Isoform0071558;Isoform0073196;Isoform00…
GO:0006338	chromatin remodeling	10	15	5.70E-04	1.23E-02	Isoform0013174;Isoform0031257;Isoform0047342;Isoform0055447;Isoform0068092;Isoform0073312;Isoform0076056;Isoform0079401;Isoform0087645;Isoform0091637
GO:0008299	isoprenoid biosynthetic process	73	214	5.70E-04	1.23E-02	Isoform0000086;Isoform0004513;Isoform0006982;Isoform0007092;Isoform0007753;Isoform0008247;Isoform0008908;Isoform0010112;Isoform0010275;Isoform0010861;Isoform0010871;Isoform0012392;Isoform0012398;Isoform0012917;Isoform0013160;Isoform0016010;Isoform0017402;Isoform0018364;Isoform0018406;Isoform0019073;Isoform0021004;Isoform0023079;Isoform0023315;Isoform0023807;Isoform0024328;Isoform0024657;Isoform00…
GO:0019363	pyridine nucleotide biosynthetic process	27	62	5.80E-04	1.23E-02	Isoform0017905;Isoform0041546;Isoform0045370;Isoform0050767;Isoform0057457;Isoform0077665;Isoform0081532;Isoform0086217;Isoform0086659;Isoform0092877;Isoform0095251;Isoform0097650;Isoform0098172;Isoform0098709;Isoform0102925;Isoform0103135;Isoform0103175;Isoform0109539;Isoform0110312;Isoform0125409;Isoform0128279;Isoform0128329;Isoform0128439;Isoform0128671;Isoform0128705;Isoform0128940;Isoform01…
GO:0010558	negative regulation of macromolecule biosynthetic process	43	113	6.40E-04	1.25E-02	Isoform0026600;Isoform0027039;Isoform0027619;Isoform0029601;Isoform0031350;Isoform0032055;Isoform0032158;Isoform0047172;Isoform0049981;Isoform0051240;Isoform0057066;Isoform0058052;Isoform0061662;Isoform0064893;Isoform0065765;Isoform0068212;Isoform0070529;Isoform0071574;Isoform0074963;Isoform0075848;Isoform0079330;Isoform0079382;Isoform0079421;Isoform0084185;Isoform0084233;Isoform0085131;Isoform00…
GO:0031327	negative regulation of cellular biosynthetic process	43	113	6.40E-04	1.25E-02	Isoform0026600;Isoform0027039;Isoform0027619;Isoform0029601;Isoform0031350;Isoform0032055;Isoform0032158;Isoform0047172;Isoform0049981;Isoform0051240;Isoform0057066;Isoform0058052;Isoform0061662;Isoform0064893;Isoform0065765;Isoform0068212;Isoform0070529;Isoform0071574;Isoform0074963;Isoform0075848;Isoform0079330;Isoform0079382;Isoform0079421;Isoform0084185;Isoform0084233;Isoform0085131;Isoform00…
GO:0045934	negative regulation of nucleobase-containing compound metabolic process	43	113	6.40E-04	1.25E-02	Isoform0026600;Isoform0027039;Isoform0027619;Isoform0029601;Isoform0031350;Isoform0032055;Isoform0032158;Isoform0047172;Isoform0049981;Isoform0051240;Isoform0057066;Isoform0058052;Isoform0061662;Isoform0064893;Isoform0065765;Isoform0068212;Isoform0070529;Isoform0071574;Isoform0074963;Isoform0075848;Isoform0079330;Isoform0079382;Isoform0079421;Isoform0084185;Isoform0084233;Isoform0085131;Isoform00…
GO:0051172	negative regulation of nitrogen compound metabolic process	43	113	6.40E-04	1.25E-02	Isoform0026600;Isoform0027039;Isoform0027619;Isoform0029601;Isoform0031350;Isoform0032055;Isoform0032158;Isoform0047172;Isoform0049981;Isoform0051240;Isoform0057066;Isoform0058052;Isoform0061662;Isoform0064893;Isoform0065765;Isoform0068212;Isoform0070529;Isoform0071574;Isoform0074963;Isoform0075848;Isoform0079330;Isoform0079382;Isoform0079421;Isoform0084185;Isoform0084233;Isoform0085131;Isoform00…
GO:0051253	negative regulation of RNA metabolic process	43	113	6.40E-04	1.25E-02	Isoform0026600;Isoform0027039;Isoform0027619;Isoform0029601;Isoform0031350;Isoform0032055;Isoform0032158;Isoform0047172;Isoform0049981;Isoform0051240;Isoform0057066;Isoform0058052;Isoform0061662;Isoform0064893;Isoform0065765;Isoform0068212;Isoform0070529;Isoform0071574;Isoform0074963;Isoform0075848;Isoform0079330;Isoform0079382;Isoform0079421;Isoform0084185;Isoform0084233;Isoform0085131;Isoform00…
GO:1902679	negative regulation of RNA biosynthetic process	43	113	6.40E-04	1.25E-02	Isoform0026600;Isoform0027039;Isoform0027619;Isoform0029601;Isoform0031350;Isoform0032055;Isoform0032158;Isoform0047172;Isoform0049981;Isoform0051240;Isoform0057066;Isoform0058052;Isoform0061662;Isoform0064893;Isoform0065765;Isoform0068212;Isoform0070529;Isoform0071574;Isoform0074963;Isoform0075848;Isoform0079330;Isoform0079382;Isoform0079421;Isoform0084185;Isoform0084233;Isoform0085131;Isoform00…
GO:0022402	cell cycle process	174	582	6.90E-04	1.33E-02	Isoform0000735;Isoform0000822;Isoform0002591;Isoform0006160;Isoform0007109;Isoform0007679;Isoform0009279;Isoform0010431;Isoform0011271;Isoform0012959;Isoform0014158;Isoform0016215;Isoform0016613;Isoform0017509;Isoform0017970;Isoform0019534;Isoform0021678;Isoform0026245;Isoform0026600;Isoform0027626;Isoform0027814;Isoform0028350;Isoform0029601;Isoform0030466;Isoform0030628;Isoform0031156;Isoform00…
GO:0072525	pyridine-containing compound biosynthetic process	28	66	7.70E-04	1.46E-02	Isoform0017905;Isoform0024502;Isoform0041546;Isoform0045370;Isoform0050767;Isoform0057457;Isoform0077665;Isoform0081532;Isoform0086217;Isoform0086659;Isoform0092877;Isoform0095251;Isoform0097650;Isoform0098172;Isoform0098709;Isoform0102925;Isoform0103135;Isoform0103175;Isoform0109539;Isoform0110312;Isoform0125409;Isoform0128279;Isoform0128329;Isoform0128439;Isoform0128671;Isoform0128705;Isoform01…
GO:0009890	negative regulation of biosynthetic process	43	114	7.90E-04	1.48E-02	Isoform0026600;Isoform0027039;Isoform0027619;Isoform0029601;Isoform0031350;Isoform0032055;Isoform0032158;Isoform0047172;Isoform0049981;Isoform0051240;Isoform0057066;Isoform0058052;Isoform0061662;Isoform0064893;Isoform0065765;Isoform0068212;Isoform0070529;Isoform0071574;Isoform0074963;Isoform0075848;Isoform0079330;Isoform0079382;Isoform0079421;Isoform0084185;Isoform0084233;Isoform0085131;Isoform00…
GO:0000280	nuclear division	61	176	9.90E-04	1.83E-02	Isoform0000735;Isoform0000822;Isoform0010431;Isoform0016613;Isoform0028350;Isoform0031156;Isoform0031213;Isoform0041063;Isoform0041284;Isoform0043683;Isoform0045247;Isoform0049914;Isoform0050574;Isoform0050784;Isoform0051662;Isoform0055196;Isoform0055250;Isoform0056782;Isoform0058052;Isoform0059488;Isoform0059751;Isoform0059767;Isoform0061315;Isoform0065323;Isoform0070117;Isoform0071096;Isoform00…
GO:0006813	potassium ion transport	14	26	1.02E-03	1.86E-02	Isoform0019803;Isoform0023482;Isoform0026631;Isoform0028093;Isoform0028992;Isoform0038028;Isoform0045909;Isoform0051413;Isoform0052485;Isoform0077725;Isoform0095696;Isoform0098654;Isoform0101556;Isoform0119772
GO:0044255	cellular lipid metabolic process	439	1607	1.09E-03	1.96E-02	Isoform0000086;Isoform0000787;Isoform0001437;Isoform0002036;Isoform0002484;Isoform0002848;Isoform0003741;Isoform0003894;Isoform0003922;Isoform0004393;Isoform0004513;Isoform0004542;Isoform0004884;Isoform0005828;Isoform0006081;Isoform0006916;Isoform0006982;Isoform0007092;Isoform0007259;Isoform0007555;Isoform0007753;Isoform0008154;Isoform0008216;Isoform0008247;Isoform0008391;Isoform0008479;Isoform00…
GO:0046112	nucleobase biosynthetic process	12	21	1.18E-03	2.10E-02	Isoform0009689;Isoform0017425;Isoform0023161;Isoform0025094;Isoform0055563;Isoform0057836;Isoform0061251;Isoform0064690;Isoform0075215;Isoform0087106;Isoform0090184;Isoform0127804
GO:0016053	organic acid biosynthetic process	252	885	1.26E-03	2.18E-02	Isoform0000012;Isoform0001244;Isoform0001437;Isoform0001749;Isoform0002848;Isoform0004393;Isoform0005527;Isoform0005543;Isoform0006081;Isoform0006900;Isoform0006916;Isoform0006982;Isoform0007550;Isoform0007555;Isoform0007753;Isoform0008154;Isoform0008216;Isoform0008479;Isoform0008642;Isoform0008908;Isoform0010007;Isoform0010223;Isoform0010275;Isoform0010341;Isoform0011219;Isoform0011873;Isoform00…
GO:0046394	carboxylic acid biosynthetic process	252	885	1.26E-03	2.18E-02	Isoform0000012;Isoform0001244;Isoform0001437;Isoform0001749;Isoform0002848;Isoform0004393;Isoform0005527;Isoform0005543;Isoform0006081;Isoform0006900;Isoform0006916;Isoform0006982;Isoform0007550;Isoform0007555;Isoform0007753;Isoform0008154;Isoform0008216;Isoform0008479;Isoform0008642;Isoform0008908;Isoform0010007;Isoform0010223;Isoform0010275;Isoform0010341;Isoform0011219;Isoform0011873;Isoform00…
GO:0042126	nitrate metabolic process	22	50	1.55E-03	2.62E-02	Isoform0006880;Isoform0020859;Isoform0021774;Isoform0032573;Isoform0044839;Isoform0047490;Isoform0049095;Isoform0053654;Isoform0062063;Isoform0066433;Isoform0066470;Isoform0070793;Isoform0080718;Isoform0085139;Isoform0086640;Isoform0087248;Isoform0090089;Isoform0090679;Isoform0093518;Isoform0094798;Isoform0101085;Isoform0121802
GO:2001057	reactive nitrogen species metabolic process	22	50	1.55E-03	2.62E-02	Isoform0006880;Isoform0020859;Isoform0021774;Isoform0032573;Isoform0044839;Isoform0047490;Isoform0049095;Isoform0053654;Isoform0062063;Isoform0066433;Isoform0066470;Isoform0070793;Isoform0080718;Isoform0085139;Isoform0086640;Isoform0087248;Isoform0090089;Isoform0090679;Isoform0093518;Isoform0094798;Isoform0101085;Isoform0121802
GO:0015850	organic hydroxy compound transport	11	19	1.64E-03	2.74E-02	Isoform0002465;Isoform0013201;Isoform0021079;Isoform0045668;Isoform0063815;Isoform0073908;Isoform0092843;Isoform0094614;Isoform0095492;Isoform0098850;Isoform0104078
GO:0005975	carbohydrate metabolic process	609	2287	1.71E-03	2.82E-02	Isoform0000656;Isoform0001100;Isoform0001189;Isoform0001548;Isoform0001698;Isoform0001759;Isoform0002484;Isoform0002712;Isoform0002848;Isoform0003157;Isoform0004219;Isoform0004375;Isoform0004884;Isoform0005849;Isoform0006900;Isoform0006916;Isoform0006932;Isoform0006963;Isoform0007527;Isoform0007621;Isoform0007753;Isoform0007820;Isoform0008034;Isoform0008514;Isoform0008802;Isoform0008908;Isoform00…
GO:0048519	negative regulation of biological process	167	569	2.07E-03	3.35E-02	Isoform0000383;Isoform0001189;Isoform0002338;Isoform0004684;Isoform0006301;Isoform0006576;Isoform0006963;Isoform0009145;Isoform0011179;Isoform0012665;Isoform0013482;Isoform0014453;Isoform0016268;Isoform0017509;Isoform0017935;Isoform0021138;Isoform0023509;Isoform0023562;Isoform0023724;Isoform0023796;Isoform0025781;Isoform0026600;Isoform0026670;Isoform0027039;Isoform0027619;Isoform0029058;Isoform00…
GO:0019725	cellular homeostasis	93	295	2.09E-03	3.35E-02	Isoform0000244;Isoform0000791;Isoform0002097;Isoform0002192;Isoform0002705;Isoform0003339;Isoform0005319;Isoform0005576;Isoform0005577;Isoform0005784;Isoform0005832;Isoform0006155;Isoform0006880;Isoform0009116;Isoform0013428;Isoform0013970;Isoform0016010;Isoform0017188;Isoform0017603;Isoform0018364;Isoform0019803;Isoform0020013;Isoform0021774;Isoform0021917;Isoform0022780;Isoform0023002;Isoform00…
GO:0006629	lipid metabolic process	513	1912	2.10E-03	3.35E-02	Isoform0000086;Isoform0000787;Isoform0001437;Isoform0002036;Isoform0002484;Isoform0002848;Isoform0003741;Isoform0003894;Isoform0003922;Isoform0004393;Isoform0004513;Isoform0004542;Isoform0004884;Isoform0005828;Isoform0006081;Isoform0006884;Isoform0006916;Isoform0006982;Isoform0007092;Isoform0007259;Isoform0007338;Isoform0007535;Isoform0007555;Isoform0007753;Isoform0007820;Isoform0008154;Isoform00…
GO:0007155	cell adhesion	8	12	2.14E-03	3.37E-02	Isoform0016690;Isoform0068080;Isoform0070816;Isoform0080558;Isoform0084723;Isoform0090983;Isoform0119055;Isoform0124237
GO:0016032	viral process	10	17	2.28E-03	3.53E-02	Isoform0033307;Isoform0041066;Isoform0043648;Isoform0053737;Isoform0067428;Isoform0077164;Isoform0078883;Isoform0085283;Isoform0114359;Isoform0118321
GO:0009887	organ morphogenesis	73	224	2.33E-03	3.53E-02	Isoform0002848;Isoform0006916;Isoform0007041;Isoform0007753;Isoform0008569;Isoform0008908;Isoform0010112;Isoform0012187;Isoform0020052;Isoform0020067;Isoform0020760;Isoform0027039;Isoform0027827;Isoform0028775;Isoform0031466;Isoform0031499;Isoform0032055;Isoform0038616;Isoform0040288;Isoform0043683;Isoform0044020;Isoform0044777;Isoform0045247;Isoform0045908;Isoform0047911;Isoform0047958;Isoform00…
GO:0071804	cellular potassium ion transport	13	25	2.34E-03	3.53E-02	Isoform0019803;Isoform0023482;Isoform0026631;Isoform0028093;Isoform0028992;Isoform0038028;Isoform0045909;Isoform0051413;Isoform0052485;Isoform0095696;Isoform0098654;Isoform0101556;Isoform0119772
GO:0071805	potassium ion transmembrane transport	13	25	2.34E-03	3.53E-02	Isoform0019803;Isoform0023482;Isoform0026631;Isoform0028093;Isoform0028992;Isoform0038028;Isoform0045909;Isoform0051413;Isoform0052485;Isoform0095696;Isoform0098654;Isoform0101556;Isoform0119772
GO:0008610	lipid biosynthetic process	213	747	2.66E-03	3.97E-02	Isoform0000086;Isoform0001437;Isoform0002484;Isoform0002848;Isoform0004393;Isoform0004513;Isoform0004542;Isoform0006081;Isoform0006916;Isoform0006982;Isoform0007092;Isoform0007555;Isoform0007753;Isoform0007820;Isoform0008154;Isoform0008216;Isoform0008247;Isoform0008479;Isoform0008908;Isoform0010112;Isoform0010275;Isoform0010861;Isoform0010871;Isoform0012080;Isoform0012392;Isoform0012398;Isoform00…
GO:0048523	negative regulation of cellular process	53	155	2.84E-03	4.19E-02	Isoform0002338;Isoform0006301;Isoform0006576;Isoform0026600;Isoform0027039;Isoform0027619;Isoform0029601;Isoform0031350;Isoform0032055;Isoform0032158;Isoform0043606;Isoform0047172;Isoform0049981;Isoform0051240;Isoform0057066;Isoform0058052;Isoform0061662;Isoform0062703;Isoform0064893;Isoform0065765;Isoform0068212;Isoform0070529;Isoform0071574;Isoform0074963;Isoform0075848;Isoform0078182;Isoform00…
GO:0015698	inorganic anion transport	67	205	3.17E-03	4.63E-02	Isoform0001525;Isoform0001728;Isoform0007092;Isoform0015024;Isoform0015739;Isoform0015763;Isoform0015790;Isoform0017521;Isoform0017603;Isoform0018023;Isoform0018680;Isoform0021240;Isoform0022090;Isoform0024039;Isoform0024265;Isoform0024336;Isoform0024657;Isoform0026631;Isoform0028093;Isoform0028992;Isoform0032124;Isoform0032674;Isoform0037112;Isoform0038028;Isoform0039146;Isoform0039441;Isoform00…
GO:0008645	hexose transport	4	4	3.36E-03	4.76E-02	Isoform0021726;Isoform0023275;Isoform0092567;Isoform0093348
GO:0015749	monosaccharide transport	4	4	3.36E-03	4.76E-02	Isoform0021726;Isoform0023275;Isoform0092567;Isoform0093348
GO:0016106	sesquiterpenoid biosynthetic process	4	4	3.36E-03	4.76E-02	Isoform0000086;Isoform0018406;Isoform0037682;Isoform0045828
GO:0006820	anion transport	157	538	3.50E-03	4.91E-02	Isoform0001525;Isoform0001728;Isoform0007062;Isoform0007092;Isoform0008846;Isoform0010082;Isoform0010507;Isoform0011184;Isoform0011448;Isoform0012931;Isoform0014702;Isoform0015024;Isoform0015739;Isoform0015763;Isoform0015790;Isoform0017521;Isoform0017603;Isoform0018023;Isoform0018050;Isoform0018370;Isoform0018666;Isoform0018680;Isoform0020340;Isoform0021240;Isoform0021726;Isoform0022090;Isoform00…
GO:0018205	peptidyl-lysine modification	78	246	3.83E-03	5.32E-02	Isoform0001189;Isoform0002591;Isoform0004684;Isoform0007679;Isoform0012959;Isoform0014158;Isoform0017509;Isoform0019534;Isoform0020943;Isoform0024115;Isoform0026600;Isoform0029601;Isoform0031350;Isoform0031851;Isoform0037934;Isoform0043683;Isoform0044460;Isoform0045247;Isoform0045505;Isoform0047172;Isoform0049981;Isoform0051240;Isoform0052904;Isoform0053485;Isoform0053878;Isoform0054434;Isoform00…
GO:0043900	regulation of multi-organism process	5	6	3.88E-03	5.34E-02	Isoform0003190;Isoform0019358;Isoform0060922;Isoform0095442;Isoform0103755
GO:0031667	response to nutrient levels	60	182	4.05E-03	5.52E-02	Isoform0001525;Isoform0001728;Isoform0012080;Isoform0014816;Isoform0017603;Isoform0021240;Isoform0024336;Isoform0026631;Isoform0027827;Isoform0028093;Isoform0028992;Isoform0031466;Isoform0038028;Isoform0038103;Isoform0038616;Isoform0040066;Isoform0040288;Isoform0041028;Isoform0044839;Isoform0045909;Isoform0046353;Isoform0047490;Isoform0047911;Isoform0047958;Isoform0049095;Isoform0053654;Isoform00…
GO:0009991	response to extracellular stimulus	64	198	5.10E-03	6.88E-02	Isoform0001525;Isoform0001728;Isoform0008120;Isoform0012080;Isoform0014816;Isoform0017603;Isoform0021240;Isoform0024336;Isoform0026631;Isoform0027827;Isoform0028093;Isoform0028992;Isoform0031466;Isoform0038028;Isoform0038103;Isoform0038616;Isoform0039050;Isoform0040066;Isoform0040288;Isoform0041028;Isoform0044839;Isoform0045909;Isoform0046353;Isoform0047490;Isoform0047911;Isoform0047958;Isoform00…
GO:0048513	animal organ development	116	390	5.76E-03	7.70E-02	Isoform0001525;Isoform0002342;Isoform0002848;Isoform0006916;Isoform0007041;Isoform0007753;Isoform0008120;Isoform0008216;Isoform0008569;Isoform0008908;Isoform0010112;Isoform0012187;Isoform0012926;Isoform0017863;Isoform0020052;Isoform0020067;Isoform0020760;Isoform0027039;Isoform0027827;Isoform0028350;Isoform0028775;Isoform0031466;Isoform0031499;Isoform0032055;Isoform0038103;Isoform0038616;Isoform00…
GO:0007389	pattern specification process	86	279	5.85E-03	7.74E-02	Isoform0002342;Isoform0008569;Isoform0010969;Isoform0011769;Isoform0012187;Isoform0022505;Isoform0027039;Isoform0027827;Isoform0029673;Isoform0030466;Isoform0030502;Isoform0031466;Isoform0032055;Isoform0033142;Isoform0038616;Isoform0038809;Isoform0038956;Isoform0040288;Isoform0040758;Isoform0043683;Isoform0045247;Isoform0047911;Isoform0047958;Isoform0051465;Isoform0052778;Isoform0053306;Isoform00…
GO:0010087	phloem or xylem histogenesis	22	55	6.38E-03	8.37E-02	Isoform0007309;Isoform0022505;Isoform0023697;Isoform0027827;Isoform0031466;Isoform0038616;Isoform0040288;Isoform0047911;Isoform0047958;Isoform0055487;Isoform0055555;Isoform0059440;Isoform0066525;Isoform0068018;Isoform0071656;Isoform0078645;Isoform0079064;Isoform0087170;Isoform0091201;Isoform0092716;Isoform0123409;Isoform0128416
GO:1901607	alpha-amino acid biosynthetic process	59	182	6.48E-03	8.42E-02	Isoform0001244;Isoform0008642;Isoform0010341;Isoform0011873;Isoform0012099;Isoform0012558;Isoform0013086;Isoform0018885;Isoform0019727;Isoform0022300;Isoform0027321;Isoform0027994;Isoform0030893;Isoform0031790;Isoform0032393;Isoform0032945;Isoform0037161;Isoform0037234;Isoform0037527;Isoform0037876;Isoform0038608;Isoform0042700;Isoform0042781;Isoform0043758;Isoform0044966;Isoform0046786;Isoform00…
GO:0006928	movement of cell or subcellular component	10	19	6.70E-03	8.62E-02	Isoform0008504;Isoform0013544;Isoform0037960;Isoform0039569;Isoform0045520;Isoform0047175;Isoform0053966;Isoform0055467;Isoform0064933;Isoform0119843
GO:0048509	regulation of meristem development	76	244	6.93E-03	8.84E-02	Isoform0006982;Isoform0007679;Isoform0010275;Isoform0011548;Isoform0012187;Isoform0012917;Isoform0014702;Isoform0018050;Isoform0019578;Isoform0022505;Isoform0024510;Isoform0025862;Isoform0027220;Isoform0027827;Isoform0028828;Isoform0030912;Isoform0031466;Isoform0033142;Isoform0033307;Isoform0038530;Isoform0038616;Isoform0038809;Isoform0040288;Isoform0040616;Isoform0040758;Isoform0041066;Isoform00…
GO:0071555	cell wall organization	83	270	7.20E-03	9.10E-02	Isoform0001189;Isoform0003190;Isoform0006963;Isoform0007092;Isoform0007309;Isoform0008201;Isoform0008479;Isoform0009079;Isoform0009145;Isoform0010095;Isoform0011179;Isoform0012153;Isoform0012665;Isoform0013482;Isoform0013544;Isoform0013931;Isoform0014453;Isoform0017935;Isoform0018283;Isoform0021138;Isoform0022994;Isoform0023509;Isoform0023562;Isoform0023796;Isoform0024164;Isoform0024657;Isoform00…
GO:0009073	aromatic amino acid family biosynthetic process	8	14	8.10E-03	1.01E-01	Isoform0016186;Isoform0017170;Isoform0017319;Isoform0022698;Isoform0025372;Isoform0056294;Isoform0069438;Isoform0073346
GO:0018193	peptidyl-amino acid modification	78	254	9.19E-03	1.14E-01	Isoform0001189;Isoform0002591;Isoform0004684;Isoform0007679;Isoform0012959;Isoform0014158;Isoform0017509;Isoform0019534;Isoform0020943;Isoform0024115;Isoform0026600;Isoform0029601;Isoform0031350;Isoform0031851;Isoform0037934;Isoform0043683;Isoform0044460;Isoform0045247;Isoform0045505;Isoform0047172;Isoform0049981;Isoform0051240;Isoform0052904;Isoform0053485;Isoform0053878;Isoform0054434;Isoform00…
GO:0009067	aspartate family amino acid biosynthetic process	26	70	9.91E-03	1.22E-01	Isoform0001244;Isoform0008642;Isoform0010341;Isoform0012099;Isoform0012558;Isoform0018885;Isoform0019727;Isoform0022300;Isoform0027321;Isoform0027994;Isoform0037161;Isoform0037527;Isoform0037876;Isoform0038608;Isoform0042781;Isoform0046786;Isoform0048470;Isoform0058430;Isoform0058883;Isoform0066131;Isoform0068875;Isoform0069193;Isoform0113510;Isoform0114069;Isoform0116070;Isoform0126683
GO:0048569	post-embryonic organ development	36	104	9.97E-03	1.22E-01	Isoform0001525;Isoform0027039;Isoform0028775;Isoform0031499;Isoform0032055;Isoform0043470;Isoform0043683;Isoform0044020;Isoform0044777;Isoform0045247;Isoform0045908;Isoform0064309;Isoform0064893;Isoform0067897;Isoform0068212;Isoform0068228;Isoform0070135;Isoform0071574;Isoform0071964;Isoform0072208;Isoform0072987;Isoform0079330;Isoform0079421;Isoform0084185;Isoform0084889;Isoform0086969;Isoform00…
GO:0032508	DNA duplex unwinding	5	7	1.09E-02	1.31E-01	Isoform0007679;Isoform0045505;Isoform0053878;Isoform0055203;Isoform0059954
GO:0009250	glucan biosynthetic process	7	12	1.15E-02	1.34E-01	Isoform0016010;Isoform0018364;Isoform0026771;Isoform0059075;Isoform0065279;Isoform0118473;Isoform0120950
GO:0010962	regulation of glucan biosynthetic process	7	12	1.15E-02	1.34E-01	Isoform0016010;Isoform0018364;Isoform0026771;Isoform0059075;Isoform0065279;Isoform0118473;Isoform0120950
GO:0032881	regulation of polysaccharide metabolic process	7	12	1.15E-02	1.34E-01	Isoform0016010;Isoform0018364;Isoform0026771;Isoform0059075;Isoform0065279;Isoform0118473;Isoform0120950
GO:0032885	regulation of polysaccharide biosynthetic process	7	12	1.15E-02	1.34E-01	Isoform0016010;Isoform0018364;Isoform0026771;Isoform0059075;Isoform0065279;Isoform0118473;Isoform0120950
GO:0044710	single-organism metabolic process	2355	9460	1.16E-02	1.34E-01	Isoform0000012;Isoform0000022;Isoform0000086;Isoform0000244;Isoform0000248;Isoform0000656;Isoform0000735;Isoform0000787;Isoform0000791;Isoform0000822;Isoform0000829;Isoform0000935;Isoform0001050;Isoform0001189;Isoform0001244;Isoform0001435;Isoform0001437;Isoform0001698;Isoform0001708;Isoform0001749;Isoform0002036;Isoform0002092;Isoform0002097;Isoform0002295;Isoform0002438;Isoform0002470;Isoform00…
Isoform0122263;Isoform0122298;Isoform0122364;Isoform0122508;Isoform0122527;Isoform0122566;Isoform0122725;Isoform0122735;Isoform0122774;Isoform0122878;Isoform0122880;Isoform0122922;Isoform0122926;Isoform0122935;Isoform0122964;Isoform0123160;Isoform0123216;Isoform0123287;Isoform0123308;Isoform0123340;Isoform0123394;Isoform0123412;Isoform0123491;Isoform0123521;Isoform0123599;Isoform0123612;Isoform01…
GO:0006842	tricarboxylic acid transport	4	5	1.36E-02	1.56E-01	Isoform0017603;Isoform0030331;Isoform0086068;Isoform0101411
GO:0009937	regulation of gibberellic acid mediated signaling pathway	8	15	1.37E-02	1.56E-01	Isoform0000656;Isoform0005849;Isoform0070529;Isoform0085131;Isoform0090814;Isoform0097162;Isoform0125886;Isoform0126591
GO:0033477	S-methylmethionine metabolic process	3	3	1.40E-02	1.57E-01	Isoform0020943;Isoform0024115;Isoform0112629
GO:0035337	fatty-acyl-CoA metabolic process	3	3	1.40E-02	1.57E-01	Isoform0066499;Isoform0101151;Isoform0102071
GO:0006558	L-phenylalanine metabolic process	9	18	1.51E-02	1.67E-01	Isoform0016186;Isoform0017170;Isoform0017319;Isoform0022698;Isoform0025372;Isoform0031270;Isoform0056294;Isoform0073346;Isoform0119877
GO:1902221	erythrose 4-phosphate/phosphoenolpyruvate family amino acid metabolic process	9	18	1.51E-02	1.67E-01	Isoform0016186;Isoform0017170;Isoform0017319;Isoform0022698;Isoform0025372;Isoform0031270;Isoform0056294;Isoform0073346;Isoform0119877
GO:0009066	aspartate family amino acid metabolic process	29	83	1.69E-02	1.85E-01	Isoform0001244;Isoform0008642;Isoform0010341;Isoform0012099;Isoform0012558;Isoform0018885;Isoform0019727;Isoform0020368;Isoform0022300;Isoform0027321;Isoform0027994;Isoform0037161;Isoform0037527;Isoform0037876;Isoform0038608;Isoform0042781;Isoform0046786;Isoform0048470;Isoform0058430;Isoform0058883;Isoform0066131;Isoform0068875;Isoform0069193;Isoform0074380;Isoform0113510;Isoform0114069;Isoform01…
GO:0009653	anatomical structure morphogenesis	296	1107	1.97E-02	2.14E-01	Isoform0000086;Isoform0001525;Isoform0002192;Isoform0002342;Isoform0002712;Isoform0002848;Isoform0003190;Isoform0003288;Isoform0003339;Isoform0004219;Isoform0005576;Isoform0006900;Isoform0006916;Isoform0006982;Isoform0007041;Isoform0007753;Isoform0007820;Isoform0008569;Isoform0008908;Isoform0009279;Isoform0009366;Isoform0010007;Isoform0010095;Isoform0010112;Isoform0010275;Isoform0011005;Isoform00…
GO:0010413	glucuronoxylan metabolic process	7	13	1.98E-02	2.14E-01	Isoform0023311;Isoform0029634;Isoform0066651;Isoform0075126;Isoform0091535;Isoform0093505;Isoform0117429
GO:0009740	gibberellic acid mediated signaling pathway	8	16	2.17E-02	2.31E-01	Isoform0000656;Isoform0005849;Isoform0070529;Isoform0085131;Isoform0090814;Isoform0097162;Isoform0125886;Isoform0126591
GO:0006259	DNA metabolic process	222	818	2.18E-02	2.31E-01	Isoform0000735;Isoform0000822;Isoform0000950;Isoform0002591;Isoform0006160;Isoform0006331;Isoform0007679;Isoform0008617;Isoform0009279;Isoform0010309;Isoform0010431;Isoform0011120;Isoform0012959;Isoform0014158;Isoform0016613;Isoform0017509;Isoform0017572;Isoform0017970;Isoform0017971;Isoform0019534;Isoform0019542;Isoform0019709;Isoform0020943;Isoform0021136;Isoform0021678;Isoform0021725;Isoform00…
GO:0006144	purine nucleobase metabolic process	9	19	2.27E-02	2.37E-01	Isoform0017425;Isoform0023161;Isoform0025094;Isoform0055563;Isoform0057836;Isoform0075215;Isoform0087106;Isoform0090184;Isoform0127804
GO:0043101	purine-containing compound salvage	9	19	2.27E-02	2.37E-01	Isoform0017425;Isoform0023161;Isoform0025094;Isoform0055563;Isoform0057836;Isoform0075215;Isoform0087106;Isoform0090184;Isoform0127804
GO:0006817	phosphate ion transport	5	8	2.33E-02	2.40E-01	Isoform0007092;Isoform0024657;Isoform0053891;Isoform0057414;Isoform0118047
GO:0007034	vacuolar transport	5	8	2.33E-02	2.40E-01	Isoform0070959;Isoform0110960;Isoform0110981;Isoform0129502;Isoform0129552
GO:0000956	nuclear-transcribed mRNA catabolic process	19	51	2.44E-02	2.50E-01	Isoform0016268;Isoform0038859;Isoform0066101;Isoform0068660;Isoform0070691;Isoform0080518;Isoform0091534;Isoform0092438;Isoform0092607;Isoform0093006;Isoform0094574;Isoform0097982;Isoform0098727;Isoform0100456;Isoform0101967;Isoform0102379;Isoform0106662;Isoform0106752;Isoform0127535
GO:0061687	detoxification of inorganic compound	21	58	2.58E-02	2.61E-01	Isoform0021917;Isoform0023316;Isoform0028723;Isoform0039840;Isoform0046819;Isoform0049799;Isoform0050699;Isoform0054292;Isoform0054499;Isoform0055140;Isoform0063181;Isoform0069508;Isoform0072132;Isoform0082293;Isoform0085135;Isoform0086794;Isoform0088034;Isoform0100755;Isoform0114166;Isoform0125987;Isoform0127909
GO:0032502	developmental process	788	3089	2.58E-02	2.61E-01	Isoform0000086;Isoform0000574;Isoform0000656;Isoform0001525;Isoform0001638;Isoform0001814;Isoform0002192;Isoform0002338;Isoform0002342;Isoform0002712;Isoform0002848;Isoform0003190;Isoform0003288;Isoform0003339;Isoform0003347;Isoform0004219;Isoform0005576;Isoform0005849;Isoform0005951;Isoform0006160;Isoform0006900;Isoform0006916;Isoform0006982;Isoform0007041;Isoform0007092;Isoform0007309;Isoform00…
GO:0044283	small molecule biosynthetic process	276	1035	2.66E-02	2.66E-01	Isoform0000012;Isoform0001244;Isoform0001437;Isoform0001749;Isoform0002848;Isoform0004393;Isoform0005527;Isoform0005543;Isoform0006081;Isoform0006900;Isoform0006916;Isoform0006982;Isoform0007550;Isoform0007555;Isoform0007753;Isoform0007820;Isoform0008154;Isoform0008216;Isoform0008479;Isoform0008642;Isoform0008908;Isoform0010007;Isoform0010223;Isoform0010275;Isoform0010341;Isoform0010861;Isoform00…
GO:0045229	external encapsulating structure organization	188	689	2.67E-02	2.66E-01	Isoform0001189;Isoform0001759;Isoform0002712;Isoform0002904;Isoform0003157;Isoform0003190;Isoform0006963;Isoform0007092;Isoform0007309;Isoform0007820;Isoform0008201;Isoform0008479;Isoform0009079;Isoform0009145;Isoform0010095;Isoform0011179;Isoform0012153;Isoform0012665;Isoform0013482;Isoform0013544;Isoform0013931;Isoform0014453;Isoform0015967;Isoform0017935;Isoform0018236;Isoform0018260;Isoform00…
GO:0043549	regulation of kinase activity	33	100	2.71E-02	2.66E-01	Isoform0006160;Isoform0013272;Isoform0019104;Isoform0023867;Isoform0024729;Isoform0041212;Isoform0043470;Isoform0047457;Isoform0062406;Isoform0062703;Isoform0065434;Isoform0070586;Isoform0071943;Isoform0073160;Isoform0073258;Isoform0078182;Isoform0093338;Isoform0094984;Isoform0096015;Isoform0097429;Isoform0097545;Isoform0097581;Isoform0098026;Isoform0098617;Isoform0099534;Isoform0100358;Isoform01…
GO:0045859	regulation of protein kinase activity	33	100	2.71E-02	2.66E-01	Isoform0006160;Isoform0013272;Isoform0019104;Isoform0023867;Isoform0024729;Isoform0041212;Isoform0043470;Isoform0047457;Isoform0062406;Isoform0062703;Isoform0065434;Isoform0070586;Isoform0071943;Isoform0073160;Isoform0073258;Isoform0078182;Isoform0093338;Isoform0094984;Isoform0096015;Isoform0097429;Isoform0097545;Isoform0097581;Isoform0098026;Isoform0098617;Isoform0099534;Isoform0100358;Isoform01…
GO:0090305	nucleic acid phosphodiester bond hydrolysis	38	118	2.76E-02	2.69E-01	Isoform0000376;Isoform0003755;Isoform0020101;Isoform0023724;Isoform0024169;Isoform0038763;Isoform0049490;Isoform0051835;Isoform0052823;Isoform0054500;Isoform0061289;Isoform0065141;Isoform0068660;Isoform0069330;Isoform0070378;Isoform0074425;Isoform0074933;Isoform0082350;Isoform0084888;Isoform0086426;Isoform0088739;Isoform0090958;Isoform0095074;Isoform0097982;Isoform0098426;Isoform0099312;Isoform01…
GO:0098754	detoxification	21	59	3.12E-02	3.02E-01	Isoform0021917;Isoform0023316;Isoform0028723;Isoform0039840;Isoform0046819;Isoform0049799;Isoform0050699;Isoform0054292;Isoform0054499;Isoform0055140;Isoform0063181;Isoform0069508;Isoform0072132;Isoform0082293;Isoform0085135;Isoform0086794;Isoform0088034;Isoform0100755;Isoform0114166;Isoform0125987;Isoform0127909
GO:0043255	regulation of carbohydrate biosynthetic process	7	14	3.15E-02	3.03E-01	Isoform0016010;Isoform0018364;Isoform0026771;Isoform0059075;Isoform0065279;Isoform0118473;Isoform0120950
GO:0006325	chromatin organization	152	552	3.21E-02	3.06E-01	Isoform0000290;Isoform0001056;Isoform0001189;Isoform0001291;Isoform0002495;Isoform0002591;Isoform0003522;Isoform0003743;Isoform0004069;Isoform0004348;Isoform0004371;Isoform0004684;Isoform0006268;Isoform0007679;Isoform0013174;Isoform0014158;Isoform0017509;Isoform0019803;Isoform0020943;Isoform0020948;Isoform0023209;Isoform0023482;Isoform0024115;Isoform0026600;Isoform0027039;Isoform0027619;Isoform00…
GO:0019566	arabinose metabolic process	4	6	3.29E-02	3.12E-01	Isoform0050361;Isoform0062798;Isoform0122926;Isoform0123308
GO:0007017	microtubule-based process	137	496	3.66E-02	3.44E-01	Isoform0002591;Isoform0009471;Isoform0011271;Isoform0014158;Isoform0014603;Isoform0017509;Isoform0021232;Isoform0027310;Isoform0027713;Isoform0027745;Isoform0028686;Isoform0028830;Isoform0031273;Isoform0031633;Isoform0037188;Isoform0037651;Isoform0038966;Isoform0039370;Isoform0039638;Isoform0041698;Isoform0042680;Isoform0043080;Isoform0045519;Isoform0047328;Isoform0048882;Isoform0049981;Isoform00…
GO:0006816	calcium ion transport	45	146	3.74E-02	3.50E-01	Isoform0009367;Isoform0014345;Isoform0019803;Isoform0023482;Isoform0040047;Isoform0050736;Isoform0051413;Isoform0052732;Isoform0056570;Isoform0059374;Isoform0059814;Isoform0066554;Isoform0066556;Isoform0068354;Isoform0068582;Isoform0068758;Isoform0070834;Isoform0070917;Isoform0070943;Isoform0072324;Isoform0072948;Isoform0073200;Isoform0085154;Isoform0090713;Isoform0091323;Isoform0092064;Isoform00…
GO:0051234	establishment of localization	1350	5399	3.96E-02	3.65E-01	Isoform0000022;Isoform0000086;Isoform0000152;Isoform0000244;Isoform0000787;Isoform0000790;Isoform0000935;Isoform0001388;Isoform0001525;Isoform0001682;Isoform0001708;Isoform0001728;Isoform0002192;Isoform0002295;Isoform0002400;Isoform0002438;Isoform0002465;Isoform0002591;Isoform0002705;Isoform0002802;Isoform0002848;Isoform0003293;Isoform0003339;Isoform0003741;Isoform0003804;Isoform0003929;Isoform00…
GO:0006260	DNA replication	50	165	3.96E-02	3.65E-01	Isoform0006160;Isoform0007679;Isoform0009279;Isoform0012959;Isoform0017970;Isoform0019534;Isoform0021678;Isoform0024170;Isoform0026245;Isoform0028775;Isoform0032923;Isoform0038673;Isoform0041435;Isoform0044020;Isoform0044431;Isoform0044777;Isoform0049981;Isoform0051240;Isoform0052904;Isoform0055250;Isoform0055392;Isoform0057548;Isoform0059488;Isoform0063428;Isoform0063801;Isoform0067718;Isoform00…
GO:0042592	homeostatic process	124	447	3.98E-02	3.65E-01	Isoform0000244;Isoform0000791;Isoform0002097;Isoform0002192;Isoform0002705;Isoform0003339;Isoform0005319;Isoform0005576;Isoform0005577;Isoform0005784;Isoform0005832;Isoform0006155;Isoform0006880;Isoform0009116;Isoform0010273;Isoform0011184;Isoform0013428;Isoform0013626;Isoform0013970;Isoform0016010;Isoform0017188;Isoform0017603;Isoform0018364;Isoform0019803;Isoform0020013;Isoform0021774;Isoform00…
GO:0051338	regulation of transferase activity	33	103	4.07E-02	3.71E-01	Isoform0006160;Isoform0013272;Isoform0019104;Isoform0023867;Isoform0024729;Isoform0041212;Isoform0043470;Isoform0047457;Isoform0062406;Isoform0062703;Isoform0065434;Isoform0070586;Isoform0071943;Isoform0073160;Isoform0073258;Isoform0078182;Isoform0093338;Isoform0094984;Isoform0096015;Isoform0097429;Isoform0097545;Isoform0097581;Isoform0098026;Isoform0098617;Isoform0099534;Isoform0100358;Isoform01…
GO:0009408	response to heat	22	64	4.10E-02	3.71E-01	Isoform0000152;Isoform0000536;Isoform0001814;Isoform0004701;Isoform0006697;Isoform0028567;Isoform0052766;Isoform0055040;Isoform0058992;Isoform0065217;Isoform0065531;Isoform0067810;Isoform0113263;Isoform0114716;Isoform0120126;Isoform0122789;Isoform0124433;Isoform0124459;Isoform0125840;Isoform0125862;Isoform0126353;Isoform0128037
GO:0044767	single-organism developmental process	685	2691	4.18E-02	3.74E-01	Isoform0000086;Isoform0001525;Isoform0001638;Isoform0001814;Isoform0002192;Isoform0002342;Isoform0002712;Isoform0002848;Isoform0003190;Isoform0003288;Isoform0003339;Isoform0003347;Isoform0004219;Isoform0005576;Isoform0005951;Isoform0006160;Isoform0006900;Isoform0006916;Isoform0006982;Isoform0007041;Isoform0007092;Isoform0007679;Isoform0007753;Isoform0007820;Isoform0008120;Isoform0008216;Isoform00…
GO:0090501	RNA phosphodiester bond hydrolysis	31	96	4.18E-02	3.74E-01	Isoform0000376;Isoform0023724;Isoform0024169;Isoform0038763;Isoform0049490;Isoform0051835;Isoform0052823;Isoform0054500;Isoform0061289;Isoform0065141;Isoform0069330;Isoform0070378;Isoform0074425;Isoform0074933;Isoform0082350;Isoform0084888;Isoform0086426;Isoform0097982;Isoform0098426;Isoform0099312;Isoform0100059;Isoform0100719;Isoform0101766;Isoform0107342;Isoform0111105;Isoform0118271;Isoform01…
GO:0033044	regulation of chromosome organization	10	24	4.32E-02	3.84E-01	Isoform0028350;Isoform0043683;Isoform0045247;Isoform0050784;Isoform0059751;Isoform0073072;Isoform0075848;Isoform0079382;Isoform0096174;Isoform0121069
GO:0042440	pigment metabolic process	19	54	4.39E-02	3.85E-01	Isoform0017425;Isoform0019073;Isoform0023161;Isoform0025094;Isoform0054871;Isoform0055563;Isoform0057836;Isoform0068080;Isoform0070816;Isoform0075215;Isoform0076538;Isoform0076890;Isoform0080558;Isoform0084723;Isoform0087106;Isoform0090184;Isoform0090983;Isoform0124237;Isoform0127804
GO:0046148	pigment biosynthetic process	19	54	4.39E-02	3.85E-01	Isoform0017425;Isoform0019073;Isoform0023161;Isoform0025094;Isoform0054871;Isoform0055563;Isoform0057836;Isoform0068080;Isoform0070816;Isoform0075215;Isoform0076538;Isoform0076890;Isoform0080558;Isoform0084723;Isoform0087106;Isoform0090184;Isoform0090983;Isoform0124237;Isoform0127804
GO:0016571	histone methylation	53	178	4.73E-02	4.12E-01	Isoform0001189;Isoform0002591;Isoform0004684;Isoform0007679;Isoform0014158;Isoform0017509;Isoform0020943;Isoform0024115;Isoform0029601;Isoform0031350;Isoform0037934;Isoform0043683;Isoform0045247;Isoform0045505;Isoform0047172;Isoform0049981;Isoform0051240;Isoform0053878;Isoform0055203;Isoform0057066;Isoform0058052;Isoform0059484;Isoform0059954;Isoform0065765;Isoform0066572;Isoform0070262;Isoform00…
GO:0009790	embryo development	62	212	4.80E-02	4.16E-01	Isoform0016268;Isoform0022505;Isoform0027039;Isoform0028350;Isoform0030466;Isoform0032055;Isoform0044431;Isoform0049757;Isoform0049770;Isoform0050784;Isoform0052778;Isoform0057825;Isoform0057827;Isoform0059751;Isoform0060303;Isoform0064893;Isoform0065630;Isoform0066525;Isoform0068212;Isoform0070405;Isoform0070691;Isoform0071574;Isoform0073072;Isoform0075848;Isoform0079330;Isoform0079382;Isoform00…
GO:0090558	plant epidermis development	83	292	4.85E-02	4.18E-01	Isoform0001525;Isoform0002712;Isoform0006160;Isoform0012187;Isoform0024502;Isoform0026631;Isoform0027039;Isoform0027827;Isoform0028093;Isoform0028992;Isoform0030466;Isoform0031466;Isoform0032055;Isoform0037586;Isoform0038028;Isoform0038616;Isoform0040288;Isoform0042215;Isoform0043683;Isoform0045247;Isoform0045909;Isoform0046399;Isoform0047911;Isoform0047958;Isoform0049475;Isoform0049770;Isoform00…
GO:0006479	protein methylation	53	179	5.19E-02	4.40E-01	Isoform0001189;Isoform0002591;Isoform0004684;Isoform0007679;Isoform0014158;Isoform0017509;Isoform0020943;Isoform0024115;Isoform0029601;Isoform0031350;Isoform0037934;Isoform0043683;Isoform0045247;Isoform0045505;Isoform0047172;Isoform0049981;Isoform0051240;Isoform0053878;Isoform0055203;Isoform0057066;Isoform0058052;Isoform0059484;Isoform0059954;Isoform0065765;Isoform0066572;Isoform0070262;Isoform00…
GO:0006766	vitamin metabolic process	23	69	5.21E-02	4.40E-01	Isoform0009366;Isoform0011005;Isoform0012308;Isoform0013091;Isoform0013533;Isoform0014945;Isoform0015147;Isoform0015821;Isoform0017960;Isoform0018871;Isoform0019211;Isoform0037372;Isoform0041992;Isoform0046363;Isoform0047374;Isoform0058338;Isoform0101366;Isoform0103531;Isoform0112389;Isoform0114017;Isoform0118542;Isoform0120024;Isoform0126915
GO:0006767	water-soluble vitamin metabolic process	23	69	5.21E-02	4.40E-01	Isoform0009366;Isoform0011005;Isoform0012308;Isoform0013091;Isoform0013533;Isoform0014945;Isoform0015147;Isoform0015821;Isoform0017960;Isoform0018871;Isoform0019211;Isoform0037372;Isoform0041992;Isoform0046363;Isoform0047374;Isoform0058338;Isoform0101366;Isoform0103531;Isoform0112389;Isoform0114017;Isoform0118542;Isoform0120024;Isoform0126915
GO:0006897	endocytosis	11	28	5.34E-02	4.44E-01	Isoform0010805;Isoform0015146;Isoform0018251;Isoform0018525;Isoform0047308;Isoform0063213;Isoform0067258;Isoform0075450;Isoform0075810;Isoform0086832;Isoform0116224
GO:0022622	root system development	91	325	5.66E-02	4.44E-01	Isoform0001525;Isoform0002712;Isoform0012187;Isoform0024502;Isoform0026631;Isoform0027039;Isoform0027827;Isoform0028093;Isoform0028992;Isoform0030466;Isoform0031466;Isoform0032055;Isoform0037586;Isoform0038028;Isoform0038616;Isoform0040288;Isoform0043470;Isoform0043683;Isoform0044839;Isoform0045247;Isoform0045909;Isoform0046399;Isoform0047490;Isoform0047911;Isoform0047958;Isoform0049095;Isoform00…
GO:0048364	root development	91	325	5.66E-02	4.44E-01	Isoform0001525;Isoform0002712;Isoform0012187;Isoform0024502;Isoform0026631;Isoform0027039;Isoform0027827;Isoform0028093;Isoform0028992;Isoform0030466;Isoform0031466;Isoform0032055;Isoform0037586;Isoform0038028;Isoform0038616;Isoform0040288;Isoform0043470;Isoform0043683;Isoform0044839;Isoform0045247;Isoform0045909;Isoform0046399;Isoform0047490;Isoform0047911;Isoform0047958;Isoform0049095;Isoform00…
GO:0009267	cellular response to starvation	49	165	5.69E-02	4.44E-01	Isoform0001525;Isoform0001728;Isoform0012080;Isoform0014816;Isoform0017603;Isoform0021240;Isoform0024336;Isoform0026631;Isoform0027827;Isoform0028093;Isoform0028992;Isoform0031466;Isoform0038028;Isoform0038103;Isoform0038616;Isoform0040066;Isoform0040288;Isoform0041028;Isoform0045909;Isoform0046353;Isoform0047911;Isoform0047958;Isoform0054654;Isoform0055555;Isoform0059440;Isoform0068018;Isoform00…
GO:0031669	cellular response to nutrient levels	49	165	5.69E-02	4.44E-01	Isoform0001525;Isoform0001728;Isoform0012080;Isoform0014816;Isoform0017603;Isoform0021240;Isoform0024336;Isoform0026631;Isoform0027827;Isoform0028093;Isoform0028992;Isoform0031466;Isoform0038028;Isoform0038103;Isoform0038616;Isoform0040066;Isoform0040288;Isoform0041028;Isoform0045909;Isoform0046353;Isoform0047911;Isoform0047958;Isoform0054654;Isoform0055555;Isoform0059440;Isoform0068018;Isoform00…
GO:0042594	response to starvation	49	165	5.69E-02	4.44E-01	Isoform0001525;Isoform0001728;Isoform0012080;Isoform0014816;Isoform0017603;Isoform0021240;Isoform0024336;Isoform0026631;Isoform0027827;Isoform0028093;Isoform0028992;Isoform0031466;Isoform0038028;Isoform0038103;Isoform0038616;Isoform0040066;Isoform0040288;Isoform0041028;Isoform0045909;Isoform0046353;Isoform0047911;Isoform0047958;Isoform0054654;Isoform0055555;Isoform0059440;Isoform0068018;Isoform00…
GO:0006020	inositol metabolic process	10	25	5.70E-02	4.44E-01	Isoform0004884;Isoform0006932;Isoform0009366;Isoform0011005;Isoform0013091;Isoform0015147;Isoform0041992;Isoform0115077;Isoform0116573;Isoform0117307
GO:0009109	coenzyme catabolic process	2	2	5.80E-02	4.44E-01	Isoform0066499;Isoform0101151
GO:0009312	oligosaccharide biosynthetic process	2	2	5.80E-02	4.44E-01	Isoform0000656;Isoform0005849
GO:0009817	defense response to fungus, incompatible interaction	2	2	5.80E-02	4.44E-01	Isoform0066572;Isoform0070262
GO:0010065	primary meristem tissue development	2	2	5.80E-02	4.44E-01	Isoform0022505;Isoform0066525
GO:0010257	NADH dehydrogenase complex assembly	2	2	5.80E-02	4.44E-01	Isoform0054719;Isoform0111767
GO:0030908	protein splicing	2	2	5.80E-02	4.44E-01	Isoform0039957;Isoform0087802
GO:0033609	oxalate metabolic process	2	2	5.80E-02	4.44E-01	Isoform0015739;Isoform0068550
GO:0036115	fatty-acyl-CoA catabolic process	2	2	5.80E-02	4.44E-01	Isoform0066499;Isoform0101151
GO:0048508	embryonic meristem development	2	2	5.80E-02	4.44E-01	Isoform0022505;Isoform0066525
GO:0051304	chromosome separation	2	2	5.80E-02	4.44E-01	Isoform0075848;Isoform0079382
GO:0034728	nucleosome organization	33	106	5.90E-02	4.47E-01	Isoform0000290;Isoform0001056;Isoform0001291;Isoform0002495;Isoform0003522;Isoform0003743;Isoform0004069;Isoform0004348;Isoform0004371;Isoform0006268;Isoform0020948;Isoform0023209;Isoform0040247;Isoform0065104;Isoform0068020;Isoform0072962;Isoform0081954;Isoform0085343;Isoform0087280;Isoform0087784;Isoform0097406;Isoform0097752;Isoform0097849;Isoform0099169;Isoform0101985;Isoform0102232;Isoform01…
GO:0071824	protein-DNA complex subunit organization	33	106	5.90E-02	4.47E-01	Isoform0000290;Isoform0001056;Isoform0001291;Isoform0002495;Isoform0003522;Isoform0003743;Isoform0004069;Isoform0004348;Isoform0004371;Isoform0006268;Isoform0020948;Isoform0023209;Isoform0040247;Isoform0065104;Isoform0068020;Isoform0072962;Isoform0081954;Isoform0085343;Isoform0087280;Isoform0087784;Isoform0097406;Isoform0097752;Isoform0097849;Isoform0099169;Isoform0101985;Isoform0102232;Isoform01…
GO:0000375	RNA splicing, via transesterification reactions	17	49	6.19E-02	4.63E-01	Isoform0029601;Isoform0031350;Isoform0038279;Isoform0047172;Isoform0057066;Isoform0065765;Isoform0074963;Isoform0079920;Isoform0084233;Isoform0087455;Isoform0101184;Isoform0102571;Isoform0109093;Isoform0122566;Isoform0123493;Isoform0125083;Isoform0127158
GO:0000377	RNA splicing, via transesterification reactions with bulged adenosine as nucleophile	17	49	6.19E-02	4.63E-01	Isoform0029601;Isoform0031350;Isoform0038279;Isoform0047172;Isoform0057066;Isoform0065765;Isoform0074963;Isoform0079920;Isoform0084233;Isoform0087455;Isoform0101184;Isoform0102571;Isoform0109093;Isoform0122566;Isoform0123493;Isoform0125083;Isoform0127158
GO:0008213	protein alkylation	53	181	6.21E-02	4.63E-01	Isoform0001189;Isoform0002591;Isoform0004684;Isoform0007679;Isoform0014158;Isoform0017509;Isoform0020943;Isoform0024115;Isoform0029601;Isoform0031350;Isoform0037934;Isoform0043683;Isoform0045247;Isoform0045505;Isoform0047172;Isoform0049981;Isoform0051240;Isoform0053878;Isoform0055203;Isoform0057066;Isoform0058052;Isoform0059484;Isoform0059954;Isoform0065765;Isoform0066572;Isoform0070262;Isoform00…
GO:0009813	flavonoid biosynthetic process	12	32	6.29E-02	4.67E-01	Isoform0016598;Isoform0027804;Isoform0030806;Isoform0054871;Isoform0068080;Isoform0070816;Isoform0076890;Isoform0080558;Isoform0084723;Isoform0090983;Isoform0114268;Isoform0124237
GO:0043085	positive regulation of catalytic activity	42	140	6.37E-02	4.68E-01	Isoform0013272;Isoform0019104;Isoform0023867;Isoform0024729;Isoform0041212;Isoform0042740;Isoform0043470;Isoform0047457;Isoform0062406;Isoform0065434;Isoform0070586;Isoform0070651;Isoform0071245;Isoform0071943;Isoform0073160;Isoform0073258;Isoform0077263;Isoform0080834;Isoform0080950;Isoform0081934;Isoform0086196;Isoform0086983;Isoform0087284;Isoform0090578;Isoform0093338;Isoform0094984;Isoform00…
GO:0044093	positive regulation of molecular function	42	140	6.37E-02	4.68E-01	Isoform0013272;Isoform0019104;Isoform0023867;Isoform0024729;Isoform0041212;Isoform0042740;Isoform0043470;Isoform0047457;Isoform0062406;Isoform0065434;Isoform0070586;Isoform0070651;Isoform0071245;Isoform0071943;Isoform0073160;Isoform0073258;Isoform0077263;Isoform0080834;Isoform0080950;Isoform0081934;Isoform0086196;Isoform0086983;Isoform0087284;Isoform0090578;Isoform0093338;Isoform0094984;Isoform00…
GO:0010675	regulation of cellular carbohydrate metabolic process	7	16	6.67E-02	4.87E-01	Isoform0016010;Isoform0018364;Isoform0026771;Isoform0059075;Isoform0065279;Isoform0118473;Isoform0120950
GO:0031668	cellular response to extracellular stimulus	53	182	6.77E-02	4.88E-01	Isoform0001525;Isoform0001728;Isoform0008120;Isoform0012080;Isoform0014816;Isoform0017603;Isoform0021240;Isoform0024336;Isoform0026631;Isoform0027827;Isoform0028093;Isoform0028992;Isoform0031466;Isoform0038028;Isoform0038103;Isoform0038616;Isoform0039050;Isoform0040066;Isoform0040288;Isoform0041028;Isoform0045909;Isoform0046353;Isoform0047911;Isoform0047958;Isoform0054654;Isoform0055555;Isoform00…
GO:0071496	cellular response to external stimulus	53	182	6.77E-02	4.88E-01	Isoform0001525;Isoform0001728;Isoform0008120;Isoform0012080;Isoform0014816;Isoform0017603;Isoform0021240;Isoform0024336;Isoform0026631;Isoform0027827;Isoform0028093;Isoform0028992;Isoform0031466;Isoform0038028;Isoform0038103;Isoform0038616;Isoform0039050;Isoform0040066;Isoform0040288;Isoform0041028;Isoform0045909;Isoform0046353;Isoform0047911;Isoform0047958;Isoform0054654;Isoform0055555;Isoform00…
GO:0009636	response to toxic substance	25	78	6.78E-02	4.88E-01	Isoform0002866;Isoform0007371;Isoform0021917;Isoform0023316;Isoform0027010;Isoform0028723;Isoform0039840;Isoform0046819;Isoform0049799;Isoform0050699;Isoform0054292;Isoform0054499;Isoform0055140;Isoform0063181;Isoform0069508;Isoform0072132;Isoform0075851;Isoform0082293;Isoform0085135;Isoform0086794;Isoform0088034;Isoform0100755;Isoform0114166;Isoform0125987;Isoform0127909
GO:0009909	regulation of flower development	15	43	7.33E-02	5.03E-01	Isoform0003347;Isoform0007820;Isoform0018260;Isoform0029601;Isoform0031350;Isoform0047172;Isoform0057066;Isoform0065765;Isoform0074963;Isoform0084233;Isoform0087455;Isoform0109093;Isoform0116122;Isoform0125083;Isoform0127158
GO:0032392	DNA geometric change	15	43	7.33E-02	5.03E-01	Isoform0007679;Isoform0041063;Isoform0045505;Isoform0049768;Isoform0053681;Isoform0053878;Isoform0055203;Isoform0059954;Isoform0066572;Isoform0070262;Isoform0085228;Isoform0101135;Isoform0121021;Isoform0121773;Isoform0123521
GO:0048831	regulation of shoot system development	15	43	7.33E-02	5.03E-01	Isoform0003347;Isoform0007820;Isoform0018260;Isoform0029601;Isoform0031350;Isoform0047172;Isoform0057066;Isoform0065765;Isoform0074963;Isoform0084233;Isoform0087455;Isoform0109093;Isoform0116122;Isoform0125083;Isoform0127158
GO:0044042	glucan metabolic process	221	842	7.37E-02	5.03E-01	Isoform0001100;Isoform0001759;Isoform0002484;Isoform0002848;Isoform0003157;Isoform0004219;Isoform0004375;Isoform0006900;Isoform0006916;Isoform0007527;Isoform0007621;Isoform0008514;Isoform0010112;Isoform0010351;Isoform0012392;Isoform0013007;Isoform0015006;Isoform0016010;Isoform0016285;Isoform0017516;Isoform0018236;Isoform0018264;Isoform0018364;Isoform0018369;Isoform0018780;Isoform0018795;Isoform00…
GO:0010605	negative regulation of macromolecule metabolic process	125	462	7.40E-02	5.03E-01	Isoform0001189;Isoform0002338;Isoform0004684;Isoform0006301;Isoform0006576;Isoform0016268;Isoform0017509;Isoform0023724;Isoform0026600;Isoform0027039;Isoform0027619;Isoform0029601;Isoform0031350;Isoform0032055;Isoform0032158;Isoform0037934;Isoform0038279;Isoform0039436;Isoform0043683;Isoform0044431;Isoform0045247;Isoform0045505;Isoform0047172;Isoform0049981;Isoform0051240;Isoform0051361;Isoform00…
GO:0001934	positive regulation of protein phosphorylation	27	86	7.45E-02	5.03E-01	Isoform0013272;Isoform0019104;Isoform0023867;Isoform0024729;Isoform0041212;Isoform0043470;Isoform0047457;Isoform0062406;Isoform0065434;Isoform0070586;Isoform0071943;Isoform0073160;Isoform0073258;Isoform0093338;Isoform0094984;Isoform0096015;Isoform0097545;Isoform0098617;Isoform0099534;Isoform0100358;Isoform0101326;Isoform0115658;Isoform0122977;Isoform0124405;Isoform0124561;Isoform0127591;Isoform01…
GO:0010562	positive regulation of phosphorus metabolic process	27	86	7.45E-02	5.03E-01	Isoform0013272;Isoform0019104;Isoform0023867;Isoform0024729;Isoform0041212;Isoform0043470;Isoform0047457;Isoform0062406;Isoform0065434;Isoform0070586;Isoform0071943;Isoform0073160;Isoform0073258;Isoform0093338;Isoform0094984;Isoform0096015;Isoform0097545;Isoform0098617;Isoform0099534;Isoform0100358;Isoform0101326;Isoform0115658;Isoform0122977;Isoform0124405;Isoform0124561;Isoform0127591;Isoform01…
GO:0032147	activation of protein kinase activity	27	86	7.45E-02	5.03E-01	Isoform0013272;Isoform0019104;Isoform0023867;Isoform0024729;Isoform0041212;Isoform0043470;Isoform0047457;Isoform0062406;Isoform0065434;Isoform0070586;Isoform0071943;Isoform0073160;Isoform0073258;Isoform0093338;Isoform0094984;Isoform0096015;Isoform0097545;Isoform0098617;Isoform0099534;Isoform0100358;Isoform0101326;Isoform0115658;Isoform0122977;Isoform0124405;Isoform0124561;Isoform0127591;Isoform01…
GO:0033674	positive regulation of kinase activity	27	86	7.45E-02	5.03E-01	Isoform0013272;Isoform0019104;Isoform0023867;Isoform0024729;Isoform0041212;Isoform0043470;Isoform0047457;Isoform0062406;Isoform0065434;Isoform0070586;Isoform0071943;Isoform0073160;Isoform0073258;Isoform0093338;Isoform0094984;Isoform0096015;Isoform0097545;Isoform0098617;Isoform0099534;Isoform0100358;Isoform0101326;Isoform0115658;Isoform0122977;Isoform0124405;Isoform0124561;Isoform0127591;Isoform01…
GO:0042327	positive regulation of phosphorylation	27	86	7.45E-02	5.03E-01	Isoform0013272;Isoform0019104;Isoform0023867;Isoform0024729;Isoform0041212;Isoform0043470;Isoform0047457;Isoform0062406;Isoform0065434;Isoform0070586;Isoform0071943;Isoform0073160;Isoform0073258;Isoform0093338;Isoform0094984;Isoform0096015;Isoform0097545;Isoform0098617;Isoform0099534;Isoform0100358;Isoform0101326;Isoform0115658;Isoform0122977;Isoform0124405;Isoform0124561;Isoform0127591;Isoform01…
GO:0045860	positive regulation of protein kinase activity	27	86	7.45E-02	5.03E-01	Isoform0013272;Isoform0019104;Isoform0023867;Isoform0024729;Isoform0041212;Isoform0043470;Isoform0047457;Isoform0062406;Isoform0065434;Isoform0070586;Isoform0071943;Isoform0073160;Isoform0073258;Isoform0093338;Isoform0094984;Isoform0096015;Isoform0097545;Isoform0098617;Isoform0099534;Isoform0100358;Isoform0101326;Isoform0115658;Isoform0122977;Isoform0124405;Isoform0124561;Isoform0127591;Isoform01…
GO:0045937	positive regulation of phosphate metabolic process	27	86	7.45E-02	5.03E-01	Isoform0013272;Isoform0019104;Isoform0023867;Isoform0024729;Isoform0041212;Isoform0043470;Isoform0047457;Isoform0062406;Isoform0065434;Isoform0070586;Isoform0071943;Isoform0073160;Isoform0073258;Isoform0093338;Isoform0094984;Isoform0096015;Isoform0097545;Isoform0098617;Isoform0099534;Isoform0100358;Isoform0101326;Isoform0115658;Isoform0122977;Isoform0124405;Isoform0124561;Isoform0127591;Isoform01…
GO:0051347	positive regulation of transferase activity	27	86	7.45E-02	5.03E-01	Isoform0013272;Isoform0019104;Isoform0023867;Isoform0024729;Isoform0041212;Isoform0043470;Isoform0047457;Isoform0062406;Isoform0065434;Isoform0070586;Isoform0071943;Isoform0073160;Isoform0073258;Isoform0093338;Isoform0094984;Isoform0096015;Isoform0097545;Isoform0098617;Isoform0099534;Isoform0100358;Isoform0101326;Isoform0115658;Isoform0122977;Isoform0124405;Isoform0124561;Isoform0127591;Isoform01…
GO:0006457	protein folding	22	68	7.58E-02	5.04E-01	Isoform0011149;Isoform0012330;Isoform0027818;Isoform0032315;Isoform0042878;Isoform0051121;Isoform0060784;Isoform0073767;Isoform0081400;Isoform0082658;Isoform0084894;Isoform0087469;Isoform0097841;Isoform0098062;Isoform0100041;Isoform0102632;Isoform0103217;Isoform0116075;Isoform0120472;Isoform0124918;Isoform0127840;Isoform0129325
GO:0008272	sulfate transport	22	68	7.58E-02	5.04E-01	Isoform0015024;Isoform0017521;Isoform0018023;Isoform0024265;Isoform0032124;Isoform0032674;Isoform0043563;Isoform0044973;Isoform0045298;Isoform0064094;Isoform0065430;Isoform0075636;Isoform0077235;Isoform0080901;Isoform0082288;Isoform0114146;Isoform0114891;Isoform0117584;Isoform0118475;Isoform0119450;Isoform0125374;Isoform0128972
GO:0072348	sulfur compound transport	22	68	7.58E-02	5.04E-01	Isoform0015024;Isoform0017521;Isoform0018023;Isoform0024265;Isoform0032124;Isoform0032674;Isoform0043563;Isoform0044973;Isoform0045298;Isoform0064094;Isoform0065430;Isoform0075636;Isoform0077235;Isoform0080901;Isoform0082288;Isoform0114146;Isoform0114891;Isoform0117584;Isoform0118475;Isoform0119450;Isoform0125374;Isoform0128972
GO:0006869	lipid transport	31	101	7.73E-02	5.06E-01	Isoform0002465;Isoform0013201;Isoform0021079;Isoform0037470;Isoform0045668;Isoform0049252;Isoform0049704;Isoform0063815;Isoform0067091;Isoform0068112;Isoform0070039;Isoform0071861;Isoform0072912;Isoform0073908;Isoform0074083;Isoform0077610;Isoform0078837;Isoform0085658;Isoform0086249;Isoform0088041;Isoform0091058;Isoform0094614;Isoform0095492;Isoform0098850;Isoform0100464;Isoform0104078;Isoform01…
GO:0010876	lipid localization	31	101	7.73E-02	5.06E-01	Isoform0002465;Isoform0013201;Isoform0021079;Isoform0037470;Isoform0045668;Isoform0049252;Isoform0049704;Isoform0063815;Isoform0067091;Isoform0068112;Isoform0070039;Isoform0071861;Isoform0072912;Isoform0073908;Isoform0074083;Isoform0077610;Isoform0078837;Isoform0085658;Isoform0086249;Isoform0088041;Isoform0091058;Isoform0094614;Isoform0095492;Isoform0098850;Isoform0100464;Isoform0104078;Isoform01…
GO:0009739	response to gibberellin	12	33	7.79E-02	5.06E-01	Isoform0000536;Isoform0000656;Isoform0005849;Isoform0054520;Isoform0070529;Isoform0085131;Isoform0090814;Isoform0097162;Isoform0112112;Isoform0124458;Isoform0125886;Isoform0126591
GO:0010476	gibberellin mediated signaling pathway	12	33	7.79E-02	5.06E-01	Isoform0000536;Isoform0000656;Isoform0005849;Isoform0054520;Isoform0070529;Isoform0085131;Isoform0090814;Isoform0097162;Isoform0112112;Isoform0124458;Isoform0125886;Isoform0126591
GO:0071370	cellular response to gibberellin stimulus	12	33	7.79E-02	5.06E-01	Isoform0000536;Isoform0000656;Isoform0005849;Isoform0054520;Isoform0070529;Isoform0085131;Isoform0090814;Isoform0097162;Isoform0112112;Isoform0124458;Isoform0125886;Isoform0126591
GO:0009606	tropism	64	226	7.96E-02	5.15E-01	Isoform0002755;Isoform0003487;Isoform0008121;Isoform0010101;Isoform0018206;Isoform0029601;Isoform0030466;Isoform0031350;Isoform0041316;Isoform0044380;Isoform0044506;Isoform0046399;Isoform0047172;Isoform0051454;Isoform0052778;Isoform0053649;Isoform0057066;Isoform0062022;Isoform0063805;Isoform0064482;Isoform0065765;Isoform0068228;Isoform0068304;Isoform0070680;Isoform0070959;Isoform0071181;Isoform00…
GO:0009933	meristem structural organization	56	196	8.36E-02	5.35E-01	Isoform0009279;Isoform0021678;Isoform0022505;Isoform0026245;Isoform0026631;Isoform0027827;Isoform0028093;Isoform0028992;Isoform0030466;Isoform0031466;Isoform0033142;Isoform0038028;Isoform0038616;Isoform0038809;Isoform0040288;Isoform0040758;Isoform0042680;Isoform0043683;Isoform0045247;Isoform0045909;Isoform0047911;Isoform0047958;Isoform0051465;Isoform0052778;Isoform0053306;Isoform0055487;Isoform00…
GO:0048532	anatomical structure arrangement	56	196	8.36E-02	5.35E-01	Isoform0009279;Isoform0021678;Isoform0022505;Isoform0026245;Isoform0026631;Isoform0027827;Isoform0028093;Isoform0028992;Isoform0030466;Isoform0031466;Isoform0033142;Isoform0038028;Isoform0038616;Isoform0038809;Isoform0040288;Isoform0040758;Isoform0042680;Isoform0043683;Isoform0045247;Isoform0045909;Isoform0047911;Isoform0047958;Isoform0051465;Isoform0052778;Isoform0053306;Isoform0055487;Isoform00…
GO:0006722	triterpenoid metabolic process	11	30	8.47E-02	5.40E-01	Isoform0010861;Isoform0012392;Isoform0015291;Isoform0023079;Isoform0023807;Isoform0028235;Isoform0043259;Isoform0058864;Isoform0113358;Isoform0116268;Isoform0125072
GO:0019748	secondary metabolic process	101	371	8.72E-02	5.53E-01	Isoform0000022;Isoform0000086;Isoform0001749;Isoform0006900;Isoform0007550;Isoform0008385;Isoform0008549;Isoform0009406;Isoform0010223;Isoform0010273;Isoform0013626;Isoform0013664;Isoform0014001;Isoform0014043;Isoform0014905;Isoform0015763;Isoform0017864;Isoform0018406;Isoform0022378;Isoform0023851;Isoform0024039;Isoform0024607;Isoform0026389;Isoform0031270;Isoform0033175;Isoform0037121;Isoform00…
GO:0009799	specification of symmetry	33	110	9.16E-02	5.79E-01	Isoform0022505;Isoform0027827;Isoform0031466;Isoform0033142;Isoform0038616;Isoform0038809;Isoform0040288;Isoform0040758;Isoform0043683;Isoform0045247;Isoform0047911;Isoform0047958;Isoform0051465;Isoform0053306;Isoform0055487;Isoform0055555;Isoform0059440;Isoform0061662;Isoform0062976;Isoform0066525;Isoform0068018;Isoform0078645;Isoform0079064;Isoform0079421;Isoform0084185;Isoform0087170;Isoform00…
GO:0006544	glycine metabolic process	18	55	9.23E-02	5.81E-01	Isoform0002848;Isoform0006916;Isoform0006982;Isoform0008545;Isoform0010275;Isoform0012917;Isoform0013086;Isoform0020067;Isoform0044865;Isoform0045525;Isoform0049548;Isoform0050572;Isoform0052897;Isoform0110197;Isoform0110816;Isoform0114523;Isoform0116477;Isoform0124550
GO:0000079	regulation of cyclin-dependent protein serine/threonine kinase activity	3	5	9.40E-02	5.83E-01	Isoform0006160;Isoform0097581;Isoform0098026
GO:0015695	organic cation transport	3	5	9.40E-02	5.83E-01	Isoform0015239;Isoform0016814;Isoform0123887
GO:1904029	regulation of cyclin-dependent protein kinase activity	3	5	9.40E-02	5.83E-01	Isoform0006160;Isoform0097581;Isoform0098026
GO:0009404	toxin metabolic process	36	122	9.86E-02	6.08E-01	Isoform0010273;Isoform0014001;Isoform0015763;Isoform0024039;Isoform0024607;Isoform0037214;Isoform0039840;Isoform0049770;Isoform0050699;Isoform0053690;Isoform0054499;Isoform0057231;Isoform0058992;Isoform0059210;Isoform0068797;Isoform0068879;Isoform0072498;Isoform0074526;Isoform0074599;Isoform0088928;Isoform0090767;Isoform0095536;Isoform0095907;Isoform0096150;Isoform0096272;Isoform0096908;Isoform00…
GO:0051273	beta-glucan metabolic process	130	488	1.01E-01	6.08E-01	Isoform0001100;Isoform0004219;Isoform0008514;Isoform0013007;Isoform0016285;Isoform0017516;Isoform0022206;Isoform0023799;Isoform0030466;Isoform0030983;Isoform0037121;Isoform0038159;Isoform0038458;Isoform0040237;Isoform0040689;Isoform0040762;Isoform0040928;Isoform0041322;Isoform0044312;Isoform0045205;Isoform0047909;Isoform0048691;Isoform0049440;Isoform0049475;Isoform0050910;Isoform0052778;Isoform00…
GO:0006261	DNA-dependent DNA replication	29	96	1.01E-01	6.08E-01	Isoform0006160;Isoform0009279;Isoform0012959;Isoform0017970;Isoform0019534;Isoform0021678;Isoform0026245;Isoform0032923;Isoform0052904;Isoform0055250;Isoform0059488;Isoform0063428;Isoform0063801;Isoform0067718;Isoform0070470;Isoform0081878;Isoform0082455;Isoform0089073;Isoform0089415;Isoform0092488;Isoform0093864;Isoform0097581;Isoform0098026;Isoform0101666;Isoform0110637;Isoform0116427;Isoform01…
GO:0044786	cell cycle DNA replication	29	96	1.01E-01	6.08E-01	Isoform0006160;Isoform0009279;Isoform0012959;Isoform0017970;Isoform0019534;Isoform0021678;Isoform0026245;Isoform0032923;Isoform0052904;Isoform0055250;Isoform0059488;Isoform0063428;Isoform0063801;Isoform0067718;Isoform0070470;Isoform0081878;Isoform0082455;Isoform0089073;Isoform0089415;Isoform0092488;Isoform0093864;Isoform0097581;Isoform0098026;Isoform0101666;Isoform0110637;Isoform0116427;Isoform01…
GO:0009637	response to blue light	4	8	1.01E-01	6.08E-01	Isoform0013841;Isoform0047183;Isoform0061845;Isoform0121051
GO:0010563	negative regulation of phosphorus metabolic process	4	8	1.01E-01	6.08E-01	Isoform0002338;Isoform0078182;Isoform0097429;Isoform0111147
GO:0031400	negative regulation of protein modification process	4	8	1.01E-01	6.08E-01	Isoform0002338;Isoform0078182;Isoform0097429;Isoform0111147
GO:0045936	negative regulation of phosphate metabolic process	4	8	1.01E-01	6.08E-01	Isoform0002338;Isoform0078182;Isoform0097429;Isoform0111147
GO:0010629	negative regulation of gene expression	118	441	1.03E-01	6.13E-01	Isoform0001189;Isoform0004684;Isoform0016268;Isoform0017509;Isoform0023724;Isoform0026600;Isoform0027039;Isoform0027619;Isoform0029601;Isoform0031350;Isoform0032055;Isoform0032158;Isoform0037934;Isoform0038279;Isoform0039436;Isoform0043683;Isoform0044431;Isoform0045247;Isoform0045505;Isoform0047172;Isoform0049981;Isoform0051240;Isoform0051361;Isoform0053878;Isoform0054454;Isoform0055203;Isoform00…
GO:0009396	folic acid-containing compound biosynthetic process	13	38	1.04E-01	6.15E-01	Isoform0011873;Isoform0013086;Isoform0031790;Isoform0042700;Isoform0043758;Isoform0047806;Isoform0053491;Isoform0059603;Isoform0069438;Isoform0097772;Isoform0099243;Isoform0116471;Isoform0121434
GO:0009630	gravitropism	13	38	1.04E-01	6.15E-01	Isoform0046399;Isoform0068228;Isoform0070959;Isoform0071964;Isoform0090574;Isoform0095769;Isoform0096529;Isoform0101388;Isoform0110960;Isoform0110981;Isoform0128098;Isoform0129502;Isoform0129552
GO:0042559	pteridine-containing compound biosynthetic process	13	38	1.04E-01	6.15E-01	Isoform0011873;Isoform0013086;Isoform0031790;Isoform0042700;Isoform0043758;Isoform0047806;Isoform0053491;Isoform0059603;Isoform0069438;Isoform0097772;Isoform0099243;Isoform0116471;Isoform0121434
GO:2000241	regulation of reproductive process	16	49	1.10E-01	6.45E-01	Isoform0003190;Isoform0003347;Isoform0007820;Isoform0018260;Isoform0029601;Isoform0031350;Isoform0047172;Isoform0057066;Isoform0065765;Isoform0074963;Isoform0084233;Isoform0087455;Isoform0109093;Isoform0116122;Isoform0125083;Isoform0127158
GO:0009886	post-embryonic morphogenesis	42	146	1.10E-01	6.45E-01	Isoform0002192;Isoform0003339;Isoform0005576;Isoform0006900;Isoform0010007;Isoform0013428;Isoform0022378;Isoform0028775;Isoform0029058;Isoform0031499;Isoform0032578;Isoform0043683;Isoform0044020;Isoform0044777;Isoform0045247;Isoform0045908;Isoform0059246;Isoform0064309;Isoform0067897;Isoform0068080;Isoform0070816;Isoform0075517;Isoform0077164;Isoform0078883;Isoform0080558;Isoform0081347;Isoform00…
GO:0001932	regulation of protein phosphorylation	34	116	1.14E-01	6.64E-01	Isoform0006160;Isoform0013272;Isoform0019104;Isoform0023867;Isoform0024729;Isoform0041212;Isoform0043470;Isoform0047457;Isoform0048476;Isoform0062406;Isoform0062703;Isoform0065434;Isoform0070586;Isoform0071943;Isoform0073160;Isoform0073258;Isoform0078182;Isoform0093338;Isoform0094984;Isoform0096015;Isoform0097429;Isoform0097545;Isoform0097581;Isoform0098026;Isoform0098617;Isoform0099534;Isoform01…
GO:0048528	post-embryonic root development	15	46	1.20E-01	6.97E-01	Isoform0001525;Isoform0043470;Isoform0068228;Isoform0070135;Isoform0071964;Isoform0072208;Isoform0072987;Isoform0079421;Isoform0084185;Isoform0086969;Isoform0089145;Isoform0090574;Isoform0096529;Isoform0101388;Isoform0128098
GO:0043933	macromolecular complex subunit organization	321	1259	1.21E-01	6.98E-01	Isoform0000012;Isoform0000022;Isoform0000290;Isoform0001056;Isoform0001189;Isoform0001291;Isoform0001708;Isoform0002495;Isoform0002591;Isoform0002712;Isoform0002848;Isoform0003153;Isoform0003217;Isoform0003522;Isoform0003583;Isoform0003741;Isoform0003743;Isoform0004069;Isoform0004348;Isoform0004371;Isoform0004684;Isoform0005581;Isoform0005784;Isoform0006268;Isoform0006900;Isoform0006916;Isoform00…
GO:0042398	cellular modified amino acid biosynthetic process	13	39	1.24E-01	7.10E-01	Isoform0011873;Isoform0013086;Isoform0031790;Isoform0042700;Isoform0043758;Isoform0047806;Isoform0053491;Isoform0059603;Isoform0069438;Isoform0097772;Isoform0099243;Isoform0116471;Isoform0121434
GO:0010075	regulation of meristem growth	6	15	1.29E-01	7.31E-01	Isoform0007679;Isoform0012187;Isoform0043683;Isoform0045247;Isoform0062640;Isoform0116285
GO:0035266	meristem growth	6	15	1.29E-01	7.31E-01	Isoform0007679;Isoform0012187;Isoform0043683;Isoform0045247;Isoform0062640;Isoform0116285
GO:0048638	regulation of developmental growth	6	15	1.29E-01	7.31E-01	Isoform0007679;Isoform0012187;Isoform0043683;Isoform0045247;Isoform0062640;Isoform0116285
GO:1902589	single-organism organelle organization	249	971	1.31E-01	7.31E-01	Isoform0000735;Isoform0000822;Isoform0001189;Isoform0002591;Isoform0002712;Isoform0004684;Isoform0007679;Isoform0008053;Isoform0009035;Isoform0010431;Isoform0012187;Isoform0013841;Isoform0014158;Isoform0016613;Isoform0017509;Isoform0018061;Isoform0018938;Isoform0020254;Isoform0020943;Isoform0024115;Isoform0026631;Isoform0027039;Isoform0027626;Isoform0027827;Isoform0028093;Isoform0028350;Isoform00…
GO:0031401	positive regulation of protein modification process	27	91	1.31E-01	7.31E-01	Isoform0013272;Isoform0019104;Isoform0023867;Isoform0024729;Isoform0041212;Isoform0043470;Isoform0047457;Isoform0062406;Isoform0065434;Isoform0070586;Isoform0071943;Isoform0073160;Isoform0073258;Isoform0093338;Isoform0094984;Isoform0096015;Isoform0097545;Isoform0098617;Isoform0099534;Isoform0100358;Isoform0101326;Isoform0115658;Isoform0122977;Isoform0124405;Isoform0124561;Isoform0127591;Isoform01…
GO:0032270	positive regulation of cellular protein metabolic process	27	91	1.31E-01	7.31E-01	Isoform0013272;Isoform0019104;Isoform0023867;Isoform0024729;Isoform0041212;Isoform0043470;Isoform0047457;Isoform0062406;Isoform0065434;Isoform0070586;Isoform0071943;Isoform0073160;Isoform0073258;Isoform0093338;Isoform0094984;Isoform0096015;Isoform0097545;Isoform0098617;Isoform0099534;Isoform0100358;Isoform0101326;Isoform0115658;Isoform0122977;Isoform0124405;Isoform0124561;Isoform0127591;Isoform01…
GO:0051247	positive regulation of protein metabolic process	27	91	1.31E-01	7.31E-01	Isoform0013272;Isoform0019104;Isoform0023867;Isoform0024729;Isoform0041212;Isoform0043470;Isoform0047457;Isoform0062406;Isoform0065434;Isoform0070586;Isoform0071943;Isoform0073160;Isoform0073258;Isoform0093338;Isoform0094984;Isoform0096015;Isoform0097545;Isoform0098617;Isoform0099534;Isoform0100358;Isoform0101326;Isoform0115658;Isoform0122977;Isoform0124405;Isoform0124561;Isoform0127591;Isoform01…
GO:0007275	multicellular organism development	538	2144	1.31E-01	7.32E-01	Isoform0001525;Isoform0001638;Isoform0001814;Isoform0002192;Isoform0002342;Isoform0002712;Isoform0002848;Isoform0003190;Isoform0003288;Isoform0003339;Isoform0003347;Isoform0005576;Isoform0005951;Isoform0006160;Isoform0006900;Isoform0006916;Isoform0006982;Isoform0007041;Isoform0007092;Isoform0007679;Isoform0007753;Isoform0007820;Isoform0008120;Isoform0008216;Isoform0008479;Isoform0008569;Isoform00…
GO:0015849	organic acid transport	44	156	1.33E-01	7.34E-01	Isoform0007062;Isoform0010082;Isoform0011448;Isoform0012931;Isoform0014702;Isoform0017603;Isoform0018050;Isoform0018370;Isoform0018666;Isoform0021726;Isoform0023275;Isoform0030331;Isoform0038530;Isoform0038831;Isoform0046399;Isoform0052570;Isoform0052830;Isoform0057443;Isoform0059491;Isoform0062364;Isoform0065647;Isoform0077089;Isoform0077378;Isoform0077934;Isoform0079981;Isoform0081428;Isoform00…
GO:0046942	carboxylic acid transport	44	156	1.33E-01	7.34E-01	Isoform0007062;Isoform0010082;Isoform0011448;Isoform0012931;Isoform0014702;Isoform0017603;Isoform0018050;Isoform0018370;Isoform0018666;Isoform0021726;Isoform0023275;Isoform0030331;Isoform0038530;Isoform0038831;Isoform0046399;Isoform0052570;Isoform0052830;Isoform0057443;Isoform0059491;Isoform0062364;Isoform0065647;Isoform0077089;Isoform0077378;Isoform0077934;Isoform0079981;Isoform0081428;Isoform00…
GO:0031123	RNA 3'-end processing	17	54	1.33E-01	7.34E-01	Isoform0023885;Isoform0028616;Isoform0039752;Isoform0048680;Isoform0052531;Isoform0052832;Isoform0052925;Isoform0068688;Isoform0069117;Isoform0073469;Isoform0075512;Isoform0077444;Isoform0078484;Isoform0088357;Isoform0090872;Isoform0121549;Isoform0126852
GO:0006073	cellular glucan metabolic process	211	819	1.35E-01	7.37E-01	Isoform0001100;Isoform0002484;Isoform0002848;Isoform0004219;Isoform0004375;Isoform0006900;Isoform0006916;Isoform0007527;Isoform0007621;Isoform0008514;Isoform0010112;Isoform0010351;Isoform0012392;Isoform0013007;Isoform0015006;Isoform0016010;Isoform0016285;Isoform0017516;Isoform0018264;Isoform0018364;Isoform0018369;Isoform0018780;Isoform0018795;Isoform0020067;Isoform0021454;Isoform0022206;Isoform00…
GO:0042325	regulation of phosphorylation	34	118	1.37E-01	7.37E-01	Isoform0006160;Isoform0013272;Isoform0019104;Isoform0023867;Isoform0024729;Isoform0041212;Isoform0043470;Isoform0047457;Isoform0048476;Isoform0062406;Isoform0062703;Isoform0065434;Isoform0070586;Isoform0071943;Isoform0073160;Isoform0073258;Isoform0078182;Isoform0093338;Isoform0094984;Isoform0096015;Isoform0097429;Isoform0097545;Isoform0097581;Isoform0098026;Isoform0098617;Isoform0099534;Isoform01…
GO:0016114	terpenoid biosynthetic process	47	168	1.37E-01	7.37E-01	Isoform0000086;Isoform0004513;Isoform0006982;Isoform0007092;Isoform0007753;Isoform0008908;Isoform0010112;Isoform0010275;Isoform0010861;Isoform0010871;Isoform0012392;Isoform0012398;Isoform0012917;Isoform0016010;Isoform0018364;Isoform0018406;Isoform0019073;Isoform0023079;Isoform0023807;Isoform0024328;Isoform0024657;Isoform0026771;Isoform0028235;Isoform0037682;Isoform0044865;Isoform0045525;Isoform00…
GO:0005977	glycogen metabolic process	10	29	1.38E-01	7.37E-01	Isoform0007527;Isoform0007621;Isoform0010351;Isoform0015006;Isoform0063356;Isoform0074390;Isoform0078727;Isoform0086272;Isoform0114760;Isoform0117326
GO:0006112	energy reserve metabolic process	10	29	1.38E-01	7.37E-01	Isoform0007527;Isoform0007621;Isoform0010351;Isoform0015006;Isoform0063356;Isoform0074390;Isoform0078727;Isoform0086272;Isoform0114760;Isoform0117326
GO:0006636	unsaturated fatty acid biosynthetic process	5	12	1.39E-01	7.37E-01	Isoform0006081;Isoform0054298;Isoform0070499;Isoform0081446;Isoform0092151
GO:0033559	unsaturated fatty acid metabolic process	5	12	1.39E-01	7.37E-01	Isoform0006081;Isoform0054298;Isoform0070499;Isoform0081446;Isoform0092151
GO:0009698	phenylpropanoid metabolic process	42	149	1.40E-01	7.37E-01	Isoform0000086;Isoform0001749;Isoform0007550;Isoform0008549;Isoform0009406;Isoform0010223;Isoform0013626;Isoform0013664;Isoform0014043;Isoform0014905;Isoform0017864;Isoform0018406;Isoform0023851;Isoform0026389;Isoform0031270;Isoform0037121;Isoform0037682;Isoform0041590;Isoform0043429;Isoform0047909;Isoform0048080;Isoform0056283;Isoform0058180;Isoform0060984;Isoform0070651;Isoform0076171;Isoform00…
GO:0010053	root epidermal cell differentiation	59	215	1.41E-01	7.37E-01	Isoform0001525;Isoform0002712;Isoform0024502;Isoform0026631;Isoform0027827;Isoform0028093;Isoform0028992;Isoform0030466;Isoform0031466;Isoform0037586;Isoform0038028;Isoform0038616;Isoform0040288;Isoform0043683;Isoform0045247;Isoform0045909;Isoform0046399;Isoform0047911;Isoform0047958;Isoform0049475;Isoform0049770;Isoform0052778;Isoform0055555;Isoform0056116;Isoform0059440;Isoform0062217;Isoform00…
GO:0090627	plant epidermal cell differentiation	59	215	1.41E-01	7.37E-01	Isoform0001525;Isoform0002712;Isoform0024502;Isoform0026631;Isoform0027827;Isoform0028093;Isoform0028992;Isoform0030466;Isoform0031466;Isoform0037586;Isoform0038028;Isoform0038616;Isoform0040288;Isoform0043683;Isoform0045247;Isoform0045909;Isoform0046399;Isoform0047911;Isoform0047958;Isoform0049475;Isoform0049770;Isoform0052778;Isoform0055555;Isoform0056116;Isoform0059440;Isoform0062217;Isoform00…
GO:0019220	regulation of phosphate metabolic process	36	126	1.41E-01	7.37E-01	Isoform0002338;Isoform0006160;Isoform0013272;Isoform0019104;Isoform0023867;Isoform0024729;Isoform0041212;Isoform0043470;Isoform0047457;Isoform0048476;Isoform0062406;Isoform0062703;Isoform0065434;Isoform0070586;Isoform0071943;Isoform0073160;Isoform0073258;Isoform0078182;Isoform0093338;Isoform0094984;Isoform0096015;Isoform0097429;Isoform0097545;Isoform0097581;Isoform0098026;Isoform0098617;Isoform00…
GO:0051174	regulation of phosphorus metabolic process	36	126	1.41E-01	7.37E-01	Isoform0002338;Isoform0006160;Isoform0013272;Isoform0019104;Isoform0023867;Isoform0024729;Isoform0041212;Isoform0043470;Isoform0047457;Isoform0048476;Isoform0062406;Isoform0062703;Isoform0065434;Isoform0070586;Isoform0071943;Isoform0073160;Isoform0073258;Isoform0078182;Isoform0093338;Isoform0094984;Isoform0096015;Isoform0097429;Isoform0097545;Isoform0097581;Isoform0098026;Isoform0098617;Isoform00…
GO:0016458	gene silencing	114	432	1.41E-01	7.37E-01	Isoform0001189;Isoform0004684;Isoform0016268;Isoform0023724;Isoform0026600;Isoform0027039;Isoform0027619;Isoform0029601;Isoform0031350;Isoform0032055;Isoform0032158;Isoform0037934;Isoform0038279;Isoform0039436;Isoform0043683;Isoform0044431;Isoform0045247;Isoform0045505;Isoform0047172;Isoform0049981;Isoform0051240;Isoform0051361;Isoform0054454;Isoform0055651;Isoform0057066;Isoform0058052;Isoform00…
GO:0009612	response to mechanical stimulus	2	3	1.46E-01	7.37E-01	Isoform0017863;Isoform0040591
GO:0009853	photorespiration	2	3	1.46E-01	7.37E-01	Isoform0008125;Isoform0060716
GO:0010286	heat acclimation	2	3	1.46E-01	7.37E-01	Isoform0001814;Isoform0113263
GO:0010921	regulation of phosphatase activity	2	3	1.46E-01	7.37E-01	Isoform0002338;Isoform0111147
GO:0010923	negative regulation of phosphatase activity	2	3	1.46E-01	7.37E-01	Isoform0002338;Isoform0111147
GO:0015846	polyamine transport	2	3	1.46E-01	7.37E-01	Isoform0097219;Isoform0098885
GO:0035303	regulation of dephosphorylation	2	3	1.46E-01	7.37E-01	Isoform0002338;Isoform0111147
GO:0035304	regulation of protein dephosphorylation	2	3	1.46E-01	7.37E-01	Isoform0002338;Isoform0111147
GO:0035305	negative regulation of dephosphorylation	2	3	1.46E-01	7.37E-01	Isoform0002338;Isoform0111147
GO:0035308	negative regulation of protein dephosphorylation	2	3	1.46E-01	7.37E-01	Isoform0002338;Isoform0111147
GO:0044764	multi-organism cellular process	11	33	1.49E-01	7.49E-01	Isoform0033307;Isoform0041066;Isoform0043648;Isoform0046632;Isoform0053737;Isoform0067428;Isoform0077164;Isoform0078883;Isoform0085283;Isoform0114359;Isoform0118321
GO:0032269	negative regulation of cellular protein metabolic process	7	19	1.51E-01	7.49E-01	Isoform0002338;Isoform0006301;Isoform0006576;Isoform0078182;Isoform0097429;Isoform0111147;Isoform0111808
GO:0043086	negative regulation of catalytic activity	7	19	1.51E-01	7.49E-01	Isoform0002338;Isoform0006301;Isoform0006576;Isoform0078182;Isoform0097429;Isoform0111147;Isoform0111808
GO:0051248	negative regulation of protein metabolic process	7	19	1.51E-01	7.49E-01	Isoform0002338;Isoform0006301;Isoform0006576;Isoform0078182;Isoform0097429;Isoform0111147;Isoform0111808
GO:0009060	aerobic respiration	3	6	1.55E-01	7.61E-01	Isoform0096966;Isoform0097168;Isoform0101989
GO:0010029	regulation of seed germination	3	6	1.55E-01	7.61E-01	Isoform0015739;Isoform0068550;Isoform0096227
GO:0010048	vernalization response	3	6	1.55E-01	7.61E-01	Isoform0003347;Isoform0088329;Isoform0103071
GO:1900140	regulation of seedling development	3	6	1.55E-01	7.61E-01	Isoform0015739;Isoform0068550;Isoform0096227
GO:0006222	UMP biosynthetic process	18	59	1.57E-01	7.67E-01	Isoform0009689;Isoform0054199;Isoform0059286;Isoform0060638;Isoform0064690;Isoform0075247;Isoform0079992;Isoform0081077;Isoform0081104;Isoform0082432;Isoform0100228;Isoform0101926;Isoform0103408;Isoform0120965;Isoform0122508;Isoform0123160;Isoform0124057;Isoform0127426
GO:0046049	UMP metabolic process	18	59	1.57E-01	7.67E-01	Isoform0009689;Isoform0054199;Isoform0059286;Isoform0060638;Isoform0064690;Isoform0075247;Isoform0079992;Isoform0081077;Isoform0081104;Isoform0082432;Isoform0100228;Isoform0101926;Isoform0103408;Isoform0120965;Isoform0122508;Isoform0123160;Isoform0124057;Isoform0127426
GO:0032787	monocarboxylic acid metabolic process	385	1530	1.60E-01	7.78E-01	Isoform0000022;Isoform0000244;Isoform0000787;Isoform0001437;Isoform0001708;Isoform0002036;Isoform0002705;Isoform0002848;Isoform0003153;Isoform0003741;Isoform0003894;Isoform0003922;Isoform0004066;Isoform0004393;Isoform0004513;Isoform0005581;Isoform0005828;Isoform0006081;Isoform0006155;Isoform0006900;Isoform0006916;Isoform0006947;Isoform0007410;Isoform0007555;Isoform0007753;Isoform0007970;Isoform00…
GO:0009756	carbohydrate mediated signaling	41	147	1.61E-01	7.78E-01	Isoform0003741;Isoform0016268;Isoform0019073;Isoform0025104;Isoform0027908;Isoform0043470;Isoform0043683;Isoform0044839;Isoform0045247;Isoform0045505;Isoform0047490;Isoform0049095;Isoform0053654;Isoform0059767;Isoform0060303;Isoform0062063;Isoform0065630;Isoform0070691;Isoform0080518;Isoform0080718;Isoform0085139;Isoform0087248;Isoform0088329;Isoform0090089;Isoform0090679;Isoform0091534;Isoform00…
GO:0071322	cellular response to carbohydrate stimulus	41	147	1.61E-01	7.78E-01	Isoform0003741;Isoform0016268;Isoform0019073;Isoform0025104;Isoform0027908;Isoform0043470;Isoform0043683;Isoform0044839;Isoform0045247;Isoform0045505;Isoform0047490;Isoform0049095;Isoform0053654;Isoform0059767;Isoform0060303;Isoform0062063;Isoform0065630;Isoform0070691;Isoform0080518;Isoform0080718;Isoform0085139;Isoform0087248;Isoform0088329;Isoform0090089;Isoform0090679;Isoform0091534;Isoform00…
GO:0044403	symbiosis, encompassing mutualism through parasitism	10	30	1.64E-01	7.82E-01	Isoform0033307;Isoform0041066;Isoform0043648;Isoform0053737;Isoform0067428;Isoform0077164;Isoform0078883;Isoform0085283;Isoform0114359;Isoform0118321
GO:0044419	interspecies interaction between organisms	10	30	1.64E-01	7.82E-01	Isoform0033307;Isoform0041066;Isoform0043648;Isoform0053737;Isoform0067428;Isoform0077164;Isoform0078883;Isoform0085283;Isoform0114359;Isoform0118321
GO:0070838	divalent metal ion transport	90	340	1.65E-01	7.82E-01	Isoform0008479;Isoform0008836;Isoform0009367;Isoform0011052;Isoform0014345;Isoform0019803;Isoform0023482;Isoform0029338;Isoform0037121;Isoform0038311;Isoform0040047;Isoform0040066;Isoform0041025;Isoform0044380;Isoform0044618;Isoform0046051;Isoform0046353;Isoform0046632;Isoform0047909;Isoform0050164;Isoform0050736;Isoform0050995;Isoform0051413;Isoform0052732;Isoform0056570;Isoform0059374;Isoform00…
GO:0072511	divalent inorganic cation transport	90	340	1.65E-01	7.82E-01	Isoform0008479;Isoform0008836;Isoform0009367;Isoform0011052;Isoform0014345;Isoform0019803;Isoform0023482;Isoform0029338;Isoform0037121;Isoform0038311;Isoform0040047;Isoform0040066;Isoform0041025;Isoform0044380;Isoform0044618;Isoform0046051;Isoform0046353;Isoform0046632;Isoform0047909;Isoform0050164;Isoform0050736;Isoform0050995;Isoform0051413;Isoform0052732;Isoform0056570;Isoform0059374;Isoform00…
GO:0009112	nucleobase metabolic process	13	41	1.67E-01	7.90E-01	Isoform0009689;Isoform0017425;Isoform0023161;Isoform0025094;Isoform0055563;Isoform0057836;Isoform0061251;Isoform0064690;Isoform0075215;Isoform0087106;Isoform0087592;Isoform0090184;Isoform0127804
GO:0006071	glycerol metabolic process	8	23	1.68E-01	7.90E-01	Isoform0053020;Isoform0087777;Isoform0088110;Isoform0090906;Isoform0095195;Isoform0095227;Isoform0102460;Isoform0124816
GO:0046341	CDP-diacylglycerol metabolic process	8	23	1.68E-01	7.90E-01	Isoform0043314;Isoform0061471;Isoform0069162;Isoform0085263;Isoform0089580;Isoform0125214;Isoform0127063;Isoform0127343
GO:0046496	nicotinamide nucleotide metabolic process	60	222	1.70E-01	7.96E-01	Isoform0000022;Isoform0001708;Isoform0003153;Isoform0005543;Isoform0005581;Isoform0006900;Isoform0007041;Isoform0007527;Isoform0007753;Isoform0007950;Isoform0008525;Isoform0008908;Isoform0010007;Isoform0012392;Isoform0015006;Isoform0017905;Isoform0020052;Isoform0020148;Isoform0022378;Isoform0033175;Isoform0036329;Isoform0040073;Isoform0040875;Isoform0041546;Isoform0043641;Isoform0045370;Isoform00…
GO:0009888	tissue development	197	770	1.71E-01	7.99E-01	Isoform0001525;Isoform0002712;Isoform0003190;Isoform0006160;Isoform0006982;Isoform0007309;Isoform0007679;Isoform0009279;Isoform0010275;Isoform0011548;Isoform0012187;Isoform0012917;Isoform0014300;Isoform0014702;Isoform0016690;Isoform0018050;Isoform0019578;Isoform0021678;Isoform0022505;Isoform0023697;Isoform0024502;Isoform0024510;Isoform0025862;Isoform0026245;Isoform0026631;Isoform0027039;Isoform00…
GO:0009793	embryo development ending in seed dormancy	33	117	1.73E-01	8.08E-01	Isoform0016268;Isoform0022505;Isoform0028350;Isoform0044431;Isoform0050784;Isoform0057827;Isoform0059751;Isoform0060303;Isoform0065630;Isoform0066525;Isoform0070691;Isoform0073072;Isoform0075848;Isoform0079382;Isoform0080518;Isoform0091534;Isoform0092438;Isoform0092607;Isoform0093006;Isoform0095224;Isoform0097793;Isoform0098727;Isoform0100456;Isoform0101967;Isoform0102379;Isoform0106662;Isoform01…
GO:0019751	polyol metabolic process	27	94	1.74E-01	8.09E-01	Isoform0004884;Isoform0006932;Isoform0009366;Isoform0011005;Isoform0013091;Isoform0015147;Isoform0015239;Isoform0016814;Isoform0019073;Isoform0041363;Isoform0041992;Isoform0044460;Isoform0045525;Isoform0051148;Isoform0053020;Isoform0060154;Isoform0087777;Isoform0088110;Isoform0090906;Isoform0095195;Isoform0095227;Isoform0102460;Isoform0115077;Isoform0116573;Isoform0117307;Isoform0123887;Isoform01…
GO:0048468	cell development	146	566	1.79E-01	8.30E-01	Isoform0002712;Isoform0003190;Isoform0007820;Isoform0008385;Isoform0012187;Isoform0012308;Isoform0012959;Isoform0013544;Isoform0014300;Isoform0018260;Isoform0019211;Isoform0019534;Isoform0024164;Isoform0026631;Isoform0027039;Isoform0027827;Isoform0028093;Isoform0028992;Isoform0029601;Isoform0030466;Isoform0031350;Isoform0031466;Isoform0032055;Isoform0033307;Isoform0037121;Isoform0037586;Isoform00…
GO:0019362	pyridine nucleotide metabolic process	61	227	1.80E-01	8.32E-01	Isoform0000022;Isoform0001708;Isoform0003153;Isoform0005543;Isoform0005581;Isoform0006900;Isoform0007041;Isoform0007527;Isoform0007753;Isoform0007950;Isoform0008525;Isoform0008908;Isoform0010007;Isoform0012392;Isoform0015006;Isoform0017905;Isoform0020052;Isoform0020148;Isoform0022378;Isoform0033175;Isoform0036329;Isoform0040073;Isoform0040875;Isoform0041546;Isoform0043641;Isoform0045370;Isoform00…
GO:0015711	organic anion transport	70	263	1.85E-01	8.45E-01	Isoform0007062;Isoform0008846;Isoform0010082;Isoform0011448;Isoform0012931;Isoform0014702;Isoform0017603;Isoform0018050;Isoform0018370;Isoform0018666;Isoform0020340;Isoform0021726;Isoform0023275;Isoform0030331;Isoform0037470;Isoform0038530;Isoform0038831;Isoform0046399;Isoform0049252;Isoform0049704;Isoform0052570;Isoform0052830;Isoform0057443;Isoform0059491;Isoform0062364;Isoform0065647;Isoform00…
GO:0044711	single-organism biosynthetic process	596	2399	1.85E-01	8.45E-01	Isoform0000012;Isoform0000022;Isoform0000086;Isoform0000656;Isoform0001244;Isoform0001437;Isoform0001749;Isoform0002484;Isoform0002848;Isoform0004393;Isoform0004410;Isoform0004513;Isoform0004542;Isoform0004684;Isoform0005527;Isoform0005543;Isoform0005849;Isoform0006081;Isoform0006160;Isoform0006900;Isoform0006916;Isoform0006982;Isoform0007092;Isoform0007550;Isoform0007555;Isoform0007753;Isoform00…
GO:0099402	plant organ development	145	563	1.86E-01	8.45E-01	Isoform0001525;Isoform0001638;Isoform0002712;Isoform0003190;Isoform0003288;Isoform0010969;Isoform0012187;Isoform0012926;Isoform0020760;Isoform0024502;Isoform0026631;Isoform0027039;Isoform0027827;Isoform0028093;Isoform0028775;Isoform0028992;Isoform0030466;Isoform0031466;Isoform0031499;Isoform0031851;Isoform0032055;Isoform0037586;Isoform0038028;Isoform0038616;Isoform0040288;Isoform0043470;Isoform00…
GO:0019682	glyceraldehyde-3-phosphate metabolic process	7	20	1.86E-01	8.45E-01	Isoform0003470;Isoform0007168;Isoform0025715;Isoform0028369;Isoform0043569;Isoform0097588;Isoform0116735
GO:0007049	cell cycle	199	781	1.87E-01	8.45E-01	Isoform0000735;Isoform0000822;Isoform0002591;Isoform0006160;Isoform0007109;Isoform0007679;Isoform0009279;Isoform0010431;Isoform0011271;Isoform0012959;Isoform0014158;Isoform0016215;Isoform0016613;Isoform0017509;Isoform0017970;Isoform0019534;Isoform0019585;Isoform0021678;Isoform0026245;Isoform0026600;Isoform0027626;Isoform0027814;Isoform0028350;Isoform0029601;Isoform0030466;Isoform0030628;Isoform00…
GO:0006241	CTP biosynthetic process	16	53	1.87E-01	8.45E-01	Isoform0054199;Isoform0059286;Isoform0060638;Isoform0075247;Isoform0079992;Isoform0081077;Isoform0081104;Isoform0082432;Isoform0100228;Isoform0101926;Isoform0103408;Isoform0120965;Isoform0122508;Isoform0123160;Isoform0124057;Isoform0127426
GO:0046036	CTP metabolic process	16	53	1.87E-01	8.45E-01	Isoform0054199;Isoform0059286;Isoform0060638;Isoform0075247;Isoform0079992;Isoform0081077;Isoform0081104;Isoform0082432;Isoform0100228;Isoform0101926;Isoform0103408;Isoform0120965;Isoform0122508;Isoform0123160;Isoform0124057;Isoform0127426
GO:0044264	cellular polysaccharide metabolic process	213	838	1.89E-01	8.48E-01	Isoform0001100;Isoform0002484;Isoform0002848;Isoform0004219;Isoform0004375;Isoform0006900;Isoform0006916;Isoform0007527;Isoform0007621;Isoform0008514;Isoform0010112;Isoform0010351;Isoform0012392;Isoform0013007;Isoform0015006;Isoform0016010;Isoform0016285;Isoform0017516;Isoform0018264;Isoform0018364;Isoform0018369;Isoform0018780;Isoform0018795;Isoform0020067;Isoform0021454;Isoform0022206;Isoform00…
GO:0009629	response to gravity	13	42	1.92E-01	8.57E-01	Isoform0046399;Isoform0068228;Isoform0070959;Isoform0071964;Isoform0090574;Isoform0095769;Isoform0096529;Isoform0101388;Isoform0110960;Isoform0110981;Isoform0128098;Isoform0129502;Isoform0129552
GO:0010015	root morphogenesis	65	244	1.92E-01	8.57E-01	Isoform0001525;Isoform0002712;Isoform0012187;Isoform0024502;Isoform0026631;Isoform0027827;Isoform0028093;Isoform0028992;Isoform0030466;Isoform0031466;Isoform0037586;Isoform0038028;Isoform0038616;Isoform0040288;Isoform0043683;Isoform0045247;Isoform0045909;Isoform0046399;Isoform0047911;Isoform0047958;Isoform0049475;Isoform0049770;Isoform0052778;Isoform0055555;Isoform0056116;Isoform0059440;Isoform00…
GO:0031399	regulation of protein modification process	65	244	1.92E-01	8.57E-01	Isoform0000012;Isoform0000022;Isoform0002338;Isoform0002848;Isoform0003741;Isoform0005527;Isoform0005543;Isoform0005784;Isoform0006160;Isoform0006900;Isoform0006916;Isoform0007753;Isoform0008908;Isoform0010007;Isoform0013272;Isoform0018212;Isoform0019104;Isoform0020067;Isoform0022378;Isoform0023002;Isoform0023867;Isoform0024729;Isoform0024973;Isoform0025104;Isoform0041212;Isoform0041522;Isoform00…
GO:0016043	cellular component organization	828	3354	1.94E-01	8.63E-01	Isoform0000012;Isoform0000022;Isoform0000244;Isoform0000258;Isoform0000290;Isoform0000735;Isoform0000822;Isoform0001056;Isoform0001189;Isoform0001291;Isoform0001708;Isoform0001759;Isoform0002495;Isoform0002565;Isoform0002591;Isoform0002705;Isoform0002712;Isoform0002848;Isoform0002904;Isoform0003153;Isoform0003157;Isoform0003190;Isoform0003217;Isoform0003288;Isoform0003522;Isoform0003583;Isoform00…
GO:0030154	cell differentiation	160	625	1.96E-01	8.67E-01	Isoform0001525;Isoform0002712;Isoform0003190;Isoform0003288;Isoform0007820;Isoform0008385;Isoform0012187;Isoform0012308;Isoform0012959;Isoform0013544;Isoform0014300;Isoform0018260;Isoform0019211;Isoform0019534;Isoform0021473;Isoform0024164;Isoform0024502;Isoform0026631;Isoform0027039;Isoform0027827;Isoform0028093;Isoform0028992;Isoform0029601;Isoform0030466;Isoform0031350;Isoform0031466;Isoform00…
GO:0032259	methylation	83	316	1.97E-01	8.69E-01	Isoform0001189;Isoform0002591;Isoform0004684;Isoform0007679;Isoform0014158;Isoform0017509;Isoform0017971;Isoform0020943;Isoform0024115;Isoform0029601;Isoform0031350;Isoform0037934;Isoform0038357;Isoform0039587;Isoform0043683;Isoform0043851;Isoform0044428;Isoform0045247;Isoform0045505;Isoform0045740;Isoform0047172;Isoform0048850;Isoform0049981;Isoform0050125;Isoform0051240;Isoform0052951;Isoform00…
GO:0022604	regulation of cell morphogenesis	14	46	1.99E-01	8.74E-01	Isoform0004219;Isoform0038159;Isoform0040928;Isoform0042470;Isoform0047869;Isoform0050910;Isoform0055541;Isoform0059091;Isoform0068893;Isoform0095922;Isoform0110443;Isoform0119283;Isoform0126791;Isoform0129413
GO:0007167	enzyme linked receptor protein signaling pathway	4	10	2.03E-01	8.90E-01	Isoform0042680;Isoform0059929;Isoform0110795;Isoform0125860
GO:0016568	chromatin modification	92	353	2.06E-01	8.99E-01	Isoform0001189;Isoform0002591;Isoform0004684;Isoform0007679;Isoform0013174;Isoform0014158;Isoform0017509;Isoform0020943;Isoform0024115;Isoform0027039;Isoform0027619;Isoform0029601;Isoform0031257;Isoform0031350;Isoform0031499;Isoform0032055;Isoform0032158;Isoform0037934;Isoform0039154;Isoform0043683;Isoform0045247;Isoform0045505;Isoform0045908;Isoform0047172;Isoform0047342;Isoform0049981;Isoform00…
GO:0010604	positive regulation of macromolecule metabolic process	27	96	2.07E-01	8.99E-01	Isoform0013272;Isoform0019104;Isoform0023867;Isoform0024729;Isoform0041212;Isoform0043470;Isoform0047457;Isoform0062406;Isoform0065434;Isoform0070586;Isoform0071943;Isoform0073160;Isoform0073258;Isoform0093338;Isoform0094984;Isoform0096015;Isoform0097545;Isoform0098617;Isoform0099534;Isoform0100358;Isoform0101326;Isoform0115658;Isoform0122977;Isoform0124405;Isoform0124561;Isoform0127591;Isoform01…
GO:0006526	arginine biosynthetic process	6	17	2.07E-01	8.99E-01	Isoform0037234;Isoform0044966;Isoform0047098;Isoform0049900;Isoform0114266;Isoform0119880
GO:0006304	DNA modification	37	135	2.08E-01	9.01E-01	Isoform0002591;Isoform0007679;Isoform0008617;Isoform0014158;Isoform0017509;Isoform0020943;Isoform0024115;Isoform0029601;Isoform0031350;Isoform0037934;Isoform0043683;Isoform0044431;Isoform0045247;Isoform0045505;Isoform0047172;Isoform0053878;Isoform0055203;Isoform0057066;Isoform0059954;Isoform0061662;Isoform0065765;Isoform0073288;Isoform0074963;Isoform0081327;Isoform0084233;Isoform0086708;Isoform00…
GO:0048869	cellular developmental process	219	868	2.20E-01	9.18E-01	Isoform0001525;Isoform0002712;Isoform0002848;Isoform0003190;Isoform0003288;Isoform0004219;Isoform0006160;Isoform0006916;Isoform0007041;Isoform0007753;Isoform0007820;Isoform0008385;Isoform0008908;Isoform0010112;Isoform0012187;Isoform0012308;Isoform0012959;Isoform0013544;Isoform0014300;Isoform0018260;Isoform0019211;Isoform0019534;Isoform0020052;Isoform0020067;Isoform0021473;Isoform0022584;Isoform00…
GO:0071840	cellular component organization or biogenesis	859	3491	2.23E-01	9.18E-01	Isoform0000012;Isoform0000022;Isoform0000244;Isoform0000258;Isoform0000290;Isoform0000735;Isoform0000822;Isoform0001056;Isoform0001189;Isoform0001291;Isoform0001708;Isoform0001759;Isoform0002495;Isoform0002565;Isoform0002591;Isoform0002705;Isoform0002712;Isoform0002848;Isoform0002904;Isoform0003153;Isoform0003157;Isoform0003190;Isoform0003217;Isoform0003288;Isoform0003522;Isoform0003583;Isoform00…
GO:0000902	cell morphogenesis	134	524	2.23E-01	9.18E-01	Isoform0002712;Isoform0003190;Isoform0004219;Isoform0007820;Isoform0012959;Isoform0013544;Isoform0014300;Isoform0018260;Isoform0019534;Isoform0024164;Isoform0026631;Isoform0027827;Isoform0028093;Isoform0028992;Isoform0029601;Isoform0030466;Isoform0031350;Isoform0031466;Isoform0033307;Isoform0037121;Isoform0038028;Isoform0038159;Isoform0038616;Isoform0038831;Isoform0040288;Isoform0040928;Isoform00…
GO:0022603	regulation of anatomical structure morphogenesis	14	47	2.24E-01	9.18E-01	Isoform0004219;Isoform0038159;Isoform0040928;Isoform0042470;Isoform0047869;Isoform0050910;Isoform0055541;Isoform0059091;Isoform0068893;Isoform0095922;Isoform0110443;Isoform0119283;Isoform0126791;Isoform0129413
GO:0044092	negative regulation of molecular function	7	21	2.24E-01	9.18E-01	Isoform0002338;Isoform0006301;Isoform0006576;Isoform0078182;Isoform0097429;Isoform0111147;Isoform0111808
GO:0043414	macromolecule methylation	70	267	2.25E-01	9.18E-01	Isoform0001189;Isoform0002591;Isoform0004684;Isoform0007679;Isoform0014158;Isoform0017509;Isoform0017971;Isoform0020943;Isoform0024115;Isoform0029601;Isoform0031350;Isoform0037934;Isoform0038357;Isoform0043683;Isoform0043851;Isoform0045247;Isoform0045505;Isoform0045740;Isoform0047172;Isoform0048850;Isoform0049981;Isoform0051240;Isoform0053878;Isoform0055203;Isoform0056129;Isoform0057066;Isoform00…
GO:0071554	cell wall organization or biogenesis	119	464	2.27E-01	9.18E-01	Isoform0001189;Isoform0003190;Isoform0006963;Isoform0007092;Isoform0007309;Isoform0008201;Isoform0008479;Isoform0009079;Isoform0009145;Isoform0009712;Isoform0010095;Isoform0011179;Isoform0012153;Isoform0012665;Isoform0013482;Isoform0013544;Isoform0013931;Isoform0014046;Isoform0014453;Isoform0017603;Isoform0017935;Isoform0018283;Isoform0021138;Isoform0022994;Isoform0023311;Isoform0023509;Isoform00…
GO:0048507	meristem development	133	521	2.31E-01	9.18E-01	Isoform0006982;Isoform0007679;Isoform0009279;Isoform0010275;Isoform0011548;Isoform0012187;Isoform0012917;Isoform0014702;Isoform0018050;Isoform0019578;Isoform0021678;Isoform0022505;Isoform0024510;Isoform0025862;Isoform0026245;Isoform0026631;Isoform0027039;Isoform0027220;Isoform0027827;Isoform0027908;Isoform0028093;Isoform0028828;Isoform0028992;Isoform0030466;Isoform0030912;Isoform0031466;Isoform00…
GO:0051346	negative regulation of hydrolase activity	5	14	2.32E-01	9.18E-01	Isoform0002338;Isoform0006301;Isoform0006576;Isoform0111147;Isoform0111808
GO:0051179	localization	1388	5676	2.33E-01	9.18E-01	Isoform0000022;Isoform0000086;Isoform0000152;Isoform0000244;Isoform0000787;Isoform0000790;Isoform0000935;Isoform0001388;Isoform0001525;Isoform0001682;Isoform0001708;Isoform0001728;Isoform0002192;Isoform0002295;Isoform0002400;Isoform0002438;Isoform0002465;Isoform0002591;Isoform0002705;Isoform0002802;Isoform0002848;Isoform0003293;Isoform0003339;Isoform0003741;Isoform0003804;Isoform0003929;Isoform00…
GO:0006305	DNA alkylation	35	129	2.36E-01	9.18E-01	Isoform0002591;Isoform0007679;Isoform0014158;Isoform0017509;Isoform0020943;Isoform0024115;Isoform0029601;Isoform0031350;Isoform0037934;Isoform0043683;Isoform0044431;Isoform0045247;Isoform0045505;Isoform0047172;Isoform0053878;Isoform0055203;Isoform0057066;Isoform0059954;Isoform0061662;Isoform0065765;Isoform0073288;Isoform0074963;Isoform0081327;Isoform0084233;Isoform0086708;Isoform0087455;Isoform00…
GO:0006801	superoxide metabolic process	8	25	2.38E-01	9.18E-01	Isoform0016010;Isoform0018364;Isoform0026771;Isoform0059075;Isoform0065279;Isoform0103591;Isoform0118473;Isoform0120950
GO:0003333	amino acid transmembrane transport	1	1	2.41E-01	9.18E-01	Isoform0117286
GO:0006290	pyrimidine dimer repair	1	1	2.41E-01	9.18E-01	Isoform0021725
GO:0006554	lysine catabolic process	1	1	2.41E-01	9.18E-01	Isoform0074380
GO:0009070	serine family amino acid biosynthetic process	1	1	2.41E-01	9.18E-01	Isoform0032945
GO:0009200	deoxyribonucleoside triphosphate metabolic process	1	1	2.41E-01	9.18E-01	Isoform0112072
GO:0009211	pyrimidine deoxyribonucleoside triphosphate metabolic process	1	1	2.41E-01	9.18E-01	Isoform0112072
GO:0009954	proximal/distal pattern formation	1	1	2.41E-01	9.18E-01	Isoform0098426
GO:0009956	radial pattern formation	1	1	2.41E-01	9.18E-01	Isoform0011769
GO:0010219	regulation of vernalization response	1	1	2.41E-01	9.18E-01	Isoform0003347
GO:0015714	phosphoenolpyruvate transport	1	1	2.41E-01	9.18E-01	Isoform0010082
GO:0016572	histone phosphorylation	1	1	2.41E-01	9.18E-01	Isoform0109460
GO:0018105	peptidyl-serine phosphorylation	1	1	2.41E-01	9.18E-01	Isoform0109460
GO:0018209	peptidyl-serine modification	1	1	2.41E-01	9.18E-01	Isoform0109460
GO:0019344	cysteine biosynthetic process	1	1	2.41E-01	9.18E-01	Isoform0032945
GO:0019477	L-lysine catabolic process	1	1	2.41E-01	9.18E-01	Isoform0074380
GO:0030104	water homeostasis	1	1	2.41E-01	9.18E-01	Isoform0011184
GO:0035065	regulation of histone acetylation	1	1	2.41E-01	9.18E-01	Isoform0096174
GO:0035404	histone-serine phosphorylation	1	1	2.41E-01	9.18E-01	Isoform0109460
GO:0035510	DNA dealkylation	1	1	2.41E-01	9.18E-01	Isoform0008617
GO:0043090	amino acid import	1	1	2.41E-01	9.18E-01	Isoform0117286
GO:0043092	L-amino acid import	1	1	2.41E-01	9.18E-01	Isoform0117286
GO:0043200	response to amino acid	1	1	2.41E-01	9.18E-01	Isoform0002282
GO:0046440	L-lysine metabolic process	1	1	2.41E-01	9.18E-01	Isoform0074380
GO:0046864	isoprenoid transport	1	1	2.41E-01	9.18E-01	Isoform0067091
GO:0051592	response to calcium ion	1	1	2.41E-01	9.18E-01	Isoform0012392
GO:0060771	phyllotactic patterning	1	1	2.41E-01	9.18E-01	Isoform0011769
GO:0080154	regulation of fertilization	1	1	2.41E-01	9.18E-01	Isoform0003190
GO:0098656	anion transmembrane transport	1	1	2.41E-01	9.18E-01	Isoform0117286
GO:1901068	guanosine-containing compound metabolic process	1	1	2.41E-01	9.18E-01	Isoform0113139
GO:1901983	regulation of protein acetylation	1	1	2.41E-01	9.18E-01	Isoform0096174
GO:1903825	organic acid transmembrane transport	1	1	2.41E-01	9.18E-01	Isoform0117286
GO:2000756	regulation of peptidyl-lysine acetylation	1	1	2.41E-01	9.18E-01	Isoform0096174
GO:1990066	energy quenching	2	4	2.46E-01	9.35E-01	Isoform0005527;Isoform0005581
GO:0005982	starch metabolic process	57	217	2.46E-01	9.35E-01	Isoform0002484;Isoform0002848;Isoform0004375;Isoform0006900;Isoform0006916;Isoform0007527;Isoform0010112;Isoform0012392;Isoform0015006;Isoform0018264;Isoform0018369;Isoform0018780;Isoform0018795;Isoform0020067;Isoform0021454;Isoform0022378;Isoform0024328;Isoform0033175;Isoform0036793;Isoform0040875;Isoform0042680;Isoform0043641;Isoform0047374;Isoform0049243;Isoform0049548;Isoform0050572;Isoform00…
GO:0000338	protein deneddylation	22	79	2.53E-01	9.55E-01	Isoform0029601;Isoform0031350;Isoform0032923;Isoform0037934;Isoform0043683;Isoform0045247;Isoform0047172;Isoform0057066;Isoform0063428;Isoform0065765;Isoform0066572;Isoform0070262;Isoform0074963;Isoform0084233;Isoform0087455;Isoform0099520;Isoform0109093;Isoform0109460;Isoform0109557;Isoform0118982;Isoform0125083;Isoform0127158
GO:0016109	tetraterpenoid biosynthetic process	38	142	2.54E-01	9.59E-01	Isoform0004513;Isoform0006982;Isoform0007092;Isoform0007753;Isoform0008908;Isoform0010112;Isoform0010275;Isoform0010871;Isoform0012392;Isoform0012398;Isoform0012917;Isoform0016010;Isoform0018364;Isoform0019073;Isoform0024328;Isoform0024657;Isoform0026771;Isoform0028235;Isoform0044865;Isoform0045525;Isoform0049548;Isoform0052897;Isoform0053891;Isoform0059075;Isoform0060154;Isoform0065279;Isoform00…
GO:0071103	DNA conformation change	15	52	2.55E-01	9.59E-01	Isoform0007679;Isoform0041063;Isoform0045505;Isoform0049768;Isoform0053681;Isoform0053878;Isoform0055203;Isoform0059954;Isoform0066572;Isoform0070262;Isoform0085228;Isoform0101135;Isoform0121021;Isoform0121773;Isoform0123521
GO:0072524	pyridine-containing compound metabolic process	62	238	2.59E-01	9.68E-01	Isoform0000022;Isoform0001708;Isoform0003153;Isoform0005543;Isoform0005581;Isoform0006900;Isoform0007041;Isoform0007527;Isoform0007753;Isoform0007950;Isoform0008525;Isoform0008908;Isoform0010007;Isoform0012392;Isoform0015006;Isoform0017905;Isoform0020052;Isoform0020148;Isoform0022378;Isoform0024502;Isoform0033175;Isoform0036329;Isoform0040073;Isoform0040875;Isoform0041546;Isoform0043641;Isoform00…
GO:0050793	regulation of developmental process	158	626	2.59E-01	9.68E-01	Isoform0003190;Isoform0003347;Isoform0004219;Isoform0006982;Isoform0007679;Isoform0007820;Isoform0010275;Isoform0011548;Isoform0012187;Isoform0012917;Isoform0014702;Isoform0015739;Isoform0017509;Isoform0018050;Isoform0018260;Isoform0019578;Isoform0021473;Isoform0022505;Isoform0024510;Isoform0025862;Isoform0027220;Isoform0027827;Isoform0027908;Isoform0028828;Isoform0029601;Isoform0030912;Isoform00…
GO:0031325	positive regulation of cellular metabolic process	27	99	2.61E-01	9.68E-01	Isoform0013272;Isoform0019104;Isoform0023867;Isoform0024729;Isoform0041212;Isoform0043470;Isoform0047457;Isoform0062406;Isoform0065434;Isoform0070586;Isoform0071943;Isoform0073160;Isoform0073258;Isoform0093338;Isoform0094984;Isoform0096015;Isoform0097545;Isoform0098617;Isoform0099534;Isoform0100358;Isoform0101326;Isoform0115658;Isoform0122977;Isoform0124405;Isoform0124561;Isoform0127591;Isoform01…
GO:0000023	maltose metabolic process	4	11	2.62E-01	9.68E-01	Isoform0018780;Isoform0018795;Isoform0053405;Isoform0116667
GO:0006900	membrane budding	4	11	2.62E-01	9.68E-01	Isoform0014573;Isoform0044580;Isoform0063421;Isoform0099196
GO:0006901	vesicle coating	4	11	2.62E-01	9.68E-01	Isoform0014573;Isoform0044580;Isoform0063421;Isoform0099196
GO:0009147	pyrimidine nucleoside triphosphate metabolic process	18	64	2.65E-01	9.79E-01	Isoform0054199;Isoform0056395;Isoform0059286;Isoform0060638;Isoform0075247;Isoform0079992;Isoform0081077;Isoform0081104;Isoform0082432;Isoform0100228;Isoform0101926;Isoform0103408;Isoform0112072;Isoform0120965;Isoform0122508;Isoform0123160;Isoform0124057;Isoform0127426
GO:0044765	single-organism transport	785	3201	2.71E-01	9.95E-01	Isoform0000022;Isoform0000086;Isoform0000152;Isoform0000244;Isoform0000787;Isoform0000935;Isoform0001525;Isoform0001708;Isoform0001728;Isoform0002192;Isoform0002295;Isoform0002465;Isoform0002591;Isoform0002705;Isoform0002802;Isoform0002848;Isoform0003339;Isoform0003741;Isoform0003929;Isoform0004410;Isoform0004701;Isoform0005576;Isoform0005577;Isoform0005581;Isoform0005735;Isoform0005784;Isoform00…
GO:0006733	oxidoreduction coenzyme metabolic process	62	239	2.71E-01	9.95E-01	Isoform0000022;Isoform0001708;Isoform0003153;Isoform0005543;Isoform0005581;Isoform0006900;Isoform0007041;Isoform0007527;Isoform0007753;Isoform0007950;Isoform0008525;Isoform0008908;Isoform0010007;Isoform0012392;Isoform0015006;Isoform0017905;Isoform0020052;Isoform0020148;Isoform0021699;Isoform0022378;Isoform0033175;Isoform0036329;Isoform0040073;Isoform0040875;Isoform0041546;Isoform0043641;Isoform00…
GO:0003006	developmental process involved in reproduction	331	1335	2.74E-01	1.00E+00	Isoform0000656;Isoform0001525;Isoform0001638;Isoform0002338;Isoform0003190;Isoform0003288;Isoform0003347;Isoform0005849;Isoform0006982;Isoform0007820;Isoform0008216;Isoform0010264;Isoform0010275;Isoform0010801;Isoform0010969;Isoform0011769;Isoform0012187;Isoform0012917;Isoform0012926;Isoform0012959;Isoform0015739;Isoform0016186;Isoform0016268;Isoform0017170;Isoform0017319;Isoform0017354;Isoform00…
GO:0016104	triterpenoid biosynthetic process	8	26	2.76E-01	1.00E+00	Isoform0010861;Isoform0012392;Isoform0023079;Isoform0023807;Isoform0028235;Isoform0113358;Isoform0116268;Isoform0125072
GO:0048646	anatomical structure formation involved in morphogenesis	28	104	2.81E-01	1.00E+00	Isoform0007820;Isoform0009366;Isoform0011005;Isoform0013091;Isoform0015147;Isoform0018260;Isoform0028775;Isoform0031499;Isoform0041992;Isoform0042513;Isoform0043683;Isoform0044020;Isoform0044777;Isoform0045247;Isoform0045908;Isoform0046399;Isoform0058338;Isoform0064309;Isoform0067897;Isoform0078679;Isoform0084889;Isoform0100457;Isoform0110443;Isoform0116122;Isoform0116394;Isoform0120086;Isoform01…
GO:0009313	oligosaccharide catabolic process	5	15	2.83E-01	1.00E+00	Isoform0045349;Isoform0056387;Isoform0068783;Isoform0097593;Isoform0126508
GO:0044724	single-organism carbohydrate catabolic process	5	15	2.83E-01	1.00E+00	Isoform0045349;Isoform0056387;Isoform0068783;Isoform0097593;Isoform0126508
GO:0045995	regulation of embryonic development	5	15	2.83E-01	1.00E+00	Isoform0049770;Isoform0095907;Isoform0096908;Isoform0098341;Isoform0129448
GO:0033692	cellular polysaccharide biosynthetic process	9	30	2.84E-01	1.00E+00	Isoform0016010;Isoform0018364;Isoform0026771;Isoform0054871;Isoform0059075;Isoform0065279;Isoform0076890;Isoform0118473;Isoform0120950
GO:0034637	cellular carbohydrate biosynthetic process	9	30	2.84E-01	1.00E+00	Isoform0016010;Isoform0018364;Isoform0026771;Isoform0054871;Isoform0059075;Isoform0065279;Isoform0076890;Isoform0118473;Isoform0120950
GO:0009173	pyrimidine ribonucleoside monophosphate metabolic process	18	65	2.89E-01	1.00E+00	Isoform0009689;Isoform0054199;Isoform0059286;Isoform0060638;Isoform0064690;Isoform0075247;Isoform0079992;Isoform0081077;Isoform0081104;Isoform0082432;Isoform0100228;Isoform0101926;Isoform0103408;Isoform0120965;Isoform0122508;Isoform0123160;Isoform0124057;Isoform0127426
GO:0009174	pyrimidine ribonucleoside monophosphate biosynthetic process	18	65	2.89E-01	1.00E+00	Isoform0009689;Isoform0054199;Isoform0059286;Isoform0060638;Isoform0064690;Isoform0075247;Isoform0079992;Isoform0081077;Isoform0081104;Isoform0082432;Isoform0100228;Isoform0101926;Isoform0103408;Isoform0120965;Isoform0122508;Isoform0123160;Isoform0124057;Isoform0127426
GO:0006561	proline biosynthetic process	6	19	2.98E-01	1.00E+00	Isoform0030893;Isoform0032393;Isoform0052673;Isoform0072985;Isoform0087332;Isoform0124261
GO:0009644	response to high light intensity	6	19	2.98E-01	1.00E+00	Isoform0022606;Isoform0067308;Isoform0076453;Isoform0079778;Isoform0086638;Isoform0122878
GO:0009880	embryonic pattern specification	12	42	3.00E-01	1.00E+00	Isoform0030466;Isoform0052778;Isoform0057825;Isoform0079421;Isoform0082643;Isoform0084185;Isoform0089145;Isoform0102981;Isoform0125840;Isoform0125862;Isoform0126353;Isoform0128037
GO:0016108	tetraterpenoid metabolic process	38	145	3.03E-01	1.00E+00	Isoform0004513;Isoform0006982;Isoform0007092;Isoform0007753;Isoform0008908;Isoform0010112;Isoform0010275;Isoform0010871;Isoform0012392;Isoform0012398;Isoform0012917;Isoform0016010;Isoform0018364;Isoform0019073;Isoform0024328;Isoform0024657;Isoform0026771;Isoform0028235;Isoform0044865;Isoform0045525;Isoform0049548;Isoform0052897;Isoform0053891;Isoform0059075;Isoform0060154;Isoform0065279;Isoform00…
GO:0048444	floral organ morphogenesis	14	50	3.07E-01	1.00E+00	Isoform0028775;Isoform0031499;Isoform0043683;Isoform0044020;Isoform0044777;Isoform0045247;Isoform0045908;Isoform0064309;Isoform0067897;Isoform0084889;Isoform0100457;Isoform0116394;Isoform0120086;Isoform0121368
GO:0048449	floral organ formation	14	50	3.07E-01	1.00E+00	Isoform0028775;Isoform0031499;Isoform0043683;Isoform0044020;Isoform0044777;Isoform0045247;Isoform0045908;Isoform0064309;Isoform0067897;Isoform0084889;Isoform0100457;Isoform0116394;Isoform0120086;Isoform0121368
GO:0048563	post-embryonic organ morphogenesis	14	50	3.07E-01	1.00E+00	Isoform0028775;Isoform0031499;Isoform0043683;Isoform0044020;Isoform0044777;Isoform0045247;Isoform0045908;Isoform0064309;Isoform0067897;Isoform0084889;Isoform0100457;Isoform0116394;Isoform0120086;Isoform0121368
GO:0009639	response to red or far red light	102	404	3.07E-01	1.00E+00	Isoform0000935;Isoform0002866;Isoform0005784;Isoform0007041;Isoform0007371;Isoform0007527;Isoform0007753;Isoform0008908;Isoform0010007;Isoform0012392;Isoform0015006;Isoform0017354;Isoform0020052;Isoform0023002;Isoform0027010;Isoform0027908;Isoform0029601;Isoform0031350;Isoform0032923;Isoform0033175;Isoform0036328;Isoform0037934;Isoform0041316;Isoform0041522;Isoform0043641;Isoform0043683;Isoform00…
GO:0009218	pyrimidine ribonucleotide metabolic process	18	66	3.14E-01	1.00E+00	Isoform0009689;Isoform0054199;Isoform0059286;Isoform0060638;Isoform0064690;Isoform0075247;Isoform0079992;Isoform0081077;Isoform0081104;Isoform0082432;Isoform0100228;Isoform0101926;Isoform0103408;Isoform0120965;Isoform0122508;Isoform0123160;Isoform0124057;Isoform0127426
GO:0009220	pyrimidine ribonucleotide biosynthetic process	18	66	3.14E-01	1.00E+00	Isoform0009689;Isoform0054199;Isoform0059286;Isoform0060638;Isoform0064690;Isoform0075247;Isoform0079992;Isoform0081077;Isoform0081104;Isoform0082432;Isoform0100228;Isoform0101926;Isoform0103408;Isoform0120965;Isoform0122508;Isoform0123160;Isoform0124057;Isoform0127426
GO:0046132	pyrimidine ribonucleoside biosynthetic process	18	66	3.14E-01	1.00E+00	Isoform0009689;Isoform0054199;Isoform0059286;Isoform0060638;Isoform0064690;Isoform0075247;Isoform0079992;Isoform0081077;Isoform0081104;Isoform0082432;Isoform0100228;Isoform0101926;Isoform0103408;Isoform0120965;Isoform0122508;Isoform0123160;Isoform0124057;Isoform0127426
GO:0046134	pyrimidine nucleoside biosynthetic process	18	66	3.14E-01	1.00E+00	Isoform0009689;Isoform0054199;Isoform0059286;Isoform0060638;Isoform0064690;Isoform0075247;Isoform0079992;Isoform0081077;Isoform0081104;Isoform0082432;Isoform0100228;Isoform0101926;Isoform0103408;Isoform0120965;Isoform0122508;Isoform0123160;Isoform0124057;Isoform0127426
GO:0006596	polyamine biosynthetic process	8	27	3.15E-01	1.00E+00	Isoform0008266;Isoform0011316;Isoform0040933;Isoform0063045;Isoform0071987;Isoform0088914;Isoform0117157;Isoform0117248
GO:0009309	amine biosynthetic process	8	27	3.15E-01	1.00E+00	Isoform0008266;Isoform0011316;Isoform0040933;Isoform0063045;Isoform0071987;Isoform0088914;Isoform0117157;Isoform0117248
GO:0042401	cellular biogenic amine biosynthetic process	8	27	3.15E-01	1.00E+00	Isoform0008266;Isoform0011316;Isoform0040933;Isoform0063045;Isoform0071987;Isoform0088914;Isoform0117157;Isoform0117248
GO:0044262	cellular carbohydrate metabolic process	260	1051	3.16E-01	1.00E+00	Isoform0001100;Isoform0002484;Isoform0002848;Isoform0004219;Isoform0004375;Isoform0004884;Isoform0006900;Isoform0006916;Isoform0006932;Isoform0007527;Isoform0007621;Isoform0008514;Isoform0009366;Isoform0010112;Isoform0010351;Isoform0011005;Isoform0012392;Isoform0013007;Isoform0013091;Isoform0015006;Isoform0015147;Isoform0016010;Isoform0016285;Isoform0017516;Isoform0017820;Isoform0018264;Isoform00…
GO:0043650	dicarboxylic acid biosynthetic process	19	70	3.16E-01	1.00E+00	Isoform0001749;Isoform0011219;Isoform0052830;Isoform0077089;Isoform0077378;Isoform0077559;Isoform0082107;Isoform0087764;Isoform0089585;Isoform0107126;Isoform0108887;Isoform0109960;Isoform0110394;Isoform0110798;Isoform0110817;Isoform0110931;Isoform0113889;Isoform0116031;Isoform0125385
GO:0048518	positive regulation of biological process	109	434	3.22E-01	1.00E+00	Isoform0000022;Isoform0002484;Isoform0002848;Isoform0002866;Isoform0003929;Isoform0004046;Isoform0005735;Isoform0006900;Isoform0006916;Isoform0007371;Isoform0007753;Isoform0008908;Isoform0010112;Isoform0010273;Isoform0012392;Isoform0013272;Isoform0013626;Isoform0016010;Isoform0018264;Isoform0018364;Isoform0018369;Isoform0019104;Isoform0020067;Isoform0021454;Isoform0022378;Isoform0023867;Isoform00…
GO:0031047	gene silencing by RNA	59	231	3.24E-01	1.00E+00	Isoform0016268;Isoform0027039;Isoform0029601;Isoform0031350;Isoform0032055;Isoform0038279;Isoform0047172;Isoform0057066;Isoform0059767;Isoform0061662;Isoform0064893;Isoform0065765;Isoform0068212;Isoform0068660;Isoform0070529;Isoform0070691;Isoform0071096;Isoform0071574;Isoform0074963;Isoform0078534;Isoform0079330;Isoform0079421;Isoform0080518;Isoform0084185;Isoform0084233;Isoform0085131;Isoform00…
GO:0001510	RNA methylation	10	35	3.26E-01	1.00E+00	Isoform0043851;Isoform0045740;Isoform0056129;Isoform0066006;Isoform0067451;Isoform0072628;Isoform0075854;Isoform0078771;Isoform0085186;Isoform0113139
GO:0005985	sucrose metabolic process	10	35	3.26E-01	1.00E+00	Isoform0004375;Isoform0006900;Isoform0022378;Isoform0042312;Isoform0046283;Isoform0046822;Isoform0050797;Isoform0054776;Isoform0056718;Isoform0087223
GO:0032501	multicellular organismal process	580	2370	3.26E-01	1.00E+00	Isoform0000086;Isoform0000656;Isoform0001525;Isoform0001638;Isoform0001814;Isoform0002192;Isoform0002342;Isoform0002712;Isoform0002848;Isoform0003190;Isoform0003288;Isoform0003339;Isoform0003347;Isoform0005576;Isoform0005849;Isoform0005951;Isoform0006160;Isoform0006900;Isoform0006916;Isoform0006982;Isoform0007041;Isoform0007092;Isoform0007679;Isoform0007753;Isoform0007820;Isoform0008120;Isoform00…
GO:0022411	cellular component disassembly	12	43	3.32E-01	1.00E+00	Isoform0007255;Isoform0023883;Isoform0024810;Isoform0043606;Isoform0049041;Isoform0056510;Isoform0062136;Isoform0080571;Isoform0088361;Isoform0097793;Isoform0101023;Isoform0103895
GO:0032984	macromolecular complex disassembly	12	43	3.32E-01	1.00E+00	Isoform0007255;Isoform0023883;Isoform0024810;Isoform0043606;Isoform0049041;Isoform0056510;Isoform0062136;Isoform0080571;Isoform0088361;Isoform0097793;Isoform0101023;Isoform0103895
GO:0043241	protein complex disassembly	12	43	3.32E-01	1.00E+00	Isoform0007255;Isoform0023883;Isoform0024810;Isoform0043606;Isoform0049041;Isoform0056510;Isoform0062136;Isoform0080571;Isoform0088361;Isoform0097793;Isoform0101023;Isoform0103895
GO:0043624	cellular protein complex disassembly	12	43	3.32E-01	1.00E+00	Isoform0007255;Isoform0023883;Isoform0024810;Isoform0043606;Isoform0049041;Isoform0056510;Isoform0062136;Isoform0080571;Isoform0088361;Isoform0097793;Isoform0101023;Isoform0103895
GO:0046916	cellular transition metal ion homeostasis	5	16	3.37E-01	1.00E+00	Isoform0017603;Isoform0073415;Isoform0087632;Isoform0100407;Isoform0108934
GO:0044707	single-multicellular organism process	576	2356	3.37E-01	1.00E+00	Isoform0000086;Isoform0000656;Isoform0001525;Isoform0001638;Isoform0001814;Isoform0002192;Isoform0002342;Isoform0002712;Isoform0002848;Isoform0003190;Isoform0003288;Isoform0003339;Isoform0003347;Isoform0005576;Isoform0005849;Isoform0005951;Isoform0006160;Isoform0006900;Isoform0006916;Isoform0006982;Isoform0007041;Isoform0007092;Isoform0007679;Isoform0007753;Isoform0007820;Isoform0008120;Isoform00…
GO:0009148	pyrimidine nucleoside triphosphate biosynthetic process	17	63	3.39E-01	1.00E+00	Isoform0054199;Isoform0056395;Isoform0059286;Isoform0060638;Isoform0075247;Isoform0079992;Isoform0081077;Isoform0081104;Isoform0082432;Isoform0100228;Isoform0101926;Isoform0103408;Isoform0120965;Isoform0122508;Isoform0123160;Isoform0124057;Isoform0127426
GO:0009208	pyrimidine ribonucleoside triphosphate metabolic process	17	63	3.39E-01	1.00E+00	Isoform0054199;Isoform0056395;Isoform0059286;Isoform0060638;Isoform0075247;Isoform0079992;Isoform0081077;Isoform0081104;Isoform0082432;Isoform0100228;Isoform0101926;Isoform0103408;Isoform0120965;Isoform0122508;Isoform0123160;Isoform0124057;Isoform0127426
GO:0009209	pyrimidine ribonucleoside triphosphate biosynthetic process	17	63	3.39E-01	1.00E+00	Isoform0054199;Isoform0056395;Isoform0059286;Isoform0060638;Isoform0075247;Isoform0079992;Isoform0081077;Isoform0081104;Isoform0082432;Isoform0100228;Isoform0101926;Isoform0103408;Isoform0120965;Isoform0122508;Isoform0123160;Isoform0124057;Isoform0127426
GO:0006213	pyrimidine nucleoside metabolic process	18	67	3.40E-01	1.00E+00	Isoform0009689;Isoform0054199;Isoform0059286;Isoform0060638;Isoform0064690;Isoform0075247;Isoform0079992;Isoform0081077;Isoform0081104;Isoform0082432;Isoform0100228;Isoform0101926;Isoform0103408;Isoform0120965;Isoform0122508;Isoform0123160;Isoform0124057;Isoform0127426
GO:0009767	photosynthetic electron transport chain	18	67	3.40E-01	1.00E+00	Isoform0000935;Isoform0002848;Isoform0003741;Isoform0005543;Isoform0006900;Isoform0006916;Isoform0010007;Isoform0010871;Isoform0012392;Isoform0020067;Isoform0022378;Isoform0025104;Isoform0040810;Isoform0043641;Isoform0069454;Isoform0080007;Isoform0109397;Isoform0122878
GO:0046131	pyrimidine ribonucleoside metabolic process	18	67	3.40E-01	1.00E+00	Isoform0009689;Isoform0054199;Isoform0059286;Isoform0060638;Isoform0064690;Isoform0075247;Isoform0079992;Isoform0081077;Isoform0081104;Isoform0082432;Isoform0100228;Isoform0101926;Isoform0103408;Isoform0120965;Isoform0122508;Isoform0123160;Isoform0124057;Isoform0127426
GO:0006310	DNA recombination	19	71	3.41E-01	1.00E+00	Isoform0028350;Isoform0031213;Isoform0043683;Isoform0044431;Isoform0045247;Isoform0050784;Isoform0055250;Isoform0055314;Isoform0059488;Isoform0059751;Isoform0059767;Isoform0062054;Isoform0073072;Isoform0075848;Isoform0079382;Isoform0099162;Isoform0107322;Isoform0121069;Isoform0128697
GO:0006595	polyamine metabolic process	19	71	3.41E-01	1.00E+00	Isoform0006178;Isoform0008266;Isoform0008549;Isoform0011316;Isoform0026389;Isoform0027220;Isoform0030912;Isoform0040933;Isoform0041590;Isoform0063045;Isoform0064631;Isoform0068427;Isoform0071987;Isoform0088914;Isoform0101333;Isoform0112112;Isoform0117157;Isoform0117248;Isoform0123294
GO:0008283	cell proliferation	21	79	3.41E-01	1.00E+00	Isoform0007679;Isoform0029058;Isoform0029601;Isoform0031350;Isoform0047172;Isoform0057066;Isoform0065765;Isoform0074963;Isoform0076754;Isoform0084233;Isoform0087455;Isoform0097581;Isoform0097982;Isoform0098026;Isoform0099162;Isoform0107322;Isoform0109093;Isoform0116427;Isoform0125083;Isoform0127158;Isoform0128697
GO:0009699	phenylpropanoid biosynthetic process	25	95	3.41E-01	1.00E+00	Isoform0000086;Isoform0001749;Isoform0007550;Isoform0008549;Isoform0010223;Isoform0013626;Isoform0013664;Isoform0018406;Isoform0026389;Isoform0031270;Isoform0037121;Isoform0037682;Isoform0041590;Isoform0043429;Isoform0047909;Isoform0060984;Isoform0070651;Isoform0076171;Isoform0086983;Isoform0090974;Isoform0094924;Isoform0116794;Isoform0118047;Isoform0119877;Isoform0125539
GO:0000904	cell morphogenesis involved in differentiation	84	334	3.42E-01	1.00E+00	Isoform0002712;Isoform0003190;Isoform0012959;Isoform0013544;Isoform0014300;Isoform0019534;Isoform0024164;Isoform0026631;Isoform0027827;Isoform0028093;Isoform0028992;Isoform0029601;Isoform0030466;Isoform0031350;Isoform0031466;Isoform0038028;Isoform0038616;Isoform0040288;Isoform0042470;Isoform0043683;Isoform0045247;Isoform0045909;Isoform0046399;Isoform0047172;Isoform0047911;Isoform0047958;Isoform00…
GO:0006661	phosphatidylinositol biosynthetic process	6	20	3.46E-01	1.00E+00	Isoform0044460;Isoform0049770;Isoform0095907;Isoform0096908;Isoform0098341;Isoform0129448
GO:0001708	cell fate specification	2	5	3.48E-01	1.00E+00	Isoform0073288;Isoform0081327
GO:0001933	negative regulation of protein phosphorylation	2	5	3.48E-01	1.00E+00	Isoform0078182;Isoform0097429
GO:0006469	negative regulation of protein kinase activity	2	5	3.48E-01	1.00E+00	Isoform0078182;Isoform0097429
GO:0006546	glycine catabolic process	2	5	3.48E-01	1.00E+00	Isoform0110816;Isoform0124550
GO:0016093	polyprenol metabolic process	2	5	3.48E-01	1.00E+00	Isoform0038437;Isoform0048022
GO:0016094	polyprenol biosynthetic process	2	5	3.48E-01	1.00E+00	Isoform0038437;Isoform0048022
GO:0033673	negative regulation of kinase activity	2	5	3.48E-01	1.00E+00	Isoform0078182;Isoform0097429
GO:0042326	negative regulation of phosphorylation	2	5	3.48E-01	1.00E+00	Isoform0078182;Isoform0097429
GO:0045165	cell fate commitment	2	5	3.48E-01	1.00E+00	Isoform0073288;Isoform0081327
GO:0047484	regulation of response to osmotic stress	2	5	3.48E-01	1.00E+00	Isoform0075079;Isoform0085388
GO:0051348	negative regulation of transferase activity	2	5	3.48E-01	1.00E+00	Isoform0078182;Isoform0097429
GO:0016569	covalent chromatin modification	75	298	3.50E-01	1.00E+00	Isoform0001189;Isoform0002591;Isoform0004684;Isoform0007679;Isoform0014158;Isoform0017509;Isoform0020943;Isoform0024115;Isoform0027039;Isoform0029601;Isoform0031350;Isoform0031499;Isoform0032055;Isoform0037934;Isoform0039154;Isoform0043683;Isoform0045247;Isoform0045505;Isoform0045908;Isoform0047172;Isoform0049981;Isoform0051240;Isoform0053485;Isoform0053878;Isoform0055203;Isoform0057066;Isoform00…
GO:0006091	generation of precursor metabolites and energy	120	482	3.52E-01	1.00E+00	Isoform0000012;Isoform0000022;Isoform0000248;Isoform0000924;Isoform0000935;Isoform0001708;Isoform0002192;Isoform0002848;Isoform0003293;Isoform0003339;Isoform0003583;Isoform0003657;Isoform0003741;Isoform0003843;Isoform0004638;Isoform0005206;Isoform0005364;Isoform0005527;Isoform0005537;Isoform0005543;Isoform0005576;Isoform0005581;Isoform0005784;Isoform0006900;Isoform0006916;Isoform0007030;Isoform00…
GO:0071822	protein complex subunit organization	199	806	3.53E-01	1.00E+00	Isoform0000012;Isoform0000022;Isoform0000290;Isoform0001056;Isoform0001291;Isoform0001708;Isoform0002495;Isoform0002712;Isoform0002848;Isoform0003153;Isoform0003217;Isoform0003522;Isoform0003583;Isoform0003741;Isoform0003743;Isoform0004069;Isoform0004348;Isoform0004371;Isoform0005581;Isoform0005784;Isoform0006268;Isoform0006900;Isoform0006916;Isoform0007041;Isoform0007255;Isoform0007753;Isoform00…
GO:0006811	ion transport	451	1844	3.55E-01	1.00E+00	Isoform0000086;Isoform0000152;Isoform0000935;Isoform0001525;Isoform0001708;Isoform0001728;Isoform0002192;Isoform0002295;Isoform0002802;Isoform0003339;Isoform0004410;Isoform0004701;Isoform0005576;Isoform0005577;Isoform0005581;Isoform0005784;Isoform0005832;Isoform0006459;Isoform0006697;Isoform0006880;Isoform0007062;Isoform0007092;Isoform0008460;Isoform0008479;Isoform0008836;Isoform0008846;Isoform00…
GO:0009791	post-embryonic development	283	1152	3.57E-01	1.00E+00	Isoform0001525;Isoform0001638;Isoform0001814;Isoform0002192;Isoform0003190;Isoform0003288;Isoform0003339;Isoform0003347;Isoform0005576;Isoform0006160;Isoform0006900;Isoform0007679;Isoform0007820;Isoform0008216;Isoform0010007;Isoform0010264;Isoform0010969;Isoform0011769;Isoform0011873;Isoform0012187;Isoform0013428;Isoform0015739;Isoform0016268;Isoform0017354;Isoform0017509;Isoform0017550;Isoform00…
GO:0009555	pollen development	24	92	3.64E-01	1.00E+00	Isoform0007092;Isoform0007820;Isoform0008479;Isoform0018260;Isoform0024657;Isoform0040928;Isoform0044460;Isoform0050164;Isoform0050910;Isoform0053891;Isoform0059091;Isoform0066554;Isoform0068893;Isoform0070943;Isoform0078679;Isoform0082376;Isoform0093911;Isoform0095594;Isoform0095814;Isoform0108263;Isoform0109744;Isoform0110443;Isoform0116122;Isoform0129413
GO:2000026	regulation of multicellular organismal development	138	557	3.64E-01	1.00E+00	Isoform0003190;Isoform0003347;Isoform0006982;Isoform0007679;Isoform0007820;Isoform0010275;Isoform0011548;Isoform0012187;Isoform0012917;Isoform0014702;Isoform0015739;Isoform0017509;Isoform0018050;Isoform0018260;Isoform0019578;Isoform0022505;Isoform0024510;Isoform0025862;Isoform0027220;Isoform0027827;Isoform0027908;Isoform0028828;Isoform0029601;Isoform0030912;Isoform0031350;Isoform0031466;Isoform00…
GO:0009743	response to carbohydrate	85	340	3.64E-01	1.00E+00	Isoform0000935;Isoform0003741;Isoform0003929;Isoform0004375;Isoform0005784;Isoform0005832;Isoform0009534;Isoform0016268;Isoform0016598;Isoform0019073;Isoform0020013;Isoform0022780;Isoform0023002;Isoform0025104;Isoform0027908;Isoform0030806;Isoform0033175;Isoform0037121;Isoform0041522;Isoform0043470;Isoform0043683;Isoform0044839;Isoform0045247;Isoform0045505;Isoform0046353;Isoform0047490;Isoform00…
GO:0044550	secondary metabolite biosynthetic process	45	177	3.65E-01	1.00E+00	Isoform0000022;Isoform0000086;Isoform0001749;Isoform0006900;Isoform0007550;Isoform0008385;Isoform0008549;Isoform0010223;Isoform0010273;Isoform0013626;Isoform0013664;Isoform0018406;Isoform0022378;Isoform0026389;Isoform0031270;Isoform0033175;Isoform0037121;Isoform0037682;Isoform0040875;Isoform0041590;Isoform0043429;Isoform0046383;Isoform0047909;Isoform0049243;Isoform0050572;Isoform0060984;Isoform00…
GO:0009130	pyrimidine nucleoside monophosphate biosynthetic process	20	76	3.66E-01	1.00E+00	Isoform0009689;Isoform0013086;Isoform0054199;Isoform0059286;Isoform0060638;Isoform0064690;Isoform0075247;Isoform0079992;Isoform0081077;Isoform0081104;Isoform0082432;Isoform0100228;Isoform0101926;Isoform0103408;Isoform0112072;Isoform0120965;Isoform0122508;Isoform0123160;Isoform0124057;Isoform0127426
GO:0051239	regulation of multicellular organismal process	138	558	3.73E-01	1.00E+00	Isoform0003190;Isoform0003347;Isoform0006982;Isoform0007679;Isoform0007820;Isoform0010275;Isoform0011548;Isoform0012187;Isoform0012917;Isoform0014702;Isoform0015739;Isoform0017509;Isoform0018050;Isoform0018260;Isoform0019578;Isoform0022505;Isoform0024510;Isoform0025862;Isoform0027220;Isoform0027827;Isoform0027908;Isoform0028828;Isoform0029601;Isoform0030912;Isoform0031350;Isoform0031466;Isoform00…
GO:0006566	threonine metabolic process	3	9	3.73E-01	1.00E+00	Isoform0020368;Isoform0038608;Isoform0124261
GO:0006772	thiamine metabolic process	3	9	3.73E-01	1.00E+00	Isoform0047374;Isoform0118542;Isoform0126915
GO:0019856	pyrimidine nucleobase biosynthetic process	3	9	3.73E-01	1.00E+00	Isoform0009689;Isoform0061251;Isoform0064690
GO:0008652	cellular amino acid biosynthetic process	154	625	3.85E-01	1.00E+00	Isoform0000012;Isoform0001244;Isoform0001749;Isoform0002848;Isoform0005527;Isoform0005543;Isoform0006900;Isoform0006916;Isoform0006982;Isoform0007550;Isoform0008642;Isoform0010007;Isoform0010223;Isoform0010275;Isoform0010341;Isoform0011219;Isoform0011873;Isoform0012099;Isoform0012392;Isoform0012558;Isoform0012917;Isoform0013086;Isoform0016186;Isoform0017170;Isoform0017319;Isoform0018212;Isoform00…
GO:0006473	protein acetylation	4	13	3.85E-01	1.00E+00	Isoform0053485;Isoform0073624;Isoform0087154;Isoform0096174
GO:0006475	internal protein amino acid acetylation	4	13	3.85E-01	1.00E+00	Isoform0053485;Isoform0073624;Isoform0087154;Isoform0096174
GO:0006997	nucleus organization	4	13	3.85E-01	1.00E+00	Isoform0002565;Isoform0066572;Isoform0070262;Isoform0099520
GO:0016573	histone acetylation	4	13	3.85E-01	1.00E+00	Isoform0053485;Isoform0073624;Isoform0087154;Isoform0096174
GO:0018393	internal peptidyl-lysine acetylation	4	13	3.85E-01	1.00E+00	Isoform0053485;Isoform0073624;Isoform0087154;Isoform0096174
GO:0018394	peptidyl-lysine acetylation	4	13	3.85E-01	1.00E+00	Isoform0053485;Isoform0073624;Isoform0087154;Isoform0096174
GO:0070646	protein modification by small protein removal	24	93	3.86E-01	1.00E+00	Isoform0029601;Isoform0031350;Isoform0032923;Isoform0037934;Isoform0043683;Isoform0045247;Isoform0047172;Isoform0057066;Isoform0063428;Isoform0065765;Isoform0066572;Isoform0070262;Isoform0074963;Isoform0075079;Isoform0084233;Isoform0085388;Isoform0087455;Isoform0099520;Isoform0109093;Isoform0109460;Isoform0109557;Isoform0118982;Isoform0125083;Isoform0127158
GO:0007568	aging	22	85	3.88E-01	1.00E+00	Isoform0008120;Isoform0017863;Isoform0038103;Isoform0039050;Isoform0040591;Isoform0041028;Isoform0044839;Isoform0047490;Isoform0049095;Isoform0053654;Isoform0054654;Isoform0059222;Isoform0062063;Isoform0069264;Isoform0080718;Isoform0085139;Isoform0087248;Isoform0090089;Isoform0090679;Isoform0098700;Isoform0121802;Isoform0125548
GO:0009129	pyrimidine nucleoside monophosphate metabolic process	20	77	3.91E-01	1.00E+00	Isoform0009689;Isoform0013086;Isoform0054199;Isoform0059286;Isoform0060638;Isoform0064690;Isoform0075247;Isoform0079992;Isoform0081077;Isoform0081104;Isoform0082432;Isoform0100228;Isoform0101926;Isoform0103408;Isoform0112072;Isoform0120965;Isoform0122508;Isoform0123160;Isoform0124057;Isoform0127426
GO:0015976	carbon utilization	5	17	3.91E-01	1.00E+00	Isoform0036428;Isoform0038552;Isoform0045846;Isoform0074659;Isoform0084451
GO:0009084	glutamine family amino acid biosynthetic process	19	73	3.92E-01	1.00E+00	Isoform0030893;Isoform0032393;Isoform0037234;Isoform0044966;Isoform0047098;Isoform0049900;Isoform0052673;Isoform0072985;Isoform0087332;Isoform0107126;Isoform0108887;Isoform0109960;Isoform0110394;Isoform0110798;Isoform0110817;Isoform0110931;Isoform0114266;Isoform0119880;Isoform0124261
GO:0010208	pollen wall assembly	6	21	3.94E-01	1.00E+00	Isoform0007820;Isoform0018260;Isoform0078679;Isoform0110443;Isoform0116122;Isoform0129413
GO:0010927	cellular component assembly involved in morphogenesis	6	21	3.94E-01	1.00E+00	Isoform0007820;Isoform0018260;Isoform0078679;Isoform0110443;Isoform0116122;Isoform0129413
GO:0085029	extracellular matrix assembly	6	21	3.94E-01	1.00E+00	Isoform0007820;Isoform0018260;Isoform0078679;Isoform0110443;Isoform0116122;Isoform0129413
GO:0009926	auxin polar transport	14	53	3.96E-01	1.00E+00	Isoform0016052;Isoform0022604;Isoform0030466;Isoform0052778;Isoform0068228;Isoform0071964;Isoform0082643;Isoform0090574;Isoform0092509;Isoform0096529;Isoform0101388;Isoform0102981;Isoform0107021;Isoform0128098
GO:0032958	inositol phosphate biosynthetic process	7	25	3.96E-01	1.00E+00	Isoform0015239;Isoform0016814;Isoform0019073;Isoform0045525;Isoform0051148;Isoform0060154;Isoform0123887
GO:0046173	polyol biosynthetic process	7	25	3.96E-01	1.00E+00	Isoform0015239;Isoform0016814;Isoform0019073;Isoform0045525;Isoform0051148;Isoform0060154;Isoform0123887
GO:1902578	single-organism localization	789	3251	3.99E-01	1.00E+00	Isoform0000022;Isoform0000086;Isoform0000152;Isoform0000244;Isoform0000787;Isoform0000935;Isoform0001525;Isoform0001708;Isoform0001728;Isoform0002192;Isoform0002295;Isoform0002465;Isoform0002591;Isoform0002705;Isoform0002802;Isoform0002848;Isoform0003339;Isoform0003741;Isoform0003929;Isoform0004410;Isoform0004701;Isoform0005576;Isoform0005577;Isoform0005581;Isoform0005735;Isoform0005784;Isoform00…
GO:0000278	mitotic cell cycle	69	278	4.08E-01	1.00E+00	Isoform0002591;Isoform0007679;Isoform0009279;Isoform0011271;Isoform0014158;Isoform0017509;Isoform0021678;Isoform0026245;Isoform0028350;Isoform0030466;Isoform0031213;Isoform0036859;Isoform0037121;Isoform0037934;Isoform0041284;Isoform0047909;Isoform0049770;Isoform0049981;Isoform0050784;Isoform0051240;Isoform0052778;Isoform0053878;Isoform0055203;Isoform0055250;Isoform0056782;Isoform0058052;Isoform00…
GO:0030029	actin filament-based process	69	278	4.08E-01	1.00E+00	Isoform0002712;Isoform0008053;Isoform0009035;Isoform0013841;Isoform0018061;Isoform0018938;Isoform0020254;Isoform0026631;Isoform0027827;Isoform0028093;Isoform0028992;Isoform0029184;Isoform0030466;Isoform0031466;Isoform0038028;Isoform0038604;Isoform0038616;Isoform0040288;Isoform0043606;Isoform0043683;Isoform0045247;Isoform0045909;Isoform0046399;Isoform0047183;Isoform0047911;Isoform0047958;Isoform00…
GO:0030036	actin cytoskeleton organization	69	278	4.08E-01	1.00E+00	Isoform0002712;Isoform0008053;Isoform0009035;Isoform0013841;Isoform0018061;Isoform0018938;Isoform0020254;Isoform0026631;Isoform0027827;Isoform0028093;Isoform0028992;Isoform0029184;Isoform0030466;Isoform0031466;Isoform0038028;Isoform0038604;Isoform0038616;Isoform0040288;Isoform0043606;Isoform0043683;Isoform0045247;Isoform0045909;Isoform0046399;Isoform0047183;Isoform0047911;Isoform0047958;Isoform00…
GO:0009072	aromatic amino acid family metabolic process	23	90	4.11E-01	1.00E+00	Isoform0011757;Isoform0015739;Isoform0015763;Isoform0016186;Isoform0017170;Isoform0017319;Isoform0019447;Isoform0022698;Isoform0024039;Isoform0025372;Isoform0031270;Isoform0037214;Isoform0056294;Isoform0064552;Isoform0065925;Isoform0068550;Isoform0069031;Isoform0069438;Isoform0073346;Isoform0079864;Isoform0081891;Isoform0119877;Isoform0123216
GO:0040029	regulation of gene expression, epigenetic	76	307	4.11E-01	1.00E+00	Isoform0016268;Isoform0026600;Isoform0027039;Isoform0027619;Isoform0029601;Isoform0031350;Isoform0032055;Isoform0032158;Isoform0047172;Isoform0049981;Isoform0051240;Isoform0055651;Isoform0057066;Isoform0058052;Isoform0059767;Isoform0061662;Isoform0062676;Isoform0064893;Isoform0065765;Isoform0068212;Isoform0068660;Isoform0070395;Isoform0070529;Isoform0070691;Isoform0071096;Isoform0071574;Isoform00…
GO:0009812	flavonoid metabolic process	18	70	4.19E-01	1.00E+00	Isoform0000415;Isoform0016598;Isoform0027485;Isoform0027804;Isoform0030806;Isoform0054871;Isoform0068080;Isoform0070816;Isoform0076890;Isoform0080558;Isoform0084723;Isoform0090983;Isoform0112176;Isoform0112699;Isoform0114063;Isoform0114268;Isoform0117032;Isoform0124237
GO:0006873	cellular ion homeostasis	29	115	4.22E-01	1.00E+00	Isoform0002192;Isoform0003339;Isoform0005576;Isoform0005577;Isoform0005784;Isoform0005832;Isoform0006880;Isoform0013428;Isoform0017603;Isoform0019803;Isoform0020013;Isoform0021774;Isoform0022780;Isoform0023002;Isoform0023482;Isoform0032573;Isoform0041522;Isoform0051413;Isoform0053400;Isoform0056349;Isoform0068354;Isoform0073415;Isoform0080619;Isoform0087632;Isoform0100407;Isoform0108934;Isoform01…
GO:0000003	reproduction	355	1460	4.23E-01	1.00E+00	Isoform0000656;Isoform0000735;Isoform0000822;Isoform0001525;Isoform0001638;Isoform0001991;Isoform0002105;Isoform0002338;Isoform0002873;Isoform0003190;Isoform0003288;Isoform0003347;Isoform0005849;Isoform0006982;Isoform0007820;Isoform0008216;Isoform0010264;Isoform0010275;Isoform0010801;Isoform0010969;Isoform0011769;Isoform0012187;Isoform0012917;Isoform0012926;Isoform0012959;Isoform0015739;Isoform00…
GO:0006547	histidine metabolic process	1	2	4.24E-01	1.00E+00	Isoform0063312
GO:0015718	monocarboxylic acid transport	1	2	4.24E-01	1.00E+00	Isoform0010082
GO:0017145	stem cell division	1	2	4.24E-01	1.00E+00	Isoform0043470
GO:0018131	oxazole or thiazole biosynthetic process	1	2	4.24E-01	1.00E+00	Isoform0118542
GO:0046484	oxazole or thiazole metabolic process	1	2	4.24E-01	1.00E+00	Isoform0118542
GO:0052803	imidazole-containing compound metabolic process	1	2	4.24E-01	1.00E+00	Isoform0063312
GO:0009826	unidimensional cell growth	28	111	4.24E-01	1.00E+00	Isoform0007820;Isoform0018260;Isoform0033307;Isoform0037121;Isoform0038831;Isoform0041066;Isoform0042680;Isoform0043648;Isoform0046399;Isoform0047909;Isoform0049475;Isoform0053737;Isoform0056116;Isoform0068228;Isoform0071964;Isoform0076171;Isoform0090574;Isoform0090974;Isoform0094924;Isoform0096529;Isoform0101388;Isoform0110795;Isoform0114359;Isoform0116122;Isoform0118321;Isoform0125539;Isoform01…
GO:1903047	mitotic cell cycle process	64	259	4.29E-01	1.00E+00	Isoform0002591;Isoform0007679;Isoform0009279;Isoform0011271;Isoform0014158;Isoform0017509;Isoform0021678;Isoform0026245;Isoform0028350;Isoform0030466;Isoform0031213;Isoform0036859;Isoform0037121;Isoform0037934;Isoform0041284;Isoform0047909;Isoform0049770;Isoform0049981;Isoform0050784;Isoform0051240;Isoform0052778;Isoform0053878;Isoform0055203;Isoform0056782;Isoform0058052;Isoform0059751;Isoform00…
GO:0000578	embryonic axis specification	8	30	4.38E-01	1.00E+00	Isoform0030466;Isoform0052778;Isoform0057825;Isoform0079421;Isoform0082643;Isoform0084185;Isoform0089145;Isoform0102981
GO:0019400	alditol metabolic process	8	30	4.38E-01	1.00E+00	Isoform0053020;Isoform0087777;Isoform0088110;Isoform0090906;Isoform0095195;Isoform0095227;Isoform0102460;Isoform0124816
GO:0030198	extracellular matrix organization	8	30	4.38E-01	1.00E+00	Isoform0007820;Isoform0018260;Isoform0058736;Isoform0078679;Isoform0089402;Isoform0110443;Isoform0116122;Isoform0129413
GO:0043062	extracellular structure organization	8	30	4.38E-01	1.00E+00	Isoform0007820;Isoform0018260;Isoform0058736;Isoform0078679;Isoform0089402;Isoform0110443;Isoform0116122;Isoform0129413
GO:0042743	hydrogen peroxide metabolic process	81	330	4.42E-01	1.00E+00	Isoform0000022;Isoform0004513;Isoform0005581;Isoform0006900;Isoform0006982;Isoform0007704;Isoform0007753;Isoform0008908;Isoform0009465;Isoform0010007;Isoform0010275;Isoform0012483;Isoform0012917;Isoform0012959;Isoform0013551;Isoform0014582;Isoform0016010;Isoform0018364;Isoform0019534;Isoform0020084;Isoform0022378;Isoform0022707;Isoform0023316;Isoform0024712;Isoform0025240;Isoform0025583;Isoform00…
GO:0046903	secretion	2	6	4.44E-01	1.00E+00	Isoform0016678;Isoform0093419
GO:0098602	single organism cell adhesion	2	6	4.44E-01	1.00E+00	Isoform0016690;Isoform0119055
GO:0015977	carbon fixation	5	18	4.44E-01	1.00E+00	Isoform0006900;Isoform0007356;Isoform0010007;Isoform0015057;Isoform0022378
GO:0043543	protein acylation	4	14	4.46E-01	1.00E+00	Isoform0053485;Isoform0073624;Isoform0087154;Isoform0096174
GO:0071900	regulation of protein serine/threonine kinase activity	4	14	4.46E-01	1.00E+00	Isoform0006160;Isoform0078182;Isoform0097581;Isoform0098026
GO:0006760	folic acid-containing compound metabolic process	15	59	4.54E-01	1.00E+00	Isoform0011873;Isoform0013086;Isoform0024328;Isoform0031790;Isoform0042700;Isoform0043758;Isoform0047806;Isoform0053491;Isoform0059603;Isoform0069438;Isoform0097772;Isoform0099243;Isoform0116471;Isoform0121434;Isoform0122196
GO:0042558	pteridine-containing compound metabolic process	15	59	4.54E-01	1.00E+00	Isoform0011873;Isoform0013086;Isoform0024328;Isoform0031790;Isoform0042700;Isoform0043758;Isoform0047806;Isoform0053491;Isoform0059603;Isoform0069438;Isoform0097772;Isoform0099243;Isoform0116471;Isoform0121434;Isoform0122196
GO:0051052	regulation of DNA metabolic process	14	55	4.57E-01	1.00E+00	Isoform0007679;Isoform0009279;Isoform0021678;Isoform0026245;Isoform0037934;Isoform0044431;Isoform0053878;Isoform0055203;Isoform0059954;Isoform0073288;Isoform0075848;Isoform0079382;Isoform0081327;Isoform0118982
GO:0006109	regulation of carbohydrate metabolic process	13	51	4.60E-01	1.00E+00	Isoform0016010;Isoform0018364;Isoform0026771;Isoform0037121;Isoform0047909;Isoform0059075;Isoform0065279;Isoform0076171;Isoform0090974;Isoform0094924;Isoform0118473;Isoform0120950;Isoform0125539
GO:0048589	developmental growth	53	216	4.63E-01	1.00E+00	Isoform0007679;Isoform0007820;Isoform0008385;Isoform0012187;Isoform0012308;Isoform0018260;Isoform0019211;Isoform0026631;Isoform0028093;Isoform0028992;Isoform0033307;Isoform0037121;Isoform0038028;Isoform0038831;Isoform0040846;Isoform0041066;Isoform0042680;Isoform0043648;Isoform0043683;Isoform0045247;Isoform0045909;Isoform0046353;Isoform0046399;Isoform0047909;Isoform0049475;Isoform0051166;Isoform00…
GO:0009415	response to water	21	84	4.63E-01	1.00E+00	Isoform0004545;Isoform0006081;Isoform0008010;Isoform0009915;Isoform0011184;Isoform0014816;Isoform0019803;Isoform0023482;Isoform0038103;Isoform0041028;Isoform0046353;Isoform0051413;Isoform0054654;Isoform0069264;Isoform0070135;Isoform0072208;Isoform0072987;Isoform0086969;Isoform0112112;Isoform0116535;Isoform0125548
GO:0055082	cellular chemical homeostasis	29	117	4.64E-01	1.00E+00	Isoform0002192;Isoform0003339;Isoform0005576;Isoform0005577;Isoform0005784;Isoform0005832;Isoform0006880;Isoform0013428;Isoform0017603;Isoform0019803;Isoform0020013;Isoform0021774;Isoform0022780;Isoform0023002;Isoform0023482;Isoform0032573;Isoform0041522;Isoform0051413;Isoform0053400;Isoform0056349;Isoform0068354;Isoform0073415;Isoform0080619;Isoform0087632;Isoform0100407;Isoform0108934;Isoform01…
GO:0051726	regulation of cell cycle	36	146	4.66E-01	1.00E+00	Isoform0006160;Isoform0009279;Isoform0021678;Isoform0026245;Isoform0028350;Isoform0031213;Isoform0037934;Isoform0041284;Isoform0044431;Isoform0049981;Isoform0050784;Isoform0051240;Isoform0055250;Isoform0056782;Isoform0058052;Isoform0059488;Isoform0059751;Isoform0060303;Isoform0065630;Isoform0073072;Isoform0073196;Isoform0075808;Isoform0075848;Isoform0076424;Isoform0078182;Isoform0079382;Isoform00…
GO:0042254	ribosome biogenesis	11	43	4.67E-01	1.00E+00	Isoform0020558;Isoform0023801;Isoform0039750;Isoform0049770;Isoform0069754;Isoform0080566;Isoform0095907;Isoform0096908;Isoform0098341;Isoform0116649;Isoform0129448
GO:0009664	plant-type cell wall organization	9	35	4.75E-01	1.00E+00	Isoform0001189;Isoform0003190;Isoform0013544;Isoform0024164;Isoform0066433;Isoform0118007;Isoform0120830;Isoform0123349;Isoform0129413
GO:0016197	endosomal transport	8	31	4.79E-01	1.00E+00	Isoform0030466;Isoform0052778;Isoform0082643;Isoform0102981;Isoform0125840;Isoform0125862;Isoform0126353;Isoform0128037
GO:0007602	phototransduction	23	93	4.81E-01	1.00E+00	Isoform0032923;Isoform0041316;Isoform0059891;Isoform0063428;Isoform0063932;Isoform0068304;Isoform0070680;Isoform0073094;Isoform0079337;Isoform0079776;Isoform0091167;Isoform0093050;Isoform0094230;Isoform0094673;Isoform0095945;Isoform0096421;Isoform0100487;Isoform0101834;Isoform0103133;Isoform0103560;Isoform0124524;Isoform0125119;Isoform0128977
GO:0010073	meristem maintenance	7	27	4.84E-01	1.00E+00	Isoform0007679;Isoform0012187;Isoform0043683;Isoform0045247;Isoform0045316;Isoform0062640;Isoform0116285
GO:0052646	alditol phosphate metabolic process	14	56	4.87E-01	1.00E+00	Isoform0042188;Isoform0053020;Isoform0072783;Isoform0087777;Isoform0088110;Isoform0088625;Isoform0090906;Isoform0095227;Isoform0095539;Isoform0109585;Isoform0118092;Isoform0124660;Isoform0124816;Isoform0125519
GO:0009581	detection of external stimulus	25	102	4.97E-01	1.00E+00	Isoform0032923;Isoform0040875;Isoform0041316;Isoform0049243;Isoform0059891;Isoform0063428;Isoform0063932;Isoform0068304;Isoform0070680;Isoform0073094;Isoform0079337;Isoform0079776;Isoform0091167;Isoform0093050;Isoform0094230;Isoform0094673;Isoform0095945;Isoform0096421;Isoform0100487;Isoform0101834;Isoform0103133;Isoform0103560;Isoform0124524;Isoform0125119;Isoform0128977
GO:0048588	developmental cell growth	44	181	4.99E-01	1.00E+00	Isoform0007820;Isoform0008385;Isoform0012308;Isoform0018260;Isoform0019211;Isoform0026631;Isoform0028093;Isoform0028992;Isoform0033307;Isoform0037121;Isoform0038028;Isoform0038831;Isoform0040846;Isoform0041066;Isoform0042680;Isoform0043648;Isoform0045909;Isoform0046353;Isoform0046399;Isoform0047909;Isoform0049475;Isoform0051166;Isoform0053737;Isoform0056116;Isoform0068228;Isoform0071964;Isoform00…
GO:0010154	fruit development	36	148	5.04E-01	1.00E+00	Isoform0016268;Isoform0022505;Isoform0028350;Isoform0044431;Isoform0050784;Isoform0054907;Isoform0057827;Isoform0059482;Isoform0059751;Isoform0060303;Isoform0065630;Isoform0066525;Isoform0070691;Isoform0073072;Isoform0075848;Isoform0079382;Isoform0080518;Isoform0091534;Isoform0092438;Isoform0092607;Isoform0093006;Isoform0095224;Isoform0097793;Isoform0098727;Isoform0100456;Isoform0100470;Isoform01…
GO:0048316	seed development	36	148	5.04E-01	1.00E+00	Isoform0016268;Isoform0022505;Isoform0028350;Isoform0044431;Isoform0050784;Isoform0054907;Isoform0057827;Isoform0059482;Isoform0059751;Isoform0060303;Isoform0065630;Isoform0066525;Isoform0070691;Isoform0073072;Isoform0075848;Isoform0079382;Isoform0080518;Isoform0091534;Isoform0092438;Isoform0092607;Isoform0093006;Isoform0095224;Isoform0097793;Isoform0098727;Isoform0100456;Isoform0100470;Isoform01…
GO:0006665	sphingolipid metabolic process	23	94	5.04E-01	1.00E+00	Isoform0032769;Isoform0068797;Isoform0072498;Isoform0072768;Isoform0074526;Isoform0079338;Isoform0082615;Isoform0085941;Isoform0086988;Isoform0089156;Isoform0090767;Isoform0091017;Isoform0091051;Isoform0091715;Isoform0091810;Isoform0092941;Isoform0095536;Isoform0096150;Isoform0099675;Isoform0101406;Isoform0102982;Isoform0107931;Isoform0127778
GO:0009582	detection of abiotic stimulus	23	94	5.04E-01	1.00E+00	Isoform0032923;Isoform0041316;Isoform0059891;Isoform0063428;Isoform0063932;Isoform0068304;Isoform0070680;Isoform0073094;Isoform0079337;Isoform0079776;Isoform0091167;Isoform0093050;Isoform0094230;Isoform0094673;Isoform0095945;Isoform0096421;Isoform0100487;Isoform0101834;Isoform0103133;Isoform0103560;Isoform0124524;Isoform0125119;Isoform0128977
GO:0009583	detection of light stimulus	23	94	5.04E-01	1.00E+00	Isoform0032923;Isoform0041316;Isoform0059891;Isoform0063428;Isoform0063932;Isoform0068304;Isoform0070680;Isoform0073094;Isoform0079337;Isoform0079776;Isoform0091167;Isoform0093050;Isoform0094230;Isoform0094673;Isoform0095945;Isoform0096421;Isoform0100487;Isoform0101834;Isoform0103133;Isoform0103560;Isoform0124524;Isoform0125119;Isoform0128977
GO:0006605	protein targeting	106	439	5.05E-01	1.00E+00	Isoform0000022;Isoform0003741;Isoform0005581;Isoform0005735;Isoform0006900;Isoform0007753;Isoform0008908;Isoform0010007;Isoform0012330;Isoform0013551;Isoform0013626;Isoform0018666;Isoform0022378;Isoform0024893;Isoform0025104;Isoform0036601;Isoform0036880;Isoform0039358;Isoform0041771;Isoform0045970;Isoform0049252;Isoform0049548;Isoform0052331;Isoform0052897;Isoform0053690;Isoform0054105;Isoform00…
GO:0009625	response to insect	4	15	5.05E-01	1.00E+00	Isoform0028325;Isoform0030866;Isoform0067308;Isoform0087152
GO:0015833	peptide transport	15	61	5.12E-01	1.00E+00	Isoform0006880;Isoform0016440;Isoform0021774;Isoform0024483;Isoform0032573;Isoform0037556;Isoform0053472;Isoform0065647;Isoform0066433;Isoform0077630;Isoform0087380;Isoform0088591;Isoform0099028;Isoform0112211;Isoform0128063
GO:0022414	reproductive process	349	1450	5.13E-01	1.00E+00	Isoform0000656;Isoform0000735;Isoform0000822;Isoform0001525;Isoform0001638;Isoform0002338;Isoform0003190;Isoform0003288;Isoform0003347;Isoform0005849;Isoform0006982;Isoform0007820;Isoform0008216;Isoform0010264;Isoform0010275;Isoform0010801;Isoform0010969;Isoform0011769;Isoform0012187;Isoform0012917;Isoform0012926;Isoform0012959;Isoform0015739;Isoform0016186;Isoform0016268;Isoform0017170;Isoform00…
GO:0010466	negative regulation of peptidase activity	3	11	5.16E-01	1.00E+00	Isoform0006301;Isoform0006576;Isoform0111808
GO:0030162	regulation of proteolysis	3	11	5.16E-01	1.00E+00	Isoform0006301;Isoform0006576;Isoform0111808
GO:0042723	thiamine-containing compound metabolic process	3	11	5.16E-01	1.00E+00	Isoform0047374;Isoform0118542;Isoform0126915
GO:0045861	negative regulation of proteolysis	3	11	5.16E-01	1.00E+00	Isoform0006301;Isoform0006576;Isoform0111808
GO:0052547	regulation of peptidase activity	3	11	5.16E-01	1.00E+00	Isoform0006301;Isoform0006576;Isoform0111808
GO:0048856	anatomical structure development	523	2175	5.22E-01	1.00E+00	Isoform0000086;Isoform0000574;Isoform0001525;Isoform0001638;Isoform0002192;Isoform0002342;Isoform0002712;Isoform0002848;Isoform0003190;Isoform0003288;Isoform0003339;Isoform0003347;Isoform0004219;Isoform0005576;Isoform0006160;Isoform0006900;Isoform0006916;Isoform0006982;Isoform0007041;Isoform0007092;Isoform0007309;Isoform0007679;Isoform0007753;Isoform0007820;Isoform0008120;Isoform0008216;Isoform00…
GO:0032268	regulation of cellular protein metabolic process	104	433	5.30E-01	1.00E+00	Isoform0000012;Isoform0000022;Isoform0002338;Isoform0002848;Isoform0003741;Isoform0005527;Isoform0005543;Isoform0005784;Isoform0006160;Isoform0006301;Isoform0006576;Isoform0006900;Isoform0006916;Isoform0007041;Isoform0007753;Isoform0008908;Isoform0010007;Isoform0013272;Isoform0017374;Isoform0018212;Isoform0019104;Isoform0020052;Isoform0020067;Isoform0022378;Isoform0023002;Isoform0023697;Isoform00…
GO:0051246	regulation of protein metabolic process	104	433	5.30E-01	1.00E+00	Isoform0000012;Isoform0000022;Isoform0002338;Isoform0002848;Isoform0003741;Isoform0005527;Isoform0005543;Isoform0005784;Isoform0006160;Isoform0006301;Isoform0006576;Isoform0006900;Isoform0006916;Isoform0007041;Isoform0007753;Isoform0008908;Isoform0010007;Isoform0013272;Isoform0017374;Isoform0018212;Isoform0019104;Isoform0020052;Isoform0020067;Isoform0022378;Isoform0023002;Isoform0023697;Isoform00…
GO:0009687	abscisic acid metabolic process	2	7	5.32E-01	1.00E+00	Isoform0019073;Isoform0059482
GO:0043288	apocarotenoid metabolic process	2	7	5.32E-01	1.00E+00	Isoform0019073;Isoform0059482
GO:1902644	tertiary alcohol metabolic process	2	7	5.32E-01	1.00E+00	Isoform0019073;Isoform0059482
GO:0009414	response to water deprivation	20	83	5.41E-01	1.00E+00	Isoform0004545;Isoform0006081;Isoform0008010;Isoform0009915;Isoform0014816;Isoform0019803;Isoform0023482;Isoform0038103;Isoform0041028;Isoform0046353;Isoform0051413;Isoform0054654;Isoform0069264;Isoform0070135;Isoform0072208;Isoform0072987;Isoform0086969;Isoform0112112;Isoform0116535;Isoform0125548
GO:0007015	actin filament organization	58	242	5.41E-01	1.00E+00	Isoform0002712;Isoform0009035;Isoform0026631;Isoform0027827;Isoform0028093;Isoform0028992;Isoform0030466;Isoform0031466;Isoform0038028;Isoform0038616;Isoform0040288;Isoform0043606;Isoform0043683;Isoform0045247;Isoform0045909;Isoform0046399;Isoform0047911;Isoform0047958;Isoform0049770;Isoform0052778;Isoform0055555;Isoform0055905;Isoform0059440;Isoform0061551;Isoform0068018;Isoform0078645;Isoform00…
GO:0016144	S-glycoside biosynthetic process	19	79	5.46E-01	1.00E+00	Isoform0000022;Isoform0006900;Isoform0008385;Isoform0022378;Isoform0033175;Isoform0040875;Isoform0046383;Isoform0049243;Isoform0050572;Isoform0062643;Isoform0066433;Isoform0069284;Isoform0069923;Isoform0094958;Isoform0095195;Isoform0102460;Isoform0110197;Isoform0113204;Isoform0122878
GO:0019758	glycosinolate biosynthetic process	19	79	5.46E-01	1.00E+00	Isoform0000022;Isoform0006900;Isoform0008385;Isoform0022378;Isoform0033175;Isoform0040875;Isoform0046383;Isoform0049243;Isoform0050572;Isoform0062643;Isoform0066433;Isoform0069284;Isoform0069923;Isoform0094958;Isoform0095195;Isoform0102460;Isoform0110197;Isoform0113204;Isoform0122878
GO:0043094	cellular metabolic compound salvage	45	188	5.46E-01	1.00E+00	Isoform0000022;Isoform0001708;Isoform0005577;Isoform0005784;Isoform0005832;Isoform0007753;Isoform0008125;Isoform0008419;Isoform0008908;Isoform0009724;Isoform0011338;Isoform0011873;Isoform0017425;Isoform0020013;Isoform0023002;Isoform0023161;Isoform0025035;Isoform0025094;Isoform0031790;Isoform0033175;Isoform0038649;Isoform0041522;Isoform0042700;Isoform0043758;Isoform0046518;Isoform0047806;Isoform00…
GO:0006914	autophagy	5	20	5.47E-01	1.00E+00	Isoform0049770;Isoform0095907;Isoform0096908;Isoform0098341;Isoform0129448
GO:0010506	regulation of autophagy	5	20	5.47E-01	1.00E+00	Isoform0049770;Isoform0095907;Isoform0096908;Isoform0098341;Isoform0129448
GO:0007126	meiotic nuclear division	13	54	5.53E-01	1.00E+00	Isoform0000735;Isoform0000822;Isoform0028350;Isoform0031213;Isoform0050784;Isoform0059751;Isoform0073072;Isoform0075848;Isoform0079382;Isoform0096132;Isoform0097581;Isoform0098026;Isoform0121069
GO:0010941	regulation of cell death	48	201	5.53E-01	1.00E+00	Isoform0000022;Isoform0005581;Isoform0005735;Isoform0006900;Isoform0007256;Isoform0007753;Isoform0008908;Isoform0010007;Isoform0013551;Isoform0013626;Isoform0018666;Isoform0022378;Isoform0022707;Isoform0049252;Isoform0049548;Isoform0052897;Isoform0054236;Isoform0057825;Isoform0066125;Isoform0067091;Isoform0070039;Isoform0070135;Isoform0071861;Isoform0072208;Isoform0072987;Isoform0073992;Isoform00…
GO:0043067	regulation of programmed cell death	48	201	5.53E-01	1.00E+00	Isoform0000022;Isoform0005581;Isoform0005735;Isoform0006900;Isoform0007256;Isoform0007753;Isoform0008908;Isoform0010007;Isoform0013551;Isoform0013626;Isoform0018666;Isoform0022378;Isoform0022707;Isoform0049252;Isoform0049548;Isoform0052897;Isoform0054236;Isoform0057825;Isoform0066125;Isoform0067091;Isoform0070039;Isoform0070135;Isoform0071861;Isoform0072208;Isoform0072987;Isoform0073992;Isoform00…
GO:0000710	meiotic mismatch repair	1	3	5.62E-01	1.00E+00	Isoform0031213
GO:0002437	inflammatory response to antigenic stimulus	1	3	5.62E-01	1.00E+00	Isoform0112291
GO:0002438	acute inflammatory response to antigenic stimulus	1	3	5.62E-01	1.00E+00	Isoform0112291
GO:0002524	hypersensitivity	1	3	5.62E-01	1.00E+00	Isoform0112291
GO:0002526	acute inflammatory response	1	3	5.62E-01	1.00E+00	Isoform0112291
GO:0006298	mismatch repair	1	3	5.62E-01	1.00E+00	Isoform0031213
GO:0006954	inflammatory response	1	3	5.62E-01	1.00E+00	Isoform0112291
GO:0018126	protein hydroxylation	1	3	5.62E-01	1.00E+00	Isoform0096562
GO:0030042	actin filament depolymerization	1	3	5.62E-01	1.00E+00	Isoform0043606
GO:0030834	regulation of actin filament depolymerization	1	3	5.62E-01	1.00E+00	Isoform0043606
GO:0030835	negative regulation of actin filament depolymerization	1	3	5.62E-01	1.00E+00	Isoform0043606
GO:0030837	negative regulation of actin filament polymerization	1	3	5.62E-01	1.00E+00	Isoform0043606
GO:0031333	negative regulation of protein complex assembly	1	3	5.62E-01	1.00E+00	Isoform0043606
GO:0032272	negative regulation of protein polymerization	1	3	5.62E-01	1.00E+00	Isoform0043606
GO:0034097	response to cytokine	1	3	5.62E-01	1.00E+00	Isoform0117442
GO:0043242	negative regulation of protein complex disassembly	1	3	5.62E-01	1.00E+00	Isoform0043606
GO:0051261	protein depolymerization	1	3	5.62E-01	1.00E+00	Isoform0043606
GO:0051693	actin filament capping	1	3	5.62E-01	1.00E+00	Isoform0043606
GO:0055081	anion homeostasis	1	3	5.62E-01	1.00E+00	Isoform0024607
GO:0055088	lipid homeostasis	1	3	5.62E-01	1.00E+00	Isoform0024607
GO:0055090	acylglycerol homeostasis	1	3	5.62E-01	1.00E+00	Isoform0024607
GO:0060147	regulation of posttranscriptional gene silencing	1	3	5.62E-01	1.00E+00	Isoform0055651
GO:1901879	regulation of protein depolymerization	1	3	5.62E-01	1.00E+00	Isoform0043606
GO:1901880	negative regulation of protein depolymerization	1	3	5.62E-01	1.00E+00	Isoform0043606
GO:0010564	regulation of cell cycle process	20	84	5.65E-01	1.00E+00	Isoform0009279;Isoform0021678;Isoform0026245;Isoform0028350;Isoform0037934;Isoform0041284;Isoform0050784;Isoform0055250;Isoform0056782;Isoform0059488;Isoform0059751;Isoform0073072;Isoform0075848;Isoform0076424;Isoform0079382;Isoform0096132;Isoform0116427;Isoform0118982;Isoform0121069;Isoform0126764
GO:0015980	energy derivation by oxidation of organic compounds	34	143	5.66E-01	1.00E+00	Isoform0001708;Isoform0007527;Isoform0007621;Isoform0010351;Isoform0014671;Isoform0015006;Isoform0027106;Isoform0030331;Isoform0032814;Isoform0043252;Isoform0046184;Isoform0051335;Isoform0052166;Isoform0055814;Isoform0056483;Isoform0063356;Isoform0074390;Isoform0078727;Isoform0085060;Isoform0086068;Isoform0086272;Isoform0089810;Isoform0096966;Isoform0097168;Isoform0099594;Isoform0101411;Isoform01…
GO:0012501	programmed cell death	52	219	5.72E-01	1.00E+00	Isoform0000022;Isoform0005581;Isoform0005735;Isoform0006900;Isoform0007256;Isoform0007753;Isoform0008908;Isoform0010007;Isoform0010264;Isoform0013551;Isoform0013626;Isoform0017863;Isoform0018666;Isoform0022378;Isoform0022707;Isoform0040591;Isoform0042513;Isoform0049252;Isoform0049548;Isoform0052897;Isoform0054236;Isoform0057825;Isoform0066125;Isoform0067091;Isoform0070039;Isoform0070135;Isoform00…
GO:0006886	intracellular protein transport	146	613	5.76E-01	1.00E+00	Isoform0000022;Isoform0001682;Isoform0003741;Isoform0005411;Isoform0005581;Isoform0005735;Isoform0006900;Isoform0007753;Isoform0008908;Isoform0010007;Isoform0012330;Isoform0013551;Isoform0013626;Isoform0018666;Isoform0022378;Isoform0024893;Isoform0025104;Isoform0033064;Isoform0036601;Isoform0036880;Isoform0036903;Isoform0039358;Isoform0041771;Isoform0042824;Isoform0043683;Isoform0045247;Isoform00…
GO:0006821	chloride transport	3	12	5.80E-01	1.00E+00	Isoform0039441;Isoform0041452;Isoform0099266
GO:0016485	protein processing	3	12	5.80E-01	1.00E+00	Isoform0024218;Isoform0039957;Isoform0087802
GO:0051604	protein maturation	3	12	5.80E-01	1.00E+00	Isoform0024218;Isoform0039957;Isoform0087802
GO:0006355	regulation of transcription, DNA-templated	132	555	5.81E-01	1.00E+00	Isoform0000574;Isoform0000764;Isoform0000795;Isoform0002848;Isoform0003741;Isoform0006916;Isoform0007041;Isoform0007753;Isoform0008908;Isoform0012080;Isoform0013102;Isoform0013533;Isoform0014945;Isoform0015821;Isoform0017619;Isoform0018402;Isoform0018871;Isoform0020052;Isoform0020067;Isoform0020943;Isoform0024115;Isoform0024440;Isoform0025104;Isoform0026600;Isoform0026822;Isoform0027039;Isoform00…
GO:1903506	regulation of nucleic acid-templated transcription	132	555	5.81E-01	1.00E+00	Isoform0000574;Isoform0000764;Isoform0000795;Isoform0002848;Isoform0003741;Isoform0006916;Isoform0007041;Isoform0007753;Isoform0008908;Isoform0012080;Isoform0013102;Isoform0013533;Isoform0014945;Isoform0015821;Isoform0017619;Isoform0018402;Isoform0018871;Isoform0020052;Isoform0020067;Isoform0020943;Isoform0024115;Isoform0024440;Isoform0025104;Isoform0026600;Isoform0026822;Isoform0027039;Isoform00…
GO:0006081	cellular aldehyde metabolic process	9	38	5.85E-01	1.00E+00	Isoform0003470;Isoform0007168;Isoform0016908;Isoform0024502;Isoform0025715;Isoform0028369;Isoform0043569;Isoform0097588;Isoform0116735
GO:0060560	developmental growth involved in morphogenesis	29	123	5.86E-01	1.00E+00	Isoform0007820;Isoform0018260;Isoform0033307;Isoform0037121;Isoform0038831;Isoform0041066;Isoform0042680;Isoform0043648;Isoform0046399;Isoform0047909;Isoform0049475;Isoform0053737;Isoform0056116;Isoform0068228;Isoform0071964;Isoform0076171;Isoform0090574;Isoform0090974;Isoform0094924;Isoform0096529;Isoform0101388;Isoform0107021;Isoform0110795;Isoform0114359;Isoform0116122;Isoform0118321;Isoform01…
GO:0052386	cell wall thickening	12	51	5.90E-01	1.00E+00	Isoform0007092;Isoform0008479;Isoform0024657;Isoform0040928;Isoform0050164;Isoform0050910;Isoform0053891;Isoform0059091;Isoform0066554;Isoform0068893;Isoform0070943;Isoform0082376
GO:2001141	regulation of RNA biosynthetic process	132	556	5.90E-01	1.00E+00	Isoform0000574;Isoform0000764;Isoform0000795;Isoform0002848;Isoform0003741;Isoform0006916;Isoform0007041;Isoform0007753;Isoform0008908;Isoform0012080;Isoform0013102;Isoform0013533;Isoform0014945;Isoform0015821;Isoform0017619;Isoform0018402;Isoform0018871;Isoform0020052;Isoform0020067;Isoform0020943;Isoform0024115;Isoform0024440;Isoform0025104;Isoform0026600;Isoform0026822;Isoform0027039;Isoform00…
GO:0031329	regulation of cellular catabolic process	5	21	5.95E-01	1.00E+00	Isoform0049770;Isoform0095907;Isoform0096908;Isoform0098341;Isoform0129448
GO:0042127	regulation of cell proliferation	15	64	5.96E-01	1.00E+00	Isoform0029601;Isoform0031350;Isoform0047172;Isoform0057066;Isoform0065765;Isoform0074963;Isoform0076754;Isoform0084233;Isoform0087455;Isoform0097581;Isoform0097982;Isoform0098026;Isoform0109093;Isoform0125083;Isoform0127158
GO:0009889	regulation of biosynthetic process	203	854	5.97E-01	1.00E+00	Isoform0000574;Isoform0000764;Isoform0000795;Isoform0002253;Isoform0002848;Isoform0003741;Isoform0005735;Isoform0006916;Isoform0006962;Isoform0007041;Isoform0007753;Isoform0008479;Isoform0008908;Isoform0012080;Isoform0013102;Isoform0013533;Isoform0013626;Isoform0014945;Isoform0015821;Isoform0016010;Isoform0017374;Isoform0017619;Isoform0018364;Isoform0018402;Isoform0018871;Isoform0020052;Isoform00…
GO:0048731	system development	284	1193	6.00E-01	1.00E+00	Isoform0001525;Isoform0001638;Isoform0002342;Isoform0002712;Isoform0002848;Isoform0003190;Isoform0003288;Isoform0003347;Isoform0006916;Isoform0007041;Isoform0007753;Isoform0007820;Isoform0008120;Isoform0008216;Isoform0008569;Isoform0008908;Isoform0010112;Isoform0010969;Isoform0011769;Isoform0012187;Isoform0012926;Isoform0016268;Isoform0017354;Isoform0017863;Isoform0018260;Isoform0020052;Isoform00…
GO:0008219	cell death	52	221	6.01E-01	1.00E+00	Isoform0000022;Isoform0005581;Isoform0005735;Isoform0006900;Isoform0007256;Isoform0007753;Isoform0008908;Isoform0010007;Isoform0010264;Isoform0013551;Isoform0013626;Isoform0017863;Isoform0018666;Isoform0022378;Isoform0022707;Isoform0040591;Isoform0042513;Isoform0049252;Isoform0049548;Isoform0052897;Isoform0054236;Isoform0057825;Isoform0066125;Isoform0067091;Isoform0070039;Isoform0070135;Isoform00…
GO:0048229	gametophyte development	50	213	6.08E-01	1.00E+00	Isoform0007092;Isoform0007820;Isoform0008479;Isoform0010801;Isoform0012392;Isoform0016948;Isoform0018158;Isoform0018260;Isoform0024657;Isoform0027047;Isoform0028235;Isoform0037508;Isoform0037776;Isoform0040928;Isoform0041430;Isoform0044431;Isoform0044460;Isoform0046480;Isoform0050164;Isoform0050523;Isoform0050910;Isoform0053891;Isoform0059091;Isoform0063731;Isoform0066554;Isoform0067989;Isoform00…
GO:0009071	serine family amino acid catabolic process	2	8	6.10E-01	1.00E+00	Isoform0110816;Isoform0124550
GO:0009690	cytokinin metabolic process	2	8	6.10E-01	1.00E+00	Isoform0019218;Isoform0038057
GO:0043244	regulation of protein complex disassembly	2	8	6.10E-01	1.00E+00	Isoform0024810;Isoform0043606
GO:0015914	phospholipid transport	20	86	6.12E-01	1.00E+00	Isoform0037470;Isoform0049252;Isoform0049704;Isoform0068112;Isoform0070039;Isoform0071861;Isoform0072912;Isoform0074083;Isoform0077610;Isoform0078837;Isoform0085658;Isoform0086249;Isoform0088041;Isoform0091058;Isoform0100464;Isoform0122694;Isoform0125509;Isoform0126545;Isoform0127854;Isoform0128597
GO:0006206	pyrimidine nucleobase metabolic process	4	17	6.14E-01	1.00E+00	Isoform0009689;Isoform0061251;Isoform0064690;Isoform0087592
GO:0032989	cellular component morphogenesis	137	580	6.18E-01	1.00E+00	Isoform0002712;Isoform0003190;Isoform0004219;Isoform0007820;Isoform0012959;Isoform0013544;Isoform0014300;Isoform0018260;Isoform0019534;Isoform0024164;Isoform0026631;Isoform0027827;Isoform0028093;Isoform0028992;Isoform0029601;Isoform0030466;Isoform0031350;Isoform0031466;Isoform0033307;Isoform0037121;Isoform0038028;Isoform0038159;Isoform0038616;Isoform0038831;Isoform0040288;Isoform0040928;Isoform00…
GO:0010928	regulation of auxin mediated signaling pathway	9	39	6.19E-01	1.00E+00	Isoform0054871;Isoform0068228;Isoform0071964;Isoform0076890;Isoform0090574;Isoform0095769;Isoform0096529;Isoform0101388;Isoform0128098
GO:0034285	response to disaccharide	38	163	6.20E-01	1.00E+00	Isoform0000935;Isoform0005784;Isoform0016268;Isoform0016598;Isoform0023002;Isoform0030806;Isoform0033175;Isoform0041522;Isoform0043470;Isoform0049548;Isoform0052897;Isoform0054871;Isoform0062643;Isoform0065106;Isoform0065627;Isoform0070691;Isoform0072878;Isoform0076890;Isoform0080518;Isoform0085812;Isoform0091534;Isoform0092438;Isoform0092607;Isoform0093006;Isoform0097221;Isoform0097791;Isoform00…
GO:0022613	ribonucleoprotein complex biogenesis	26	112	6.21E-01	1.00E+00	Isoform0005281;Isoform0008569;Isoform0016948;Isoform0020558;Isoform0023801;Isoform0038859;Isoform0039750;Isoform0045642;Isoform0049590;Isoform0049770;Isoform0057101;Isoform0066101;Isoform0069754;Isoform0080566;Isoform0089451;Isoform0090310;Isoform0094574;Isoform0095907;Isoform0096908;Isoform0098341;Isoform0101184;Isoform0109557;Isoform0116649;Isoform0118986;Isoform0128899;Isoform0129448
GO:0010556	regulation of macromolecule biosynthetic process	178	753	6.26E-01	1.00E+00	Isoform0000574;Isoform0000764;Isoform0000795;Isoform0002848;Isoform0003741;Isoform0006916;Isoform0006962;Isoform0007041;Isoform0007753;Isoform0008908;Isoform0012080;Isoform0013102;Isoform0013533;Isoform0014945;Isoform0015821;Isoform0016010;Isoform0017374;Isoform0017619;Isoform0018364;Isoform0018402;Isoform0018871;Isoform0020052;Isoform0020067;Isoform0020943;Isoform0023697;Isoform0023846;Isoform00…
GO:0051252	regulation of RNA metabolic process	132	560	6.27E-01	1.00E+00	Isoform0000574;Isoform0000764;Isoform0000795;Isoform0002848;Isoform0003741;Isoform0006916;Isoform0007041;Isoform0007753;Isoform0008908;Isoform0012080;Isoform0013102;Isoform0013533;Isoform0014945;Isoform0015821;Isoform0017619;Isoform0018402;Isoform0018871;Isoform0020052;Isoform0020067;Isoform0020943;Isoform0024115;Isoform0024440;Isoform0025104;Isoform0026600;Isoform0026822;Isoform0027039;Isoform00…
GO:1902410	mitotic cytokinetic process	38	164	6.37E-01	1.00E+00	Isoform0002591;Isoform0007679;Isoform0009279;Isoform0011271;Isoform0014158;Isoform0017509;Isoform0021678;Isoform0026245;Isoform0030466;Isoform0031213;Isoform0049770;Isoform0052778;Isoform0053878;Isoform0055203;Isoform0059767;Isoform0059954;Isoform0071622;Isoform0072079;Isoform0072285;Isoform0073196;Isoform0073288;Isoform0081327;Isoform0082643;Isoform0095907;Isoform0096908;Isoform0097581;Isoform00…
GO:0019219	regulation of nucleobase-containing compound metabolic process	150	637	6.39E-01	1.00E+00	Isoform0000574;Isoform0000764;Isoform0000795;Isoform0002848;Isoform0003741;Isoform0006916;Isoform0007041;Isoform0007679;Isoform0007753;Isoform0008908;Isoform0009279;Isoform0012080;Isoform0013102;Isoform0013533;Isoform0014945;Isoform0015821;Isoform0017619;Isoform0018402;Isoform0018871;Isoform0020052;Isoform0020067;Isoform0020943;Isoform0021678;Isoform0024115;Isoform0024440;Isoform0025104;Isoform00…
GO:0015851	nucleobase transport	3	13	6.39E-01	1.00E+00	Isoform0011184;Isoform0018827;Isoform0020320
GO:0048878	chemical homeostasis	47	203	6.48E-01	1.00E+00	Isoform0002192;Isoform0003339;Isoform0005576;Isoform0005577;Isoform0005784;Isoform0005832;Isoform0006880;Isoform0010273;Isoform0011184;Isoform0013428;Isoform0013626;Isoform0017603;Isoform0019803;Isoform0020013;Isoform0021774;Isoform0022707;Isoform0022780;Isoform0023002;Isoform0023482;Isoform0024193;Isoform0024607;Isoform0027383;Isoform0027674;Isoform0032573;Isoform0041522;Isoform0051413;Isoform00…
GO:0006405	RNA export from nucleus	15	66	6.48E-01	1.00E+00	Isoform0001682;Isoform0036903;Isoform0043683;Isoform0045247;Isoform0046025;Isoform0057101;Isoform0060303;Isoform0061267;Isoform0062244;Isoform0080938;Isoform0086220;Isoform0088329;Isoform0099647;Isoform0103071;Isoform0120670
GO:0051168	nuclear export	15	66	6.48E-01	1.00E+00	Isoform0001682;Isoform0036903;Isoform0043683;Isoform0045247;Isoform0046025;Isoform0057101;Isoform0060303;Isoform0061267;Isoform0062244;Isoform0080938;Isoform0086220;Isoform0088329;Isoform0099647;Isoform0103071;Isoform0120670
GO:0000723	telomere maintenance	12	53	6.48E-01	1.00E+00	Isoform0031213;Isoform0041063;Isoform0043683;Isoform0045247;Isoform0059767;Isoform0075848;Isoform0079382;Isoform0085228;Isoform0097509;Isoform0099520;Isoform0121021;Isoform0121773
GO:0032200	telomere organization	12	53	6.48E-01	1.00E+00	Isoform0031213;Isoform0041063;Isoform0043683;Isoform0045247;Isoform0059767;Isoform0075848;Isoform0079382;Isoform0085228;Isoform0097509;Isoform0099520;Isoform0121021;Isoform0121773
GO:0060249	anatomical structure homeostasis	12	53	6.48E-01	1.00E+00	Isoform0031213;Isoform0041063;Isoform0043683;Isoform0045247;Isoform0059767;Isoform0075848;Isoform0079382;Isoform0085228;Isoform0097509;Isoform0099520;Isoform0121021;Isoform0121773
GO:0051301	cell division	63	271	6.49E-01	1.00E+00	Isoform0002591;Isoform0007679;Isoform0009279;Isoform0011271;Isoform0014158;Isoform0017509;Isoform0021678;Isoform0024510;Isoform0026245;Isoform0030466;Isoform0031213;Isoform0037121;Isoform0041284;Isoform0043470;Isoform0047909;Isoform0049353;Isoform0049770;Isoform0052778;Isoform0053878;Isoform0054261;Isoform0055203;Isoform0056782;Isoform0058052;Isoform0059767;Isoform0059954;Isoform0061380;Isoform00…
GO:0033554	cellular response to stress	143	609	6.51E-01	1.00E+00	Isoform0001525;Isoform0001728;Isoform0001749;Isoform0005411;Isoform0007550;Isoform0008120;Isoform0008825;Isoform0010223;Isoform0010264;Isoform0010431;Isoform0011448;Isoform0012080;Isoform0012330;Isoform0012605;Isoform0014816;Isoform0016383;Isoform0016440;Isoform0016613;Isoform0017603;Isoform0021240;Isoform0021725;Isoform0024336;Isoform0026631;Isoform0027674;Isoform0027827;Isoform0028093;Isoform00…
GO:0032506	cytokinetic process	38	165	6.53E-01	1.00E+00	Isoform0002591;Isoform0007679;Isoform0009279;Isoform0011271;Isoform0014158;Isoform0017509;Isoform0021678;Isoform0026245;Isoform0030466;Isoform0031213;Isoform0049770;Isoform0052778;Isoform0053878;Isoform0055203;Isoform0059767;Isoform0059954;Isoform0071622;Isoform0072079;Isoform0072285;Isoform0073196;Isoform0073288;Isoform0081327;Isoform0082643;Isoform0095907;Isoform0096908;Isoform0097581;Isoform00…
GO:0072593	reactive oxygen species metabolic process	82	352	6.55E-01	1.00E+00	Isoform0000022;Isoform0004513;Isoform0005581;Isoform0006900;Isoform0006982;Isoform0007704;Isoform0007753;Isoform0008908;Isoform0009465;Isoform0010007;Isoform0010275;Isoform0012483;Isoform0012917;Isoform0012959;Isoform0013551;Isoform0014582;Isoform0016010;Isoform0018364;Isoform0019534;Isoform0020084;Isoform0022378;Isoform0022707;Isoform0023316;Isoform0024712;Isoform0025240;Isoform0025583;Isoform00…
GO:0043623	cellular protein complex assembly	94	403	6.57E-01	1.00E+00	Isoform0000012;Isoform0000022;Isoform0001708;Isoform0002848;Isoform0003153;Isoform0003217;Isoform0003583;Isoform0003741;Isoform0005581;Isoform0005784;Isoform0006900;Isoform0006916;Isoform0007041;Isoform0007753;Isoform0008223;Isoform0008908;Isoform0008972;Isoform0010007;Isoform0010112;Isoform0010730;Isoform0010871;Isoform0011319;Isoform0011496;Isoform0011548;Isoform0012330;Isoform0012392;Isoform00…
GO:2000112	regulation of cellular macromolecule biosynthetic process	176	749	6.60E-01	1.00E+00	Isoform0000574;Isoform0000764;Isoform0000795;Isoform0002848;Isoform0003741;Isoform0006916;Isoform0007041;Isoform0007753;Isoform0008908;Isoform0012080;Isoform0013102;Isoform0013533;Isoform0014945;Isoform0015821;Isoform0016010;Isoform0017374;Isoform0017619;Isoform0018364;Isoform0018402;Isoform0018871;Isoform0020052;Isoform0020067;Isoform0020943;Isoform0023697;Isoform0023846;Isoform0024115;Isoform00…
GO:0008202	steroid metabolic process	36	157	6.62E-01	1.00E+00	Isoform0007820;Isoform0010861;Isoform0012392;Isoform0015291;Isoform0018260;Isoform0019803;Isoform0023079;Isoform0023482;Isoform0023807;Isoform0027485;Isoform0028235;Isoform0037121;Isoform0038831;Isoform0038940;Isoform0040237;Isoform0043259;Isoform0047909;Isoform0050557;Isoform0051413;Isoform0055651;Isoform0058404;Isoform0058864;Isoform0061822;Isoform0065251;Isoform0066433;Isoform0070349;Isoform00…
GO:0006553	lysine metabolic process	4	18	6.62E-01	1.00E+00	Isoform0038608;Isoform0074380;Isoform0114069;Isoform0126683
GO:0009062	fatty acid catabolic process	47	204	6.62E-01	1.00E+00	Isoform0015763;Isoform0024039;Isoform0030866;Isoform0031475;Isoform0036601;Isoform0039358;Isoform0039766;Isoform0040846;Isoform0042377;Isoform0042618;Isoform0045970;Isoform0048278;Isoform0053020;Isoform0054105;Isoform0060010;Isoform0060756;Isoform0062075;Isoform0064171;Isoform0068797;Isoform0068879;Isoform0069124;Isoform0069931;Isoform0072498;Isoform0074526;Isoform0079283;Isoform0081505;Isoform00…
GO:0072329	monocarboxylic acid catabolic process	47	204	6.62E-01	1.00E+00	Isoform0015763;Isoform0024039;Isoform0030866;Isoform0031475;Isoform0036601;Isoform0039358;Isoform0039766;Isoform0040846;Isoform0042377;Isoform0042618;Isoform0045970;Isoform0048278;Isoform0053020;Isoform0054105;Isoform0060010;Isoform0060756;Isoform0062075;Isoform0064171;Isoform0068797;Isoform0068879;Isoform0069124;Isoform0069931;Isoform0072498;Isoform0074526;Isoform0079283;Isoform0081505;Isoform00…
GO:0009642	response to light intensity	46	200	6.66E-01	1.00E+00	Isoform0000935;Isoform0001244;Isoform0002894;Isoform0005784;Isoform0008825;Isoform0010341;Isoform0012330;Isoform0012605;Isoform0016383;Isoform0016440;Isoform0019727;Isoform0022300;Isoform0022606;Isoform0023002;Isoform0027674;Isoform0033175;Isoform0038437;Isoform0041522;Isoform0049548;Isoform0052897;Isoform0055708;Isoform0058433;Isoform0058883;Isoform0062643;Isoform0065106;Isoform0066131;Isoform00…
GO:0006534	cysteine metabolic process	1	4	6.68E-01	1.00E+00	Isoform0032945
GO:0006658	phosphatidylserine metabolic process	1	4	6.68E-01	1.00E+00	Isoform0042188
GO:0010162	seed dormancy process	1	4	6.68E-01	1.00E+00	Isoform0059482
GO:0022611	dormancy process	1	4	6.68E-01	1.00E+00	Isoform0059482
GO:0042822	pyridoxal phosphate metabolic process	1	4	6.68E-01	1.00E+00	Isoform0024502
GO:0042823	pyridoxal phosphate biosynthetic process	1	4	6.68E-01	1.00E+00	Isoform0024502
GO:0046184	aldehyde biosynthetic process	1	4	6.68E-01	1.00E+00	Isoform0024502
GO:0051668	localization within membrane	1	4	6.68E-01	1.00E+00	Isoform0028941
GO:0060968	regulation of gene silencing	1	4	6.68E-01	1.00E+00	Isoform0055651
GO:0019684	photosynthesis, light reaction	24	106	6.71E-01	1.00E+00	Isoform0000935;Isoform0002848;Isoform0003583;Isoform0003741;Isoform0005543;Isoform0006900;Isoform0006916;Isoform0009410;Isoform0010007;Isoform0010871;Isoform0012392;Isoform0020067;Isoform0022378;Isoform0025104;Isoform0040810;Isoform0043641;Isoform0045975;Isoform0065106;Isoform0069454;Isoform0080007;Isoform0109397;Isoform0111230;Isoform0122878;Isoform0129327
GO:0002252	immune effector process	15	67	6.72E-01	1.00E+00	Isoform0024065;Isoform0027406;Isoform0033307;Isoform0041066;Isoform0043648;Isoform0053737;Isoform0068354;Isoform0071096;Isoform0076874;Isoform0093707;Isoform0097095;Isoform0114359;Isoform0118321;Isoform0122192;Isoform0126731
GO:0016042	lipid catabolic process	47	205	6.76E-01	1.00E+00	Isoform0015763;Isoform0024039;Isoform0030866;Isoform0031475;Isoform0036601;Isoform0039358;Isoform0039766;Isoform0040846;Isoform0042377;Isoform0042618;Isoform0045970;Isoform0048278;Isoform0053020;Isoform0054105;Isoform0060010;Isoform0060756;Isoform0062075;Isoform0064171;Isoform0068797;Isoform0068879;Isoform0069124;Isoform0069931;Isoform0072498;Isoform0074526;Isoform0079283;Isoform0081505;Isoform00…
GO:0044242	cellular lipid catabolic process	47	205	6.76E-01	1.00E+00	Isoform0015763;Isoform0024039;Isoform0030866;Isoform0031475;Isoform0036601;Isoform0039358;Isoform0039766;Isoform0040846;Isoform0042377;Isoform0042618;Isoform0045970;Isoform0048278;Isoform0053020;Isoform0054105;Isoform0060010;Isoform0060756;Isoform0062075;Isoform0064171;Isoform0068797;Isoform0068879;Isoform0069124;Isoform0069931;Isoform0072498;Isoform0074526;Isoform0079283;Isoform0081505;Isoform00…
GO:0006476	protein deacetylation	2	9	6.77E-01	1.00E+00	Isoform0063153;Isoform0081356
GO:0009900	dehiscence	2	9	6.77E-01	1.00E+00	Isoform0040587;Isoform0043062
GO:0016575	histone deacetylation	2	9	6.77E-01	1.00E+00	Isoform0063153;Isoform0081356
GO:0042214	terpene metabolic process	2	9	6.77E-01	1.00E+00	Isoform0045828;Isoform0076538
GO:0009451	RNA modification	29	128	6.79E-01	1.00E+00	Isoform0001746;Isoform0003553;Isoform0004671;Isoform0004684;Isoform0008569;Isoform0010112;Isoform0016292;Isoform0020148;Isoform0020558;Isoform0024893;Isoform0043851;Isoform0045740;Isoform0046480;Isoform0056129;Isoform0066006;Isoform0066572;Isoform0067451;Isoform0070262;Isoform0072628;Isoform0075854;Isoform0078771;Isoform0085186;Isoform0090310;Isoform0097752;Isoform0112341;Isoform0113012;Isoform01…
GO:0009069	serine family amino acid metabolic process	39	171	6.80E-01	1.00E+00	Isoform0002848;Isoform0005951;Isoform0006916;Isoform0006982;Isoform0008545;Isoform0010275;Isoform0012917;Isoform0013086;Isoform0014333;Isoform0019447;Isoform0020067;Isoform0030951;Isoform0032945;Isoform0037135;Isoform0037508;Isoform0037776;Isoform0041123;Isoform0044865;Isoform0045525;Isoform0049025;Isoform0049548;Isoform0049860;Isoform0050572;Isoform0052897;Isoform0057110;Isoform0059795;Isoform00…
GO:0006072	glycerol-3-phosphate metabolic process	5	23	6.81E-01	1.00E+00	Isoform0088625;Isoform0095539;Isoform0109585;Isoform0118092;Isoform0124660
GO:0006771	riboflavin metabolic process	5	23	6.81E-01	1.00E+00	Isoform0012308;Isoform0017960;Isoform0019211;Isoform0046363;Isoform0114017
GO:0042726	flavin-containing compound metabolic process	5	23	6.81E-01	1.00E+00	Isoform0012308;Isoform0017960;Isoform0019211;Isoform0046363;Isoform0114017
GO:0048278	vesicle docking	5	23	6.81E-01	1.00E+00	Isoform0015068;Isoform0016921;Isoform0017051;Isoform0031139;Isoform0052712
GO:0043647	inositol phosphate metabolic process	9	41	6.83E-01	1.00E+00	Isoform0015239;Isoform0016814;Isoform0019073;Isoform0041363;Isoform0044460;Isoform0045525;Isoform0051148;Isoform0060154;Isoform0123887
GO:0006996	organelle organization	538	2273	6.90E-01	1.00E+00	Isoform0000012;Isoform0000022;Isoform0000244;Isoform0000290;Isoform0000735;Isoform0000822;Isoform0001056;Isoform0001189;Isoform0001291;Isoform0001708;Isoform0002495;Isoform0002565;Isoform0002591;Isoform0002705;Isoform0002712;Isoform0002848;Isoform0003153;Isoform0003522;Isoform0003583;Isoform0003741;Isoform0003743;Isoform0004069;Isoform0004348;Isoform0004371;Isoform0004513;Isoform0004684;Isoform00…
GO:0010374	stomatal complex development	3	14	6.91E-01	1.00E+00	Isoform0006160;Isoform0097581;Isoform0098026
GO:0035601	protein deacylation	3	14	6.91E-01	1.00E+00	Isoform0063153;Isoform0081356;Isoform0121994
GO:0098732	macromolecule deacylation	3	14	6.91E-01	1.00E+00	Isoform0063153;Isoform0081356;Isoform0121994
GO:0016128	phytosteroid metabolic process	15	68	6.96E-01	1.00E+00	Isoform0007820;Isoform0010861;Isoform0018260;Isoform0038831;Isoform0038940;Isoform0040237;Isoform0050557;Isoform0055651;Isoform0058404;Isoform0061822;Isoform0065251;Isoform0099648;Isoform0101190;Isoform0116122;Isoform0125072
GO:0006364	rRNA processing	8	37	6.97E-01	1.00E+00	Isoform0020558;Isoform0049770;Isoform0080566;Isoform0095907;Isoform0096908;Isoform0098341;Isoform0116649;Isoform0129448
GO:0050801	ion homeostasis	39	173	7.09E-01	1.00E+00	Isoform0002192;Isoform0003339;Isoform0005576;Isoform0005577;Isoform0005784;Isoform0005832;Isoform0006880;Isoform0011184;Isoform0013428;Isoform0017603;Isoform0019803;Isoform0020013;Isoform0021774;Isoform0022780;Isoform0023002;Isoform0023482;Isoform0024607;Isoform0027383;Isoform0027674;Isoform0032573;Isoform0041522;Isoform0051413;Isoform0052485;Isoform0053400;Isoform0056349;Isoform0068354;Isoform00…
GO:0065008	regulation of biological quality	213	912	7.10E-01	1.00E+00	Isoform0000244;Isoform0000791;Isoform0002097;Isoform0002192;Isoform0002705;Isoform0003339;Isoform0005319;Isoform0005576;Isoform0005577;Isoform0005784;Isoform0005832;Isoform0006155;Isoform0006880;Isoform0006982;Isoform0007820;Isoform0008385;Isoform0009116;Isoform0010095;Isoform0010273;Isoform0010275;Isoform0011184;Isoform0012917;Isoform0013428;Isoform0013626;Isoform0013970;Isoform0016010;Isoform00…
GO:0000281	mitotic cytokinesis	44	195	7.16E-01	1.00E+00	Isoform0002591;Isoform0007679;Isoform0009279;Isoform0011271;Isoform0014158;Isoform0017509;Isoform0021678;Isoform0026245;Isoform0030466;Isoform0031213;Isoform0037121;Isoform0047909;Isoform0049770;Isoform0052778;Isoform0053878;Isoform0055203;Isoform0059767;Isoform0059954;Isoform0071622;Isoform0072079;Isoform0072285;Isoform0073196;Isoform0073288;Isoform0076171;Isoform0081327;Isoform0082643;Isoform00…
GO:0016143	S-glycoside metabolic process	23	104	7.16E-01	1.00E+00	Isoform0000022;Isoform0006900;Isoform0008385;Isoform0022378;Isoform0033175;Isoform0040875;Isoform0046383;Isoform0047374;Isoform0049243;Isoform0049548;Isoform0050572;Isoform0052897;Isoform0062643;Isoform0066433;Isoform0069284;Isoform0069923;Isoform0094958;Isoform0095195;Isoform0102460;Isoform0110197;Isoform0113204;Isoform0114260;Isoform0122878
GO:0019757	glycosinolate metabolic process	23	104	7.16E-01	1.00E+00	Isoform0000022;Isoform0006900;Isoform0008385;Isoform0022378;Isoform0033175;Isoform0040875;Isoform0046383;Isoform0047374;Isoform0049243;Isoform0049548;Isoform0050572;Isoform0052897;Isoform0062643;Isoform0066433;Isoform0069284;Isoform0069923;Isoform0094958;Isoform0095195;Isoform0102460;Isoform0110197;Isoform0113204;Isoform0114260;Isoform0122878
GO:0016570	histone modification	65	286	7.25E-01	1.00E+00	Isoform0001189;Isoform0002591;Isoform0004684;Isoform0007679;Isoform0014158;Isoform0017509;Isoform0020943;Isoform0024115;Isoform0029601;Isoform0031350;Isoform0037934;Isoform0039154;Isoform0043683;Isoform0045247;Isoform0045505;Isoform0047172;Isoform0049981;Isoform0051240;Isoform0053485;Isoform0053878;Isoform0055203;Isoform0057066;Isoform0058052;Isoform0059484;Isoform0059954;Isoform0063153;Isoform00…
GO:0034622	cellular macromolecular complex assembly	98	427	7.25E-01	1.00E+00	Isoform0000012;Isoform0000022;Isoform0001708;Isoform0002848;Isoform0003153;Isoform0003217;Isoform0003583;Isoform0003741;Isoform0005581;Isoform0005784;Isoform0006900;Isoform0006916;Isoform0007041;Isoform0007753;Isoform0008223;Isoform0008908;Isoform0008972;Isoform0010007;Isoform0010112;Isoform0010730;Isoform0010871;Isoform0011319;Isoform0011496;Isoform0011548;Isoform0012330;Isoform0012392;Isoform00…
GO:0048608	reproductive structure development	132	572	7.29E-01	1.00E+00	Isoform0001638;Isoform0003190;Isoform0003288;Isoform0003347;Isoform0007820;Isoform0010969;Isoform0012926;Isoform0016268;Isoform0017354;Isoform0018260;Isoform0022505;Isoform0022584;Isoform0027039;Isoform0028350;Isoform0028775;Isoform0029601;Isoform0031350;Isoform0031499;Isoform0031851;Isoform0032055;Isoform0043683;Isoform0044020;Isoform0044431;Isoform0044777;Isoform0045247;Isoform0045908;Isoform00…
GO:0061458	reproductive system development	132	572	7.29E-01	1.00E+00	Isoform0001638;Isoform0003190;Isoform0003288;Isoform0003347;Isoform0007820;Isoform0010969;Isoform0012926;Isoform0016268;Isoform0017354;Isoform0018260;Isoform0022505;Isoform0022584;Isoform0027039;Isoform0028350;Isoform0028775;Isoform0029601;Isoform0031350;Isoform0031499;Isoform0031851;Isoform0032055;Isoform0043683;Isoform0044020;Isoform0044431;Isoform0044777;Isoform0045247;Isoform0045908;Isoform00…
GO:0016054	organic acid catabolic process	50	222	7.30E-01	1.00E+00	Isoform0015763;Isoform0024039;Isoform0030866;Isoform0031475;Isoform0036601;Isoform0039358;Isoform0039766;Isoform0040846;Isoform0042377;Isoform0042618;Isoform0045970;Isoform0048278;Isoform0053020;Isoform0054105;Isoform0060010;Isoform0060756;Isoform0062075;Isoform0064171;Isoform0068797;Isoform0068879;Isoform0069124;Isoform0069931;Isoform0072498;Isoform0074380;Isoform0074526;Isoform0079283;Isoform00…
GO:0046395	carboxylic acid catabolic process	50	222	7.30E-01	1.00E+00	Isoform0015763;Isoform0024039;Isoform0030866;Isoform0031475;Isoform0036601;Isoform0039358;Isoform0039766;Isoform0040846;Isoform0042377;Isoform0042618;Isoform0045970;Isoform0048278;Isoform0053020;Isoform0054105;Isoform0060010;Isoform0060756;Isoform0062075;Isoform0064171;Isoform0068797;Isoform0068879;Isoform0069124;Isoform0069931;Isoform0072498;Isoform0074380;Isoform0074526;Isoform0079283;Isoform00…
GO:0048437	floral organ development	43	192	7.33E-01	1.00E+00	Isoform0001638;Isoform0003190;Isoform0003288;Isoform0010969;Isoform0028775;Isoform0031499;Isoform0031851;Isoform0043683;Isoform0044020;Isoform0044777;Isoform0045247;Isoform0045908;Isoform0058404;Isoform0061025;Isoform0064309;Isoform0067897;Isoform0068228;Isoform0071964;Isoform0075517;Isoform0077164;Isoform0078883;Isoform0081347;Isoform0084842;Isoform0084889;Isoform0089008;Isoform0090574;Isoform00…
GO:0006023	aminoglycan biosynthetic process	2	10	7.35E-01	1.00E+00	Isoform0016690;Isoform0119055
GO:0006029	proteoglycan metabolic process	2	10	7.35E-01	1.00E+00	Isoform0016690;Isoform0119055
GO:0007264	small GTPase mediated signal transduction	2	10	7.35E-01	1.00E+00	Isoform0054866;Isoform0117167
GO:0007265	Ras protein signal transduction	2	10	7.35E-01	1.00E+00	Isoform0054866;Isoform0117167
GO:0030166	proteoglycan biosynthetic process	2	10	7.35E-01	1.00E+00	Isoform0016690;Isoform0119055
GO:0032011	ARF protein signal transduction	2	10	7.35E-01	1.00E+00	Isoform0054866;Isoform0117167
GO:0032012	regulation of ARF protein signal transduction	2	10	7.35E-01	1.00E+00	Isoform0054866;Isoform0117167
GO:0044273	sulfur compound catabolic process	2	10	7.35E-01	1.00E+00	Isoform0066499;Isoform0101151
GO:0046578	regulation of Ras protein signal transduction	2	10	7.35E-01	1.00E+00	Isoform0054866;Isoform0117167
GO:0051056	regulation of small GTPase mediated signal transduction	2	10	7.35E-01	1.00E+00	Isoform0054866;Isoform0117167
GO:0042044	fluid transport	28	127	7.35E-01	1.00E+00	Isoform0000244;Isoform0001708;Isoform0001728;Isoform0002705;Isoform0003929;Isoform0005832;Isoform0020013;Isoform0024336;Isoform0037121;Isoform0046353;Isoform0047909;Isoform0056116;Isoform0068080;Isoform0070816;Isoform0071950;Isoform0076171;Isoform0080558;Isoform0084723;Isoform0090974;Isoform0090983;Isoform0094924;Isoform0111474;Isoform0112112;Isoform0112933;Isoform0116080;Isoform0116535;Isoform01…
GO:0031056	regulation of histone modification	3	15	7.38E-01	1.00E+00	Isoform0043683;Isoform0045247;Isoform0096174
GO:0006089	lactate metabolic process	11	52	7.38E-01	1.00E+00	Isoform0006155;Isoform0008545;Isoform0011934;Isoform0013551;Isoform0026933;Isoform0050031;Isoform0051952;Isoform0062207;Isoform0065054;Isoform0092503;Isoform0128099
GO:0034613	cellular protein localization	147	637	7.38E-01	1.00E+00	Isoform0000022;Isoform0001682;Isoform0003741;Isoform0005411;Isoform0005581;Isoform0005735;Isoform0006900;Isoform0007753;Isoform0008908;Isoform0010007;Isoform0012330;Isoform0013551;Isoform0013626;Isoform0018666;Isoform0020783;Isoform0022378;Isoform0024893;Isoform0025104;Isoform0033064;Isoform0036601;Isoform0036880;Isoform0036903;Isoform0039358;Isoform0041771;Isoform0042824;Isoform0043683;Isoform00…
GO:0006810	transport	1030	4345	7.39E-01	1.00E+00	Isoform0000022;Isoform0000086;Isoform0000152;Isoform0000244;Isoform0000787;Isoform0000790;Isoform0000935;Isoform0001388;Isoform0001525;Isoform0001682;Isoform0001708;Isoform0001728;Isoform0002192;Isoform0002295;Isoform0002400;Isoform0002465;Isoform0002591;Isoform0002705;Isoform0002802;Isoform0002848;Isoform0003339;Isoform0003741;Isoform0003929;Isoform0004410;Isoform0004701;Isoform0005411;Isoform00…
GO:0042886	amide transport	15	70	7.40E-01	1.00E+00	Isoform0006880;Isoform0016440;Isoform0021774;Isoform0024483;Isoform0032573;Isoform0037556;Isoform0053472;Isoform0065647;Isoform0066433;Isoform0077630;Isoform0087380;Isoform0088591;Isoform0099028;Isoform0112211;Isoform0128063
GO:0051606	detection of stimulus	27	123	7.41E-01	1.00E+00	Isoform0032923;Isoform0040875;Isoform0041316;Isoform0045520;Isoform0049243;Isoform0059891;Isoform0063428;Isoform0063932;Isoform0068304;Isoform0070680;Isoform0073094;Isoform0079337;Isoform0079776;Isoform0091167;Isoform0093050;Isoform0094230;Isoform0094673;Isoform0095945;Isoform0096421;Isoform0100487;Isoform0101834;Isoform0103133;Isoform0103560;Isoform0117442;Isoform0124524;Isoform0125119;Isoform01…
GO:0009696	salicylic acid metabolic process	17	79	7.42E-01	1.00E+00	Isoform0000022;Isoform0005581;Isoform0006900;Isoform0007753;Isoform0008908;Isoform0010007;Isoform0013551;Isoform0022378;Isoform0032880;Isoform0037587;Isoform0049548;Isoform0052897;Isoform0073772;Isoform0094462;Isoform0103535;Isoform0108263;Isoform0124550
GO:0018958	phenol-containing compound metabolic process	17	79	7.42E-01	1.00E+00	Isoform0000022;Isoform0005581;Isoform0006900;Isoform0007753;Isoform0008908;Isoform0010007;Isoform0013551;Isoform0022378;Isoform0032880;Isoform0037587;Isoform0049548;Isoform0052897;Isoform0073772;Isoform0094462;Isoform0103535;Isoform0108263;Isoform0124550
GO:0042537	benzene-containing compound metabolic process	17	79	7.42E-01	1.00E+00	Isoform0000022;Isoform0005581;Isoform0006900;Isoform0007753;Isoform0008908;Isoform0010007;Isoform0013551;Isoform0022378;Isoform0032880;Isoform0037587;Isoform0049548;Isoform0052897;Isoform0073772;Isoform0094462;Isoform0103535;Isoform0108263;Isoform0124550
GO:0071669	plant-type cell wall organization or biogenesis	21	97	7.48E-01	1.00E+00	Isoform0001189;Isoform0003190;Isoform0013544;Isoform0023311;Isoform0024164;Isoform0037121;Isoform0047909;Isoform0066433;Isoform0066651;Isoform0068556;Isoform0076171;Isoform0079866;Isoform0090974;Isoform0091302;Isoform0091761;Isoform0094924;Isoform0118007;Isoform0120830;Isoform0123349;Isoform0125539;Isoform0129413
GO:0000919	cell plate assembly	1	5	7.48E-01	1.00E+00	Isoform0073196
GO:0006406	mRNA export from nucleus	1	5	7.48E-01	1.00E+00	Isoform0061267
GO:0006415	translational termination	1	5	7.48E-01	1.00E+00	Isoform0024810
GO:0006449	regulation of translational termination	1	5	7.48E-01	1.00E+00	Isoform0024810
GO:0009068	aspartate family amino acid catabolic process	1	5	7.48E-01	1.00E+00	Isoform0074380
GO:0009438	methylglyoxal metabolic process	1	5	7.48E-01	1.00E+00	Isoform0016908
GO:0010192	mucilage biosynthetic process	1	5	7.48E-01	1.00E+00	Isoform0052712
GO:0010586	miRNA metabolic process	1	5	7.48E-01	1.00E+00	Isoform0097982
GO:0019755	one-carbon compound transport	1	5	7.48E-01	1.00E+00	Isoform0112112
GO:0051028	mRNA transport	1	5	7.48E-01	1.00E+00	Isoform0061267
GO:0071166	ribonucleoprotein complex localization	1	5	7.48E-01	1.00E+00	Isoform0061267
GO:0071426	ribonucleoprotein complex export from nucleus	1	5	7.48E-01	1.00E+00	Isoform0061267
GO:0071427	mRNA-containing ribonucleoprotein complex export from nucleus	1	5	7.48E-01	1.00E+00	Isoform0061267
GO:0016049	cell growth	67	297	7.51E-01	1.00E+00	Isoform0007820;Isoform0008385;Isoform0012308;Isoform0017970;Isoform0018260;Isoform0019211;Isoform0026631;Isoform0028093;Isoform0028992;Isoform0032923;Isoform0033307;Isoform0037121;Isoform0038028;Isoform0038831;Isoform0040846;Isoform0041066;Isoform0042680;Isoform0043648;Isoform0045909;Isoform0046353;Isoform0046399;Isoform0047909;Isoform0049475;Isoform0049770;Isoform0051166;Isoform0053737;Isoform00…
GO:0044036	cell wall macromolecule metabolic process	28	128	7.51E-01	1.00E+00	Isoform0001189;Isoform0009712;Isoform0014046;Isoform0017603;Isoform0023311;Isoform0029634;Isoform0030061;Isoform0037188;Isoform0048882;Isoform0053681;Isoform0062406;Isoform0066433;Isoform0066651;Isoform0068556;Isoform0068660;Isoform0075126;Isoform0079866;Isoform0091302;Isoform0091535;Isoform0091761;Isoform0093338;Isoform0093505;Isoform0097982;Isoform0100358;Isoform0109745;Isoform0110188;Isoform01…
GO:0010212	response to ionizing radiation	10	48	7.51E-01	1.00E+00	Isoform0031213;Isoform0041063;Isoform0043683;Isoform0045247;Isoform0085228;Isoform0099520;Isoform0099988;Isoform0101909;Isoform0121021;Isoform0121773
GO:0061640	cytoskeleton-dependent cytokinesis	44	198	7.54E-01	1.00E+00	Isoform0002591;Isoform0007679;Isoform0009279;Isoform0011271;Isoform0014158;Isoform0017509;Isoform0021678;Isoform0026245;Isoform0030466;Isoform0031213;Isoform0037121;Isoform0047909;Isoform0049770;Isoform0052778;Isoform0053878;Isoform0055203;Isoform0059767;Isoform0059954;Isoform0071622;Isoform0072079;Isoform0072285;Isoform0073196;Isoform0073288;Isoform0076171;Isoform0081327;Isoform0082643;Isoform00…
GO:0055076	transition metal ion homeostasis	8	39	7.55E-01	1.00E+00	Isoform0017603;Isoform0027383;Isoform0073415;Isoform0087632;Isoform0096776;Isoform0100309;Isoform0100407;Isoform0108934
GO:0015893	drug transport	22	102	7.58E-01	1.00E+00	Isoform0008312;Isoform0017603;Isoform0031562;Isoform0036514;Isoform0037028;Isoform0057139;Isoform0065015;Isoform0068228;Isoform0068844;Isoform0070556;Isoform0071964;Isoform0072900;Isoform0072930;Isoform0085177;Isoform0089121;Isoform0095236;Isoform0096529;Isoform0101388;Isoform0108779;Isoform0113669;Isoform0124676;Isoform0128098
GO:0042493	response to drug	22	102	7.58E-01	1.00E+00	Isoform0008312;Isoform0017603;Isoform0031562;Isoform0036514;Isoform0037028;Isoform0057139;Isoform0065015;Isoform0068228;Isoform0068844;Isoform0070556;Isoform0071964;Isoform0072900;Isoform0072930;Isoform0085177;Isoform0089121;Isoform0095236;Isoform0096529;Isoform0101388;Isoform0108779;Isoform0113669;Isoform0124676;Isoform0128098
GO:0044085	cellular component biogenesis	191	827	7.60E-01	1.00E+00	Isoform0000012;Isoform0000022;Isoform0000258;Isoform0001708;Isoform0002848;Isoform0003153;Isoform0003217;Isoform0003583;Isoform0003741;Isoform0005281;Isoform0005581;Isoform0005784;Isoform0006900;Isoform0006916;Isoform0007041;Isoform0007753;Isoform0007820;Isoform0008223;Isoform0008569;Isoform0008908;Isoform0008972;Isoform0009279;Isoform0010007;Isoform0010095;Isoform0010112;Isoform0010730;Isoform00…
GO:0006739	NADP metabolic process	34	155	7.62E-01	1.00E+00	Isoform0000022;Isoform0001708;Isoform0003153;Isoform0005543;Isoform0005581;Isoform0006900;Isoform0007041;Isoform0007527;Isoform0007753;Isoform0007950;Isoform0008525;Isoform0008908;Isoform0010007;Isoform0012392;Isoform0015006;Isoform0020052;Isoform0020148;Isoform0022378;Isoform0033175;Isoform0036329;Isoform0040073;Isoform0040875;Isoform0043641;Isoform0047374;Isoform0049243;Isoform0049548;Isoform00…
GO:0006525	arginine metabolic process	9	44	7.65E-01	1.00E+00	Isoform0037234;Isoform0040933;Isoform0044966;Isoform0047098;Isoform0049900;Isoform0063045;Isoform0088914;Isoform0114266;Isoform0119880
GO:0000910	cytokinesis	44	199	7.66E-01	1.00E+00	Isoform0002591;Isoform0007679;Isoform0009279;Isoform0011271;Isoform0014158;Isoform0017509;Isoform0021678;Isoform0026245;Isoform0030466;Isoform0031213;Isoform0037121;Isoform0047909;Isoform0049770;Isoform0052778;Isoform0053878;Isoform0055203;Isoform0059767;Isoform0059954;Isoform0071622;Isoform0072079;Isoform0072285;Isoform0073196;Isoform0073288;Isoform0076171;Isoform0081327;Isoform0082643;Isoform00…
GO:0070727	cellular macromolecule localization	147	641	7.67E-01	1.00E+00	Isoform0000022;Isoform0001682;Isoform0003741;Isoform0005411;Isoform0005581;Isoform0005735;Isoform0006900;Isoform0007753;Isoform0008908;Isoform0010007;Isoform0012330;Isoform0013551;Isoform0013626;Isoform0018666;Isoform0020783;Isoform0022378;Isoform0024893;Isoform0025104;Isoform0033064;Isoform0036601;Isoform0036880;Isoform0036903;Isoform0039358;Isoform0041771;Isoform0042824;Isoform0043683;Isoform00…
GO:0060255	regulation of macromolecule metabolic process	462	1973	7.69E-01	1.00E+00	Isoform0000012;Isoform0000022;Isoform0000512;Isoform0000574;Isoform0000764;Isoform0000795;Isoform0001189;Isoform0001525;Isoform0002338;Isoform0002526;Isoform0002563;Isoform0002848;Isoform0003190;Isoform0003347;Isoform0003741;Isoform0003768;Isoform0004684;Isoform0005527;Isoform0005543;Isoform0005784;Isoform0006160;Isoform0006301;Isoform0006576;Isoform0006900;Isoform0006916;Isoform0006962;Isoform00…
GO:0055114	oxidation-reduction process	59	265	7.76E-01	1.00E+00	Isoform0000935;Isoform0001708;Isoform0002848;Isoform0003657;Isoform0003741;Isoform0005543;Isoform0005581;Isoform0006900;Isoform0006916;Isoform0007030;Isoform0007527;Isoform0007621;Isoform0010007;Isoform0010351;Isoform0010871;Isoform0012392;Isoform0014671;Isoform0015006;Isoform0020067;Isoform0022378;Isoform0025104;Isoform0027106;Isoform0030331;Isoform0032814;Isoform0040810;Isoform0042581;Isoform00…
GO:0006022	aminoglycan metabolic process	3	16	7.79E-01	1.00E+00	Isoform0009712;Isoform0016690;Isoform0119055
GO:1901606	alpha-amino acid catabolic process	3	16	7.79E-01	1.00E+00	Isoform0074380;Isoform0110816;Isoform0124550
GO:1902275	regulation of chromatin organization	3	16	7.79E-01	1.00E+00	Isoform0043683;Isoform0045247;Isoform0096174
GO:1903308	regulation of chromatin modification	3	16	7.79E-01	1.00E+00	Isoform0043683;Isoform0045247;Isoform0096174
GO:0080134	regulation of response to stress	15	72	7.80E-01	1.00E+00	Isoform0002866;Isoform0003347;Isoform0007371;Isoform0015702;Isoform0020826;Isoform0027010;Isoform0032828;Isoform0038722;Isoform0040237;Isoform0054345;Isoform0075079;Isoform0075851;Isoform0082351;Isoform0085388;Isoform0120026
GO:0040008	regulation of growth	19	90	7.80E-01	1.00E+00	Isoform0007679;Isoform0012187;Isoform0017970;Isoform0032923;Isoform0043683;Isoform0045247;Isoform0049770;Isoform0055250;Isoform0059488;Isoform0062640;Isoform0063428;Isoform0063801;Isoform0095907;Isoform0096908;Isoform0098341;Isoform0116285;Isoform0116427;Isoform0128428;Isoform0129448
GO:0007088	regulation of mitotic nuclear division	4	21	7.81E-01	1.00E+00	Isoform0041284;Isoform0056782;Isoform0076424;Isoform0126764
GO:0000041	transition metal ion transport	30	139	7.83E-01	1.00E+00	Isoform0001525;Isoform0001728;Isoform0011052;Isoform0016278;Isoform0017603;Isoform0018110;Isoform0021240;Isoform0024336;Isoform0026631;Isoform0027821;Isoform0028093;Isoform0028992;Isoform0038028;Isoform0040816;Isoform0045909;Isoform0046353;Isoform0053651;Isoform0066647;Isoform0073415;Isoform0087632;Isoform0096776;Isoform0098654;Isoform0100309;Isoform0100407;Isoform0108934;Isoform0115317;Isoform01…
GO:0006606	protein import into nucleus	2	11	7.83E-01	1.00E+00	Isoform0052331;Isoform0118662
GO:0009157	deoxyribonucleoside monophosphate biosynthetic process	2	11	7.83E-01	1.00E+00	Isoform0013086;Isoform0112072
GO:0009162	deoxyribonucleoside monophosphate metabolic process	2	11	7.83E-01	1.00E+00	Isoform0013086;Isoform0112072
GO:0009176	pyrimidine deoxyribonucleoside monophosphate metabolic process	2	11	7.83E-01	1.00E+00	Isoform0013086;Isoform0112072
GO:0009177	pyrimidine deoxyribonucleoside monophosphate biosynthetic process	2	11	7.83E-01	1.00E+00	Isoform0013086;Isoform0112072
GO:0034504	protein localization to nucleus	2	11	7.83E-01	1.00E+00	Isoform0052331;Isoform0118662
GO:0044744	protein targeting to nucleus	2	11	7.83E-01	1.00E+00	Isoform0052331;Isoform0118662
GO:0051170	nuclear import	2	11	7.83E-01	1.00E+00	Isoform0052331;Isoform0118662
GO:1902593	single-organism nuclear import	2	11	7.83E-01	1.00E+00	Isoform0052331;Isoform0118662
GO:0008380	RNA splicing	25	117	7.85E-01	1.00E+00	Isoform0020943;Isoform0024115;Isoform0029601;Isoform0031350;Isoform0038279;Isoform0047172;Isoform0057066;Isoform0057443;Isoform0058736;Isoform0065765;Isoform0069777;Isoform0074963;Isoform0079920;Isoform0084233;Isoform0087455;Isoform0089402;Isoform0101184;Isoform0102571;Isoform0109093;Isoform0109683;Isoform0112629;Isoform0122566;Isoform0123493;Isoform0125083;Isoform0127158
GO:0022406	membrane docking	5	26	7.86E-01	1.00E+00	Isoform0015068;Isoform0016921;Isoform0017051;Isoform0031139;Isoform0052712
GO:1901701	cellular response to oxygen-containing compound	89	396	7.90E-01	1.00E+00	Isoform0000022;Isoform0000536;Isoform0000656;Isoform0003741;Isoform0005581;Isoform0005849;Isoform0006900;Isoform0007753;Isoform0008908;Isoform0010007;Isoform0012931;Isoform0013551;Isoform0015702;Isoform0016268;Isoform0019073;Isoform0022378;Isoform0025104;Isoform0027908;Isoform0040309;Isoform0043470;Isoform0043683;Isoform0044839;Isoform0045247;Isoform0045505;Isoform0047490;Isoform0049095;Isoform00…
GO:0031347	regulation of defense response	12	59	7.93E-01	1.00E+00	Isoform0002866;Isoform0007371;Isoform0015702;Isoform0020826;Isoform0027010;Isoform0032828;Isoform0038722;Isoform0040237;Isoform0054345;Isoform0075851;Isoform0082351;Isoform0120026
GO:0006221	pyrimidine nucleotide biosynthetic process	28	131	7.94E-01	1.00E+00	Isoform0004684;Isoform0008569;Isoform0009689;Isoform0016571;Isoform0020016;Isoform0021699;Isoform0054199;Isoform0059286;Isoform0060638;Isoform0064690;Isoform0075247;Isoform0079992;Isoform0081077;Isoform0081104;Isoform0082432;Isoform0090310;Isoform0100228;Isoform0101926;Isoform0103408;Isoform0120670;Isoform0120965;Isoform0122508;Isoform0123160;Isoform0123723;Isoform0124057;Isoform0127426;Isoform01…
GO:0048522	positive regulation of cellular process	28	131	7.94E-01	1.00E+00	Isoform0013272;Isoform0019104;Isoform0023867;Isoform0024729;Isoform0041212;Isoform0043470;Isoform0047457;Isoform0062406;Isoform0065434;Isoform0070586;Isoform0071943;Isoform0073160;Isoform0073258;Isoform0093338;Isoform0094984;Isoform0096015;Isoform0097545;Isoform0098617;Isoform0099534;Isoform0100358;Isoform0101326;Isoform0108899;Isoform0115658;Isoform0122977;Isoform0124405;Isoform0124561;Isoform01…
GO:0010243	response to organonitrogen compound	30	140	7.96E-01	1.00E+00	Isoform0000022;Isoform0002282;Isoform0005581;Isoform0006900;Isoform0007753;Isoform0008908;Isoform0010007;Isoform0010233;Isoform0013551;Isoform0022378;Isoform0024065;Isoform0024607;Isoform0025032;Isoform0027406;Isoform0032880;Isoform0037587;Isoform0047374;Isoform0049548;Isoform0052897;Isoform0065925;Isoform0068354;Isoform0076874;Isoform0080700;Isoform0086671;Isoform0093707;Isoform0094462;Isoform01…
GO:0010646	regulation of cell communication	56	254	7.97E-01	1.00E+00	Isoform0000656;Isoform0005849;Isoform0012002;Isoform0012096;Isoform0012931;Isoform0015881;Isoform0020455;Isoform0020760;Isoform0025035;Isoform0030847;Isoform0042513;Isoform0043241;Isoform0043470;Isoform0046518;Isoform0049291;Isoform0054866;Isoform0054871;Isoform0055726;Isoform0059109;Isoform0061663;Isoform0062406;Isoform0063012;Isoform0065627;Isoform0066466;Isoform0068228;Isoform0070529;Isoform00…
GO:0009746	response to hexose	25	118	7.99E-01	1.00E+00	Isoform0003929;Isoform0004375;Isoform0005832;Isoform0020013;Isoform0022780;Isoform0037121;Isoform0043470;Isoform0046353;Isoform0047909;Isoform0053400;Isoform0056116;Isoform0056349;Isoform0065627;Isoform0072878;Isoform0076171;Isoform0085812;Isoform0090974;Isoform0094924;Isoform0097221;Isoform0097791;Isoform0101190;Isoform0102071;Isoform0110816;Isoform0114472;Isoform0125539
GO:0034284	response to monosaccharide	25	118	7.99E-01	1.00E+00	Isoform0003929;Isoform0004375;Isoform0005832;Isoform0020013;Isoform0022780;Isoform0037121;Isoform0043470;Isoform0046353;Isoform0047909;Isoform0053400;Isoform0056116;Isoform0056349;Isoform0065627;Isoform0072878;Isoform0076171;Isoform0085812;Isoform0090974;Isoform0094924;Isoform0097221;Isoform0097791;Isoform0101190;Isoform0102071;Isoform0110816;Isoform0114472;Isoform0125539
GO:0048511	rhythmic process	25	118	7.99E-01	1.00E+00	Isoform0017354;Isoform0019211;Isoform0020052;Isoform0041316;Isoform0058099;Isoform0059392;Isoform0068304;Isoform0070680;Isoform0073094;Isoform0079337;Isoform0080308;Isoform0092385;Isoform0093050;Isoform0094230;Isoform0094673;Isoform0095945;Isoform0096421;Isoform0101909;Isoform0103133;Isoform0112539;Isoform0122236;Isoform0124524;Isoform0124550;Isoform0125119;Isoform0128977
GO:0006730	one-carbon metabolic process	13	64	8.01E-01	1.00E+00	Isoform0014333;Isoform0030951;Isoform0037135;Isoform0041123;Isoform0049025;Isoform0049860;Isoform0057110;Isoform0059795;Isoform0071876;Isoform0097791;Isoform0119569;Isoform0124550;Isoform0124932
GO:0072528	pyrimidine-containing compound biosynthetic process	29	136	8.02E-01	1.00E+00	Isoform0004684;Isoform0008569;Isoform0009689;Isoform0016571;Isoform0020016;Isoform0021699;Isoform0054199;Isoform0059286;Isoform0060638;Isoform0061251;Isoform0064690;Isoform0075247;Isoform0079992;Isoform0081077;Isoform0081104;Isoform0082432;Isoform0090310;Isoform0100228;Isoform0101926;Isoform0103408;Isoform0120670;Isoform0120965;Isoform0122508;Isoform0123160;Isoform0123723;Isoform0124057;Isoform01…
GO:0006694	steroid biosynthetic process	31	145	8.04E-01	1.00E+00	Isoform0007820;Isoform0010861;Isoform0012392;Isoform0015291;Isoform0018260;Isoform0019803;Isoform0023079;Isoform0023482;Isoform0023807;Isoform0027485;Isoform0028235;Isoform0037121;Isoform0038831;Isoform0040237;Isoform0043259;Isoform0047909;Isoform0051413;Isoform0055651;Isoform0058404;Isoform0058864;Isoform0066433;Isoform0076171;Isoform0090974;Isoform0094924;Isoform0099648;Isoform0101190;Isoform01…
GO:0009108	coenzyme biosynthetic process	50	229	8.08E-01	1.00E+00	Isoform0011873;Isoform0012398;Isoform0013086;Isoform0015378;Isoform0017905;Isoform0024502;Isoform0025731;Isoform0027447;Isoform0031790;Isoform0032204;Isoform0041546;Isoform0042700;Isoform0043758;Isoform0045370;Isoform0047806;Isoform0050767;Isoform0053491;Isoform0057218;Isoform0057457;Isoform0059603;Isoform0069438;Isoform0077665;Isoform0081532;Isoform0086217;Isoform0086659;Isoform0092877;Isoform00…
GO:0016072	rRNA metabolic process	61	277	8.08E-01	1.00E+00	Isoform0000022;Isoform0002848;Isoform0003153;Isoform0005581;Isoform0005784;Isoform0006900;Isoform0006916;Isoform0007041;Isoform0007527;Isoform0007753;Isoform0008908;Isoform0010007;Isoform0012392;Isoform0015006;Isoform0020052;Isoform0020067;Isoform0020558;Isoform0022378;Isoform0023002;Isoform0024491;Isoform0029506;Isoform0032860;Isoform0038763;Isoform0038859;Isoform0041225;Isoform0041522;Isoform00…
GO:0006026	aminoglycan catabolic process	1	6	8.08E-01	1.00E+00	Isoform0009712
GO:0006085	acetyl-CoA biosynthetic process	1	6	8.08E-01	1.00E+00	Isoform0015378
GO:0006598	polyamine catabolic process	1	6	8.08E-01	1.00E+00	Isoform0101333
GO:0007127	meiosis I	1	6	8.08E-01	1.00E+00	Isoform0031213
GO:0015669	gas transport	1	6	8.08E-01	1.00E+00	Isoform0000787
GO:0015717	triose phosphate transport	1	6	8.08E-01	1.00E+00	Isoform0057375
GO:0035384	thioester biosynthetic process	1	6	8.08E-01	1.00E+00	Isoform0015378
GO:0042181	ketone biosynthetic process	1	6	8.08E-01	1.00E+00	Isoform0012398
GO:0051173	positive regulation of nitrogen compound metabolic process	1	6	8.08E-01	1.00E+00	Isoform0010273
GO:0071616	acyl-CoA biosynthetic process	1	6	8.08E-01	1.00E+00	Isoform0015378
GO:1901663	quinone biosynthetic process	1	6	8.08E-01	1.00E+00	Isoform0012398
GO:0009685	gibberellin metabolic process	4	22	8.13E-01	1.00E+00	Isoform0043470;Isoform0054520;Isoform0124458;Isoform0124578
GO:0016101	diterpenoid metabolic process	4	22	8.13E-01	1.00E+00	Isoform0043470;Isoform0054520;Isoform0124458;Isoform0124578
GO:0007010	cytoskeleton organization	86	386	8.13E-01	1.00E+00	Isoform0002712;Isoform0008053;Isoform0009035;Isoform0013841;Isoform0018061;Isoform0018938;Isoform0020254;Isoform0026631;Isoform0027827;Isoform0028093;Isoform0028686;Isoform0028992;Isoform0029184;Isoform0030466;Isoform0031466;Isoform0037188;Isoform0038028;Isoform0038604;Isoform0038616;Isoform0040288;Isoform0042680;Isoform0043606;Isoform0043683;Isoform0045247;Isoform0045909;Isoform0046399;Isoform00…
GO:0001738	morphogenesis of a polarized epithelium	5	27	8.14E-01	1.00E+00	Isoform0030466;Isoform0046399;Isoform0052778;Isoform0082643;Isoform0102981
GO:0009085	lysine biosynthetic process	3	17	8.14E-01	1.00E+00	Isoform0038608;Isoform0114069;Isoform0126683
GO:0009965	leaf morphogenesis	3	17	8.14E-01	1.00E+00	Isoform0020760;Isoform0043683;Isoform0045247
GO:0048366	leaf development	3	17	8.14E-01	1.00E+00	Isoform0020760;Isoform0043683;Isoform0045247
GO:0006461	protein complex assembly	101	451	8.15E-01	1.00E+00	Isoform0000012;Isoform0000022;Isoform0001708;Isoform0002848;Isoform0003153;Isoform0003217;Isoform0003583;Isoform0003741;Isoform0005581;Isoform0005784;Isoform0006900;Isoform0006916;Isoform0007041;Isoform0007753;Isoform0008223;Isoform0008908;Isoform0008972;Isoform0009279;Isoform0010007;Isoform0010112;Isoform0010730;Isoform0010871;Isoform0011319;Isoform0011496;Isoform0011548;Isoform0012330;Isoform00…
GO:0043604	amide biosynthetic process	148	653	8.15E-01	1.00E+00	Isoform0000378;Isoform0001244;Isoform0002383;Isoform0003423;Isoform0004066;Isoform0007041;Isoform0007753;Isoform0007991;Isoform0008642;Isoform0008644;Isoform0008908;Isoform0010341;Isoform0010660;Isoform0011873;Isoform0012099;Isoform0012209;Isoform0012558;Isoform0013086;Isoform0016552;Isoform0017374;Isoform0018885;Isoform0019727;Isoform0020052;Isoform0020941;Isoform0022300;Isoform0023697;Isoform00…
GO:0015696	ammonium transport	6	32	8.18E-01	1.00E+00	Isoform0015239;Isoform0016814;Isoform0023549;Isoform0025884;Isoform0027679;Isoform0123887
GO:0006865	amino acid transport	18	88	8.21E-01	1.00E+00	Isoform0007062;Isoform0011448;Isoform0018370;Isoform0018666;Isoform0021726;Isoform0023275;Isoform0046399;Isoform0062364;Isoform0077934;Isoform0079981;Isoform0081428;Isoform0092567;Isoform0093348;Isoform0094462;Isoform0103535;Isoform0117286;Isoform0117823;Isoform0128452
GO:0006575	cellular modified amino acid metabolic process	30	142	8.21E-01	1.00E+00	Isoform0006178;Isoform0008549;Isoform0011873;Isoform0013086;Isoform0020943;Isoform0024115;Isoform0024328;Isoform0026389;Isoform0027220;Isoform0030912;Isoform0031790;Isoform0041590;Isoform0042188;Isoform0042700;Isoform0043758;Isoform0047806;Isoform0053491;Isoform0059603;Isoform0069438;Isoform0077406;Isoform0096313;Isoform0097365;Isoform0097772;Isoform0099243;Isoform0112112;Isoform0112629;Isoform01…
GO:0006537	glutamate biosynthetic process	7	37	8.22E-01	1.00E+00	Isoform0107126;Isoform0108887;Isoform0109960;Isoform0110394;Isoform0110798;Isoform0110817;Isoform0110931
GO:0015994	chlorophyll metabolic process	7	37	8.22E-01	1.00E+00	Isoform0016010;Isoform0018364;Isoform0026771;Isoform0059075;Isoform0065279;Isoform0118473;Isoform0120950
GO:0051193	regulation of cofactor metabolic process	7	37	8.22E-01	1.00E+00	Isoform0016010;Isoform0018364;Isoform0026771;Isoform0059075;Isoform0065279;Isoform0118473;Isoform0120950
GO:0090056	regulation of chlorophyll metabolic process	7	37	8.22E-01	1.00E+00	Isoform0016010;Isoform0018364;Isoform0026771;Isoform0059075;Isoform0065279;Isoform0118473;Isoform0120950
GO:1901401	regulation of tetrapyrrole metabolic process	7	37	8.22E-01	1.00E+00	Isoform0016010;Isoform0018364;Isoform0026771;Isoform0059075;Isoform0065279;Isoform0118473;Isoform0120950
GO:0080090	regulation of primary metabolic process	267	1162	8.23E-01	1.00E+00	Isoform0000012;Isoform0000022;Isoform0000574;Isoform0000764;Isoform0000795;Isoform0002253;Isoform0002338;Isoform0002848;Isoform0003741;Isoform0005527;Isoform0005543;Isoform0005784;Isoform0006160;Isoform0006301;Isoform0006576;Isoform0006900;Isoform0006916;Isoform0007041;Isoform0007679;Isoform0007753;Isoform0008216;Isoform0008479;Isoform0008908;Isoform0009279;Isoform0010007;Isoform0012080;Isoform00…
GO:0032844	regulation of homeostatic process	8	42	8.26E-01	1.00E+00	Isoform0031213;Isoform0041063;Isoform0043683;Isoform0045247;Isoform0085228;Isoform0099520;Isoform0121021;Isoform0121773
GO:0070271	protein complex biogenesis	101	453	8.28E-01	1.00E+00	Isoform0000012;Isoform0000022;Isoform0001708;Isoform0002848;Isoform0003153;Isoform0003217;Isoform0003583;Isoform0003741;Isoform0005581;Isoform0005784;Isoform0006900;Isoform0006916;Isoform0007041;Isoform0007753;Isoform0008223;Isoform0008908;Isoform0008972;Isoform0009279;Isoform0010007;Isoform0010112;Isoform0010730;Isoform0010871;Isoform0011319;Isoform0011496;Isoform0011548;Isoform0012330;Isoform00…
GO:0044282	small molecule catabolic process	52	240	8.29E-01	1.00E+00	Isoform0011224;Isoform0015763;Isoform0024039;Isoform0030866;Isoform0031475;Isoform0036601;Isoform0039358;Isoform0039766;Isoform0040846;Isoform0042377;Isoform0042618;Isoform0045716;Isoform0045970;Isoform0048278;Isoform0053020;Isoform0054105;Isoform0060010;Isoform0060756;Isoform0062075;Isoform0064171;Isoform0068797;Isoform0068879;Isoform0069124;Isoform0069931;Isoform0072498;Isoform0074380;Isoform00…
GO:0022607	cellular component assembly	126	561	8.30E-01	1.00E+00	Isoform0000012;Isoform0000022;Isoform0000258;Isoform0001708;Isoform0002848;Isoform0003153;Isoform0003217;Isoform0003583;Isoform0003741;Isoform0005581;Isoform0005784;Isoform0006900;Isoform0006916;Isoform0007041;Isoform0007753;Isoform0007820;Isoform0008223;Isoform0008569;Isoform0008908;Isoform0008972;Isoform0009279;Isoform0010007;Isoform0010112;Isoform0010730;Isoform0010871;Isoform0011319;Isoform00…
GO:0006351	transcription, DNA-templated	170	750	8.31E-01	1.00E+00	Isoform0000456;Isoform0000574;Isoform0000764;Isoform0000795;Isoform0002253;Isoform0002848;Isoform0003741;Isoform0005662;Isoform0006592;Isoform0006916;Isoform0007041;Isoform0007753;Isoform0008908;Isoform0011542;Isoform0012080;Isoform0013102;Isoform0013178;Isoform0013533;Isoform0014945;Isoform0015821;Isoform0017619;Isoform0018402;Isoform0018871;Isoform0020052;Isoform0020067;Isoform0020943;Isoform00…
GO:0009914	hormone transport	49	227	8.31E-01	1.00E+00	Isoform0006982;Isoform0010095;Isoform0010275;Isoform0012917;Isoform0016052;Isoform0022604;Isoform0024510;Isoform0028828;Isoform0030466;Isoform0037121;Isoform0038831;Isoform0044865;Isoform0046399;Isoform0047909;Isoform0052778;Isoform0059239;Isoform0061025;Isoform0061380;Isoform0068228;Isoform0069521;Isoform0071964;Isoform0072609;Isoform0076171;Isoform0078541;Isoform0082351;Isoform0082643;Isoform00…
GO:0044712	single-organism catabolic process	59	271	8.32E-01	1.00E+00	Isoform0011224;Isoform0015763;Isoform0024039;Isoform0030866;Isoform0031475;Isoform0036601;Isoform0039358;Isoform0039766;Isoform0040846;Isoform0042377;Isoform0042618;Isoform0045349;Isoform0045716;Isoform0045970;Isoform0048278;Isoform0053020;Isoform0054105;Isoform0056387;Isoform0060010;Isoform0060756;Isoform0061537;Isoform0062075;Isoform0064171;Isoform0068783;Isoform0068797;Isoform0068879;Isoform00…
GO:0006672	ceramide metabolic process	13	66	8.36E-01	1.00E+00	Isoform0032769;Isoform0072768;Isoform0079338;Isoform0082615;Isoform0085941;Isoform0086988;Isoform0089156;Isoform0091017;Isoform0091051;Isoform0091715;Isoform0091810;Isoform0092941;Isoform0101406
GO:0006677	glycosylceramide metabolic process	13	66	8.36E-01	1.00E+00	Isoform0032769;Isoform0072768;Isoform0079338;Isoform0082615;Isoform0085941;Isoform0086988;Isoform0089156;Isoform0091017;Isoform0091051;Isoform0091715;Isoform0091810;Isoform0092941;Isoform0101406
GO:0006678	glucosylceramide metabolic process	13	66	8.36E-01	1.00E+00	Isoform0032769;Isoform0072768;Isoform0079338;Isoform0082615;Isoform0085941;Isoform0086988;Isoform0089156;Isoform0091017;Isoform0091051;Isoform0091715;Isoform0091810;Isoform0092941;Isoform0101406
GO:0006687	glycosphingolipid metabolic process	13	66	8.36E-01	1.00E+00	Isoform0032769;Isoform0072768;Isoform0079338;Isoform0082615;Isoform0085941;Isoform0086988;Isoform0089156;Isoform0091017;Isoform0091051;Isoform0091715;Isoform0091810;Isoform0092941;Isoform0101406
GO:0051187	cofactor catabolic process	10	52	8.36E-01	1.00E+00	Isoform0009453;Isoform0019796;Isoform0027383;Isoform0028977;Isoform0029099;Isoform0036587;Isoform0056352;Isoform0066499;Isoform0098896;Isoform0101151
GO:0015865	purine nucleotide transport	5	28	8.39E-01	1.00E+00	Isoform0017550;Isoform0030466;Isoform0052778;Isoform0082643;Isoform0102981
GO:0044770	cell cycle phase transition	5	28	8.39E-01	1.00E+00	Isoform0009279;Isoform0021678;Isoform0026245;Isoform0037934;Isoform0118982
GO:0044772	mitotic cell cycle phase transition	5	28	8.39E-01	1.00E+00	Isoform0009279;Isoform0021678;Isoform0026245;Isoform0037934;Isoform0118982
GO:1901987	regulation of cell cycle phase transition	5	28	8.39E-01	1.00E+00	Isoform0009279;Isoform0021678;Isoform0026245;Isoform0037934;Isoform0118982
GO:1901990	regulation of mitotic cell cycle phase transition	5	28	8.39E-01	1.00E+00	Isoform0009279;Isoform0021678;Isoform0026245;Isoform0037934;Isoform0118982
GO:0006835	dicarboxylic acid transport	4	23	8.40E-01	1.00E+00	Isoform0007062;Isoform0018370;Isoform0115020;Isoform0117286
GO:0007067	mitotic nuclear division	4	23	8.40E-01	1.00E+00	Isoform0041284;Isoform0056782;Isoform0076424;Isoform0126764
GO:0014070	response to organic cyclic compound	64	294	8.41E-01	1.00E+00	Isoform0000022;Isoform0005581;Isoform0006900;Isoform0007753;Isoform0008908;Isoform0010007;Isoform0010273;Isoform0013551;Isoform0014001;Isoform0015763;Isoform0022378;Isoform0024039;Isoform0024607;Isoform0029601;Isoform0031350;Isoform0037214;Isoform0038279;Isoform0038831;Isoform0045282;Isoform0047172;Isoform0049548;Isoform0052897;Isoform0057066;Isoform0057825;Isoform0059767;Isoform0060816;Isoform00…
GO:0006913	nucleocytoplasmic transport	17	85	8.43E-01	1.00E+00	Isoform0001682;Isoform0036903;Isoform0043683;Isoform0045247;Isoform0046025;Isoform0052331;Isoform0057101;Isoform0060303;Isoform0061267;Isoform0062244;Isoform0080938;Isoform0086220;Isoform0088329;Isoform0099647;Isoform0103071;Isoform0118662;Isoform0120670
GO:0051169	nuclear transport	17	85	8.43E-01	1.00E+00	Isoform0001682;Isoform0036903;Isoform0043683;Isoform0045247;Isoform0046025;Isoform0052331;Isoform0057101;Isoform0060303;Isoform0061267;Isoform0062244;Isoform0080938;Isoform0086220;Isoform0088329;Isoform0099647;Isoform0103071;Isoform0118662;Isoform0120670
GO:0006083	acetate metabolic process	3	18	8.45E-01	1.00E+00	Isoform0037999;Isoform0060336;Isoform0062763
GO:0009063	cellular amino acid catabolic process	3	18	8.45E-01	1.00E+00	Isoform0074380;Isoform0110816;Isoform0124550
GO:0010016	shoot system morphogenesis	3	18	8.45E-01	1.00E+00	Isoform0020760;Isoform0043683;Isoform0045247
GO:0009832	plant-type cell wall biogenesis	12	62	8.46E-01	1.00E+00	Isoform0023311;Isoform0037121;Isoform0047909;Isoform0066651;Isoform0068556;Isoform0076171;Isoform0079866;Isoform0090974;Isoform0091302;Isoform0091761;Isoform0094924;Isoform0125539
GO:0006417	regulation of translation	38	180	8.47E-01	1.00E+00	Isoform0007041;Isoform0007753;Isoform0008908;Isoform0017374;Isoform0020052;Isoform0023697;Isoform0023846;Isoform0024810;Isoform0030148;Isoform0041316;Isoform0045642;Isoform0058577;Isoform0059154;Isoform0068304;Isoform0070680;Isoform0073094;Isoform0073933;Isoform0078545;Isoform0078797;Isoform0079337;Isoform0082133;Isoform0086704;Isoform0089451;Isoform0093050;Isoform0094230;Isoform0094673;Isoform00…
GO:0034248	regulation of cellular amide metabolic process	38	180	8.47E-01	1.00E+00	Isoform0007041;Isoform0007753;Isoform0008908;Isoform0017374;Isoform0020052;Isoform0023697;Isoform0023846;Isoform0024810;Isoform0030148;Isoform0041316;Isoform0045642;Isoform0058577;Isoform0059154;Isoform0068304;Isoform0070680;Isoform0073094;Isoform0073933;Isoform0078545;Isoform0078797;Isoform0079337;Isoform0082133;Isoform0086704;Isoform0089451;Isoform0093050;Isoform0094230;Isoform0094673;Isoform00…
GO:0009863	salicylic acid mediated signaling pathway	18	90	8.49E-01	1.00E+00	Isoform0000022;Isoform0005581;Isoform0006900;Isoform0007753;Isoform0008908;Isoform0010007;Isoform0013551;Isoform0022378;Isoform0049548;Isoform0052897;Isoform0057825;Isoform0066125;Isoform0070135;Isoform0072208;Isoform0072987;Isoform0076874;Isoform0082351;Isoform0086969
GO:0071446	cellular response to salicylic acid stimulus	18	90	8.49E-01	1.00E+00	Isoform0000022;Isoform0005581;Isoform0006900;Isoform0007753;Isoform0008908;Isoform0010007;Isoform0013551;Isoform0022378;Isoform0049548;Isoform0052897;Isoform0057825;Isoform0066125;Isoform0070135;Isoform0072208;Isoform0072987;Isoform0076874;Isoform0082351;Isoform0086969
GO:0072527	pyrimidine-containing compound metabolic process	33	158	8.50E-01	1.00E+00	Isoform0004684;Isoform0008569;Isoform0009689;Isoform0016571;Isoform0020016;Isoform0021699;Isoform0047374;Isoform0054199;Isoform0059286;Isoform0060638;Isoform0061251;Isoform0064690;Isoform0075247;Isoform0079992;Isoform0081077;Isoform0081104;Isoform0082432;Isoform0087592;Isoform0090310;Isoform0100228;Isoform0101926;Isoform0103408;Isoform0118542;Isoform0120670;Isoform0120965;Isoform0122508;Isoform01…
GO:0009310	amine catabolic process	1	7	8.55E-01	1.00E+00	Isoform0101333
GO:0009403	toxin biosynthetic process	1	7	8.55E-01	1.00E+00	Isoform0010273
GO:0009700	indole phytoalexin biosynthetic process	1	7	8.55E-01	1.00E+00	Isoform0010273
GO:0042402	cellular biogenic amine catabolic process	1	7	8.55E-01	1.00E+00	Isoform0101333
GO:0046217	indole phytoalexin metabolic process	1	7	8.55E-01	1.00E+00	Isoform0010273
GO:0052314	phytoalexin metabolic process	1	7	8.55E-01	1.00E+00	Isoform0010273
GO:0052315	phytoalexin biosynthetic process	1	7	8.55E-01	1.00E+00	Isoform0010273
GO:1901136	carbohydrate derivative catabolic process	1	7	8.55E-01	1.00E+00	Isoform0009712
GO:0006220	pyrimidine nucleotide metabolic process	28	136	8.55E-01	1.00E+00	Isoform0004684;Isoform0008569;Isoform0009689;Isoform0016571;Isoform0020016;Isoform0021699;Isoform0054199;Isoform0059286;Isoform0060638;Isoform0064690;Isoform0075247;Isoform0079992;Isoform0081077;Isoform0081104;Isoform0082432;Isoform0090310;Isoform0100228;Isoform0101926;Isoform0103408;Isoform0120670;Isoform0120965;Isoform0122508;Isoform0123160;Isoform0123723;Isoform0124057;Isoform0127426;Isoform01…
GO:0009814	defense response, incompatible interaction	28	136	8.55E-01	1.00E+00	Isoform0001749;Isoform0005411;Isoform0007550;Isoform0010223;Isoform0011448;Isoform0015702;Isoform0020826;Isoform0027674;Isoform0032828;Isoform0038722;Isoform0043429;Isoform0054345;Isoform0060984;Isoform0063520;Isoform0065627;Isoform0066572;Isoform0070262;Isoform0072878;Isoform0073772;Isoform0082351;Isoform0094246;Isoform0094462;Isoform0098642;Isoform0103535;Isoform0103703;Isoform0108263;Isoform01…
GO:0065003	macromolecular complex assembly	108	488	8.57E-01	1.00E+00	Isoform0000012;Isoform0000022;Isoform0001708;Isoform0002848;Isoform0003153;Isoform0003217;Isoform0003583;Isoform0003741;Isoform0005581;Isoform0005784;Isoform0006900;Isoform0006916;Isoform0007041;Isoform0007753;Isoform0008223;Isoform0008569;Isoform0008908;Isoform0008972;Isoform0009279;Isoform0010007;Isoform0010112;Isoform0010730;Isoform0010871;Isoform0011319;Isoform0011496;Isoform0011548;Isoform00…
GO:0002239	response to oomycetes	2	13	8.57E-01	1.00E+00	Isoform0042513;Isoform0093707
GO:0006573	valine metabolic process	2	13	8.57E-01	1.00E+00	Isoform0024684;Isoform0097906
GO:0010769	regulation of cell morphogenesis involved in differentiation	2	13	8.57E-01	1.00E+00	Isoform0042470;Isoform0129413
GO:0016117	carotenoid biosynthetic process	2	13	8.57E-01	1.00E+00	Isoform0019073;Isoform0076538
GO:0060284	regulation of cell development	2	13	8.57E-01	1.00E+00	Isoform0042470;Isoform0129413
GO:0060918	auxin transport	48	226	8.60E-01	1.00E+00	Isoform0006982;Isoform0010095;Isoform0010275;Isoform0012917;Isoform0016052;Isoform0022604;Isoform0024510;Isoform0028828;Isoform0030466;Isoform0037121;Isoform0038831;Isoform0044865;Isoform0046399;Isoform0047909;Isoform0052778;Isoform0059239;Isoform0061025;Isoform0061380;Isoform0068228;Isoform0069521;Isoform0071964;Isoform0072609;Isoform0076171;Isoform0078541;Isoform0082643;Isoform0090574;Isoform00…
GO:0006403	RNA localization	15	77	8.61E-01	1.00E+00	Isoform0001682;Isoform0036903;Isoform0043683;Isoform0045247;Isoform0046025;Isoform0057101;Isoform0060303;Isoform0061267;Isoform0062244;Isoform0080938;Isoform0086220;Isoform0088329;Isoform0099647;Isoform0103071;Isoform0120670
GO:0050657	nucleic acid transport	15	77	8.61E-01	1.00E+00	Isoform0001682;Isoform0036903;Isoform0043683;Isoform0045247;Isoform0046025;Isoform0057101;Isoform0060303;Isoform0061267;Isoform0062244;Isoform0080938;Isoform0086220;Isoform0088329;Isoform0099647;Isoform0103071;Isoform0120670
GO:0050658	RNA transport	15	77	8.61E-01	1.00E+00	Isoform0001682;Isoform0036903;Isoform0043683;Isoform0045247;Isoform0046025;Isoform0057101;Isoform0060303;Isoform0061267;Isoform0062244;Isoform0080938;Isoform0086220;Isoform0088329;Isoform0099647;Isoform0103071;Isoform0120670
GO:0051236	establishment of RNA localization	15	77	8.61E-01	1.00E+00	Isoform0001682;Isoform0036903;Isoform0043683;Isoform0045247;Isoform0046025;Isoform0057101;Isoform0060303;Isoform0061267;Isoform0062244;Isoform0080938;Isoform0086220;Isoform0088329;Isoform0099647;Isoform0103071;Isoform0120670
GO:0044763	single-organism cellular process	2770	11662	8.61E-01	1.00E+00	Isoform0000012;Isoform0000022;Isoform0000086;Isoform0000244;Isoform0000512;Isoform0000536;Isoform0000574;Isoform0000656;Isoform0000735;Isoform0000787;Isoform0000791;Isoform0000822;Isoform0000829;Isoform0000935;Isoform0001050;Isoform0001189;Isoform0001244;Isoform0001437;Isoform0001525;Isoform0001698;Isoform0001708;Isoform0001728;Isoform0001749;Isoform0002036;Isoform0002097;Isoform0002192;Isoform00…
Isoform0102981;Isoform0102982;Isoform0103071;Isoform0103133;Isoform0103135;Isoform0103169;Isoform0103171;Isoform0103175;Isoform0103189;Isoform0103215;Isoform0103230;Isoform0103238;Isoform0103272;Isoform0103304;Isoform0103315;Isoform0103408;Isoform0103436;Isoform0103531;Isoform0103535;Isoform0103560;Isoform0103607;Isoform0103668;Isoform0103686;Isoform0103703;Isoform0103716;Isoform0103744;Isoform01…
GO:0002009	morphogenesis of an epithelium	6	34	8.61E-01	1.00E+00	Isoform0014300;Isoform0030466;Isoform0046399;Isoform0052778;Isoform0082643;Isoform0102981
GO:0048729	tissue morphogenesis	6	34	8.61E-01	1.00E+00	Isoform0014300;Isoform0030466;Isoform0046399;Isoform0052778;Isoform0082643;Isoform0102981
GO:0009894	regulation of catabolic process	7	39	8.62E-01	1.00E+00	Isoform0049770;Isoform0085174;Isoform0095907;Isoform0096908;Isoform0098341;Isoform0124852;Isoform0129448
GO:0022618	ribonucleoprotein complex assembly	4	24	8.64E-01	1.00E+00	Isoform0045642;Isoform0089451;Isoform0101184;Isoform0109557
GO:0051783	regulation of nuclear division	4	24	8.64E-01	1.00E+00	Isoform0041284;Isoform0056782;Isoform0076424;Isoform0126764
GO:0071826	ribonucleoprotein complex subunit organization	4	24	8.64E-01	1.00E+00	Isoform0045642;Isoform0089451;Isoform0101184;Isoform0109557
GO:0006401	RNA catabolic process	32	155	8.64E-01	1.00E+00	Isoform0016268;Isoform0038859;Isoform0044561;Isoform0049490;Isoform0052823;Isoform0053132;Isoform0066101;Isoform0068660;Isoform0070529;Isoform0070691;Isoform0073060;Isoform0080518;Isoform0085131;Isoform0090814;Isoform0091534;Isoform0092438;Isoform0092607;Isoform0093006;Isoform0094574;Isoform0097162;Isoform0097982;Isoform0098727;Isoform0100456;Isoform0101967;Isoform0102379;Isoform0106662;Isoform01…
GO:0009908	flower development	60	280	8.68E-01	1.00E+00	Isoform0001638;Isoform0003190;Isoform0003288;Isoform0003347;Isoform0007820;Isoform0010969;Isoform0018260;Isoform0028775;Isoform0029601;Isoform0031350;Isoform0031499;Isoform0031851;Isoform0043683;Isoform0044020;Isoform0044777;Isoform0045247;Isoform0045908;Isoform0047172;Isoform0057066;Isoform0058404;Isoform0061025;Isoform0064309;Isoform0065765;Isoform0067897;Isoform0068228;Isoform0071964;Isoform00…
GO:0009064	glutamine family amino acid metabolic process	59	276	8.70E-01	1.00E+00	Isoform0000829;Isoform0001244;Isoform0010341;Isoform0011707;Isoform0016571;Isoform0019727;Isoform0021250;Isoform0022300;Isoform0027309;Isoform0028046;Isoform0030893;Isoform0032393;Isoform0036427;Isoform0037234;Isoform0038058;Isoform0040933;Isoform0044966;Isoform0046045;Isoform0046133;Isoform0047098;Isoform0048139;Isoform0049776;Isoform0049900;Isoform0052673;Isoform0052801;Isoform0052858;Isoform00…
GO:0090567	reproductive shoot system development	87	399	8.71E-01	1.00E+00	Isoform0001638;Isoform0003190;Isoform0003288;Isoform0003347;Isoform0007820;Isoform0010969;Isoform0018260;Isoform0022584;Isoform0027039;Isoform0028775;Isoform0029601;Isoform0031350;Isoform0031499;Isoform0031851;Isoform0032055;Isoform0043683;Isoform0044020;Isoform0044777;Isoform0045247;Isoform0045908;Isoform0047172;Isoform0057066;Isoform0058404;Isoform0061025;Isoform0062676;Isoform0064171;Isoform00…
GO:0009311	oligosaccharide metabolic process	51	241	8.73E-01	1.00E+00	Isoform0000656;Isoform0004375;Isoform0005849;Isoform0006900;Isoform0012392;Isoform0018780;Isoform0018795;Isoform0022378;Isoform0024328;Isoform0032993;Isoform0033175;Isoform0040875;Isoform0042312;Isoform0043641;Isoform0045349;Isoform0046283;Isoform0046822;Isoform0047374;Isoform0049243;Isoform0050797;Isoform0052131;Isoform0052568;Isoform0053405;Isoform0054776;Isoform0056387;Isoform0056718;Isoform00…
GO:0042545	cell wall modification	12	64	8.76E-01	1.00E+00	Isoform0007092;Isoform0008479;Isoform0024657;Isoform0040928;Isoform0050164;Isoform0050910;Isoform0053891;Isoform0059091;Isoform0066554;Isoform0068893;Isoform0070943;Isoform0082376
GO:0009751	response to salicylic acid	19	97	8.78E-01	1.00E+00	Isoform0000022;Isoform0005581;Isoform0006900;Isoform0007753;Isoform0008908;Isoform0010007;Isoform0013551;Isoform0022378;Isoform0049548;Isoform0052897;Isoform0057825;Isoform0066125;Isoform0067091;Isoform0070135;Isoform0072208;Isoform0072987;Isoform0076874;Isoform0082351;Isoform0086969
GO:0043473	pigmentation	29	143	8.79E-01	1.00E+00	Isoform0007820;Isoform0018260;Isoform0033307;Isoform0037121;Isoform0038831;Isoform0041066;Isoform0042680;Isoform0043648;Isoform0046399;Isoform0047909;Isoform0049475;Isoform0053737;Isoform0056116;Isoform0068228;Isoform0071964;Isoform0076171;Isoform0090574;Isoform0090974;Isoform0094924;Isoform0095769;Isoform0096529;Isoform0101388;Isoform0110795;Isoform0114359;Isoform0116122;Isoform0118321;Isoform01…
GO:0043476	pigment accumulation	29	143	8.79E-01	1.00E+00	Isoform0007820;Isoform0018260;Isoform0033307;Isoform0037121;Isoform0038831;Isoform0041066;Isoform0042680;Isoform0043648;Isoform0046399;Isoform0047909;Isoform0049475;Isoform0053737;Isoform0056116;Isoform0068228;Isoform0071964;Isoform0076171;Isoform0090574;Isoform0090974;Isoform0094924;Isoform0095769;Isoform0096529;Isoform0101388;Isoform0110795;Isoform0114359;Isoform0116122;Isoform0118321;Isoform01…
GO:0043478	pigment accumulation in response to UV light	29	143	8.79E-01	1.00E+00	Isoform0007820;Isoform0018260;Isoform0033307;Isoform0037121;Isoform0038831;Isoform0041066;Isoform0042680;Isoform0043648;Isoform0046399;Isoform0047909;Isoform0049475;Isoform0053737;Isoform0056116;Isoform0068228;Isoform0071964;Isoform0076171;Isoform0090574;Isoform0090974;Isoform0094924;Isoform0095769;Isoform0096529;Isoform0101388;Isoform0110795;Isoform0114359;Isoform0116122;Isoform0118321;Isoform01…
GO:0043479	pigment accumulation in tissues in response to UV light	29	143	8.79E-01	1.00E+00	Isoform0007820;Isoform0018260;Isoform0033307;Isoform0037121;Isoform0038831;Isoform0041066;Isoform0042680;Isoform0043648;Isoform0046399;Isoform0047909;Isoform0049475;Isoform0053737;Isoform0056116;Isoform0068228;Isoform0071964;Isoform0076171;Isoform0090574;Isoform0090974;Isoform0094924;Isoform0095769;Isoform0096529;Isoform0101388;Isoform0110795;Isoform0114359;Isoform0116122;Isoform0118321;Isoform01…
GO:0043480	pigment accumulation in tissues	29	143	8.79E-01	1.00E+00	Isoform0007820;Isoform0018260;Isoform0033307;Isoform0037121;Isoform0038831;Isoform0041066;Isoform0042680;Isoform0043648;Isoform0046399;Isoform0047909;Isoform0049475;Isoform0053737;Isoform0056116;Isoform0068228;Isoform0071964;Isoform0076171;Isoform0090574;Isoform0090974;Isoform0094924;Isoform0095769;Isoform0096529;Isoform0101388;Isoform0110795;Isoform0114359;Isoform0116122;Isoform0118321;Isoform01…
GO:0035434	copper ion transmembrane transport	7	40	8.80E-01	1.00E+00	Isoform0016278;Isoform0018110;Isoform0027821;Isoform0040816;Isoform0115317;Isoform0121511;Isoform0122392
GO:0010383	cell wall polysaccharide metabolic process	23	116	8.83E-01	1.00E+00	Isoform0001189;Isoform0014046;Isoform0017603;Isoform0023311;Isoform0029634;Isoform0030061;Isoform0053681;Isoform0062406;Isoform0066433;Isoform0066651;Isoform0068556;Isoform0068660;Isoform0075126;Isoform0079866;Isoform0091302;Isoform0091535;Isoform0091761;Isoform0093505;Isoform0097982;Isoform0100358;Isoform0109745;Isoform0110188;Isoform0117429
GO:1901605	alpha-amino acid metabolic process	156	701	8.83E-01	1.00E+00	Isoform0000829;Isoform0001244;Isoform0002848;Isoform0005951;Isoform0006916;Isoform0006982;Isoform0008545;Isoform0008642;Isoform0010275;Isoform0010341;Isoform0011707;Isoform0011873;Isoform0012099;Isoform0012558;Isoform0012917;Isoform0013086;Isoform0014333;Isoform0016186;Isoform0016571;Isoform0017170;Isoform0017319;Isoform0018885;Isoform0019447;Isoform0019727;Isoform0020067;Isoform0020368;Isoform00…
GO:0009765	photosynthesis, light harvesting	2	14	8.85E-01	1.00E+00	Isoform0003583;Isoform0065106
GO:0072503	cellular divalent inorganic cation homeostasis	4	25	8.85E-01	1.00E+00	Isoform0068354;Isoform0080619;Isoform0122192;Isoform0126731
GO:0072507	divalent inorganic cation homeostasis	4	25	8.85E-01	1.00E+00	Isoform0068354;Isoform0080619;Isoform0122192;Isoform0126731
GO:0009657	plastid organization	96	441	8.85E-01	1.00E+00	Isoform0003583;Isoform0003741;Isoform0004513;Isoform0006982;Isoform0007527;Isoform0007753;Isoform0008908;Isoform0010007;Isoform0010112;Isoform0010275;Isoform0012392;Isoform0012917;Isoform0013841;Isoform0015006;Isoform0016010;Isoform0018364;Isoform0018369;Isoform0019447;Isoform0020052;Isoform0025104;Isoform0026771;Isoform0027569;Isoform0028235;Isoform0032200;Isoform0033175;Isoform0036959;Isoform00…
GO:0006498	N-terminal protein lipidation	27	135	8.89E-01	1.00E+00	Isoform0018666;Isoform0025035;Isoform0030983;Isoform0044312;Isoform0046518;Isoform0057726;Isoform0057825;Isoform0058433;Isoform0061989;Isoform0062892;Isoform0063012;Isoform0065778;Isoform0066567;Isoform0070363;Isoform0078593;Isoform0079479;Isoform0085342;Isoform0085823;Isoform0088259;Isoform0102616;Isoform0108937;Isoform0109195;Isoform0117823;Isoform0124246;Isoform0124807;Isoform0126014;Isoform01…
GO:0031365	N-terminal protein amino acid modification	27	135	8.89E-01	1.00E+00	Isoform0018666;Isoform0025035;Isoform0030983;Isoform0044312;Isoform0046518;Isoform0057726;Isoform0057825;Isoform0058433;Isoform0061989;Isoform0062892;Isoform0063012;Isoform0065778;Isoform0066567;Isoform0070363;Isoform0078593;Isoform0079479;Isoform0085342;Isoform0085823;Isoform0088259;Isoform0102616;Isoform0108937;Isoform0109195;Isoform0117823;Isoform0124246;Isoform0124807;Isoform0126014;Isoform01…
GO:0000911	cytokinesis by cell plate formation	1	8	8.90E-01	1.00E+00	Isoform0073196
GO:0006084	acetyl-CoA metabolic process	1	8	8.90E-01	1.00E+00	Isoform0015378
GO:0015800	acidic amino acid transport	1	8	8.90E-01	1.00E+00	Isoform0117286
GO:0015807	L-amino acid transport	1	8	8.90E-01	1.00E+00	Isoform0117286
GO:0015813	L-glutamate transport	1	8	8.90E-01	1.00E+00	Isoform0117286
GO:0016119	carotene metabolic process	1	8	8.90E-01	1.00E+00	Isoform0045828
GO:0031326	regulation of cellular biosynthetic process	182	815	8.90E-01	1.00E+00	Isoform0000574;Isoform0000764;Isoform0000795;Isoform0002848;Isoform0003741;Isoform0006916;Isoform0007041;Isoform0007753;Isoform0008479;Isoform0008908;Isoform0012080;Isoform0013102;Isoform0013533;Isoform0014945;Isoform0015821;Isoform0016010;Isoform0017374;Isoform0017619;Isoform0018364;Isoform0018402;Isoform0018871;Isoform0020052;Isoform0020067;Isoform0020943;Isoform0023697;Isoform0023846;Isoform00…
GO:0035194	posttranscriptional gene silencing by RNA	37	181	8.93E-01	1.00E+00	Isoform0016268;Isoform0059767;Isoform0061662;Isoform0068660;Isoform0070529;Isoform0070691;Isoform0071096;Isoform0078534;Isoform0079421;Isoform0080518;Isoform0084185;Isoform0085131;Isoform0089145;Isoform0090814;Isoform0090958;Isoform0091101;Isoform0091534;Isoform0092438;Isoform0092607;Isoform0093006;Isoform0095074;Isoform0096132;Isoform0097095;Isoform0097162;Isoform0097982;Isoform0098426;Isoform00…
GO:0030001	metal ion transport	168	756	8.95E-01	1.00E+00	Isoform0001525;Isoform0001728;Isoform0002192;Isoform0003339;Isoform0005576;Isoform0005577;Isoform0005784;Isoform0005832;Isoform0006880;Isoform0008479;Isoform0008836;Isoform0009367;Isoform0011052;Isoform0013428;Isoform0014345;Isoform0016278;Isoform0017603;Isoform0018110;Isoform0019803;Isoform0020013;Isoform0021240;Isoform0021774;Isoform0022780;Isoform0023002;Isoform0023482;Isoform0024336;Isoform00…
GO:0007346	regulation of mitotic cell cycle	9	51	8.96E-01	1.00E+00	Isoform0009279;Isoform0021678;Isoform0026245;Isoform0037934;Isoform0041284;Isoform0056782;Isoform0076424;Isoform0118982;Isoform0126764
GO:0015858	nucleoside transport	6	36	8.96E-01	1.00E+00	Isoform0018156;Isoform0019767;Isoform0030466;Isoform0052778;Isoform0082643;Isoform0102981
GO:0016441	posttranscriptional gene silencing	38	186	8.97E-01	1.00E+00	Isoform0016268;Isoform0055651;Isoform0059767;Isoform0061662;Isoform0068660;Isoform0070529;Isoform0070691;Isoform0071096;Isoform0078534;Isoform0079421;Isoform0080518;Isoform0084185;Isoform0085131;Isoform0089145;Isoform0090814;Isoform0090958;Isoform0091101;Isoform0091534;Isoform0092438;Isoform0092607;Isoform0093006;Isoform0095074;Isoform0096132;Isoform0097095;Isoform0097162;Isoform0097982;Isoform00…
GO:0009057	macromolecule catabolic process	212	947	9.00E-01	1.00E+00	Isoform0001708;Isoform0004858;Isoform0006963;Isoform0008802;Isoform0009145;Isoform0009254;Isoform0009712;Isoform0010134;Isoform0010873;Isoform0011179;Isoform0011548;Isoform0012196;Isoform0012665;Isoform0012762;Isoform0013482;Isoform0014453;Isoform0015730;Isoform0015991;Isoform0016268;Isoform0016511;Isoform0017181;Isoform0017935;Isoform0017970;Isoform0019381;Isoform0019729;Isoform0020197;Isoform00…
GO:0097659	nucleic acid-templated transcription	170	766	9.00E-01	1.00E+00	Isoform0000456;Isoform0000574;Isoform0000764;Isoform0000795;Isoform0002253;Isoform0002848;Isoform0003741;Isoform0005662;Isoform0006592;Isoform0006916;Isoform0007041;Isoform0007753;Isoform0008908;Isoform0011542;Isoform0012080;Isoform0013102;Isoform0013178;Isoform0013533;Isoform0014945;Isoform0015821;Isoform0017619;Isoform0018402;Isoform0018871;Isoform0020052;Isoform0020067;Isoform0020943;Isoform00…
GO:0031050	dsRNA fragmentation	28	141	9.01E-01	1.00E+00	Isoform0029601;Isoform0031350;Isoform0038279;Isoform0047172;Isoform0057066;Isoform0059767;Isoform0061662;Isoform0065765;Isoform0068660;Isoform0071096;Isoform0074963;Isoform0078534;Isoform0084233;Isoform0087455;Isoform0090958;Isoform0091101;Isoform0095074;Isoform0096132;Isoform0097095;Isoform0097982;Isoform0098426;Isoform0101135;Isoform0102571;Isoform0109093;Isoform0122566;Isoform0123521;Isoform01…
GO:0043331	response to dsRNA	28	141	9.01E-01	1.00E+00	Isoform0029601;Isoform0031350;Isoform0038279;Isoform0047172;Isoform0057066;Isoform0059767;Isoform0061662;Isoform0065765;Isoform0068660;Isoform0071096;Isoform0074963;Isoform0078534;Isoform0084233;Isoform0087455;Isoform0090958;Isoform0091101;Isoform0095074;Isoform0096132;Isoform0097095;Isoform0097982;Isoform0098426;Isoform0101135;Isoform0102571;Isoform0109093;Isoform0122566;Isoform0123521;Isoform01…
GO:0070918	production of small RNA involved in gene silencing by RNA	28	141	9.01E-01	1.00E+00	Isoform0029601;Isoform0031350;Isoform0038279;Isoform0047172;Isoform0057066;Isoform0059767;Isoform0061662;Isoform0065765;Isoform0068660;Isoform0071096;Isoform0074963;Isoform0078534;Isoform0084233;Isoform0087455;Isoform0090958;Isoform0091101;Isoform0095074;Isoform0096132;Isoform0097095;Isoform0097982;Isoform0098426;Isoform0101135;Isoform0102571;Isoform0109093;Isoform0122566;Isoform0123521;Isoform01…
GO:0071359	cellular response to dsRNA	28	141	9.01E-01	1.00E+00	Isoform0029601;Isoform0031350;Isoform0038279;Isoform0047172;Isoform0057066;Isoform0059767;Isoform0061662;Isoform0065765;Isoform0068660;Isoform0071096;Isoform0074963;Isoform0078534;Isoform0084233;Isoform0087455;Isoform0090958;Isoform0091101;Isoform0095074;Isoform0096132;Isoform0097095;Isoform0097982;Isoform0098426;Isoform0101135;Isoform0102571;Isoform0109093;Isoform0122566;Isoform0123521;Isoform01…
GO:1901699	cellular response to nitrogen compound	28	141	9.01E-01	1.00E+00	Isoform0029601;Isoform0031350;Isoform0038279;Isoform0047172;Isoform0057066;Isoform0059767;Isoform0061662;Isoform0065765;Isoform0068660;Isoform0071096;Isoform0074963;Isoform0078534;Isoform0084233;Isoform0087455;Isoform0090958;Isoform0091101;Isoform0095074;Isoform0096132;Isoform0097095;Isoform0097982;Isoform0098426;Isoform0101135;Isoform0102571;Isoform0109093;Isoform0122566;Isoform0123521;Isoform01…
GO:0006812	cation transport	282	1248	9.01E-01	1.00E+00	Isoform0000086;Isoform0000152;Isoform0001525;Isoform0001708;Isoform0001728;Isoform0002192;Isoform0002295;Isoform0002802;Isoform0003339;Isoform0004410;Isoform0004701;Isoform0005576;Isoform0005577;Isoform0005581;Isoform0005784;Isoform0005832;Isoform0006459;Isoform0006697;Isoform0006880;Isoform0007062;Isoform0008460;Isoform0008479;Isoform0008836;Isoform0009367;Isoform0010507;Isoform0010617;Isoform00…
GO:0001408	guanine nucleotide transport	4	26	9.03E-01	1.00E+00	Isoform0030466;Isoform0052778;Isoform0082643;Isoform0102981
GO:0015868	purine ribonucleotide transport	4	26	9.03E-01	1.00E+00	Isoform0030466;Isoform0052778;Isoform0082643;Isoform0102981
GO:0032386	regulation of intracellular transport	4	26	9.03E-01	1.00E+00	Isoform0030466;Isoform0052778;Isoform0082643;Isoform0102981
GO:0051302	regulation of cell division	4	26	9.03E-01	1.00E+00	Isoform0041284;Isoform0056782;Isoform0076424;Isoform0126764
GO:0060341	regulation of cellular localization	4	26	9.03E-01	1.00E+00	Isoform0030466;Isoform0052778;Isoform0082643;Isoform0102981
GO:0015979	photosynthesis	24	123	9.04E-01	1.00E+00	Isoform0000935;Isoform0002848;Isoform0003583;Isoform0003741;Isoform0005543;Isoform0006900;Isoform0006916;Isoform0009410;Isoform0010007;Isoform0010871;Isoform0012392;Isoform0020067;Isoform0022378;Isoform0025104;Isoform0040810;Isoform0043641;Isoform0045975;Isoform0065106;Isoform0069454;Isoform0080007;Isoform0109397;Isoform0111230;Isoform0122878;Isoform0129327
GO:0018208	peptidyl-proline modification	2	15	9.08E-01	1.00E+00	Isoform0043683;Isoform0045247
GO:0045595	regulation of cell differentiation	2	15	9.08E-01	1.00E+00	Isoform0042470;Isoform0129413
GO:0010260	organ senescence	9	52	9.08E-01	1.00E+00	Isoform0008120;Isoform0017863;Isoform0038103;Isoform0039050;Isoform0040591;Isoform0041028;Isoform0054654;Isoform0069264;Isoform0098700
GO:1901264	carbohydrate derivative transport	7	42	9.09E-01	1.00E+00	Isoform0018156;Isoform0019767;Isoform0030466;Isoform0052778;Isoform0057375;Isoform0082643;Isoform0102981
GO:0016129	phytosteroid biosynthetic process	11	62	9.10E-01	1.00E+00	Isoform0007820;Isoform0010861;Isoform0018260;Isoform0038831;Isoform0040237;Isoform0055651;Isoform0058404;Isoform0099648;Isoform0101190;Isoform0116122;Isoform0125072
GO:0019217	regulation of fatty acid metabolic process	6	37	9.10E-01	1.00E+00	Isoform0008479;Isoform0050164;Isoform0066554;Isoform0070943;Isoform0082376;Isoform0126257
GO:0042304	regulation of fatty acid biosynthetic process	6	37	9.10E-01	1.00E+00	Isoform0008479;Isoform0050164;Isoform0066554;Isoform0070943;Isoform0082376;Isoform0126257
GO:0010410	hemicellulose metabolic process	21	110	9.12E-01	1.00E+00	Isoform0014046;Isoform0017603;Isoform0023311;Isoform0029634;Isoform0030061;Isoform0053681;Isoform0062406;Isoform0066651;Isoform0068556;Isoform0068660;Isoform0075126;Isoform0079866;Isoform0091302;Isoform0091535;Isoform0091761;Isoform0093505;Isoform0097982;Isoform0100358;Isoform0109745;Isoform0110188;Isoform0117429
GO:0045491	xylan metabolic process	21	110	9.12E-01	1.00E+00	Isoform0014046;Isoform0017603;Isoform0023311;Isoform0029634;Isoform0030061;Isoform0053681;Isoform0062406;Isoform0066651;Isoform0068556;Isoform0068660;Isoform0075126;Isoform0079866;Isoform0091302;Isoform0091535;Isoform0091761;Isoform0093505;Isoform0097982;Isoform0100358;Isoform0109745;Isoform0110188;Isoform0117429
GO:0006497	protein lipidation	27	138	9.13E-01	1.00E+00	Isoform0018666;Isoform0025035;Isoform0030983;Isoform0044312;Isoform0046518;Isoform0057726;Isoform0057825;Isoform0058433;Isoform0061989;Isoform0062892;Isoform0063012;Isoform0065778;Isoform0066567;Isoform0070363;Isoform0078593;Isoform0079479;Isoform0085342;Isoform0085823;Isoform0088259;Isoform0102616;Isoform0108937;Isoform0109195;Isoform0117823;Isoform0124246;Isoform0124807;Isoform0126014;Isoform01…
GO:0042157	lipoprotein metabolic process	27	138	9.13E-01	1.00E+00	Isoform0018666;Isoform0025035;Isoform0030983;Isoform0044312;Isoform0046518;Isoform0057726;Isoform0057825;Isoform0058433;Isoform0061989;Isoform0062892;Isoform0063012;Isoform0065778;Isoform0066567;Isoform0070363;Isoform0078593;Isoform0079479;Isoform0085342;Isoform0085823;Isoform0088259;Isoform0102616;Isoform0108937;Isoform0109195;Isoform0117823;Isoform0124246;Isoform0124807;Isoform0126014;Isoform01…
GO:0042158	lipoprotein biosynthetic process	27	138	9.13E-01	1.00E+00	Isoform0018666;Isoform0025035;Isoform0030983;Isoform0044312;Isoform0046518;Isoform0057726;Isoform0057825;Isoform0058433;Isoform0061989;Isoform0062892;Isoform0063012;Isoform0065778;Isoform0066567;Isoform0070363;Isoform0078593;Isoform0079479;Isoform0085342;Isoform0085823;Isoform0088259;Isoform0102616;Isoform0108937;Isoform0109195;Isoform0117823;Isoform0124246;Isoform0124807;Isoform0126014;Isoform01…
GO:0008643	carbohydrate transport	5	32	9.13E-01	1.00E+00	Isoform0021726;Isoform0023275;Isoform0062364;Isoform0092567;Isoform0093348
GO:0015791	polyol transport	1	9	9.16E-01	1.00E+00	Isoform0092843
GO:0042546	cell wall biogenesis	23	120	9.17E-01	1.00E+00	Isoform0010095;Isoform0023311;Isoform0027220;Isoform0028828;Isoform0029634;Isoform0030912;Isoform0037121;Isoform0047909;Isoform0056116;Isoform0066651;Isoform0068556;Isoform0075126;Isoform0076171;Isoform0079866;Isoform0090974;Isoform0091302;Isoform0091535;Isoform0091761;Isoform0093505;Isoform0094924;Isoform0117429;Isoform0123294;Isoform0125539
GO:0006825	copper ion transport	8	48	9.20E-01	1.00E+00	Isoform0016278;Isoform0018110;Isoform0021240;Isoform0027821;Isoform0040816;Isoform0115317;Isoform0121511;Isoform0122392
GO:0009734	auxin-activated signaling pathway	11	63	9.20E-01	1.00E+00	Isoform0054871;Isoform0061025;Isoform0068228;Isoform0071964;Isoform0076890;Isoform0090574;Isoform0095769;Isoform0096529;Isoform0101388;Isoform0107021;Isoform0128098
GO:0071365	cellular response to auxin stimulus	11	63	9.20E-01	1.00E+00	Isoform0054871;Isoform0061025;Isoform0068228;Isoform0071964;Isoform0076890;Isoform0090574;Isoform0095769;Isoform0096529;Isoform0101388;Isoform0107021;Isoform0128098
GO:0051171	regulation of nitrogen compound metabolic process	193	872	9.21E-01	1.00E+00	Isoform0000574;Isoform0000764;Isoform0000795;Isoform0002848;Isoform0003741;Isoform0006916;Isoform0007041;Isoform0007679;Isoform0007753;Isoform0008908;Isoform0009279;Isoform0010273;Isoform0012080;Isoform0013102;Isoform0013533;Isoform0014945;Isoform0015821;Isoform0016010;Isoform0017374;Isoform0017619;Isoform0018364;Isoform0018402;Isoform0018871;Isoform0020052;Isoform0020067;Isoform0020943;Isoform00…
GO:0019321	pentose metabolic process	14	78	9.23E-01	1.00E+00	Isoform0036428;Isoform0038552;Isoform0045846;Isoform0050361;Isoform0062798;Isoform0073368;Isoform0074659;Isoform0084451;Isoform0090294;Isoform0095561;Isoform0095917;Isoform0099896;Isoform0122926;Isoform0123308
GO:0006402	mRNA catabolic process	29	149	9.24E-01	1.00E+00	Isoform0016268;Isoform0038859;Isoform0044561;Isoform0053132;Isoform0066101;Isoform0068660;Isoform0070529;Isoform0070691;Isoform0073060;Isoform0080518;Isoform0085131;Isoform0090814;Isoform0091534;Isoform0092438;Isoform0092607;Isoform0093006;Isoform0094574;Isoform0097162;Isoform0097982;Isoform0098727;Isoform0100456;Isoform0101967;Isoform0102379;Isoform0106662;Isoform0106752;Isoform0125886;Isoform01…
GO:0033014	tetrapyrrole biosynthetic process	37	186	9.25E-01	1.00E+00	Isoform0002848;Isoform0006916;Isoform0007041;Isoform0007387;Isoform0007753;Isoform0008908;Isoform0009770;Isoform0010890;Isoform0012392;Isoform0015563;Isoform0015727;Isoform0017055;Isoform0018212;Isoform0020016;Isoform0020052;Isoform0020067;Isoform0024973;Isoform0024986;Isoform0028235;Isoform0041225;Isoform0044873;Isoform0045525;Isoform0049548;Isoform0050572;Isoform0052897;Isoform0067308;Isoform00…
GO:0000398	mRNA splicing, via spliceosome	2	16	9.26E-01	1.00E+00	Isoform0079920;Isoform0101184
GO:0006839	mitochondrial transport	2	16	9.26E-01	1.00E+00	Isoform0095195;Isoform0102460
GO:0019827	stem cell population maintenance	5	33	9.27E-01	1.00E+00	Isoform0043683;Isoform0045247;Isoform0045316;Isoform0088329;Isoform0103071
GO:0098727	maintenance of cell number	5	33	9.27E-01	1.00E+00	Isoform0043683;Isoform0045247;Isoform0045316;Isoform0088329;Isoform0103071
GO:0008037	cell recognition	3	22	9.27E-01	1.00E+00	Isoform0030810;Isoform0044821;Isoform0047289
GO:0009314	response to radiation	230	1035	9.29E-01	1.00E+00	Isoform0000935;Isoform0001069;Isoform0001244;Isoform0002866;Isoform0002894;Isoform0005527;Isoform0005581;Isoform0005784;Isoform0007041;Isoform0007371;Isoform0007527;Isoform0007753;Isoform0007820;Isoform0008825;Isoform0008908;Isoform0009243;Isoform0010007;Isoform0010341;Isoform0012330;Isoform0012392;Isoform0012605;Isoform0013841;Isoform0015006;Isoform0016268;Isoform0016383;Isoform0016440;Isoform00…
GO:0034655	nucleobase-containing compound catabolic process	32	164	9.31E-01	1.00E+00	Isoform0016268;Isoform0038859;Isoform0044561;Isoform0049490;Isoform0052823;Isoform0053132;Isoform0066101;Isoform0068660;Isoform0070529;Isoform0070691;Isoform0073060;Isoform0080518;Isoform0085131;Isoform0090814;Isoform0091534;Isoform0092438;Isoform0092607;Isoform0093006;Isoform0094574;Isoform0097162;Isoform0097982;Isoform0098727;Isoform0100456;Isoform0101967;Isoform0102379;Isoform0106662;Isoform01…
GO:0009416	response to light stimulus	213	963	9.32E-01	1.00E+00	Isoform0000935;Isoform0001069;Isoform0001244;Isoform0002866;Isoform0002894;Isoform0005527;Isoform0005581;Isoform0005784;Isoform0007041;Isoform0007371;Isoform0007527;Isoform0007753;Isoform0007820;Isoform0008825;Isoform0008908;Isoform0009243;Isoform0010007;Isoform0010341;Isoform0012330;Isoform0012392;Isoform0012605;Isoform0013841;Isoform0015006;Isoform0016268;Isoform0016383;Isoform0016440;Isoform00…
GO:0006511	ubiquitin-dependent protein catabolic process	27	141	9.32E-01	1.00E+00	Isoform0009254;Isoform0017970;Isoform0032923;Isoform0040846;Isoform0041284;Isoform0055250;Isoform0056782;Isoform0059488;Isoform0063428;Isoform0063801;Isoform0068797;Isoform0068879;Isoform0072498;Isoform0074526;Isoform0076424;Isoform0088928;Isoform0090767;Isoform0095536;Isoform0096150;Isoform0099675;Isoform0102982;Isoform0107931;Isoform0116427;Isoform0125851;Isoform0126764;Isoform0127778;Isoform01…
GO:0046890	regulation of lipid biosynthetic process	6	39	9.34E-01	1.00E+00	Isoform0008479;Isoform0050164;Isoform0066554;Isoform0070943;Isoform0082376;Isoform0126257
GO:0048827	phyllome development	25	132	9.35E-01	1.00E+00	Isoform0012926;Isoform0020760;Isoform0043683;Isoform0044431;Isoform0045247;Isoform0057827;Isoform0058404;Isoform0060303;Isoform0062676;Isoform0065630;Isoform0070395;Isoform0075079;Isoform0075808;Isoform0075848;Isoform0079382;Isoform0085388;Isoform0087906;Isoform0095224;Isoform0096449;Isoform0097426;Isoform0108278;Isoform0117823;Isoform0123945;Isoform0127834;Isoform0129824
GO:0044723	single-organism carbohydrate metabolic process	285	1275	9.35E-01	1.00E+00	Isoform0000656;Isoform0002712;Isoform0004375;Isoform0004884;Isoform0005849;Isoform0006900;Isoform0006932;Isoform0007527;Isoform0007621;Isoform0007753;Isoform0008034;Isoform0008908;Isoform0009017;Isoform0009366;Isoform0010351;Isoform0011005;Isoform0011548;Isoform0012392;Isoform0013091;Isoform0013533;Isoform0013931;Isoform0014012;Isoform0014945;Isoform0015006;Isoform0015147;Isoform0015821;Isoform00…
GO:0010639	negative regulation of organelle organization	1	10	9.36E-01	1.00E+00	Isoform0043606
GO:0042435	indole-containing compound biosynthetic process	1	10	9.36E-01	1.00E+00	Isoform0010273
GO:0051129	negative regulation of cellular component organization	1	10	9.36E-01	1.00E+00	Isoform0043606
GO:0051494	negative regulation of cytoskeleton organization	1	10	9.36E-01	1.00E+00	Isoform0043606
GO:0006066	alcohol metabolic process	49	243	9.36E-01	1.00E+00	Isoform0004884;Isoform0006932;Isoform0007820;Isoform0009366;Isoform0010861;Isoform0011005;Isoform0013091;Isoform0015147;Isoform0015239;Isoform0016753;Isoform0016814;Isoform0018260;Isoform0019073;Isoform0027485;Isoform0038437;Isoform0038831;Isoform0038940;Isoform0040237;Isoform0041363;Isoform0041992;Isoform0044460;Isoform0045525;Isoform0048022;Isoform0050557;Isoform0051148;Isoform0053020;Isoform00…
GO:0072594	establishment of protein localization to organelle	19	104	9.37E-01	1.00E+00	Isoform0036601;Isoform0039358;Isoform0045970;Isoform0052331;Isoform0054105;Isoform0060010;Isoform0062075;Isoform0069124;Isoform0069931;Isoform0079283;Isoform0081505;Isoform0086097;Isoform0095464;Isoform0096467;Isoform0108263;Isoform0117441;Isoform0118662;Isoform0119132;Isoform0120804
GO:1902582	single-organism intracellular transport	131	608	9.38E-01	1.00E+00	Isoform0000022;Isoform0002591;Isoform0003741;Isoform0005581;Isoform0005735;Isoform0006900;Isoform0007753;Isoform0008908;Isoform0010007;Isoform0010617;Isoform0012330;Isoform0013551;Isoform0013626;Isoform0014158;Isoform0016678;Isoform0018666;Isoform0022378;Isoform0024893;Isoform0025032;Isoform0025104;Isoform0028941;Isoform0030466;Isoform0036601;Isoform0036880;Isoform0039358;Isoform0041771;Isoform00…
GO:0034762	regulation of transmembrane transport	10	60	9.38E-01	1.00E+00	Isoform0011184;Isoform0015790;Isoform0026711;Isoform0052625;Isoform0060009;Isoform0065130;Isoform0075049;Isoform0076778;Isoform0077164;Isoform0078883
GO:0034765	regulation of ion transmembrane transport	10	60	9.38E-01	1.00E+00	Isoform0011184;Isoform0015790;Isoform0026711;Isoform0052625;Isoform0060009;Isoform0065130;Isoform0075049;Isoform0076778;Isoform0077164;Isoform0078883
GO:0002218	activation of innate immune response	5	34	9.38E-01	1.00E+00	Isoform0002866;Isoform0007371;Isoform0027010;Isoform0040237;Isoform0075851
GO:0002253	activation of immune response	5	34	9.38E-01	1.00E+00	Isoform0002866;Isoform0007371;Isoform0027010;Isoform0040237;Isoform0075851
GO:0001558	regulation of cell growth	13	75	9.38E-01	1.00E+00	Isoform0017970;Isoform0032923;Isoform0049770;Isoform0055250;Isoform0059488;Isoform0063428;Isoform0063801;Isoform0095907;Isoform0096908;Isoform0098341;Isoform0116427;Isoform0128428;Isoform0129448
GO:0071396	cellular response to lipid	20	109	9.39E-01	1.00E+00	Isoform0000536;Isoform0000656;Isoform0005849;Isoform0012931;Isoform0040309;Isoform0054520;Isoform0065627;Isoform0070529;Isoform0072878;Isoform0079628;Isoform0080004;Isoform0085131;Isoform0090814;Isoform0093707;Isoform0097162;Isoform0112112;Isoform0119564;Isoform0124458;Isoform0125886;Isoform0126591
GO:0006414	translational elongation	14	80	9.39E-01	1.00E+00	Isoform0023697;Isoform0024810;Isoform0056237;Isoform0056577;Isoform0060724;Isoform0078315;Isoform0078545;Isoform0082133;Isoform0094679;Isoform0100996;Isoform0107071;Isoform0124986;Isoform0128511;Isoform0129339
GO:0006787	porphyrin-containing compound catabolic process	8	50	9.39E-01	1.00E+00	Isoform0009453;Isoform0019796;Isoform0027383;Isoform0028977;Isoform0029099;Isoform0036587;Isoform0056352;Isoform0098896
GO:0033015	tetrapyrrole catabolic process	8	50	9.39E-01	1.00E+00	Isoform0009453;Isoform0019796;Isoform0027383;Isoform0028977;Isoform0029099;Isoform0036587;Isoform0056352;Isoform0098896
GO:0016265	death	53	262	9.40E-01	1.00E+00	Isoform0000022;Isoform0005581;Isoform0005735;Isoform0006900;Isoform0007256;Isoform0007753;Isoform0008908;Isoform0010007;Isoform0010264;Isoform0013551;Isoform0013626;Isoform0017863;Isoform0018666;Isoform0022378;Isoform0022707;Isoform0040591;Isoform0042513;Isoform0049252;Isoform0049548;Isoform0052897;Isoform0054236;Isoform0057825;Isoform0061267;Isoform0066125;Isoform0067091;Isoform0070039;Isoform00…
GO:0051188	cofactor biosynthetic process	88	419	9.40E-01	1.00E+00	Isoform0002848;Isoform0006916;Isoform0007041;Isoform0007387;Isoform0007753;Isoform0008908;Isoform0009770;Isoform0010890;Isoform0011873;Isoform0012392;Isoform0012398;Isoform0013086;Isoform0015378;Isoform0015563;Isoform0015727;Isoform0017055;Isoform0017905;Isoform0018212;Isoform0019447;Isoform0020016;Isoform0020052;Isoform0020067;Isoform0024502;Isoform0024973;Isoform0024986;Isoform0025731;Isoform00…
GO:0010608	posttranscriptional regulation of gene expression	83	397	9.41E-01	1.00E+00	Isoform0003741;Isoform0007041;Isoform0007753;Isoform0008908;Isoform0016268;Isoform0017374;Isoform0020052;Isoform0023697;Isoform0023846;Isoform0024810;Isoform0025104;Isoform0030148;Isoform0041316;Isoform0045642;Isoform0049548;Isoform0052897;Isoform0055651;Isoform0058577;Isoform0059154;Isoform0059767;Isoform0061662;Isoform0068304;Isoform0068660;Isoform0070529;Isoform0070680;Isoform0070691;Isoform00…
GO:0006551	leucine metabolic process	2	17	9.41E-01	1.00E+00	Isoform0062207;Isoform0076685
GO:0050832	defense response to fungus	2	17	9.41E-01	1.00E+00	Isoform0066572;Isoform0070262
GO:0071452	cellular response to singlet oxygen	2	17	9.41E-01	1.00E+00	Isoform0061181;Isoform0085244
GO:0006779	porphyrin-containing compound biosynthetic process	36	185	9.43E-01	1.00E+00	Isoform0002848;Isoform0006916;Isoform0007041;Isoform0007387;Isoform0007753;Isoform0008908;Isoform0009770;Isoform0010890;Isoform0012392;Isoform0015727;Isoform0017055;Isoform0018212;Isoform0020016;Isoform0020052;Isoform0020067;Isoform0024973;Isoform0024986;Isoform0028235;Isoform0041225;Isoform0044873;Isoform0045525;Isoform0049548;Isoform0050572;Isoform0052897;Isoform0067308;Isoform0077199;Isoform00…
GO:0060429	epithelium development	6	40	9.44E-01	1.00E+00	Isoform0014300;Isoform0030466;Isoform0046399;Isoform0052778;Isoform0082643;Isoform0102981
GO:0051128	regulation of cellular component organization	68	331	9.45E-01	1.00E+00	Isoform0004219;Isoform0017970;Isoform0024810;Isoform0026600;Isoform0028350;Isoform0029601;Isoform0030466;Isoform0031350;Isoform0032923;Isoform0038159;Isoform0040928;Isoform0041063;Isoform0041284;Isoform0042470;Isoform0043606;Isoform0043683;Isoform0045247;Isoform0047172;Isoform0047869;Isoform0049770;Isoform0050784;Isoform0050910;Isoform0052778;Isoform0055250;Isoform0055541;Isoform0056782;Isoform00…
GO:0009733	response to auxin	11	66	9.45E-01	1.00E+00	Isoform0054871;Isoform0061025;Isoform0068228;Isoform0071964;Isoform0076890;Isoform0090574;Isoform0095769;Isoform0096529;Isoform0101388;Isoform0107021;Isoform0128098
GO:1901698	response to nitrogen compound	58	286	9.45E-01	1.00E+00	Isoform0000022;Isoform0002282;Isoform0005581;Isoform0006900;Isoform0007753;Isoform0008908;Isoform0010007;Isoform0010233;Isoform0013551;Isoform0022378;Isoform0024065;Isoform0024607;Isoform0025032;Isoform0027406;Isoform0029601;Isoform0031350;Isoform0032880;Isoform0037587;Isoform0038279;Isoform0047172;Isoform0047374;Isoform0049548;Isoform0052897;Isoform0057066;Isoform0059767;Isoform0061662;Isoform00…
GO:0032774	RNA biosynthetic process	175	804	9.46E-01	1.00E+00	Isoform0000456;Isoform0000574;Isoform0000764;Isoform0000795;Isoform0002253;Isoform0002848;Isoform0003153;Isoform0003741;Isoform0005662;Isoform0006592;Isoform0006916;Isoform0006962;Isoform0007041;Isoform0007753;Isoform0008908;Isoform0011542;Isoform0012080;Isoform0013102;Isoform0013178;Isoform0013533;Isoform0014945;Isoform0015821;Isoform0016059;Isoform0017619;Isoform0018402;Isoform0018871;Isoform00…
GO:0010038	response to metal ion	55	274	9.51E-01	1.00E+00	Isoform0000244;Isoform0001708;Isoform0002705;Isoform0010264;Isoform0011548;Isoform0012330;Isoform0012392;Isoform0016010;Isoform0018364;Isoform0023316;Isoform0026389;Isoform0026771;Isoform0027383;Isoform0027674;Isoform0030331;Isoform0036741;Isoform0037121;Isoform0045370;Isoform0046353;Isoform0047412;Isoform0047909;Isoform0050572;Isoform0051034;Isoform0054292;Isoform0056116;Isoform0059075;Isoform00…
GO:0071702	organic substance transport	344	1538	9.51E-01	1.00E+00	Isoform0000022;Isoform0001682;Isoform0002400;Isoform0002465;Isoform0003741;Isoform0005411;Isoform0005581;Isoform0005735;Isoform0006880;Isoform0006900;Isoform0007062;Isoform0007753;Isoform0008846;Isoform0008908;Isoform0010007;Isoform0010082;Isoform0011184;Isoform0011448;Isoform0012330;Isoform0012548;Isoform0012931;Isoform0013201;Isoform0013551;Isoform0013626;Isoform0014702;Isoform0015239;Isoform00…
GO:0031323	regulation of cellular metabolic process	270	1219	9.51E-01	1.00E+00	Isoform0000012;Isoform0000022;Isoform0000574;Isoform0000764;Isoform0000795;Isoform0002338;Isoform0002848;Isoform0003741;Isoform0005527;Isoform0005543;Isoform0005784;Isoform0006081;Isoform0006160;Isoform0006301;Isoform0006576;Isoform0006900;Isoform0006916;Isoform0006962;Isoform0007041;Isoform0007679;Isoform0007753;Isoform0008479;Isoform0008908;Isoform0009279;Isoform0009410;Isoform0010007;Isoform00…
GO:0042548	regulation of photosynthesis, light reaction	3	24	9.51E-01	1.00E+00	Isoform0009410;Isoform0045975;Isoform0129327
GO:0043467	regulation of generation of precursor metabolites and energy	3	24	9.51E-01	1.00E+00	Isoform0009410;Isoform0045975;Isoform0129327
GO:0046471	phosphatidylglycerol metabolic process	11	67	9.52E-01	1.00E+00	Isoform0003741;Isoform0010112;Isoform0012392;Isoform0025104;Isoform0028235;Isoform0049548;Isoform0052897;Isoform0067308;Isoform0116268;Isoform0125260;Isoform0129327
GO:0006400	tRNA modification	1	11	9.52E-01	1.00E+00	Isoform0016292
GO:0010191	mucilage metabolic process	1	11	9.52E-01	1.00E+00	Isoform0052712
GO:0019216	regulation of lipid metabolic process	6	41	9.52E-01	1.00E+00	Isoform0008479;Isoform0050164;Isoform0066554;Isoform0070943;Isoform0082376;Isoform0126257
GO:0006625	protein targeting to peroxisome	16	92	9.52E-01	1.00E+00	Isoform0036601;Isoform0039358;Isoform0045970;Isoform0054105;Isoform0060010;Isoform0062075;Isoform0069124;Isoform0069931;Isoform0079283;Isoform0081505;Isoform0086097;Isoform0095464;Isoform0096467;Isoform0108263;Isoform0119132;Isoform0120804
GO:0043574	peroxisomal transport	16	92	9.52E-01	1.00E+00	Isoform0036601;Isoform0039358;Isoform0045970;Isoform0054105;Isoform0060010;Isoform0062075;Isoform0069124;Isoform0069931;Isoform0079283;Isoform0081505;Isoform0086097;Isoform0095464;Isoform0096467;Isoform0108263;Isoform0119132;Isoform0120804
GO:0072662	protein localization to peroxisome	16	92	9.52E-01	1.00E+00	Isoform0036601;Isoform0039358;Isoform0045970;Isoform0054105;Isoform0060010;Isoform0062075;Isoform0069124;Isoform0069931;Isoform0079283;Isoform0081505;Isoform0086097;Isoform0095464;Isoform0096467;Isoform0108263;Isoform0119132;Isoform0120804
GO:0072663	establishment of protein localization to peroxisome	16	92	9.52E-01	1.00E+00	Isoform0036601;Isoform0039358;Isoform0045970;Isoform0054105;Isoform0060010;Isoform0062075;Isoform0069124;Isoform0069931;Isoform0079283;Isoform0081505;Isoform0086097;Isoform0095464;Isoform0096467;Isoform0108263;Isoform0119132;Isoform0120804
GO:0006732	coenzyme metabolic process	107	508	9.53E-01	1.00E+00	Isoform0000022;Isoform0001708;Isoform0002848;Isoform0003153;Isoform0005543;Isoform0005581;Isoform0006900;Isoform0006916;Isoform0007041;Isoform0007527;Isoform0007679;Isoform0007753;Isoform0007950;Isoform0008525;Isoform0008908;Isoform0010007;Isoform0011873;Isoform0012334;Isoform0012392;Isoform0012398;Isoform0013086;Isoform0015006;Isoform0015291;Isoform0015378;Isoform0017837;Isoform0017905;Isoform00…
GO:0000725	recombinational repair	4	30	9.53E-01	1.00E+00	Isoform0044431;Isoform0099162;Isoform0107322;Isoform0128697
GO:0017038	protein import	4	30	9.53E-01	1.00E+00	Isoform0003741;Isoform0025104;Isoform0052331;Isoform0118662
GO:0008064	regulation of actin polymerization or depolymerization	2	18	9.53E-01	1.00E+00	Isoform0043606;Isoform0061551
GO:0015740	C4-dicarboxylate transport	2	18	9.53E-01	1.00E+00	Isoform0007062;Isoform0018370
GO:0016116	carotenoid metabolic process	2	18	9.53E-01	1.00E+00	Isoform0019073;Isoform0076538
GO:0030041	actin filament polymerization	2	18	9.53E-01	1.00E+00	Isoform0043606;Isoform0061551
GO:0030832	regulation of actin filament length	2	18	9.53E-01	1.00E+00	Isoform0043606;Isoform0061551
GO:0030833	regulation of actin filament polymerization	2	18	9.53E-01	1.00E+00	Isoform0043606;Isoform0061551
GO:0032271	regulation of protein polymerization	2	18	9.53E-01	1.00E+00	Isoform0043606;Isoform0061551
GO:0032956	regulation of actin cytoskeleton organization	2	18	9.53E-01	1.00E+00	Isoform0043606;Isoform0061551
GO:0032970	regulation of actin filament-based process	2	18	9.53E-01	1.00E+00	Isoform0043606;Isoform0061551
GO:0043254	regulation of protein complex assembly	2	18	9.53E-01	1.00E+00	Isoform0043606;Isoform0061551
GO:0044087	regulation of cellular component biogenesis	2	18	9.53E-01	1.00E+00	Isoform0043606;Isoform0061551
GO:0051258	protein polymerization	2	18	9.53E-01	1.00E+00	Isoform0043606;Isoform0061551
GO:0033043	regulation of organelle organization	45	229	9.53E-01	1.00E+00	Isoform0026600;Isoform0028350;Isoform0029601;Isoform0030466;Isoform0031350;Isoform0041063;Isoform0041284;Isoform0043606;Isoform0043683;Isoform0045247;Isoform0047172;Isoform0049770;Isoform0050784;Isoform0052778;Isoform0056782;Isoform0057066;Isoform0059751;Isoform0061551;Isoform0065765;Isoform0068660;Isoform0071656;Isoform0073072;Isoform0074963;Isoform0075848;Isoform0076424;Isoform0079382;Isoform00…
GO:0009694	jasmonic acid metabolic process	22	122	9.56E-01	1.00E+00	Isoform0002848;Isoform0006916;Isoform0007970;Isoform0010233;Isoform0016511;Isoform0020067;Isoform0045525;Isoform0046609;Isoform0049548;Isoform0050572;Isoform0052897;Isoform0054434;Isoform0064171;Isoform0099915;Isoform0101366;Isoform0103531;Isoform0109959;Isoform0110197;Isoform0120344;Isoform0121460;Isoform0125754;Isoform0129498
GO:0051321	meiotic cell cycle	15	88	9.57E-01	1.00E+00	Isoform0000735;Isoform0000822;Isoform0028350;Isoform0031213;Isoform0044431;Isoform0050784;Isoform0059751;Isoform0073072;Isoform0073196;Isoform0075848;Isoform0079382;Isoform0096132;Isoform0097581;Isoform0098026;Isoform0121069
GO:1903046	meiotic cell cycle process	15	88	9.57E-01	1.00E+00	Isoform0000735;Isoform0000822;Isoform0028350;Isoform0031213;Isoform0044431;Isoform0050784;Isoform0059751;Isoform0073072;Isoform0073196;Isoform0075848;Isoform0079382;Isoform0096132;Isoform0097581;Isoform0098026;Isoform0121069
GO:0000226	microtubule cytoskeleton organization	16	93	9.57E-01	1.00E+00	Isoform0028686;Isoform0037188;Isoform0042680;Isoform0047328;Isoform0048882;Isoform0065987;Isoform0067428;Isoform0069284;Isoform0069923;Isoform0076403;Isoform0085283;Isoform0093712;Isoform0094958;Isoform0110606;Isoform0110795;Isoform0125860
GO:0009266	response to temperature stimulus	53	267	9.57E-01	1.00E+00	Isoform0000152;Isoform0000536;Isoform0001814;Isoform0002282;Isoform0002712;Isoform0003347;Isoform0004701;Isoform0006697;Isoform0027908;Isoform0028567;Isoform0028913;Isoform0043683;Isoform0045247;Isoform0052766;Isoform0055040;Isoform0055250;Isoform0058992;Isoform0059392;Isoform0059488;Isoform0059767;Isoform0060303;Isoform0065217;Isoform0065531;Isoform0065630;Isoform0067810;Isoform0068228;Isoform00…
GO:0006637	acyl-CoA metabolic process	11	68	9.58E-01	1.00E+00	Isoform0007679;Isoform0015378;Isoform0017837;Isoform0038831;Isoform0040237;Isoform0055651;Isoform0066499;Isoform0099648;Isoform0101151;Isoform0101190;Isoform0102071
GO:0035383	thioester metabolic process	11	68	9.58E-01	1.00E+00	Isoform0007679;Isoform0015378;Isoform0017837;Isoform0038831;Isoform0040237;Isoform0055651;Isoform0066499;Isoform0099648;Isoform0101151;Isoform0101190;Isoform0102071
GO:0006549	isoleucine metabolic process	3	25	9.60E-01	1.00E+00	Isoform0024684;Isoform0085022;Isoform0097906
GO:0009719	response to endogenous stimulus	274	1243	9.61E-01	1.00E+00	Isoform0000022;Isoform0000536;Isoform0000656;Isoform0000787;Isoform0001105;Isoform0002282;Isoform0003768;Isoform0004805;Isoform0005576;Isoform0005581;Isoform0005849;Isoform0006900;Isoform0007041;Isoform0007256;Isoform0007753;Isoform0007970;Isoform0008034;Isoform0008569;Isoform0008908;Isoform0009453;Isoform0009534;Isoform0010007;Isoform0010233;Isoform0010264;Isoform0010273;Isoform0010350;Isoform00…
GO:0010468	regulation of gene expression	388	1735	9.61E-01	1.00E+00	Isoform0000512;Isoform0000574;Isoform0000764;Isoform0000795;Isoform0001189;Isoform0001525;Isoform0002526;Isoform0002563;Isoform0002848;Isoform0003190;Isoform0003347;Isoform0003741;Isoform0003768;Isoform0004684;Isoform0006916;Isoform0006962;Isoform0007041;Isoform0007753;Isoform0008908;Isoform0010537;Isoform0010545;Isoform0010679;Isoform0010827;Isoform0012080;Isoform0013102;Isoform0013267;Isoform00…
GO:0006972	hyperosmotic response	14	84	9.62E-01	1.00E+00	Isoform0000656;Isoform0004545;Isoform0005849;Isoform0006081;Isoform0007970;Isoform0016052;Isoform0022604;Isoform0024502;Isoform0056116;Isoform0057825;Isoform0077043;Isoform0101366;Isoform0103531;Isoform0111474
GO:0006612	protein targeting to membrane	2	19	9.63E-01	1.00E+00	Isoform0003741;Isoform0025104
GO:0010228	vegetative to reproductive phase transition of meristem	2	19	9.63E-01	1.00E+00	Isoform0017354;Isoform0124524
GO:0044743	intracellular protein transmembrane import	2	19	9.63E-01	1.00E+00	Isoform0003741;Isoform0025104
GO:0048573	photoperiodism, flowering	2	19	9.63E-01	1.00E+00	Isoform0017354;Isoform0124524
GO:0033365	protein localization to organelle	19	109	9.63E-01	1.00E+00	Isoform0036601;Isoform0039358;Isoform0045970;Isoform0052331;Isoform0054105;Isoform0060010;Isoform0062075;Isoform0069124;Isoform0069931;Isoform0079283;Isoform0081505;Isoform0086097;Isoform0095464;Isoform0096467;Isoform0108263;Isoform0117441;Isoform0118662;Isoform0119132;Isoform0120804
GO:0006743	ubiquinone metabolic process	1	12	9.63E-01	1.00E+00	Isoform0021699
GO:0010074	maintenance of meristem identity	1	12	9.63E-01	1.00E+00	Isoform0045316
GO:0032776	DNA methylation on cytosine	1	12	9.63E-01	1.00E+00	Isoform0119625
GO:0048367	shoot system development	113	540	9.64E-01	1.00E+00	Isoform0001638;Isoform0003190;Isoform0003288;Isoform0003347;Isoform0007820;Isoform0010969;Isoform0012926;Isoform0018260;Isoform0020760;Isoform0022584;Isoform0027039;Isoform0028350;Isoform0028775;Isoform0029601;Isoform0031350;Isoform0031499;Isoform0031851;Isoform0032055;Isoform0043683;Isoform0044020;Isoform0044431;Isoform0044777;Isoform0045247;Isoform0045908;Isoform0047172;Isoform0050784;Isoform00…
GO:0050790	regulation of catalytic activity	69	343	9.65E-01	1.00E+00	Isoform0002338;Isoform0006160;Isoform0006301;Isoform0006576;Isoform0008905;Isoform0011678;Isoform0013272;Isoform0019104;Isoform0023867;Isoform0024729;Isoform0028747;Isoform0030466;Isoform0041212;Isoform0042470;Isoform0042740;Isoform0043470;Isoform0047457;Isoform0052778;Isoform0062406;Isoform0062703;Isoform0065434;Isoform0066946;Isoform0068022;Isoform0069609;Isoform0070586;Isoform0070651;Isoform00…
GO:0009725	response to hormone	257	1173	9.66E-01	1.00E+00	Isoform0000022;Isoform0000536;Isoform0000656;Isoform0000787;Isoform0001105;Isoform0003768;Isoform0005576;Isoform0005581;Isoform0005849;Isoform0006900;Isoform0007041;Isoform0007256;Isoform0007753;Isoform0007970;Isoform0008034;Isoform0008569;Isoform0008908;Isoform0009453;Isoform0009534;Isoform0010007;Isoform0010264;Isoform0010273;Isoform0010350;Isoform0011184;Isoform0011769;Isoform0012926;Isoform00…
GO:0002376	immune system process	70	348	9.66E-01	1.00E+00	Isoform0000022;Isoform0001749;Isoform0002866;Isoform0005411;Isoform0005581;Isoform0006900;Isoform0007371;Isoform0007550;Isoform0007753;Isoform0008908;Isoform0010007;Isoform0010223;Isoform0011448;Isoform0013551;Isoform0015702;Isoform0020826;Isoform0020943;Isoform0022378;Isoform0024065;Isoform0024115;Isoform0027010;Isoform0027406;Isoform0027674;Isoform0032828;Isoform0033307;Isoform0038722;Isoform00…
GO:0009411	response to UV	41	215	9.67E-01	1.00E+00	Isoform0001069;Isoform0002866;Isoform0007371;Isoform0007820;Isoform0016598;Isoform0018260;Isoform0021725;Isoform0027010;Isoform0030806;Isoform0033307;Isoform0037121;Isoform0038831;Isoform0041066;Isoform0042680;Isoform0043648;Isoform0046399;Isoform0047909;Isoform0049475;Isoform0053737;Isoform0054871;Isoform0056116;Isoform0068228;Isoform0071964;Isoform0075851;Isoform0076171;Isoform0076890;Isoform00…
GO:0010109	regulation of photosynthesis	3	26	9.68E-01	1.00E+00	Isoform0009410;Isoform0045975;Isoform0129327
GO:0032504	multicellular organism reproduction	3	26	9.68E-01	1.00E+00	Isoform0040587;Isoform0043062;Isoform0059482
GO:0048609	multicellular organismal reproductive process	3	26	9.68E-01	1.00E+00	Isoform0040587;Isoform0043062;Isoform0059482
GO:0006563	L-serine metabolic process	7	49	9.68E-01	1.00E+00	Isoform0005951;Isoform0037508;Isoform0037776;Isoform0067989;Isoform0095333;Isoform0102126;Isoform0107731
GO:0071705	nitrogen compound transport	70	349	9.68E-01	1.00E+00	Isoform0001682;Isoform0006880;Isoform0007062;Isoform0011184;Isoform0011448;Isoform0015239;Isoform0016440;Isoform0016814;Isoform0017550;Isoform0018156;Isoform0018370;Isoform0018666;Isoform0018827;Isoform0019767;Isoform0020320;Isoform0021726;Isoform0021774;Isoform0023275;Isoform0023549;Isoform0024483;Isoform0024575;Isoform0025884;Isoform0027679;Isoform0030466;Isoform0032573;Isoform0036903;Isoform00…
GO:0051552	flavone metabolic process	2	20	9.70E-01	1.00E+00	Isoform0054871;Isoform0076890
GO:0051553	flavone biosynthetic process	2	20	9.70E-01	1.00E+00	Isoform0054871;Isoform0076890
GO:0005984	disaccharide metabolic process	40	212	9.71E-01	1.00E+00	Isoform0004375;Isoform0006900;Isoform0012392;Isoform0018780;Isoform0018795;Isoform0022378;Isoform0024328;Isoform0032993;Isoform0033175;Isoform0040875;Isoform0042312;Isoform0043641;Isoform0046283;Isoform0046822;Isoform0047374;Isoform0049243;Isoform0050797;Isoform0052131;Isoform0052568;Isoform0053405;Isoform0054776;Isoform0056718;Isoform0062643;Isoform0062878;Isoform0069284;Isoform0069923;Isoform00…
GO:0071407	cellular response to organic cyclic compound	47	245	9.72E-01	1.00E+00	Isoform0000022;Isoform0005581;Isoform0006900;Isoform0007753;Isoform0008908;Isoform0010007;Isoform0013551;Isoform0022378;Isoform0029601;Isoform0031350;Isoform0038279;Isoform0047172;Isoform0049548;Isoform0052897;Isoform0057066;Isoform0057825;Isoform0059767;Isoform0061662;Isoform0065765;Isoform0066125;Isoform0068660;Isoform0070135;Isoform0071096;Isoform0072208;Isoform0072987;Isoform0074963;Isoform00…
GO:0019439	aromatic compound catabolic process	41	217	9.72E-01	1.00E+00	Isoform0009453;Isoform0016268;Isoform0019796;Isoform0027383;Isoform0028977;Isoform0029099;Isoform0036587;Isoform0038859;Isoform0044561;Isoform0049490;Isoform0052823;Isoform0053132;Isoform0056352;Isoform0066101;Isoform0068660;Isoform0070529;Isoform0070691;Isoform0073060;Isoform0079864;Isoform0080518;Isoform0085131;Isoform0090814;Isoform0091534;Isoform0092438;Isoform0092607;Isoform0093006;Isoform00…
GO:0006521	regulation of cellular amino acid metabolic process	1	13	9.72E-01	1.00E+00	Isoform0042513
GO:0030865	cortical cytoskeleton organization	1	13	9.72E-01	1.00E+00	Isoform0056116
GO:0033238	regulation of cellular amine metabolic process	1	13	9.72E-01	1.00E+00	Isoform0042513
GO:0034470	ncRNA processing	10	66	9.73E-01	1.00E+00	Isoform0016292;Isoform0020558;Isoform0049770;Isoform0080566;Isoform0095907;Isoform0096908;Isoform0098341;Isoform0113139;Isoform0116649;Isoform0129448
GO:0015748	organophosphate ester transport	32	175	9.73E-01	1.00E+00	Isoform0010082;Isoform0017550;Isoform0018666;Isoform0030466;Isoform0037470;Isoform0049252;Isoform0049704;Isoform0052778;Isoform0057375;Isoform0057443;Isoform0068112;Isoform0068879;Isoform0070039;Isoform0071861;Isoform0072912;Isoform0074083;Isoform0077610;Isoform0078837;Isoform0082643;Isoform0085658;Isoform0086249;Isoform0088041;Isoform0091058;Isoform0094462;Isoform0100464;Isoform0102981;Isoform01…
GO:1901565	organonitrogen compound catabolic process	14	87	9.74E-01	1.00E+00	Isoform0009453;Isoform0009712;Isoform0019796;Isoform0027383;Isoform0028977;Isoform0029099;Isoform0036587;Isoform0056352;Isoform0074380;Isoform0079864;Isoform0098896;Isoform0101333;Isoform0110816;Isoform0124550
GO:0009845	seed germination	6	45	9.75E-01	1.00E+00	Isoform0015739;Isoform0068550;Isoform0085812;Isoform0089810;Isoform0096227;Isoform0097221
GO:0090351	seedling development	6	45	9.75E-01	1.00E+00	Isoform0015739;Isoform0068550;Isoform0085812;Isoform0089810;Isoform0096227;Isoform0097221
GO:0042430	indole-containing compound metabolic process	11	72	9.75E-01	1.00E+00	Isoform0008385;Isoform0010273;Isoform0013013;Isoform0019447;Isoform0038134;Isoform0041491;Isoform0063533;Isoform0065925;Isoform0069571;Isoform0119531;Isoform0121179
GO:0019932	second-messenger-mediated signaling	10	67	9.76E-01	1.00E+00	Isoform0008479;Isoform0009915;Isoform0016052;Isoform0022604;Isoform0045520;Isoform0050164;Isoform0066554;Isoform0070943;Isoform0082376;Isoform0126257
GO:0045333	cellular respiration	17	103	9.76E-01	1.00E+00	Isoform0001708;Isoform0014671;Isoform0030331;Isoform0046184;Isoform0052166;Isoform0056483;Isoform0085060;Isoform0086068;Isoform0089810;Isoform0096966;Isoform0097168;Isoform0099594;Isoform0101411;Isoform0101989;Isoform0103607;Isoform0106683;Isoform0125161
GO:0009593	detection of chemical stimulus	2	21	9.76E-01	1.00E+00	Isoform0045520;Isoform0117442
GO:1901661	quinone metabolic process	2	21	9.76E-01	1.00E+00	Isoform0012398;Isoform0021699
GO:1901615	organic hydroxy compound metabolic process	77	386	9.77E-01	1.00E+00	Isoform0000022;Isoform0004884;Isoform0005581;Isoform0006155;Isoform0006900;Isoform0006932;Isoform0007753;Isoform0007820;Isoform0008545;Isoform0008908;Isoform0009366;Isoform0010007;Isoform0010861;Isoform0011005;Isoform0011934;Isoform0013091;Isoform0013551;Isoform0015147;Isoform0015239;Isoform0016753;Isoform0016814;Isoform0018260;Isoform0019073;Isoform0022378;Isoform0024502;Isoform0026933;Isoform00…
GO:0016050	vesicle organization	4	34	9.78E-01	1.00E+00	Isoform0014573;Isoform0044580;Isoform0063421;Isoform0099196
GO:0055067	monovalent inorganic cation homeostasis	4	34	9.78E-01	1.00E+00	Isoform0052485;Isoform0076604;Isoform0077405;Isoform0086129
GO:0019222	regulation of metabolic process	604	2682	9.78E-01	1.00E+00	Isoform0000012;Isoform0000022;Isoform0000383;Isoform0000512;Isoform0000574;Isoform0000764;Isoform0000795;Isoform0001189;Isoform0001525;Isoform0002253;Isoform0002338;Isoform0002484;Isoform0002526;Isoform0002563;Isoform0002848;Isoform0003190;Isoform0003347;Isoform0003741;Isoform0003768;Isoform0003929;Isoform0004046;Isoform0004684;Isoform0005527;Isoform0005543;Isoform0005735;Isoform0005784;Isoform00…
GO:0042221	response to chemical	582	2588	9.78E-01	1.00E+00	Isoform0000022;Isoform0000244;Isoform0000536;Isoform0000656;Isoform0000787;Isoform0000935;Isoform0001069;Isoform0001105;Isoform0001525;Isoform0001708;Isoform0001728;Isoform0002282;Isoform0002705;Isoform0002866;Isoform0002894;Isoform0003735;Isoform0003741;Isoform0003768;Isoform0003929;Isoform0004375;Isoform0004545;Isoform0004805;Isoform0005576;Isoform0005581;Isoform0005784;Isoform0005832;Isoform00…
GO:0015031	protein transport	230	1067	9.78E-01	1.00E+00	Isoform0000022;Isoform0001682;Isoform0002400;Isoform0003741;Isoform0005411;Isoform0005581;Isoform0005735;Isoform0006900;Isoform0007753;Isoform0008908;Isoform0010007;Isoform0012330;Isoform0013551;Isoform0013626;Isoform0016886;Isoform0018666;Isoform0020534;Isoform0022378;Isoform0024893;Isoform0025104;Isoform0030172;Isoform0033064;Isoform0036601;Isoform0036880;Isoform0036903;Isoform0039358;Isoform00…
GO:0072530	purine-containing compound transmembrane transport	5	40	9.78E-01	1.00E+00	Isoform0030466;Isoform0052778;Isoform0068879;Isoform0082643;Isoform0102981
GO:0010099	regulation of photomorphogenesis	1	14	9.79E-01	1.00E+00	Isoform0063932
GO:2000030	regulation of response to red or far red light	1	14	9.79E-01	1.00E+00	Isoform0063932
GO:0006576	cellular biogenic amine metabolic process	27	154	9.80E-01	1.00E+00	Isoform0006178;Isoform0008266;Isoform0008549;Isoform0011316;Isoform0013013;Isoform0016753;Isoform0026389;Isoform0027220;Isoform0030912;Isoform0038134;Isoform0040933;Isoform0041491;Isoform0041590;Isoform0063045;Isoform0063533;Isoform0064631;Isoform0065925;Isoform0068427;Isoform0071987;Isoform0088914;Isoform0101333;Isoform0112112;Isoform0117157;Isoform0117248;Isoform0119531;Isoform0121179;Isoform01…
GO:0006955	immune response	55	287	9.81E-01	1.00E+00	Isoform0000022;Isoform0001749;Isoform0002866;Isoform0005411;Isoform0005581;Isoform0006900;Isoform0007371;Isoform0007550;Isoform0007753;Isoform0008908;Isoform0010007;Isoform0010223;Isoform0011448;Isoform0013551;Isoform0015702;Isoform0020826;Isoform0020943;Isoform0022378;Isoform0024115;Isoform0027010;Isoform0027674;Isoform0032828;Isoform0038722;Isoform0040237;Isoform0043429;Isoform0049548;Isoform00…
GO:0045184	establishment of protein localization	230	1070	9.81E-01	1.00E+00	Isoform0000022;Isoform0001682;Isoform0002400;Isoform0003741;Isoform0005411;Isoform0005581;Isoform0005735;Isoform0006900;Isoform0007753;Isoform0008908;Isoform0010007;Isoform0012330;Isoform0013551;Isoform0013626;Isoform0016886;Isoform0018666;Isoform0020534;Isoform0022378;Isoform0024893;Isoform0025104;Isoform0030172;Isoform0033064;Isoform0036601;Isoform0036880;Isoform0036903;Isoform0039358;Isoform00…
GO:0009617	response to bacterium	69	352	9.81E-01	1.00E+00	Isoform0002192;Isoform0003339;Isoform0003741;Isoform0004545;Isoform0005576;Isoform0008385;Isoform0013428;Isoform0013551;Isoform0016268;Isoform0022780;Isoform0025104;Isoform0040875;Isoform0043641;Isoform0045525;Isoform0047374;Isoform0049243;Isoform0049548;Isoform0052897;Isoform0053020;Isoform0053400;Isoform0056349;Isoform0060322;Isoform0068080;Isoform0068556;Isoform0070691;Isoform0070816;Isoform00…
GO:0000304	response to singlet oxygen	2	22	9.81E-01	1.00E+00	Isoform0061181;Isoform0085244
GO:0002831	regulation of response to biotic stimulus	2	22	9.81E-01	1.00E+00	Isoform0079628;Isoform0119564
GO:0006638	neutral lipid metabolic process	2	22	9.81E-01	1.00E+00	Isoform0000787;Isoform0115095
GO:0006639	acylglycerol metabolic process	2	22	9.81E-01	1.00E+00	Isoform0000787;Isoform0115095
GO:0006641	triglyceride metabolic process	2	22	9.81E-01	1.00E+00	Isoform0000787;Isoform0115095
GO:0072657	protein localization to membrane	2	22	9.81E-01	1.00E+00	Isoform0003741;Isoform0025104
GO:0090150	establishment of protein localization to membrane	2	22	9.81E-01	1.00E+00	Isoform0003741;Isoform0025104
GO:0071229	cellular response to acid chemical	41	222	9.82E-01	1.00E+00	Isoform0000022;Isoform0000536;Isoform0000656;Isoform0005581;Isoform0005849;Isoform0006900;Isoform0007753;Isoform0008908;Isoform0010007;Isoform0012931;Isoform0013551;Isoform0015702;Isoform0022378;Isoform0040309;Isoform0049548;Isoform0052897;Isoform0054345;Isoform0054520;Isoform0057825;Isoform0065627;Isoform0066125;Isoform0067091;Isoform0070135;Isoform0070529;Isoform0072208;Isoform0072878;Isoform00…
GO:1901361	organic cyclic compound catabolic process	41	222	9.82E-01	1.00E+00	Isoform0009453;Isoform0016268;Isoform0019796;Isoform0027383;Isoform0028977;Isoform0029099;Isoform0036587;Isoform0038859;Isoform0044561;Isoform0049490;Isoform0052823;Isoform0053132;Isoform0056352;Isoform0066101;Isoform0068660;Isoform0070529;Isoform0070691;Isoform0073060;Isoform0079864;Isoform0080518;Isoform0085131;Isoform0090814;Isoform0091534;Isoform0092438;Isoform0092607;Isoform0093006;Isoform00…
GO:0043603	cellular amide metabolic process	166	789	9.82E-01	1.00E+00	Isoform0000378;Isoform0001244;Isoform0002383;Isoform0003423;Isoform0004066;Isoform0007041;Isoform0007753;Isoform0007991;Isoform0008642;Isoform0008644;Isoform0008908;Isoform0010341;Isoform0010660;Isoform0011873;Isoform0012099;Isoform0012209;Isoform0012558;Isoform0013086;Isoform0016552;Isoform0017374;Isoform0018885;Isoform0019727;Isoform0020052;Isoform0020941;Isoform0022300;Isoform0023697;Isoform00…
GO:0002684	positive regulation of immune system process	5	41	9.82E-01	1.00E+00	Isoform0002866;Isoform0007371;Isoform0027010;Isoform0040237;Isoform0075851
GO:0031349	positive regulation of defense response	5	41	9.82E-01	1.00E+00	Isoform0002866;Isoform0007371;Isoform0027010;Isoform0040237;Isoform0075851
GO:0045089	positive regulation of innate immune response	5	41	9.82E-01	1.00E+00	Isoform0002866;Isoform0007371;Isoform0027010;Isoform0040237;Isoform0075851
GO:0048017	inositol lipid-mediated signaling	5	41	9.82E-01	1.00E+00	Isoform0004542;Isoform0044460;Isoform0065114;Isoform0108296;Isoform0128306
GO:0050778	positive regulation of immune response	5	41	9.82E-01	1.00E+00	Isoform0002866;Isoform0007371;Isoform0027010;Isoform0040237;Isoform0075851
GO:0046907	intracellular transport	211	988	9.82E-01	1.00E+00	Isoform0000022;Isoform0001682;Isoform0002591;Isoform0003741;Isoform0005411;Isoform0005581;Isoform0005735;Isoform0006900;Isoform0007753;Isoform0008569;Isoform0008908;Isoform0010007;Isoform0010617;Isoform0011448;Isoform0012330;Isoform0013551;Isoform0013626;Isoform0014158;Isoform0016678;Isoform0018666;Isoform0020534;Isoform0022378;Isoform0023235;Isoform0024893;Isoform0025032;Isoform0025104;Isoform00…
GO:0008654	phospholipid biosynthetic process	13	85	9.83E-01	1.00E+00	Isoform0004542;Isoform0016753;Isoform0032880;Isoform0037587;Isoform0044460;Isoform0049770;Isoform0065114;Isoform0095907;Isoform0096908;Isoform0098341;Isoform0112375;Isoform0113713;Isoform0129448
GO:1901700	response to oxygen-containing compound	182	861	9.83E-01	1.00E+00	Isoform0000022;Isoform0000536;Isoform0000656;Isoform0000935;Isoform0001069;Isoform0002282;Isoform0002894;Isoform0003741;Isoform0003929;Isoform0004375;Isoform0004545;Isoform0005581;Isoform0005784;Isoform0005832;Isoform0005849;Isoform0006081;Isoform0006900;Isoform0007753;Isoform0008010;Isoform0008825;Isoform0008908;Isoform0009453;Isoform0009534;Isoform0009915;Isoform0010007;Isoform0011184;Isoform00…
GO:0045087	innate immune response	54	284	9.83E-01	1.00E+00	Isoform0000022;Isoform0001749;Isoform0002866;Isoform0005411;Isoform0005581;Isoform0006900;Isoform0007371;Isoform0007550;Isoform0007753;Isoform0008908;Isoform0010007;Isoform0010223;Isoform0011448;Isoform0013551;Isoform0015702;Isoform0020826;Isoform0020943;Isoform0022378;Isoform0024115;Isoform0027010;Isoform0027674;Isoform0032828;Isoform0038722;Isoform0040237;Isoform0043429;Isoform0049548;Isoform00…
GO:0019752	carboxylic acid metabolic process	696	3086	9.83E-01	1.00E+00	Isoform0000012;Isoform0000022;Isoform0000244;Isoform0000787;Isoform0000829;Isoform0001050;Isoform0001244;Isoform0001437;Isoform0001698;Isoform0001708;Isoform0001749;Isoform0002036;Isoform0002705;Isoform0002848;Isoform0003153;Isoform0003741;Isoform0003894;Isoform0003922;Isoform0004066;Isoform0004393;Isoform0004513;Isoform0005527;Isoform0005543;Isoform0005581;Isoform0005828;Isoform0005951;Isoform00…
GO:1901575	organic substance catabolic process	265	1227	9.83E-01	1.00E+00	Isoform0001708;Isoform0002092;Isoform0004858;Isoform0006963;Isoform0008802;Isoform0009145;Isoform0009254;Isoform0009453;Isoform0009712;Isoform0010134;Isoform0010873;Isoform0011179;Isoform0011548;Isoform0012196;Isoform0012665;Isoform0012762;Isoform0013482;Isoform0014453;Isoform0015730;Isoform0015763;Isoform0015991;Isoform0016268;Isoform0016511;Isoform0017181;Isoform0017935;Isoform0017970;Isoform00…
GO:0032535	regulation of cellular component size	27	156	9.84E-01	1.00E+00	Isoform0006982;Isoform0010095;Isoform0010275;Isoform0012917;Isoform0024510;Isoform0028828;Isoform0037121;Isoform0043606;Isoform0044865;Isoform0046399;Isoform0047909;Isoform0061025;Isoform0061380;Isoform0061551;Isoform0068228;Isoform0071964;Isoform0076171;Isoform0090574;Isoform0090974;Isoform0094924;Isoform0095769;Isoform0096529;Isoform0101388;Isoform0114523;Isoform0116477;Isoform0125539;Isoform01…
GO:0090066	regulation of anatomical structure size	27	156	9.84E-01	1.00E+00	Isoform0006982;Isoform0010095;Isoform0010275;Isoform0012917;Isoform0024510;Isoform0028828;Isoform0037121;Isoform0043606;Isoform0044865;Isoform0046399;Isoform0047909;Isoform0061025;Isoform0061380;Isoform0061551;Isoform0068228;Isoform0071964;Isoform0076171;Isoform0090574;Isoform0090974;Isoform0094924;Isoform0095769;Isoform0096529;Isoform0101388;Isoform0114523;Isoform0116477;Isoform0125539;Isoform01…
GO:0009640	photomorphogenesis	1	15	9.84E-01	1.00E+00	Isoform0063932
GO:0043436	oxoacid metabolic process	717	3179	9.85E-01	1.00E+00	Isoform0000012;Isoform0000022;Isoform0000244;Isoform0000787;Isoform0000829;Isoform0001050;Isoform0001244;Isoform0001437;Isoform0001698;Isoform0001708;Isoform0001749;Isoform0002036;Isoform0002705;Isoform0002848;Isoform0003153;Isoform0003741;Isoform0003894;Isoform0003922;Isoform0004066;Isoform0004393;Isoform0004513;Isoform0005527;Isoform0005543;Isoform0005581;Isoform0005828;Isoform0005951;Isoform00…
GO:0045088	regulation of innate immune response	5	42	9.85E-01	1.00E+00	Isoform0002866;Isoform0007371;Isoform0027010;Isoform0040237;Isoform0075851
GO:0050776	regulation of immune response	5	42	9.85E-01	1.00E+00	Isoform0002866;Isoform0007371;Isoform0027010;Isoform0040237;Isoform0075851
GO:0006974	cellular response to DNA damage stimulus	23	137	9.85E-01	1.00E+00	Isoform0021725;Isoform0028775;Isoform0031213;Isoform0041435;Isoform0043309;Isoform0044020;Isoform0044431;Isoform0044777;Isoform0046412;Isoform0053485;Isoform0055392;Isoform0059767;Isoform0067897;Isoform0075848;Isoform0079382;Isoform0099162;Isoform0100457;Isoform0101909;Isoform0107322;Isoform0113267;Isoform0121368;Isoform0124516;Isoform0128697
GO:0048580	regulation of post-embryonic development	56	295	9.85E-01	1.00E+00	Isoform0003190;Isoform0003347;Isoform0007679;Isoform0007820;Isoform0015739;Isoform0017509;Isoform0018260;Isoform0027908;Isoform0029601;Isoform0031350;Isoform0032923;Isoform0037934;Isoform0043683;Isoform0045247;Isoform0045520;Isoform0045740;Isoform0047172;Isoform0053878;Isoform0055203;Isoform0057066;Isoform0059767;Isoform0059954;Isoform0060303;Isoform0063428;Isoform0063932;Isoform0065630;Isoform00…
GO:0006082	organic acid metabolic process	717	3180	9.85E-01	1.00E+00	Isoform0000012;Isoform0000022;Isoform0000244;Isoform0000787;Isoform0000829;Isoform0001050;Isoform0001244;Isoform0001437;Isoform0001698;Isoform0001708;Isoform0001749;Isoform0002036;Isoform0002705;Isoform0002848;Isoform0003153;Isoform0003741;Isoform0003894;Isoform0003922;Isoform0004066;Isoform0004393;Isoform0004513;Isoform0005527;Isoform0005543;Isoform0005581;Isoform0005828;Isoform0005951;Isoform00…
GO:0051341	regulation of oxidoreductase activity	2	23	9.85E-01	1.00E+00	Isoform0070651;Isoform0086983
GO:0051353	positive regulation of oxidoreductase activity	2	23	9.85E-01	1.00E+00	Isoform0070651;Isoform0086983
GO:0043269	regulation of ion transport	28	162	9.86E-01	1.00E+00	Isoform0000935;Isoform0005784;Isoform0011184;Isoform0015790;Isoform0023002;Isoform0026711;Isoform0028425;Isoform0033175;Isoform0041522;Isoform0049548;Isoform0052625;Isoform0052897;Isoform0060009;Isoform0062643;Isoform0065106;Isoform0065130;Isoform0071194;Isoform0075049;Isoform0076778;Isoform0077164;Isoform0078883;Isoform0097953;Isoform0107268;Isoform0108440;Isoform0111619;Isoform0111767;Isoform01…
GO:0044270	cellular nitrogen compound catabolic process	40	220	9.86E-01	1.00E+00	Isoform0009453;Isoform0016268;Isoform0019796;Isoform0027383;Isoform0028977;Isoform0029099;Isoform0036587;Isoform0038859;Isoform0044561;Isoform0049490;Isoform0052823;Isoform0053132;Isoform0056352;Isoform0066101;Isoform0068660;Isoform0070529;Isoform0070691;Isoform0073060;Isoform0080518;Isoform0085131;Isoform0090814;Isoform0091534;Isoform0092438;Isoform0092607;Isoform0093006;Isoform0094574;Isoform00…
GO:0046700	heterocycle catabolic process	40	220	9.86E-01	1.00E+00	Isoform0009453;Isoform0016268;Isoform0019796;Isoform0027383;Isoform0028977;Isoform0029099;Isoform0036587;Isoform0038859;Isoform0044561;Isoform0049490;Isoform0052823;Isoform0053132;Isoform0056352;Isoform0066101;Isoform0068660;Isoform0070529;Isoform0070691;Isoform0073060;Isoform0080518;Isoform0085131;Isoform0090814;Isoform0091534;Isoform0092438;Isoform0092607;Isoform0093006;Isoform0094574;Isoform00…
GO:0044702	single organism reproductive process	140	678	9.86E-01	1.00E+00	Isoform0000735;Isoform0000822;Isoform0001638;Isoform0003190;Isoform0003288;Isoform0003347;Isoform0007820;Isoform0010969;Isoform0016268;Isoform0018260;Isoform0022505;Isoform0022584;Isoform0027039;Isoform0028350;Isoform0028775;Isoform0029601;Isoform0031213;Isoform0031350;Isoform0031499;Isoform0031851;Isoform0032055;Isoform0040587;Isoform0043062;Isoform0043683;Isoform0044020;Isoform0044431;Isoform00…
GO:0007005	mitochondrion organization	3	30	9.86E-01	1.00E+00	Isoform0024736;Isoform0096337;Isoform0097693
GO:0006188	IMP biosynthetic process	13	87	9.87E-01	1.00E+00	Isoform0021699;Isoform0038046;Isoform0056846;Isoform0057827;Isoform0065630;Isoform0089666;Isoform0095224;Isoform0096574;Isoform0107858;Isoform0108240;Isoform0108589;Isoform0123945;Isoform0128658
GO:0046040	IMP metabolic process	13	87	9.87E-01	1.00E+00	Isoform0021699;Isoform0038046;Isoform0056846;Isoform0057827;Isoform0065630;Isoform0089666;Isoform0095224;Isoform0096574;Isoform0107858;Isoform0108240;Isoform0108589;Isoform0123945;Isoform0128658
GO:0009132	nucleoside diphosphate metabolic process	1	16	9.88E-01	1.00E+00	Isoform0056395
GO:0009292	genetic transfer	1	16	9.88E-01	1.00E+00	Isoform0046632
GO:0009720	detection of hormone stimulus	1	16	9.88E-01	1.00E+00	Isoform0117442
GO:0009726	detection of endogenous stimulus	1	16	9.88E-01	1.00E+00	Isoform0117442
GO:0010431	seed maturation	1	16	9.88E-01	1.00E+00	Isoform0059482
GO:0021700	developmental maturation	1	16	9.88E-01	1.00E+00	Isoform0059482
GO:0006586	indolalkylamine metabolic process	7	55	9.88E-01	1.00E+00	Isoform0013013;Isoform0038134;Isoform0041491;Isoform0063533;Isoform0065925;Isoform0119531;Isoform0121179
GO:0016482	cytoplasmic transport	74	382	9.88E-01	1.00E+00	Isoform0001682;Isoform0008569;Isoform0011448;Isoform0018666;Isoform0020534;Isoform0023235;Isoform0030172;Isoform0036601;Isoform0036903;Isoform0039358;Isoform0042048;Isoform0043683;Isoform0045247;Isoform0045970;Isoform0046025;Isoform0049698;Isoform0052331;Isoform0054105;Isoform0057101;Isoform0060010;Isoform0060303;Isoform0061267;Isoform0062075;Isoform0062094;Isoform0062244;Isoform0068797;Isoform00…
GO:0008033	tRNA processing	2	24	9.88E-01	1.00E+00	Isoform0016292;Isoform0113139
GO:0022898	regulation of transmembrane transporter activity	2	24	9.88E-01	1.00E+00	Isoform0077164;Isoform0078883
GO:0032409	regulation of transporter activity	2	24	9.88E-01	1.00E+00	Isoform0077164;Isoform0078883
GO:0032412	regulation of ion transmembrane transporter activity	2	24	9.88E-01	1.00E+00	Isoform0077164;Isoform0078883
GO:0040034	regulation of development, heterochronic	2	24	9.88E-01	1.00E+00	Isoform0043470;Isoform0096174
GO:0048506	regulation of timing of meristematic phase transition	2	24	9.88E-01	1.00E+00	Isoform0043470;Isoform0096174
GO:0007031	peroxisome organization	18	114	9.88E-01	1.00E+00	Isoform0036601;Isoform0039358;Isoform0042707;Isoform0045970;Isoform0054105;Isoform0060010;Isoform0062075;Isoform0069124;Isoform0069931;Isoform0079283;Isoform0081505;Isoform0086097;Isoform0095464;Isoform0096467;Isoform0108263;Isoform0117752;Isoform0119132;Isoform0120804
GO:0009620	response to fungus	38	213	9.89E-01	1.00E+00	Isoform0000022;Isoform0005581;Isoform0006081;Isoform0006900;Isoform0007753;Isoform0008908;Isoform0010007;Isoform0013551;Isoform0015739;Isoform0022378;Isoform0022707;Isoform0049548;Isoform0052897;Isoform0054236;Isoform0057825;Isoform0066572;Isoform0068080;Isoform0068550;Isoform0068556;Isoform0070135;Isoform0070262;Isoform0070816;Isoform0072208;Isoform0072987;Isoform0076874;Isoform0079866;Isoform00…
GO:0030243	cellulose metabolic process	64	336	9.89E-01	1.00E+00	Isoform0008514;Isoform0013007;Isoform0016285;Isoform0017516;Isoform0022206;Isoform0023799;Isoform0030466;Isoform0030983;Isoform0037121;Isoform0038458;Isoform0040237;Isoform0040689;Isoform0044312;Isoform0047909;Isoform0048691;Isoform0052778;Isoform0056116;Isoform0056576;Isoform0057726;Isoform0061989;Isoform0062892;Isoform0065778;Isoform0066567;Isoform0068556;Isoform0070732;Isoform0075248;Isoform00…
GO:0015931	nucleobase-containing compound transport	24	145	9.89E-01	1.00E+00	Isoform0001682;Isoform0017550;Isoform0018156;Isoform0019767;Isoform0030466;Isoform0036903;Isoform0043683;Isoform0045247;Isoform0046025;Isoform0052778;Isoform0057101;Isoform0057443;Isoform0060303;Isoform0061267;Isoform0062244;Isoform0068879;Isoform0080938;Isoform0082643;Isoform0086220;Isoform0088329;Isoform0099647;Isoform0102981;Isoform0103071;Isoform0120670
GO:1901617	organic hydroxy compound biosynthetic process	24	145	9.89E-01	1.00E+00	Isoform0007820;Isoform0010861;Isoform0015239;Isoform0016753;Isoform0016814;Isoform0018260;Isoform0019073;Isoform0024502;Isoform0038437;Isoform0038831;Isoform0040237;Isoform0045525;Isoform0048022;Isoform0051148;Isoform0055651;Isoform0058404;Isoform0060154;Isoform0099648;Isoform0100993;Isoform0101190;Isoform0116122;Isoform0118471;Isoform0123887;Isoform0125072
GO:0006875	cellular metal ion homeostasis	5	44	9.90E-01	1.00E+00	Isoform0017603;Isoform0073415;Isoform0087632;Isoform0100407;Isoform0108934
GO:0009308	amine metabolic process	30	175	9.90E-01	1.00E+00	Isoform0006178;Isoform0008266;Isoform0008549;Isoform0011316;Isoform0013013;Isoform0016753;Isoform0019218;Isoform0026389;Isoform0027220;Isoform0030912;Isoform0038057;Isoform0038134;Isoform0040933;Isoform0041491;Isoform0041590;Isoform0042513;Isoform0063045;Isoform0063533;Isoform0064631;Isoform0065925;Isoform0068427;Isoform0071987;Isoform0088914;Isoform0101333;Isoform0112112;Isoform0117157;Isoform01…
GO:0010033	response to organic substance	405	1850	9.90E-01	1.00E+00	Isoform0000022;Isoform0000536;Isoform0000656;Isoform0000787;Isoform0000935;Isoform0001105;Isoform0001708;Isoform0002282;Isoform0003735;Isoform0003741;Isoform0003768;Isoform0003929;Isoform0004375;Isoform0004805;Isoform0005576;Isoform0005581;Isoform0005784;Isoform0005832;Isoform0005849;Isoform0006900;Isoform0007041;Isoform0007256;Isoform0007753;Isoform0007970;Isoform0008034;Isoform0008569;Isoform00…
GO:0065009	regulation of molecular function	71	370	9.90E-01	1.00E+00	Isoform0002338;Isoform0006160;Isoform0006301;Isoform0006576;Isoform0008905;Isoform0011678;Isoform0013272;Isoform0019104;Isoform0023867;Isoform0024729;Isoform0028747;Isoform0030466;Isoform0041212;Isoform0042470;Isoform0042740;Isoform0043470;Isoform0047457;Isoform0052778;Isoform0062406;Isoform0062703;Isoform0065434;Isoform0066946;Isoform0068022;Isoform0069609;Isoform0070586;Isoform0070651;Isoform00…
GO:0010817	regulation of hormone levels	56	300	9.90E-01	1.00E+00	Isoform0006982;Isoform0008385;Isoform0010095;Isoform0010275;Isoform0012917;Isoform0016052;Isoform0019218;Isoform0022604;Isoform0024510;Isoform0028828;Isoform0030466;Isoform0037121;Isoform0038057;Isoform0038831;Isoform0044865;Isoform0046399;Isoform0047909;Isoform0052778;Isoform0059239;Isoform0061025;Isoform0061380;Isoform0065925;Isoform0068228;Isoform0068879;Isoform0069521;Isoform0071964;Isoform00…
GO:0009787	regulation of abscisic acid-activated signaling pathway	4	38	9.90E-01	1.00E+00	Isoform0012931;Isoform0065627;Isoform0072878;Isoform0080004
GO:1901419	regulation of response to alcohol	4	38	9.90E-01	1.00E+00	Isoform0012931;Isoform0065627;Isoform0072878;Isoform0080004
GO:0009056	catabolic process	283	1319	9.90E-01	1.00E+00	Isoform0001708;Isoform0002092;Isoform0004858;Isoform0006963;Isoform0008802;Isoform0009145;Isoform0009254;Isoform0009453;Isoform0009712;Isoform0010134;Isoform0010873;Isoform0011179;Isoform0011224;Isoform0011548;Isoform0011757;Isoform0012196;Isoform0012665;Isoform0012762;Isoform0013482;Isoform0014453;Isoform0015730;Isoform0015763;Isoform0015991;Isoform0016268;Isoform0016511;Isoform0017181;Isoform00…
GO:0046165	alcohol biosynthetic process	23	141	9.91E-01	1.00E+00	Isoform0007820;Isoform0010861;Isoform0015239;Isoform0016753;Isoform0016814;Isoform0018260;Isoform0019073;Isoform0038437;Isoform0038831;Isoform0040237;Isoform0045525;Isoform0048022;Isoform0051148;Isoform0055651;Isoform0058404;Isoform0060154;Isoform0099648;Isoform0100993;Isoform0101190;Isoform0116122;Isoform0118471;Isoform0123887;Isoform0125072
GO:0009723	response to ethylene	8	62	9.91E-01	1.00E+00	Isoform0009534;Isoform0032377;Isoform0043470;Isoform0049291;Isoform0059109;Isoform0108420;Isoform0109175;Isoform0125904
GO:0006352	DNA-templated transcription, initiation	1	17	9.91E-01	1.00E+00	Isoform0120054
GO:0006541	glutamine metabolic process	1	17	9.91E-01	1.00E+00	Isoform0065925
GO:0007215	glutamate receptor signaling pathway	1	17	9.91E-01	1.00E+00	Isoform0091489
GO:0051220	cytoplasmic sequestering of protein	1	17	9.91E-01	1.00E+00	Isoform0020783
GO:0008154	actin polymerization or depolymerization	2	25	9.91E-01	1.00E+00	Isoform0043606;Isoform0061551
GO:0009744	response to sucrose	2	25	9.91E-01	1.00E+00	Isoform0085812;Isoform0097221
GO:0048311	mitochondrion distribution	2	25	9.91E-01	1.00E+00	Isoform0096337;Isoform0097693
GO:0051646	mitochondrion localization	2	25	9.91E-01	1.00E+00	Isoform0096337;Isoform0097693
GO:0044106	cellular amine metabolic process	28	167	9.92E-01	1.00E+00	Isoform0006178;Isoform0008266;Isoform0008549;Isoform0011316;Isoform0013013;Isoform0016753;Isoform0026389;Isoform0027220;Isoform0030912;Isoform0038134;Isoform0040933;Isoform0041491;Isoform0041590;Isoform0042513;Isoform0063045;Isoform0063533;Isoform0064631;Isoform0065925;Isoform0068427;Isoform0071987;Isoform0088914;Isoform0101333;Isoform0112112;Isoform0117157;Isoform0117248;Isoform0119531;Isoform01…
GO:0045017	glycerolipid biosynthetic process	10	74	9.92E-01	1.00E+00	Isoform0004542;Isoform0016753;Isoform0044460;Isoform0049770;Isoform0065114;Isoform0095907;Isoform0096908;Isoform0098341;Isoform0112375;Isoform0129448
GO:0046474	glycerophospholipid biosynthetic process	10	74	9.92E-01	1.00E+00	Isoform0004542;Isoform0016753;Isoform0044460;Isoform0049770;Isoform0065114;Isoform0095907;Isoform0096908;Isoform0098341;Isoform0112375;Isoform0129448
GO:0033993	response to lipid	21	133	9.93E-01	1.00E+00	Isoform0000536;Isoform0000656;Isoform0005849;Isoform0012931;Isoform0040309;Isoform0054520;Isoform0065627;Isoform0070529;Isoform0072878;Isoform0079628;Isoform0080004;Isoform0085131;Isoform0090814;Isoform0093707;Isoform0096057;Isoform0097162;Isoform0112112;Isoform0119564;Isoform0124458;Isoform0125886;Isoform0126591
GO:0065002	intracellular protein transmembrane transport	2	26	9.93E-01	1.00E+00	Isoform0003741;Isoform0025104
GO:0051235	maintenance of location	12	86	9.93E-01	1.00E+00	Isoform0020783;Isoform0027908;Isoform0043683;Isoform0045247;Isoform0059767;Isoform0060303;Isoform0065630;Isoform0088329;Isoform0095214;Isoform0097793;Isoform0103071;Isoform0123945
GO:0006862	nucleotide transport	7	58	9.93E-01	1.00E+00	Isoform0017550;Isoform0030466;Isoform0052778;Isoform0057443;Isoform0068879;Isoform0082643;Isoform0102981
GO:0043401	steroid hormone mediated signaling pathway	1	18	9.93E-01	1.00E+00	Isoform0093707
GO:0048545	response to steroid hormone	1	18	9.93E-01	1.00E+00	Isoform0093707
GO:0048582	positive regulation of post-embryonic development	1	18	9.93E-01	1.00E+00	Isoform0124524
GO:0051094	positive regulation of developmental process	1	18	9.93E-01	1.00E+00	Isoform0124524
GO:0051240	positive regulation of multicellular organismal process	1	18	9.93E-01	1.00E+00	Isoform0124524
GO:0071383	cellular response to steroid hormone stimulus	1	18	9.93E-01	1.00E+00	Isoform0093707
GO:0016310	phosphorylation	208	998	9.94E-01	1.00E+00	Isoform0006160;Isoform0009279;Isoform0009534;Isoform0013272;Isoform0014046;Isoform0014393;Isoform0016222;Isoform0016440;Isoform0016718;Isoform0019104;Isoform0021678;Isoform0023846;Isoform0023867;Isoform0024729;Isoform0026245;Isoform0026804;Isoform0027262;Isoform0028257;Isoform0028425;Isoform0029593;Isoform0029946;Isoform0030088;Isoform0031622;Isoform0031813;Isoform0032121;Isoform0032377;Isoform00…
GO:0033013	tetrapyrrole metabolic process	52	287	9.94E-01	1.00E+00	Isoform0002848;Isoform0006916;Isoform0007041;Isoform0007387;Isoform0007753;Isoform0008908;Isoform0009453;Isoform0009770;Isoform0010890;Isoform0012392;Isoform0015563;Isoform0015727;Isoform0016010;Isoform0017055;Isoform0018212;Isoform0018364;Isoform0019796;Isoform0020016;Isoform0020052;Isoform0020067;Isoform0024973;Isoform0024986;Isoform0026771;Isoform0027383;Isoform0028235;Isoform0028977;Isoform00…
GO:0070192	chromosome organization involved in meiotic cell cycle	3	34	9.94E-01	1.00E+00	Isoform0031213;Isoform0044431;Isoform0073196
GO:0006643	membrane lipid metabolic process	39	225	9.94E-01	1.00E+00	Isoform0002484;Isoform0012080;Isoform0014816;Isoform0021454;Isoform0032769;Isoform0038103;Isoform0041028;Isoform0054654;Isoform0066540;Isoform0068797;Isoform0069264;Isoform0070135;Isoform0072208;Isoform0072498;Isoform0072768;Isoform0072987;Isoform0074526;Isoform0079338;Isoform0082615;Isoform0085941;Isoform0086969;Isoform0086988;Isoform0089156;Isoform0090767;Isoform0091017;Isoform0091051;Isoform00…
GO:0051259	protein oligomerization	2	27	9.94E-01	1.00E+00	Isoform0081500;Isoform0126621
GO:0071806	protein transmembrane transport	2	27	9.94E-01	1.00E+00	Isoform0003741;Isoform0025104
GO:0009566	fertilization	1	19	9.95E-01	1.00E+00	Isoform0003190
GO:0006650	glycerophospholipid metabolic process	73	388	9.95E-01	1.00E+00	Isoform0003741;Isoform0004542;Isoform0010112;Isoform0012392;Isoform0016753;Isoform0017801;Isoform0025104;Isoform0027047;Isoform0028235;Isoform0029511;Isoform0031740;Isoform0033108;Isoform0038931;Isoform0041269;Isoform0042188;Isoform0042190;Isoform0043314;Isoform0044460;Isoform0049027;Isoform0049493;Isoform0049548;Isoform0049770;Isoform0049955;Isoform0052897;Isoform0053277;Isoform0055674;Isoform00…
GO:0009648	photoperiodism	21	136	9.95E-01	1.00E+00	Isoform0016268;Isoform0017354;Isoform0033175;Isoform0053485;Isoform0062643;Isoform0070691;Isoform0073624;Isoform0080518;Isoform0091534;Isoform0092438;Isoform0092607;Isoform0093006;Isoform0098727;Isoform0100456;Isoform0101909;Isoform0101967;Isoform0102379;Isoform0106662;Isoform0106752;Isoform0124524;Isoform0127535
GO:0010035	response to inorganic substance	75	398	9.95E-01	1.00E+00	Isoform0000244;Isoform0001708;Isoform0002705;Isoform0004545;Isoform0006081;Isoform0008010;Isoform0009915;Isoform0010264;Isoform0011184;Isoform0011548;Isoform0012330;Isoform0012392;Isoform0014816;Isoform0016010;Isoform0018364;Isoform0019803;Isoform0023316;Isoform0023482;Isoform0026389;Isoform0026771;Isoform0027383;Isoform0027674;Isoform0030331;Isoform0036741;Isoform0037121;Isoform0038103;Isoform00…
GO:0009226	nucleotide-sugar biosynthetic process	3	35	9.95E-01	1.00E+00	Isoform0054871;Isoform0076890;Isoform0094127
GO:0034599	cellular response to oxidative stress	2	28	9.96E-01	1.00E+00	Isoform0061181;Isoform0085244
GO:0034614	cellular response to reactive oxygen species	2	28	9.96E-01	1.00E+00	Isoform0061181;Isoform0085244
GO:0015672	monovalent inorganic cation transport	77	409	9.96E-01	1.00E+00	Isoform0001708;Isoform0002295;Isoform0002802;Isoform0004410;Isoform0005581;Isoform0010796;Isoform0015239;Isoform0016814;Isoform0018666;Isoform0019803;Isoform0023482;Isoform0023549;Isoform0025145;Isoform0025884;Isoform0026631;Isoform0027679;Isoform0027836;Isoform0028093;Isoform0028992;Isoform0031075;Isoform0038028;Isoform0039433;Isoform0042715;Isoform0045909;Isoform0048876;Isoform0051413;Isoform00…
GO:0009141	nucleoside triphosphate metabolic process	32	193	9.96E-01	1.00E+00	Isoform0000022;Isoform0002848;Isoform0004410;Isoform0006916;Isoform0010796;Isoform0020067;Isoform0025145;Isoform0054038;Isoform0054199;Isoform0056395;Isoform0059286;Isoform0060638;Isoform0063058;Isoform0068613;Isoform0075071;Isoform0075247;Isoform0079992;Isoform0081077;Isoform0081104;Isoform0082432;Isoform0091772;Isoform0100228;Isoform0101926;Isoform0103408;Isoform0112072;Isoform0116369;Isoform01…
GO:0006778	porphyrin-containing compound metabolic process	51	286	9.96E-01	1.00E+00	Isoform0002848;Isoform0006916;Isoform0007041;Isoform0007387;Isoform0007753;Isoform0008908;Isoform0009453;Isoform0009770;Isoform0010890;Isoform0012392;Isoform0015727;Isoform0016010;Isoform0017055;Isoform0018212;Isoform0018364;Isoform0019796;Isoform0020016;Isoform0020052;Isoform0020067;Isoform0024973;Isoform0024986;Isoform0026771;Isoform0027383;Isoform0028235;Isoform0028977;Isoform0029099;Isoform00…
GO:0009873	ethylene-activated signaling pathway	7	61	9.96E-01	1.00E+00	Isoform0032377;Isoform0043470;Isoform0049291;Isoform0059109;Isoform0108420;Isoform0109175;Isoform0125904
GO:0071369	cellular response to ethylene stimulus	7	61	9.96E-01	1.00E+00	Isoform0032377;Isoform0043470;Isoform0049291;Isoform0059109;Isoform0108420;Isoform0109175;Isoform0125904
GO:0006656	phosphatidylcholine biosynthetic process	1	20	9.96E-01	1.00E+00	Isoform0016753
GO:0019953	sexual reproduction	1	20	9.96E-01	1.00E+00	Isoform0003190
GO:0046470	phosphatidylcholine metabolic process	1	20	9.96E-01	1.00E+00	Isoform0016753
GO:0002682	regulation of immune system process	5	49	9.96E-01	1.00E+00	Isoform0002866;Isoform0007371;Isoform0027010;Isoform0040237;Isoform0075851
GO:0048584	positive regulation of response to stimulus	5	49	9.96E-01	1.00E+00	Isoform0002866;Isoform0007371;Isoform0027010;Isoform0040237;Isoform0075851
GO:0006281	DNA repair	18	123	9.96E-01	1.00E+00	Isoform0021725;Isoform0028775;Isoform0031213;Isoform0043309;Isoform0044020;Isoform0044431;Isoform0044777;Isoform0046412;Isoform0053485;Isoform0059767;Isoform0067897;Isoform0099162;Isoform0100457;Isoform0107322;Isoform0113267;Isoform0121368;Isoform0124516;Isoform0128697
GO:0009966	regulation of signal transduction	31	190	9.97E-01	1.00E+00	Isoform0000656;Isoform0005849;Isoform0012931;Isoform0020760;Isoform0042513;Isoform0043470;Isoform0049291;Isoform0054866;Isoform0054871;Isoform0059109;Isoform0065627;Isoform0068228;Isoform0070529;Isoform0071964;Isoform0072878;Isoform0076890;Isoform0079628;Isoform0080004;Isoform0085131;Isoform0090574;Isoform0090814;Isoform0095769;Isoform0096529;Isoform0097162;Isoform0101388;Isoform0117167;Isoform01…
GO:0023051	regulation of signaling	31	190	9.97E-01	1.00E+00	Isoform0000656;Isoform0005849;Isoform0012931;Isoform0020760;Isoform0042513;Isoform0043470;Isoform0049291;Isoform0054866;Isoform0054871;Isoform0059109;Isoform0065627;Isoform0068228;Isoform0070529;Isoform0071964;Isoform0072878;Isoform0076890;Isoform0079628;Isoform0080004;Isoform0085131;Isoform0090574;Isoform0090814;Isoform0095769;Isoform0096529;Isoform0097162;Isoform0101388;Isoform0117167;Isoform01…
GO:0006306	DNA methylation	2	29	9.97E-01	1.00E+00	Isoform0086708;Isoform0119625
GO:0006814	sodium ion transport	2	29	9.97E-01	1.00E+00	Isoform0076604;Isoform0077405
GO:0044728	DNA methylation or demethylation	2	29	9.97E-01	1.00E+00	Isoform0086708;Isoform0119625
GO:0051493	regulation of cytoskeleton organization	2	29	9.97E-01	1.00E+00	Isoform0043606;Isoform0061551
GO:0016192	vesicle-mediated transport	82	436	9.97E-01	1.00E+00	Isoform0008419;Isoform0009724;Isoform0010805;Isoform0011338;Isoform0013004;Isoform0014573;Isoform0015068;Isoform0015146;Isoform0016285;Isoform0016678;Isoform0016921;Isoform0017051;Isoform0018251;Isoform0018525;Isoform0030466;Isoform0030983;Isoform0031139;Isoform0038649;Isoform0040237;Isoform0041673;Isoform0044312;Isoform0044460;Isoform0044580;Isoform0047308;Isoform0052712;Isoform0052778;Isoform00…
GO:0009142	nucleoside triphosphate biosynthetic process	31	191	9.97E-01	1.00E+00	Isoform0000022;Isoform0002848;Isoform0004410;Isoform0006916;Isoform0010796;Isoform0020067;Isoform0025145;Isoform0054038;Isoform0054199;Isoform0056395;Isoform0059286;Isoform0060638;Isoform0063058;Isoform0068613;Isoform0075071;Isoform0075247;Isoform0079992;Isoform0081077;Isoform0081104;Isoform0082432;Isoform0091772;Isoform0100228;Isoform0101926;Isoform0103408;Isoform0116369;Isoform0119329;Isoform01…
GO:0009201	ribonucleoside triphosphate biosynthetic process	31	191	9.97E-01	1.00E+00	Isoform0000022;Isoform0002848;Isoform0004410;Isoform0006916;Isoform0010796;Isoform0020067;Isoform0025145;Isoform0054038;Isoform0054199;Isoform0056395;Isoform0059286;Isoform0060638;Isoform0063058;Isoform0068613;Isoform0075071;Isoform0075247;Isoform0079992;Isoform0081077;Isoform0081104;Isoform0082432;Isoform0091772;Isoform0100228;Isoform0101926;Isoform0103408;Isoform0116369;Isoform0119329;Isoform01…
GO:0032507	maintenance of protein location in cell	1	21	9.97E-01	1.00E+00	Isoform0020783
GO:0045185	maintenance of protein location	1	21	9.97E-01	1.00E+00	Isoform0020783
GO:0051651	maintenance of location in cell	1	21	9.97E-01	1.00E+00	Isoform0020783
GO:0097164	ammonium ion metabolic process	1	21	9.97E-01	1.00E+00	Isoform0016753
GO:0051640	organelle localization	21	140	9.97E-01	1.00E+00	Isoform0008504;Isoform0011683;Isoform0013841;Isoform0036880;Isoform0037960;Isoform0039569;Isoform0042649;Isoform0045520;Isoform0047175;Isoform0047183;Isoform0053966;Isoform0055467;Isoform0061845;Isoform0064933;Isoform0075152;Isoform0081594;Isoform0096337;Isoform0097176;Isoform0097693;Isoform0119843;Isoform0121051
GO:0006749	glutathione metabolic process	3	37	9.97E-01	1.00E+00	Isoform0077406;Isoform0096313;Isoform0097365
GO:0072350	tricarboxylic acid metabolic process	25	161	9.97E-01	1.00E+00	Isoform0001698;Isoform0015521;Isoform0017837;Isoform0021899;Isoform0022177;Isoform0022555;Isoform0026966;Isoform0043785;Isoform0051274;Isoform0053261;Isoform0066985;Isoform0067110;Isoform0068334;Isoform0072399;Isoform0073502;Isoform0075654;Isoform0077834;Isoform0078570;Isoform0079943;Isoform0080892;Isoform0085507;Isoform0091940;Isoform0114968;Isoform0124395;Isoform0126690
GO:0055065	metal ion homeostasis	12	92	9.97E-01	1.00E+00	Isoform0017603;Isoform0027383;Isoform0027674;Isoform0052485;Isoform0073415;Isoform0076604;Isoform0077405;Isoform0087632;Isoform0096776;Isoform0100309;Isoform0100407;Isoform0108934
GO:0030003	cellular cation homeostasis	9	75	9.97E-01	1.00E+00	Isoform0017603;Isoform0068354;Isoform0073415;Isoform0080619;Isoform0087632;Isoform0100407;Isoform0108934;Isoform0122192;Isoform0126731
GO:0009199	ribonucleoside triphosphate metabolic process	31	192	9.97E-01	1.00E+00	Isoform0000022;Isoform0002848;Isoform0004410;Isoform0006916;Isoform0010796;Isoform0020067;Isoform0025145;Isoform0054038;Isoform0054199;Isoform0056395;Isoform0059286;Isoform0060638;Isoform0063058;Isoform0068613;Isoform0075071;Isoform0075247;Isoform0079992;Isoform0081077;Isoform0081104;Isoform0082432;Isoform0091772;Isoform0100228;Isoform0101926;Isoform0103408;Isoform0116369;Isoform0119329;Isoform01…
GO:0006412	translation	112	578	9.97E-01	1.00E+00	Isoform0000378;Isoform0002383;Isoform0003423;Isoform0004066;Isoform0007041;Isoform0007753;Isoform0007991;Isoform0008644;Isoform0008908;Isoform0010660;Isoform0012209;Isoform0016552;Isoform0017374;Isoform0020052;Isoform0020941;Isoform0023697;Isoform0023846;Isoform0024810;Isoform0027018;Isoform0030148;Isoform0031253;Isoform0036959;Isoform0039436;Isoform0039733;Isoform0041015;Isoform0041316;Isoform00…
GO:0040007	growth	97	509	9.97E-01	1.00E+00	Isoform0001525;Isoform0007679;Isoform0007820;Isoform0008385;Isoform0012187;Isoform0012308;Isoform0017970;Isoform0018260;Isoform0019211;Isoform0026631;Isoform0028093;Isoform0028992;Isoform0030466;Isoform0032923;Isoform0033307;Isoform0037121;Isoform0038028;Isoform0038831;Isoform0038940;Isoform0040846;Isoform0041066;Isoform0042680;Isoform0043648;Isoform0043683;Isoform0045247;Isoform0045909;Isoform00…
GO:0010498	proteasomal protein catabolic process	5	51	9.97E-01	1.00E+00	Isoform0041284;Isoform0056782;Isoform0076424;Isoform0125851;Isoform0126764
GO:0043161	proteasome-mediated ubiquitin-dependent protein catabolic process	5	51	9.97E-01	1.00E+00	Isoform0041284;Isoform0056782;Isoform0076424;Isoform0125851;Isoform0126764
GO:0009409	response to cold	30	188	9.98E-01	1.00E+00	Isoform0002282;Isoform0002712;Isoform0003347;Isoform0027908;Isoform0028913;Isoform0043683;Isoform0045247;Isoform0055250;Isoform0059392;Isoform0059488;Isoform0059767;Isoform0060303;Isoform0065630;Isoform0068228;Isoform0071964;Isoform0082351;Isoform0088329;Isoform0090574;Isoform0092385;Isoform0095214;Isoform0095769;Isoform0096529;Isoform0097581;Isoform0097793;Isoform0098026;Isoform0101388;Isoform01…
GO:0010565	regulation of cellular ketone metabolic process	7	64	9.98E-01	1.00E+00	Isoform0008479;Isoform0042513;Isoform0050164;Isoform0066554;Isoform0070943;Isoform0082376;Isoform0126257
GO:0009608	response to symbiont	1	22	9.98E-01	1.00E+00	Isoform0037028
GO:0044703	multi-organism reproductive process	1	22	9.98E-01	1.00E+00	Isoform0003190
GO:0043043	peptide biosynthetic process	112	581	9.98E-01	1.00E+00	Isoform0000378;Isoform0002383;Isoform0003423;Isoform0004066;Isoform0007041;Isoform0007753;Isoform0007991;Isoform0008644;Isoform0008908;Isoform0010660;Isoform0012209;Isoform0016552;Isoform0017374;Isoform0020052;Isoform0020941;Isoform0023697;Isoform0023846;Isoform0024810;Isoform0027018;Isoform0030148;Isoform0031253;Isoform0036959;Isoform0039436;Isoform0039733;Isoform0041015;Isoform0041316;Isoform00…
GO:0006448	regulation of translational elongation	7	65	9.98E-01	1.00E+00	Isoform0024810;Isoform0078545;Isoform0082133;Isoform0094679;Isoform0124986;Isoform0128511;Isoform0129339
GO:1902580	single-organism cellular localization	23	154	9.98E-01	1.00E+00	Isoform0003741;Isoform0025104;Isoform0036601;Isoform0039358;Isoform0045970;Isoform0052331;Isoform0054105;Isoform0060010;Isoform0062075;Isoform0069124;Isoform0069931;Isoform0079283;Isoform0081505;Isoform0086097;Isoform0095464;Isoform0096337;Isoform0096467;Isoform0097693;Isoform0108263;Isoform0117441;Isoform0118662;Isoform0119132;Isoform0120804
GO:0046486	glycerolipid metabolic process	75	410	9.98E-01	1.00E+00	Isoform0000787;Isoform0003741;Isoform0004542;Isoform0010112;Isoform0012392;Isoform0016753;Isoform0017801;Isoform0025104;Isoform0027047;Isoform0028235;Isoform0029511;Isoform0031740;Isoform0033108;Isoform0038931;Isoform0041269;Isoform0042188;Isoform0042190;Isoform0043314;Isoform0044460;Isoform0049027;Isoform0049493;Isoform0049548;Isoform0049770;Isoform0049955;Isoform0052897;Isoform0053277;Isoform00…
GO:0009628	response to abiotic stimulus	437	2035	9.98E-01	1.00E+00	Isoform0000152;Isoform0000244;Isoform0000536;Isoform0000656;Isoform0000935;Isoform0001069;Isoform0001244;Isoform0001708;Isoform0001814;Isoform0002282;Isoform0002705;Isoform0002712;Isoform0002866;Isoform0002894;Isoform0003347;Isoform0003929;Isoform0004545;Isoform0004701;Isoform0005527;Isoform0005581;Isoform0005784;Isoform0005832;Isoform0005849;Isoform0006081;Isoform0006697;Isoform0007041;Isoform00…
GO:0098655	cation transmembrane transport	41	246	9.98E-01	1.00E+00	Isoform0002802;Isoform0004410;Isoform0010796;Isoform0016278;Isoform0018110;Isoform0019803;Isoform0023482;Isoform0025145;Isoform0026631;Isoform0027821;Isoform0028093;Isoform0028992;Isoform0038028;Isoform0039433;Isoform0040816;Isoform0045909;Isoform0048876;Isoform0051413;Isoform0052485;Isoform0054038;Isoform0060634;Isoform0063058;Isoform0065366;Isoform0071067;Isoform0071950;Isoform0073798;Isoform00…
GO:0051186	cofactor metabolic process	145	736	9.98E-01	1.00E+00	Isoform0000022;Isoform0001708;Isoform0002848;Isoform0003153;Isoform0005543;Isoform0005581;Isoform0006900;Isoform0006916;Isoform0007041;Isoform0007387;Isoform0007527;Isoform0007679;Isoform0007753;Isoform0007950;Isoform0008216;Isoform0008525;Isoform0008908;Isoform0009453;Isoform0009770;Isoform0010007;Isoform0010890;Isoform0011873;Isoform0012334;Isoform0012392;Isoform0012398;Isoform0013086;Isoform00…
GO:0016071	mRNA metabolic process	31	196	9.98E-01	1.00E+00	Isoform0016268;Isoform0038859;Isoform0044561;Isoform0053132;Isoform0066101;Isoform0068660;Isoform0070529;Isoform0070691;Isoform0073060;Isoform0079920;Isoform0080518;Isoform0085131;Isoform0090814;Isoform0091534;Isoform0092438;Isoform0092607;Isoform0093006;Isoform0094574;Isoform0097162;Isoform0097982;Isoform0098727;Isoform0100456;Isoform0101184;Isoform0101967;Isoform0102379;Isoform0106662;Isoform01…
GO:0006101	citrate metabolic process	24	160	9.98E-01	1.00E+00	Isoform0001698;Isoform0015521;Isoform0017837;Isoform0021899;Isoform0022177;Isoform0022555;Isoform0026966;Isoform0043785;Isoform0051274;Isoform0053261;Isoform0066985;Isoform0067110;Isoform0068334;Isoform0072399;Isoform0075654;Isoform0077834;Isoform0078570;Isoform0079943;Isoform0080892;Isoform0085507;Isoform0091940;Isoform0114968;Isoform0124395;Isoform0126690
GO:0035966	response to topologically incorrect protein	23	155	9.98E-01	1.00E+00	Isoform0001708;Isoform0017970;Isoform0032923;Isoform0040846;Isoform0055250;Isoform0059488;Isoform0063428;Isoform0063801;Isoform0068797;Isoform0068879;Isoform0072498;Isoform0074526;Isoform0088928;Isoform0090767;Isoform0095536;Isoform0096150;Isoform0099675;Isoform0102982;Isoform0107931;Isoform0116427;Isoform0125161;Isoform0127778;Isoform0128428
GO:0030258	lipid modification	2	32	9.98E-01	1.00E+00	Isoform0027485;Isoform0066540
GO:0009668	plastid membrane organization	32	202	9.98E-01	1.00E+00	Isoform0003583;Isoform0003741;Isoform0004513;Isoform0007527;Isoform0007753;Isoform0008908;Isoform0010112;Isoform0012392;Isoform0015006;Isoform0016010;Isoform0018364;Isoform0018369;Isoform0025104;Isoform0026771;Isoform0028235;Isoform0033175;Isoform0041225;Isoform0043641;Isoform0047869;Isoform0050572;Isoform0059075;Isoform0062136;Isoform0062643;Isoform0065279;Isoform0088361;Isoform0095922;Isoform01…
GO:0048583	regulation of response to stimulus	48	282	9.98E-01	1.00E+00	Isoform0000656;Isoform0002866;Isoform0003347;Isoform0005849;Isoform0007371;Isoform0012931;Isoform0015702;Isoform0020760;Isoform0020826;Isoform0027010;Isoform0032828;Isoform0038722;Isoform0040237;Isoform0042513;Isoform0043470;Isoform0049291;Isoform0054345;Isoform0054866;Isoform0054871;Isoform0059109;Isoform0063932;Isoform0065627;Isoform0068228;Isoform0070529;Isoform0071964;Isoform0072878;Isoform00…
GO:0098542	defense response to other organism	29	187	9.98E-01	1.00E+00	Isoform0001749;Isoform0005411;Isoform0007550;Isoform0010223;Isoform0011448;Isoform0015702;Isoform0020826;Isoform0027674;Isoform0032828;Isoform0038722;Isoform0043429;Isoform0054345;Isoform0060322;Isoform0060984;Isoform0063520;Isoform0065627;Isoform0066572;Isoform0070262;Isoform0072878;Isoform0073772;Isoform0082351;Isoform0094246;Isoform0094462;Isoform0098642;Isoform0103535;Isoform0103703;Isoform01…
GO:0098660	inorganic ion transmembrane transport	40	243	9.99E-01	1.00E+00	Isoform0002802;Isoform0004410;Isoform0010796;Isoform0016278;Isoform0018110;Isoform0019803;Isoform0023482;Isoform0025145;Isoform0026631;Isoform0027821;Isoform0028093;Isoform0028992;Isoform0038028;Isoform0039433;Isoform0040816;Isoform0045909;Isoform0048876;Isoform0051413;Isoform0052485;Isoform0054038;Isoform0060634;Isoform0063058;Isoform0065366;Isoform0071067;Isoform0071950;Isoform0073798;Isoform00…
GO:0098662	inorganic cation transmembrane transport	40	243	9.99E-01	1.00E+00	Isoform0002802;Isoform0004410;Isoform0010796;Isoform0016278;Isoform0018110;Isoform0019803;Isoform0023482;Isoform0025145;Isoform0026631;Isoform0027821;Isoform0028093;Isoform0028992;Isoform0038028;Isoform0039433;Isoform0040816;Isoform0045909;Isoform0048876;Isoform0051413;Isoform0052485;Isoform0054038;Isoform0060634;Isoform0063058;Isoform0065366;Isoform0071067;Isoform0071950;Isoform0073798;Isoform00…
GO:0006090	pyruvate metabolic process	118	615	9.99E-01	1.00E+00	Isoform0000244;Isoform0001708;Isoform0002705;Isoform0002848;Isoform0003153;Isoform0003741;Isoform0004066;Isoform0004513;Isoform0006900;Isoform0006916;Isoform0006947;Isoform0007753;Isoform0008908;Isoform0010020;Isoform0010112;Isoform0012392;Isoform0013054;Isoform0013931;Isoform0014393;Isoform0016010;Isoform0016222;Isoform0016718;Isoform0018364;Isoform0020067;Isoform0022378;Isoform0023194;Isoform00…
GO:0009225	nucleotide-sugar metabolic process	5	54	9.99E-01	1.00E+00	Isoform0041430;Isoform0050523;Isoform0054871;Isoform0076890;Isoform0094127
GO:0009738	abscisic acid-activated signaling pathway	7	67	9.99E-01	1.00E+00	Isoform0012931;Isoform0040309;Isoform0065627;Isoform0072878;Isoform0079628;Isoform0080004;Isoform0119564
GO:0071215	cellular response to abscisic acid stimulus	7	67	9.99E-01	1.00E+00	Isoform0012931;Isoform0040309;Isoform0065627;Isoform0072878;Isoform0079628;Isoform0080004;Isoform0119564
GO:0097306	cellular response to alcohol	7	67	9.99E-01	1.00E+00	Isoform0012931;Isoform0040309;Isoform0065627;Isoform0072878;Isoform0079628;Isoform0080004;Isoform0119564
GO:0042439	ethanolamine-containing compound metabolic process	1	24	9.99E-01	1.00E+00	Isoform0016753
GO:0022900	electron transport chain	29	189	9.99E-01	1.00E+00	Isoform0000935;Isoform0002848;Isoform0003741;Isoform0005543;Isoform0005581;Isoform0006900;Isoform0006916;Isoform0010007;Isoform0010871;Isoform0012392;Isoform0014671;Isoform0020067;Isoform0022378;Isoform0025104;Isoform0040810;Isoform0042581;Isoform0043641;Isoform0046184;Isoform0052166;Isoform0069454;Isoform0080007;Isoform0085060;Isoform0089672;Isoform0099594;Isoform0103607;Isoform0106683;Isoform01…
GO:0009081	branched-chain amino acid metabolic process	5	55	9.99E-01	1.00E+00	Isoform0024684;Isoform0062207;Isoform0076685;Isoform0085022;Isoform0097906
GO:0051049	regulation of transport	35	220	9.99E-01	1.00E+00	Isoform0000935;Isoform0005784;Isoform0011184;Isoform0015790;Isoform0018666;Isoform0023002;Isoform0026711;Isoform0028425;Isoform0030466;Isoform0033175;Isoform0041522;Isoform0049548;Isoform0052625;Isoform0052778;Isoform0052897;Isoform0060009;Isoform0062643;Isoform0065106;Isoform0065130;Isoform0071194;Isoform0075049;Isoform0076778;Isoform0077164;Isoform0078883;Isoform0082643;Isoform0094462;Isoform00…
GO:0006644	phospholipid metabolic process	79	435	9.99E-01	1.00E+00	Isoform0003741;Isoform0004542;Isoform0004884;Isoform0010112;Isoform0012392;Isoform0016753;Isoform0017801;Isoform0025104;Isoform0027047;Isoform0027569;Isoform0028235;Isoform0029511;Isoform0031740;Isoform0032880;Isoform0033108;Isoform0037587;Isoform0038931;Isoform0041269;Isoform0042188;Isoform0042190;Isoform0043314;Isoform0044460;Isoform0049027;Isoform0049493;Isoform0049548;Isoform0049770;Isoform00…
GO:1902531	regulation of intracellular signal transduction	7	68	9.99E-01	1.00E+00	Isoform0042513;Isoform0043470;Isoform0049291;Isoform0054866;Isoform0059109;Isoform0117167;Isoform0125904
GO:0009611	response to wounding	1	25	9.99E-01	1.00E+00	Isoform0125851
GO:0051649	establishment of localization in cell	216	1068	9.99E-01	1.00E+00	Isoform0000022;Isoform0001682;Isoform0002591;Isoform0003741;Isoform0005411;Isoform0005581;Isoform0005735;Isoform0006900;Isoform0007753;Isoform0008569;Isoform0008908;Isoform0010007;Isoform0010617;Isoform0011448;Isoform0012330;Isoform0013551;Isoform0013626;Isoform0013841;Isoform0014158;Isoform0016678;Isoform0018666;Isoform0020534;Isoform0022378;Isoform0023235;Isoform0024893;Isoform0025032;Isoform00…
GO:0046488	phosphatidylinositol metabolic process	23	159	9.99E-01	1.00E+00	Isoform0004542;Isoform0027047;Isoform0033108;Isoform0038931;Isoform0044460;Isoform0049770;Isoform0063731;Isoform0065114;Isoform0072561;Isoform0075039;Isoform0087268;Isoform0095907;Isoform0096908;Isoform0098341;Isoform0099611;Isoform0102936;Isoform0107796;Isoform0108296;Isoform0125632;Isoform0128306;Isoform0128541;Isoform0128577;Isoform0129448
GO:0010104	regulation of ethylene-activated signaling pathway	3	42	9.99E-01	1.00E+00	Isoform0043470;Isoform0049291;Isoform0125904
GO:0016311	dephosphorylation	3	42	9.99E-01	1.00E+00	Isoform0002338;Isoform0071165;Isoform0111147
GO:0006468	protein phosphorylation	137	709	9.99E-01	1.00E+00	Isoform0006160;Isoform0009279;Isoform0013272;Isoform0014046;Isoform0016440;Isoform0019104;Isoform0021678;Isoform0023846;Isoform0023867;Isoform0024729;Isoform0026245;Isoform0026804;Isoform0027262;Isoform0028257;Isoform0028425;Isoform0029946;Isoform0031622;Isoform0031813;Isoform0032377;Isoform0036831;Isoform0037264;Isoform0038366;Isoform0040027;Isoform0040116;Isoform0041212;Isoform0042273;Isoform00…
GO:0034220	ion transmembrane transport	98	528	9.99E-01	1.00E+00	Isoform0001728;Isoform0002802;Isoform0004410;Isoform0008479;Isoform0010796;Isoform0011184;Isoform0015790;Isoform0016278;Isoform0018110;Isoform0019803;Isoform0023482;Isoform0024336;Isoform0025145;Isoform0026631;Isoform0026711;Isoform0027821;Isoform0028093;Isoform0028206;Isoform0028992;Isoform0029600;Isoform0030974;Isoform0038028;Isoform0039433;Isoform0039508;Isoform0040816;Isoform0041452;Isoform00…
GO:0009605	response to external stimulus	320	1537	9.99E-01	1.00E+00	Isoform0000022;Isoform0001525;Isoform0001728;Isoform0001749;Isoform0002192;Isoform0002755;Isoform0003339;Isoform0003487;Isoform0003741;Isoform0004545;Isoform0005411;Isoform0005576;Isoform0005581;Isoform0006081;Isoform0006900;Isoform0007550;Isoform0007753;Isoform0007820;Isoform0007970;Isoform0008120;Isoform0008121;Isoform0008385;Isoform0008908;Isoform0009243;Isoform0009915;Isoform0010007;Isoform00…
GO:0098771	inorganic ion homeostasis	17	128	9.99E-01	1.00E+00	Isoform0017603;Isoform0027383;Isoform0027674;Isoform0052485;Isoform0068354;Isoform0073415;Isoform0076604;Isoform0077405;Isoform0080619;Isoform0086129;Isoform0087632;Isoform0096776;Isoform0100309;Isoform0100407;Isoform0108934;Isoform0122192;Isoform0126731
GO:0034754	cellular hormone metabolic process	4	50	9.99E-01	1.00E+00	Isoform0008385;Isoform0019218;Isoform0038057;Isoform0065925
GO:0070297	regulation of phosphorelay signal transduction system	4	50	9.99E-01	1.00E+00	Isoform0042513;Isoform0043470;Isoform0049291;Isoform0125904
GO:0006470	protein dephosphorylation	2	35	9.99E-01	1.00E+00	Isoform0002338;Isoform0111147
GO:0042445	hormone metabolic process	6	64	9.99E-01	1.00E+00	Isoform0008385;Isoform0019218;Isoform0038057;Isoform0065925;Isoform0068879;Isoform0098426
GO:0055080	cation homeostasis	17	129	9.99E-01	1.00E+00	Isoform0017603;Isoform0027383;Isoform0027674;Isoform0052485;Isoform0068354;Isoform0073415;Isoform0076604;Isoform0077405;Isoform0080619;Isoform0086129;Isoform0087632;Isoform0096776;Isoform0100309;Isoform0100407;Isoform0108934;Isoform0122192;Isoform0126731
GO:0032879	regulation of localization	36	230	9.99E-01	1.00E+00	Isoform0000935;Isoform0005784;Isoform0008052;Isoform0011184;Isoform0015790;Isoform0018666;Isoform0023002;Isoform0026711;Isoform0028425;Isoform0030466;Isoform0033175;Isoform0041522;Isoform0049548;Isoform0052625;Isoform0052778;Isoform0052897;Isoform0060009;Isoform0062643;Isoform0065106;Isoform0065130;Isoform0071194;Isoform0075049;Isoform0076778;Isoform0077164;Isoform0078883;Isoform0082643;Isoform00…
GO:0048193	Golgi vesicle transport	6	65	9.99E-01	1.00E+00	Isoform0016678;Isoform0093419;Isoform0096776;Isoform0100309;Isoform0103238;Isoform0106833
GO:0042180	cellular ketone metabolic process	10	90	9.99E-01	1.00E+00	Isoform0008479;Isoform0012398;Isoform0016908;Isoform0021699;Isoform0042513;Isoform0050164;Isoform0066554;Isoform0070943;Isoform0082376;Isoform0126257
GO:0007166	cell surface receptor signaling pathway	9	84	9.99E-01	1.00E+00	Isoform0003741;Isoform0025104;Isoform0042680;Isoform0050261;Isoform0059929;Isoform0091489;Isoform0110795;Isoform0117860;Isoform0125860
GO:0022904	respiratory electron transport chain	8	78	9.99E-01	1.00E+00	Isoform0014671;Isoform0046184;Isoform0052166;Isoform0085060;Isoform0099594;Isoform0103607;Isoform0106683;Isoform0125161
GO:0006826	iron ion transport	1	28	1.00E+00	1.00E+00	Isoform0066647
GO:0006664	glycolipid metabolic process	29	197	1.00E+00	1.00E+00	Isoform0002484;Isoform0012080;Isoform0014816;Isoform0021454;Isoform0032769;Isoform0038103;Isoform0041028;Isoform0054654;Isoform0066540;Isoform0069264;Isoform0070135;Isoform0072208;Isoform0072768;Isoform0072987;Isoform0079338;Isoform0082615;Isoform0085941;Isoform0086969;Isoform0086988;Isoform0089156;Isoform0091017;Isoform0091051;Isoform0091715;Isoform0091810;Isoform0092941;Isoform0101406;Isoform01…
GO:1903509	liposaccharide metabolic process	29	197	1.00E+00	1.00E+00	Isoform0002484;Isoform0012080;Isoform0014816;Isoform0021454;Isoform0032769;Isoform0038103;Isoform0041028;Isoform0054654;Isoform0066540;Isoform0069264;Isoform0070135;Isoform0072208;Isoform0072768;Isoform0072987;Isoform0079338;Isoform0082615;Isoform0085941;Isoform0086969;Isoform0086988;Isoform0089156;Isoform0091017;Isoform0091051;Isoform0091715;Isoform0091810;Isoform0092941;Isoform0101406;Isoform01…
GO:0005996	monosaccharide metabolic process	107	580	1.00E+00	1.00E+00	Isoform0002712;Isoform0009366;Isoform0011005;Isoform0011548;Isoform0013091;Isoform0013533;Isoform0013931;Isoform0014012;Isoform0014945;Isoform0015147;Isoform0015821;Isoform0016511;Isoform0018871;Isoform0021205;Isoform0023376;Isoform0026933;Isoform0030331;Isoform0030466;Isoform0030530;Isoform0032993;Isoform0033007;Isoform0036428;Isoform0037372;Isoform0037999;Isoform0038552;Isoform0039598;Isoform00…
GO:0006518	peptide metabolic process	115	618	1.00E+00	1.00E+00	Isoform0000378;Isoform0002383;Isoform0003423;Isoform0004066;Isoform0007041;Isoform0007753;Isoform0007991;Isoform0008644;Isoform0008908;Isoform0010660;Isoform0012209;Isoform0016552;Isoform0017374;Isoform0020052;Isoform0020941;Isoform0023697;Isoform0023846;Isoform0024810;Isoform0027018;Isoform0030148;Isoform0031253;Isoform0036959;Isoform0039436;Isoform0039733;Isoform0041015;Isoform0041316;Isoform00…
GO:0006818	hydrogen transport	73	418	1.00E+00	1.00E+00	Isoform0000022;Isoform0001708;Isoform0002295;Isoform0002802;Isoform0002848;Isoform0004410;Isoform0005581;Isoform0006916;Isoform0010796;Isoform0020067;Isoform0025032;Isoform0025145;Isoform0027135;Isoform0027503;Isoform0027836;Isoform0030821;Isoform0031075;Isoform0039433;Isoform0042715;Isoform0046611;Isoform0048876;Isoform0052166;Isoform0052327;Isoform0052485;Isoform0052593;Isoform0052614;Isoform00…
GO:0009755	hormone-mediated signaling pathway	146	763	1.00E+00	1.00E+00	Isoform0000022;Isoform0000536;Isoform0000656;Isoform0003768;Isoform0005581;Isoform0005849;Isoform0006900;Isoform0007753;Isoform0007970;Isoform0008034;Isoform0008908;Isoform0010007;Isoform0011184;Isoform0012931;Isoform0013551;Isoform0015331;Isoform0015847;Isoform0016268;Isoform0022100;Isoform0022378;Isoform0024950;Isoform0032377;Isoform0033307;Isoform0038831;Isoform0040309;Isoform0041066;Isoform00…
GO:0051641	cellular localization	235	1171	1.00E+00	1.00E+00	Isoform0000022;Isoform0001682;Isoform0002591;Isoform0003741;Isoform0005411;Isoform0005581;Isoform0005735;Isoform0006900;Isoform0007753;Isoform0008504;Isoform0008569;Isoform0008908;Isoform0010007;Isoform0010617;Isoform0011448;Isoform0011683;Isoform0012330;Isoform0013551;Isoform0013626;Isoform0013841;Isoform0014158;Isoform0016678;Isoform0018666;Isoform0020534;Isoform0020783;Isoform0022378;Isoform00…
GO:0055085	transmembrane transport	118	634	1.00E+00	1.00E+00	Isoform0001728;Isoform0002802;Isoform0003741;Isoform0004410;Isoform0008479;Isoform0010796;Isoform0011184;Isoform0015790;Isoform0016278;Isoform0018110;Isoform0019803;Isoform0023482;Isoform0024336;Isoform0025104;Isoform0025145;Isoform0026631;Isoform0026711;Isoform0027821;Isoform0028093;Isoform0028206;Isoform0028275;Isoform0028992;Isoform0029600;Isoform0030466;Isoform0030974;Isoform0038028;Isoform00…
GO:0048571	long-day photoperiodism	1	29	1.00E+00	1.00E+00	Isoform0124524
GO:0016246	RNA interference	9	87	1.00E+00	1.00E+00	Isoform0059767;Isoform0061662;Isoform0071096;Isoform0078534;Isoform0097095;Isoform0097982;Isoform0098426;Isoform0101135;Isoform0123521
GO:1901659	glycosyl compound biosynthetic process	50	307	1.00E+00	1.00E+00	Isoform0000022;Isoform0002848;Isoform0004410;Isoform0006900;Isoform0006916;Isoform0008385;Isoform0009689;Isoform0010796;Isoform0020067;Isoform0022378;Isoform0025145;Isoform0033175;Isoform0040875;Isoform0046383;Isoform0049243;Isoform0050572;Isoform0054038;Isoform0054199;Isoform0059286;Isoform0060638;Isoform0062643;Isoform0063058;Isoform0064690;Isoform0066433;Isoform0069284;Isoform0069923;Isoform00…
GO:0032870	cellular response to hormone stimulus	146	767	1.00E+00	1.00E+00	Isoform0000022;Isoform0000536;Isoform0000656;Isoform0003768;Isoform0005581;Isoform0005849;Isoform0006900;Isoform0007753;Isoform0007970;Isoform0008034;Isoform0008908;Isoform0010007;Isoform0011184;Isoform0012931;Isoform0013551;Isoform0015331;Isoform0015847;Isoform0016268;Isoform0022100;Isoform0022378;Isoform0024950;Isoform0032377;Isoform0033307;Isoform0038831;Isoform0040309;Isoform0041066;Isoform00…
GO:0071495	cellular response to endogenous stimulus	146	767	1.00E+00	1.00E+00	Isoform0000022;Isoform0000536;Isoform0000656;Isoform0003768;Isoform0005581;Isoform0005849;Isoform0006900;Isoform0007753;Isoform0007970;Isoform0008034;Isoform0008908;Isoform0010007;Isoform0011184;Isoform0012931;Isoform0013551;Isoform0015331;Isoform0015847;Isoform0016268;Isoform0022100;Isoform0022378;Isoform0024950;Isoform0032377;Isoform0033307;Isoform0038831;Isoform0040309;Isoform0041066;Isoform00…
GO:0009692	ethylene metabolic process	2	39	1.00E+00	1.00E+00	Isoform0023695;Isoform0046609
GO:0043449	cellular alkene metabolic process	2	39	1.00E+00	1.00E+00	Isoform0023695;Isoform0046609
GO:1900673	olefin metabolic process	2	39	1.00E+00	1.00E+00	Isoform0023695;Isoform0046609
GO:0090304	nucleic acid metabolic process	630	2925	1.00E+00	1.00E+00	Isoform0000022;Isoform0000376;Isoform0000456;Isoform0000574;Isoform0000735;Isoform0000764;Isoform0000795;Isoform0000822;Isoform0000950;Isoform0001746;Isoform0002253;Isoform0002591;Isoform0002848;Isoform0003153;Isoform0003553;Isoform0003741;Isoform0003755;Isoform0004513;Isoform0004671;Isoform0004684;Isoform0005581;Isoform0005662;Isoform0005784;Isoform0006160;Isoform0006331;Isoform0006592;Isoform00…
GO:0043248	proteasome assembly	14	118	1.00E+00	1.00E+00	Isoform0001708;Isoform0068797;Isoform0068879;Isoform0072498;Isoform0074526;Isoform0088928;Isoform0090767;Isoform0095536;Isoform0096150;Isoform0099675;Isoform0102982;Isoform0107931;Isoform0125161;Isoform0127778
GO:0061024	membrane organization	54	329	1.00E+00	1.00E+00	Isoform0003583;Isoform0003741;Isoform0004513;Isoform0007527;Isoform0007753;Isoform0008479;Isoform0008908;Isoform0009724;Isoform0010112;Isoform0011338;Isoform0012392;Isoform0014573;Isoform0015006;Isoform0016010;Isoform0018364;Isoform0018369;Isoform0018666;Isoform0025104;Isoform0026771;Isoform0028235;Isoform0033175;Isoform0041225;Isoform0043641;Isoform0044580;Isoform0047869;Isoform0050164;Isoform00…
GO:0030422	production of siRNA involved in RNA interference	8	82	1.00E+00	1.00E+00	Isoform0059767;Isoform0061662;Isoform0071096;Isoform0078534;Isoform0097095;Isoform0097982;Isoform0101135;Isoform0123521
GO:0015936	coenzyme A metabolic process	1	30	1.00E+00	1.00E+00	Isoform0096972
GO:0015937	coenzyme A biosynthetic process	1	30	1.00E+00	1.00E+00	Isoform0096972
GO:0033865	nucleoside bisphosphate metabolic process	1	30	1.00E+00	1.00E+00	Isoform0096972
GO:0033866	nucleoside bisphosphate biosynthetic process	1	30	1.00E+00	1.00E+00	Isoform0096972
GO:0033875	ribonucleoside bisphosphate metabolic process	1	30	1.00E+00	1.00E+00	Isoform0096972
GO:0034030	ribonucleoside bisphosphate biosynthetic process	1	30	1.00E+00	1.00E+00	Isoform0096972
GO:0034032	purine nucleoside bisphosphate metabolic process	1	30	1.00E+00	1.00E+00	Isoform0096972
GO:0034033	purine nucleoside bisphosphate biosynthetic process	1	30	1.00E+00	1.00E+00	Isoform0096972
GO:0042742	defense response to bacterium	1	30	1.00E+00	1.00E+00	Isoform0060322
GO:0009247	glycolipid biosynthetic process	15	125	1.00E+00	1.00E+00	Isoform0002484;Isoform0012080;Isoform0014816;Isoform0021454;Isoform0038103;Isoform0041028;Isoform0054654;Isoform0069264;Isoform0070135;Isoform0072208;Isoform0072987;Isoform0086969;Isoform0121356;Isoform0125548;Isoform0129327
GO:0016567	protein ubiquitination	3	49	1.00E+00	1.00E+00	Isoform0001189;Isoform0041365;Isoform0098781
GO:0009156	ribonucleoside monophosphate biosynthetic process	44	282	1.00E+00	1.00E+00	Isoform0000022;Isoform0002848;Isoform0004410;Isoform0006916;Isoform0009689;Isoform0010796;Isoform0020067;Isoform0021699;Isoform0025145;Isoform0038046;Isoform0054038;Isoform0054199;Isoform0056846;Isoform0057827;Isoform0059286;Isoform0060638;Isoform0063058;Isoform0064690;Isoform0065630;Isoform0075071;Isoform0075247;Isoform0079992;Isoform0081077;Isoform0081104;Isoform0082432;Isoform0089666;Isoform00…
GO:0071310	cellular response to organic substance	200	1024	1.00E+00	1.00E+00	Isoform0000022;Isoform0000536;Isoform0000656;Isoform0003735;Isoform0003741;Isoform0003768;Isoform0005581;Isoform0005849;Isoform0006900;Isoform0007256;Isoform0007753;Isoform0007970;Isoform0008034;Isoform0008908;Isoform0009534;Isoform0010007;Isoform0010315;Isoform0011184;Isoform0011769;Isoform0012931;Isoform0013551;Isoform0015331;Isoform0015702;Isoform0015847;Isoform0016268;Isoform0019073;Isoform00…
GO:0015992	proton transport	51	318	1.00E+00	1.00E+00	Isoform0001708;Isoform0002295;Isoform0002802;Isoform0004410;Isoform0005581;Isoform0010796;Isoform0025145;Isoform0027836;Isoform0031075;Isoform0039433;Isoform0042715;Isoform0048876;Isoform0052166;Isoform0052485;Isoform0052614;Isoform0054038;Isoform0054460;Isoform0055194;Isoform0055389;Isoform0056483;Isoform0056798;Isoform0060634;Isoform0063058;Isoform0065366;Isoform0067629;Isoform0068047;Isoform00…
GO:0009161	ribonucleoside monophosphate metabolic process	44	283	1.00E+00	1.00E+00	Isoform0000022;Isoform0002848;Isoform0004410;Isoform0006916;Isoform0009689;Isoform0010796;Isoform0020067;Isoform0021699;Isoform0025145;Isoform0038046;Isoform0054038;Isoform0054199;Isoform0056846;Isoform0057827;Isoform0059286;Isoform0060638;Isoform0063058;Isoform0064690;Isoform0065630;Isoform0075071;Isoform0075247;Isoform0079992;Isoform0081077;Isoform0081104;Isoform0082432;Isoform0089666;Isoform00…
GO:1901362	organic cyclic compound biosynthetic process	392	1892	1.00E+00	1.00E+00	Isoform0000022;Isoform0000086;Isoform0000456;Isoform0000574;Isoform0000764;Isoform0000795;Isoform0001749;Isoform0002253;Isoform0002848;Isoform0003153;Isoform0003741;Isoform0004410;Isoform0004684;Isoform0005662;Isoform0006592;Isoform0006916;Isoform0006962;Isoform0007041;Isoform0007387;Isoform0007550;Isoform0007753;Isoform0007820;Isoform0008216;Isoform0008549;Isoform0008569;Isoform0008908;Isoform00…
GO:0019438	aromatic compound biosynthetic process	362	1760	1.00E+00	1.00E+00	Isoform0000022;Isoform0000086;Isoform0000456;Isoform0000574;Isoform0000764;Isoform0000795;Isoform0001749;Isoform0002253;Isoform0002848;Isoform0003153;Isoform0003741;Isoform0004410;Isoform0004684;Isoform0005662;Isoform0006592;Isoform0006916;Isoform0006962;Isoform0007041;Isoform0007387;Isoform0007550;Isoform0007753;Isoform0008216;Isoform0008549;Isoform0008569;Isoform0008908;Isoform0009689;Isoform00…
GO:0009683	indoleacetic acid metabolic process	2	42	1.00E+00	1.00E+00	Isoform0008385;Isoform0065925
GO:0032446	protein modification by small protein conjugation	123	670	1.00E+00	1.00E+00	Isoform0001189;Isoform0007283;Isoform0008052;Isoform0009451;Isoform0012931;Isoform0012959;Isoform0014582;Isoform0017615;Isoform0017790;Isoform0017970;Isoform0019534;Isoform0021270;Isoform0021688;Isoform0026815;Isoform0027908;Isoform0029565;Isoform0029601;Isoform0031350;Isoform0032923;Isoform0037934;Isoform0041284;Isoform0041365;Isoform0043683;Isoform0044386;Isoform0045008;Isoform0045247;Isoform00…
GO:0007186	G-protein coupled receptor signaling pathway	1	33	1.00E+00	1.00E+00	Isoform0052846
GO:0018130	heterocycle biosynthetic process	349	1706	1.00E+00	1.00E+00	Isoform0000022;Isoform0000456;Isoform0000574;Isoform0000764;Isoform0000795;Isoform0002253;Isoform0002848;Isoform0003153;Isoform0003741;Isoform0004410;Isoform0004684;Isoform0005662;Isoform0006592;Isoform0006916;Isoform0006962;Isoform0007041;Isoform0007387;Isoform0007753;Isoform0008216;Isoform0008569;Isoform0008908;Isoform0009689;Isoform0009770;Isoform0009953;Isoform0010273;Isoform0010796;Isoform00…
GO:0044272	sulfur compound biosynthetic process	75	442	1.00E+00	1.00E+00	Isoform0000012;Isoform0000022;Isoform0002848;Isoform0005527;Isoform0005543;Isoform0006900;Isoform0006916;Isoform0006982;Isoform0008266;Isoform0008385;Isoform0010007;Isoform0010275;Isoform0012392;Isoform0012917;Isoform0015378;Isoform0018212;Isoform0019447;Isoform0019803;Isoform0020067;Isoform0020943;Isoform0022378;Isoform0023387;Isoform0023482;Isoform0024115;Isoform0024973;Isoform0026389;Isoform00…
GO:0006006	glucose metabolic process	60	368	1.00E+00	1.00E+00	Isoform0011548;Isoform0013931;Isoform0016511;Isoform0026933;Isoform0030331;Isoform0030466;Isoform0030530;Isoform0032993;Isoform0037999;Isoform0039598;Isoform0040905;Isoform0041379;Isoform0043457;Isoform0044283;Isoform0044839;Isoform0047215;Isoform0047490;Isoform0049095;Isoform0050031;Isoform0052712;Isoform0052778;Isoform0053654;Isoform0057249;Isoform0059647;Isoform0060336;Isoform0062063;Isoform00…
GO:0070887	cellular response to chemical stimulus	202	1043	1.00E+00	1.00E+00	Isoform0000022;Isoform0000536;Isoform0000656;Isoform0003735;Isoform0003741;Isoform0003768;Isoform0005581;Isoform0005849;Isoform0006900;Isoform0007256;Isoform0007753;Isoform0007970;Isoform0008034;Isoform0008908;Isoform0009534;Isoform0010007;Isoform0010315;Isoform0011184;Isoform0011769;Isoform0012931;Isoform0013551;Isoform0015331;Isoform0015702;Isoform0015847;Isoform0016268;Isoform0019073;Isoform00…
GO:0009124	nucleoside monophosphate biosynthetic process	46	300	1.00E+00	1.00E+00	Isoform0000022;Isoform0002848;Isoform0004410;Isoform0006916;Isoform0009689;Isoform0010796;Isoform0013086;Isoform0020067;Isoform0021699;Isoform0025145;Isoform0038046;Isoform0054038;Isoform0054199;Isoform0056846;Isoform0057827;Isoform0059286;Isoform0060638;Isoform0063058;Isoform0064690;Isoform0065630;Isoform0075071;Isoform0075247;Isoform0079992;Isoform0081077;Isoform0081104;Isoform0082432;Isoform00…
GO:0006397	mRNA processing	2	45	1.00E+00	1.00E+00	Isoform0079920;Isoform0101184
GO:0001101	response to acid chemical	116	646	1.00E+00	1.00E+00	Isoform0000022;Isoform0000536;Isoform0000656;Isoform0001525;Isoform0001728;Isoform0002282;Isoform0004375;Isoform0004545;Isoform0005581;Isoform0005849;Isoform0006081;Isoform0006900;Isoform0007256;Isoform0007753;Isoform0007970;Isoform0008010;Isoform0008908;Isoform0009915;Isoform0010007;Isoform0010233;Isoform0011184;Isoform0012931;Isoform0013551;Isoform0014816;Isoform0015702;Isoform0015739;Isoform00…
GO:0009163	nucleoside biosynthetic process	32	228	1.00E+00	1.00E+00	Isoform0000022;Isoform0002848;Isoform0004410;Isoform0006916;Isoform0009689;Isoform0010796;Isoform0020067;Isoform0025145;Isoform0054038;Isoform0054199;Isoform0059286;Isoform0060638;Isoform0063058;Isoform0064690;Isoform0075071;Isoform0075247;Isoform0079992;Isoform0081077;Isoform0081104;Isoform0082432;Isoform0091772;Isoform0096972;Isoform0100228;Isoform0101926;Isoform0103408;Isoform0116369;Isoform01…
GO:0042455	ribonucleoside biosynthetic process	32	228	1.00E+00	1.00E+00	Isoform0000022;Isoform0002848;Isoform0004410;Isoform0006916;Isoform0009689;Isoform0010796;Isoform0020067;Isoform0025145;Isoform0054038;Isoform0054199;Isoform0059286;Isoform0060638;Isoform0063058;Isoform0064690;Isoform0075071;Isoform0075247;Isoform0079992;Isoform0081077;Isoform0081104;Isoform0082432;Isoform0091772;Isoform0096972;Isoform0100228;Isoform0101926;Isoform0103408;Isoform0116369;Isoform01…
GO:0046467	membrane lipid biosynthetic process	15	133	1.00E+00	1.00E+00	Isoform0002484;Isoform0012080;Isoform0014816;Isoform0021454;Isoform0038103;Isoform0041028;Isoform0054654;Isoform0069264;Isoform0070135;Isoform0072208;Isoform0072987;Isoform0086969;Isoform0121356;Isoform0125548;Isoform0129327
GO:0006950	response to stress	640	3007	1.00E+00	1.00E+00	Isoform0000022;Isoform0000152;Isoform0000244;Isoform0000512;Isoform0000536;Isoform0000656;Isoform0000935;Isoform0001069;Isoform0001435;Isoform0001525;Isoform0001708;Isoform0001728;Isoform0001749;Isoform0001814;Isoform0002097;Isoform0002282;Isoform0002484;Isoform0002705;Isoform0002712;Isoform0002866;Isoform0002894;Isoform0003347;Isoform0003735;Isoform0003929;Isoform0004545;Isoform0004653;Isoform00…
GO:0009123	nucleoside monophosphate metabolic process	46	302	1.00E+00	1.00E+00	Isoform0000022;Isoform0002848;Isoform0004410;Isoform0006916;Isoform0009689;Isoform0010796;Isoform0013086;Isoform0020067;Isoform0021699;Isoform0025145;Isoform0038046;Isoform0054038;Isoform0054199;Isoform0056846;Isoform0057827;Isoform0059286;Isoform0060638;Isoform0063058;Isoform0064690;Isoform0065630;Isoform0075071;Isoform0075247;Isoform0079992;Isoform0081077;Isoform0081104;Isoform0082432;Isoform00…
GO:0009737	response to abscisic acid	8	90	1.00E+00	1.00E+00	Isoform0012931;Isoform0040309;Isoform0065627;Isoform0072878;Isoform0079628;Isoform0080004;Isoform0096057;Isoform0119564
GO:0097305	response to alcohol	8	90	1.00E+00	1.00E+00	Isoform0012931;Isoform0040309;Isoform0065627;Isoform0072878;Isoform0079628;Isoform0080004;Isoform0096057;Isoform0119564
GO:0000160	phosphorelay signal transduction system	28	208	1.00E+00	1.00E+00	Isoform0000512;Isoform0009453;Isoform0019796;Isoform0026804;Isoform0027908;Isoform0028257;Isoform0028977;Isoform0029099;Isoform0032377;Isoform0036587;Isoform0038366;Isoform0039069;Isoform0042513;Isoform0043470;Isoform0049291;Isoform0055948;Isoform0056352;Isoform0057825;Isoform0059109;Isoform0061267;Isoform0088714;Isoform0097982;Isoform0108420;Isoform0109175;Isoform0112211;Isoform0118769;Isoform01…
GO:0005991	trehalose metabolic process	8	91	1.00E+00	1.00E+00	Isoform0032993;Isoform0052568;Isoform0093359;Isoform0102438;Isoform0107584;Isoform0107950;Isoform0109242;Isoform0118881
GO:0009850	auxin metabolic process	3	55	1.00E+00	1.00E+00	Isoform0008385;Isoform0065925;Isoform0068879
GO:0009658	chloroplast organization	23	181	1.00E+00	1.00E+00	Isoform0003741;Isoform0004513;Isoform0007527;Isoform0007753;Isoform0008908;Isoform0010007;Isoform0013841;Isoform0015006;Isoform0025104;Isoform0041225;Isoform0043641;Isoform0047183;Isoform0047869;Isoform0050572;Isoform0061845;Isoform0062136;Isoform0088361;Isoform0095922;Isoform0097176;Isoform0110197;Isoform0119283;Isoform0121051;Isoform0126915
GO:1901657	glycosyl compound metabolic process	55	352	1.00E+00	1.00E+00	Isoform0000022;Isoform0002848;Isoform0004410;Isoform0006900;Isoform0006916;Isoform0008385;Isoform0009689;Isoform0010796;Isoform0020067;Isoform0022378;Isoform0025145;Isoform0033175;Isoform0040875;Isoform0046383;Isoform0047374;Isoform0049243;Isoform0049548;Isoform0050572;Isoform0052897;Isoform0054038;Isoform0054199;Isoform0059286;Isoform0060638;Isoform0062643;Isoform0063058;Isoform0064690;Isoform00…
GO:0000097	sulfur amino acid biosynthetic process	54	347	1.00E+00	1.00E+00	Isoform0000012;Isoform0002848;Isoform0005527;Isoform0005543;Isoform0006900;Isoform0006916;Isoform0006982;Isoform0010007;Isoform0010275;Isoform0012392;Isoform0012917;Isoform0018212;Isoform0019803;Isoform0020067;Isoform0020943;Isoform0022378;Isoform0023387;Isoform0023482;Isoform0024115;Isoform0024973;Isoform0026389;Isoform0028686;Isoform0032945;Isoform0038608;Isoform0042470;Isoform0044865;Isoform00…
GO:0044271	cellular nitrogen compound biosynthetic process	470	2268	1.00E+00	1.00E+00	Isoform0000022;Isoform0000378;Isoform0000456;Isoform0000574;Isoform0000764;Isoform0000795;Isoform0001244;Isoform0002253;Isoform0002383;Isoform0002848;Isoform0003153;Isoform0003423;Isoform0003741;Isoform0004066;Isoform0004410;Isoform0004684;Isoform0005662;Isoform0006592;Isoform0006916;Isoform0006962;Isoform0007041;Isoform0007387;Isoform0007753;Isoform0007991;Isoform0008216;Isoform0008266;Isoform00…
GO:0009119	ribonucleoside metabolic process	33	238	1.00E+00	1.00E+00	Isoform0000022;Isoform0002848;Isoform0004410;Isoform0006916;Isoform0009689;Isoform0010796;Isoform0020067;Isoform0025145;Isoform0054038;Isoform0054199;Isoform0059286;Isoform0060638;Isoform0063058;Isoform0064690;Isoform0075071;Isoform0075247;Isoform0079992;Isoform0081077;Isoform0081104;Isoform0082432;Isoform0091772;Isoform0096972;Isoform0100228;Isoform0101926;Isoform0103408;Isoform0113139;Isoform01…
GO:0006790	sulfur compound metabolic process	114	644	1.00E+00	1.00E+00	Isoform0000012;Isoform0000022;Isoform0002565;Isoform0002848;Isoform0005527;Isoform0005543;Isoform0006900;Isoform0006916;Isoform0006982;Isoform0007679;Isoform0008266;Isoform0008385;Isoform0010007;Isoform0010275;Isoform0010461;Isoform0012392;Isoform0012917;Isoform0013970;Isoform0015378;Isoform0017837;Isoform0018212;Isoform0019447;Isoform0019803;Isoform0020067;Isoform0020943;Isoform0022378;Isoform00…
GO:0008152	metabolic process	5128	21794	1.00E+00	1.00E+00	Isoform0000005;Isoform0000012;Isoform0000022;Isoform0000086;Isoform0000244;Isoform0000248;Isoform0000376;Isoform0000378;Isoform0000382;Isoform0000383;Isoform0000415;Isoform0000456;Isoform0000512;Isoform0000574;Isoform0000656;Isoform0000735;Isoform0000764;Isoform0000787;Isoform0000791;Isoform0000795;Isoform0000822;Isoform0000829;Isoform0000854;Isoform0000910;Isoform0000924;Isoform0000935;Isoform00…
Isoform0059599;Isoform0059603;Isoform0059606;Isoform0059647;Isoform0059699;Isoform0059710;Isoform0059711;Isoform0059735;Isoform0059751;Isoform0059767;Isoform0059795;Isoform0059824;Isoform0059891;Isoform0059907;Isoform0059929;Isoform0059954;Isoform0059997;Isoform0060007;Isoform0060010;Isoform0060056;Isoform0060066;Isoform0060154;Isoform0060199;Isoform0060213;Isoform0060220;Isoform0060258;Isoform00…
Isoform0113850;Isoform0113872;Isoform0113889;Isoform0113904;Isoform0113947;Isoform0114017;Isoform0114063;Isoform0114069;Isoform0114075;Isoform0114094;Isoform0114111;Isoform0114152;Isoform0114162;Isoform0114166;Isoform0114260;Isoform0114266;Isoform0114268;Isoform0114287;Isoform0114295;Isoform0114308;Isoform0114325;Isoform0114337;Isoform0114359;Isoform0114361;Isoform0114372;Isoform0114383;Isoform01…
GO:0051644	plastid localization	6	80	1.00E+00	1.00E+00	Isoform0013841;Isoform0036880;Isoform0047183;Isoform0061845;Isoform0097176;Isoform0121051
GO:0019318	hexose metabolic process	83	496	1.00E+00	1.00E+00	Isoform0002712;Isoform0011548;Isoform0013931;Isoform0014012;Isoform0016511;Isoform0021205;Isoform0023376;Isoform0026933;Isoform0030331;Isoform0030466;Isoform0030530;Isoform0032993;Isoform0033007;Isoform0036428;Isoform0037999;Isoform0038552;Isoform0039598;Isoform0040875;Isoform0040905;Isoform0041379;Isoform0043457;Isoform0044283;Isoform0044839;Isoform0045846;Isoform0047215;Isoform0047328;Isoform00…
GO:0006754	ATP biosynthetic process	13	127	1.00E+00	1.00E+00	Isoform0000022;Isoform0002848;Isoform0004410;Isoform0006916;Isoform0010796;Isoform0020067;Isoform0025145;Isoform0054038;Isoform0063058;Isoform0075071;Isoform0091772;Isoform0116369;Isoform0119329
GO:0009145	purine nucleoside triphosphate biosynthetic process	13	127	1.00E+00	1.00E+00	Isoform0000022;Isoform0002848;Isoform0004410;Isoform0006916;Isoform0010796;Isoform0020067;Isoform0025145;Isoform0054038;Isoform0063058;Isoform0075071;Isoform0091772;Isoform0116369;Isoform0119329
GO:0009206	purine ribonucleoside triphosphate biosynthetic process	13	127	1.00E+00	1.00E+00	Isoform0000022;Isoform0002848;Isoform0004410;Isoform0006916;Isoform0010796;Isoform0020067;Isoform0025145;Isoform0054038;Isoform0063058;Isoform0075071;Isoform0091772;Isoform0116369;Isoform0119329
GO:0000302	response to reactive oxygen species	34	247	1.00E+00	1.00E+00	Isoform0001069;Isoform0002894;Isoform0008825;Isoform0009453;Isoform0011184;Isoform0012330;Isoform0012605;Isoform0016383;Isoform0016440;Isoform0019796;Isoform0027674;Isoform0028977;Isoform0029099;Isoform0036587;Isoform0055708;Isoform0056116;Isoform0056352;Isoform0057825;Isoform0058433;Isoform0061181;Isoform0077630;Isoform0080519;Isoform0085244;Isoform0087380;Isoform0088591;Isoform0101366;Isoform01…
GO:0070647	protein modification by small protein conjugation or removal	130	727	1.00E+00	1.00E+00	Isoform0001189;Isoform0007283;Isoform0008052;Isoform0009451;Isoform0012931;Isoform0012959;Isoform0014582;Isoform0017615;Isoform0017790;Isoform0017970;Isoform0019534;Isoform0021270;Isoform0021473;Isoform0021688;Isoform0026815;Isoform0027908;Isoform0029565;Isoform0029601;Isoform0031350;Isoform0032923;Isoform0037934;Isoform0041284;Isoform0041365;Isoform0043683;Isoform0044386;Isoform0045008;Isoform00…
GO:0009116	nucleoside metabolic process	33	242	1.00E+00	1.00E+00	Isoform0000022;Isoform0002848;Isoform0004410;Isoform0006916;Isoform0009689;Isoform0010796;Isoform0020067;Isoform0025145;Isoform0054038;Isoform0054199;Isoform0059286;Isoform0060638;Isoform0063058;Isoform0064690;Isoform0075071;Isoform0075247;Isoform0079992;Isoform0081077;Isoform0081104;Isoform0082432;Isoform0091772;Isoform0096972;Isoform0100228;Isoform0101926;Isoform0103408;Isoform0113139;Isoform01…
GO:0009144	purine nucleoside triphosphate metabolic process	13	128	1.00E+00	1.00E+00	Isoform0000022;Isoform0002848;Isoform0004410;Isoform0006916;Isoform0010796;Isoform0020067;Isoform0025145;Isoform0054038;Isoform0063058;Isoform0075071;Isoform0091772;Isoform0116369;Isoform0119329
GO:0009205	purine ribonucleoside triphosphate metabolic process	13	128	1.00E+00	1.00E+00	Isoform0000022;Isoform0002848;Isoform0004410;Isoform0006916;Isoform0010796;Isoform0020067;Isoform0025145;Isoform0054038;Isoform0063058;Isoform0075071;Isoform0091772;Isoform0116369;Isoform0119329
GO:0046034	ATP metabolic process	13	128	1.00E+00	1.00E+00	Isoform0000022;Isoform0002848;Isoform0004410;Isoform0006916;Isoform0010796;Isoform0020067;Isoform0025145;Isoform0054038;Isoform0063058;Isoform0075071;Isoform0091772;Isoform0116369;Isoform0119329
GO:0006979	response to oxidative stress	35	254	1.00E+00	1.00E+00	Isoform0001069;Isoform0002894;Isoform0008825;Isoform0009453;Isoform0011184;Isoform0012330;Isoform0012605;Isoform0016383;Isoform0016440;Isoform0019796;Isoform0027383;Isoform0027674;Isoform0028977;Isoform0029099;Isoform0036587;Isoform0055708;Isoform0056116;Isoform0056352;Isoform0057825;Isoform0058433;Isoform0061181;Isoform0077630;Isoform0080519;Isoform0085244;Isoform0087380;Isoform0088591;Isoform01…
GO:0050896	response to stimulus	1253	5698	1.00E+00	1.00E+00	Isoform0000022;Isoform0000152;Isoform0000244;Isoform0000490;Isoform0000512;Isoform0000536;Isoform0000574;Isoform0000656;Isoform0000787;Isoform0000935;Isoform0001069;Isoform0001105;Isoform0001244;Isoform0001435;Isoform0001525;Isoform0001708;Isoform0001728;Isoform0001749;Isoform0001814;Isoform0002097;Isoform0002192;Isoform0002282;Isoform0002484;Isoform0002705;Isoform0002712;Isoform0002755;Isoform00…
GO:0006520	cellular amino acid metabolic process	285	1453	1.00E+00	1.00E+00	Isoform0000012;Isoform0000829;Isoform0001050;Isoform0001244;Isoform0001749;Isoform0002848;Isoform0005527;Isoform0005543;Isoform0005951;Isoform0006900;Isoform0006916;Isoform0006982;Isoform0007550;Isoform0007991;Isoform0008545;Isoform0008642;Isoform0008644;Isoform0010007;Isoform0010223;Isoform0010275;Isoform0010341;Isoform0010461;Isoform0010660;Isoform0011219;Isoform0011707;Isoform0011757;Isoform00…
GO:0044802	single-organism membrane organization	32	240	1.00E+00	1.00E+00	Isoform0003583;Isoform0003741;Isoform0004513;Isoform0007527;Isoform0007753;Isoform0008908;Isoform0010112;Isoform0012392;Isoform0015006;Isoform0016010;Isoform0018364;Isoform0018369;Isoform0025104;Isoform0026771;Isoform0028235;Isoform0033175;Isoform0041225;Isoform0043641;Isoform0047869;Isoform0050572;Isoform0059075;Isoform0062136;Isoform0062643;Isoform0065279;Isoform0088361;Isoform0095922;Isoform01…
GO:0006970	response to osmotic stress	109	635	1.00E+00	1.00E+00	Isoform0000244;Isoform0000656;Isoform0001708;Isoform0002705;Isoform0003929;Isoform0004545;Isoform0005527;Isoform0005832;Isoform0005849;Isoform0006081;Isoform0007970;Isoform0008479;Isoform0010264;Isoform0011046;Isoform0011548;Isoform0013931;Isoform0014582;Isoform0016052;Isoform0017216;Isoform0020013;Isoform0021726;Isoform0022604;Isoform0022780;Isoform0023275;Isoform0024502;Isoform0026631;Isoform00…
GO:0009902	chloroplast relocation	5	79	1.00E+00	1.00E+00	Isoform0013841;Isoform0047183;Isoform0061845;Isoform0097176;Isoform0121051
GO:0019750	chloroplast localization	5	79	1.00E+00	1.00E+00	Isoform0013841;Isoform0047183;Isoform0061845;Isoform0097176;Isoform0121051
GO:0051656	establishment of organelle localization	5	79	1.00E+00	1.00E+00	Isoform0013841;Isoform0047183;Isoform0061845;Isoform0097176;Isoform0121051
GO:0051667	establishment of plastid localization	5	79	1.00E+00	1.00E+00	Isoform0013841;Isoform0047183;Isoform0061845;Isoform0097176;Isoform0121051
GO:0035556	intracellular signal transduction	98	584	1.00E+00	1.00E+00	Isoform0000512;Isoform0004542;Isoform0006296;Isoform0006900;Isoform0009453;Isoform0013551;Isoform0016678;Isoform0019796;Isoform0022378;Isoform0026804;Isoform0027908;Isoform0028257;Isoform0028977;Isoform0029099;Isoform0032377;Isoform0036435;Isoform0036587;Isoform0038366;Isoform0039069;Isoform0040758;Isoform0041316;Isoform0041771;Isoform0042388;Isoform0042513;Isoform0043470;Isoform0044460;Isoform00…
GO:0008104	protein localization	275	1420	1.00E+00	1.00E+00	Isoform0000022;Isoform0001682;Isoform0002400;Isoform0002591;Isoform0003741;Isoform0005411;Isoform0005581;Isoform0005735;Isoform0006296;Isoform0006900;Isoform0007753;Isoform0008908;Isoform0010007;Isoform0011757;Isoform0012330;Isoform0013551;Isoform0013626;Isoform0014158;Isoform0015068;Isoform0016678;Isoform0016886;Isoform0016921;Isoform0017051;Isoform0018666;Isoform0018938;Isoform0020534;Isoform00…
GO:0006568	tryptophan metabolic process	1	44	1.00E+00	1.00E+00	Isoform0065925
GO:0015988	energy coupled proton transmembrane transport, against electrochemical gradient	20	178	1.00E+00	1.00E+00	Isoform0002802;Isoform0004410;Isoform0010796;Isoform0025145;Isoform0039433;Isoform0048876;Isoform0054038;Isoform0060634;Isoform0063058;Isoform0065366;Isoform0071067;Isoform0071950;Isoform0073798;Isoform0086645;Isoform0090150;Isoform0091772;Isoform0116369;Isoform0119329;Isoform0123689;Isoform0124042
GO:1902600	hydrogen ion transmembrane transport	20	178	1.00E+00	1.00E+00	Isoform0002802;Isoform0004410;Isoform0010796;Isoform0025145;Isoform0039433;Isoform0048876;Isoform0054038;Isoform0060634;Isoform0063058;Isoform0065366;Isoform0071067;Isoform0071950;Isoform0073798;Isoform0086645;Isoform0090150;Isoform0091772;Isoform0116369;Isoform0119329;Isoform0123689;Isoform0124042
GO:1901566	organonitrogen compound biosynthetic process	401	2006	1.00E+00	1.00E+00	Isoform0000012;Isoform0000022;Isoform0000378;Isoform0001244;Isoform0001749;Isoform0002383;Isoform0002848;Isoform0003423;Isoform0004066;Isoform0004410;Isoform0004684;Isoform0005527;Isoform0005543;Isoform0006900;Isoform0006916;Isoform0006982;Isoform0007041;Isoform0007387;Isoform0007550;Isoform0007753;Isoform0007991;Isoform0008266;Isoform0008569;Isoform0008642;Isoform0008644;Isoform0008908;Isoform00…
GO:0009127	purine nucleoside monophosphate biosynthetic process	26	217	1.00E+00	1.00E+00	Isoform0000022;Isoform0002848;Isoform0004410;Isoform0006916;Isoform0010796;Isoform0020067;Isoform0021699;Isoform0025145;Isoform0038046;Isoform0054038;Isoform0056846;Isoform0057827;Isoform0063058;Isoform0065630;Isoform0075071;Isoform0089666;Isoform0091772;Isoform0095224;Isoform0096574;Isoform0107858;Isoform0108240;Isoform0108589;Isoform0116369;Isoform0119329;Isoform0123945;Isoform0128658
GO:0009168	purine ribonucleoside monophosphate biosynthetic process	26	217	1.00E+00	1.00E+00	Isoform0000022;Isoform0002848;Isoform0004410;Isoform0006916;Isoform0010796;Isoform0020067;Isoform0021699;Isoform0025145;Isoform0038046;Isoform0054038;Isoform0056846;Isoform0057827;Isoform0063058;Isoform0065630;Isoform0075071;Isoform0089666;Isoform0091772;Isoform0095224;Isoform0096574;Isoform0107858;Isoform0108240;Isoform0108589;Isoform0116369;Isoform0119329;Isoform0123945;Isoform0128658
GO:0034654	nucleobase-containing compound biosynthetic process	277	1443	1.00E+00	1.00E+00	Isoform0000022;Isoform0000456;Isoform0000574;Isoform0000764;Isoform0000795;Isoform0002253;Isoform0002848;Isoform0003153;Isoform0003741;Isoform0004410;Isoform0004684;Isoform0005662;Isoform0006592;Isoform0006916;Isoform0006962;Isoform0007041;Isoform0007753;Isoform0008569;Isoform0008908;Isoform0009689;Isoform0010796;Isoform0011542;Isoform0012080;Isoform0013086;Isoform0013102;Isoform0013178;Isoform00…
GO:0051336	regulation of hydrolase activity	21	188	1.00E+00	1.00E+00	Isoform0002338;Isoform0006301;Isoform0006576;Isoform0008905;Isoform0011678;Isoform0028747;Isoform0030466;Isoform0042470;Isoform0052778;Isoform0066946;Isoform0068022;Isoform0069609;Isoform0074531;Isoform0082643;Isoform0101786;Isoform0102981;Isoform0106833;Isoform0111147;Isoform0111808;Isoform0125271;Isoform0127573
GO:0034660	ncRNA metabolic process	108	644	1.00E+00	1.00E+00	Isoform0000022;Isoform0002848;Isoform0003153;Isoform0005581;Isoform0005784;Isoform0006900;Isoform0006916;Isoform0007041;Isoform0007527;Isoform0007753;Isoform0007991;Isoform0008644;Isoform0008908;Isoform0010007;Isoform0010660;Isoform0012392;Isoform0015006;Isoform0016292;Isoform0016552;Isoform0019698;Isoform0020052;Isoform0020067;Isoform0020558;Isoform0020941;Isoform0022378;Isoform0023002;Isoform00…
GO:0009126	purine nucleoside monophosphate metabolic process	26	218	1.00E+00	1.00E+00	Isoform0000022;Isoform0002848;Isoform0004410;Isoform0006916;Isoform0010796;Isoform0020067;Isoform0021699;Isoform0025145;Isoform0038046;Isoform0054038;Isoform0056846;Isoform0057827;Isoform0063058;Isoform0065630;Isoform0075071;Isoform0089666;Isoform0091772;Isoform0095224;Isoform0096574;Isoform0107858;Isoform0108240;Isoform0108589;Isoform0116369;Isoform0119329;Isoform0123945;Isoform0128658
GO:0009167	purine ribonucleoside monophosphate metabolic process	26	218	1.00E+00	1.00E+00	Isoform0000022;Isoform0002848;Isoform0004410;Isoform0006916;Isoform0010796;Isoform0020067;Isoform0021699;Isoform0025145;Isoform0038046;Isoform0054038;Isoform0056846;Isoform0057827;Isoform0063058;Isoform0065630;Isoform0075071;Isoform0089666;Isoform0091772;Isoform0095224;Isoform0096574;Isoform0107858;Isoform0108240;Isoform0108589;Isoform0116369;Isoform0119329;Isoform0123945;Isoform0128658
GO:0000096	sulfur amino acid metabolic process	56	382	1.00E+00	1.00E+00	Isoform0000012;Isoform0002848;Isoform0005527;Isoform0005543;Isoform0006900;Isoform0006916;Isoform0006982;Isoform0010007;Isoform0010275;Isoform0010461;Isoform0012392;Isoform0012917;Isoform0018212;Isoform0019447;Isoform0019803;Isoform0020067;Isoform0020943;Isoform0022378;Isoform0023387;Isoform0023482;Isoform0024115;Isoform0024973;Isoform0026389;Isoform0028686;Isoform0032945;Isoform0038608;Isoform00…
GO:0009165	nucleotide biosynthetic process	90	557	1.00E+00	1.00E+00	Isoform0000022;Isoform0002848;Isoform0004410;Isoform0004684;Isoform0006916;Isoform0008569;Isoform0009689;Isoform0010796;Isoform0016571;Isoform0017905;Isoform0020016;Isoform0020067;Isoform0021699;Isoform0024300;Isoform0025145;Isoform0038046;Isoform0041430;Isoform0041546;Isoform0042544;Isoform0045370;Isoform0050523;Isoform0050767;Isoform0054038;Isoform0054136;Isoform0054199;Isoform0056395;Isoform00…
GO:0051704	multi-organism process	173	969	1.00E+00	1.00E+00	Isoform0000022;Isoform0001749;Isoform0002192;Isoform0003190;Isoform0003339;Isoform0003741;Isoform0004545;Isoform0005411;Isoform0005576;Isoform0005581;Isoform0006081;Isoform0006637;Isoform0006900;Isoform0007550;Isoform0007753;Isoform0007970;Isoform0008385;Isoform0008908;Isoform0010007;Isoform0010223;Isoform0010233;Isoform0011448;Isoform0013428;Isoform0013551;Isoform0015310;Isoform0015702;Isoform00…
GO:0033036	macromolecule localization	300	1564	1.00E+00	1.00E+00	Isoform0000022;Isoform0001682;Isoform0002400;Isoform0002465;Isoform0002591;Isoform0003741;Isoform0005411;Isoform0005581;Isoform0005735;Isoform0006296;Isoform0006900;Isoform0007753;Isoform0008908;Isoform0010007;Isoform0011757;Isoform0012330;Isoform0013201;Isoform0013551;Isoform0013626;Isoform0014158;Isoform0015068;Isoform0016678;Isoform0016886;Isoform0016921;Isoform0017051;Isoform0018666;Isoform00…
GO:0043087	regulation of GTPase activity	16	166	1.00E+00	1.00E+00	Isoform0008905;Isoform0011678;Isoform0028747;Isoform0030466;Isoform0042470;Isoform0052778;Isoform0066946;Isoform0068022;Isoform0069609;Isoform0074531;Isoform0082643;Isoform0101786;Isoform0102981;Isoform0106833;Isoform0125271;Isoform0127573
GO:0007154	cell communication	406	2058	1.00E+00	1.00E+00	Isoform0000022;Isoform0000512;Isoform0000536;Isoform0000656;Isoform0001525;Isoform0001728;Isoform0003735;Isoform0003741;Isoform0003768;Isoform0004542;Isoform0005581;Isoform0005849;Isoform0006296;Isoform0006900;Isoform0007256;Isoform0007753;Isoform0007970;Isoform0008034;Isoform0008120;Isoform0008479;Isoform0008908;Isoform0009243;Isoform0009279;Isoform0009453;Isoform0009534;Isoform0009915;Isoform00…
GO:0006418	tRNA aminoacylation for protein translation	27	236	1.00E+00	1.00E+00	Isoform0007991;Isoform0008644;Isoform0010660;Isoform0016552;Isoform0020941;Isoform0036959;Isoform0039733;Isoform0044685;Isoform0050527;Isoform0050969;Isoform0052483;Isoform0065389;Isoform0070076;Isoform0072474;Isoform0073555;Isoform0078545;Isoform0081469;Isoform0082133;Isoform0085539;Isoform0087595;Isoform0090544;Isoform0094679;Isoform0124986;Isoform0126960;Isoform0128511;Isoform0129339;Isoform01…
GO:0016070	RNA metabolic process	419	2131	1.00E+00	1.00E+00	Isoform0000022;Isoform0000376;Isoform0000456;Isoform0000574;Isoform0000764;Isoform0000795;Isoform0001746;Isoform0002253;Isoform0002848;Isoform0003153;Isoform0003553;Isoform0003741;Isoform0003755;Isoform0004513;Isoform0004671;Isoform0004684;Isoform0005581;Isoform0005662;Isoform0005784;Isoform0006592;Isoform0006900;Isoform0006916;Isoform0006962;Isoform0007041;Isoform0007527;Isoform0007753;Isoform00…
GO:1901293	nucleoside phosphate biosynthetic process	92	588	1.00E+00	1.00E+00	Isoform0000022;Isoform0002848;Isoform0004410;Isoform0004684;Isoform0006916;Isoform0008569;Isoform0009689;Isoform0010796;Isoform0013086;Isoform0016571;Isoform0017905;Isoform0020016;Isoform0020067;Isoform0021699;Isoform0024300;Isoform0025145;Isoform0038046;Isoform0041430;Isoform0041546;Isoform0042544;Isoform0045370;Isoform0050523;Isoform0050767;Isoform0054038;Isoform0054136;Isoform0054199;Isoform00…
GO:0043207	response to external biotic stimulus	158	918	1.00E+00	1.00E+00	Isoform0000022;Isoform0001749;Isoform0002192;Isoform0003339;Isoform0003741;Isoform0004545;Isoform0005411;Isoform0005576;Isoform0005581;Isoform0006081;Isoform0006900;Isoform0007550;Isoform0007753;Isoform0007970;Isoform0008385;Isoform0008908;Isoform0010007;Isoform0010223;Isoform0010233;Isoform0011448;Isoform0013428;Isoform0013551;Isoform0015310;Isoform0015702;Isoform0015739;Isoform0016268;Isoform00…
GO:0051707	response to other organism	158	918	1.00E+00	1.00E+00	Isoform0000022;Isoform0001749;Isoform0002192;Isoform0003339;Isoform0003741;Isoform0004545;Isoform0005411;Isoform0005576;Isoform0005581;Isoform0006081;Isoform0006900;Isoform0007550;Isoform0007753;Isoform0007970;Isoform0008385;Isoform0008908;Isoform0010007;Isoform0010223;Isoform0010233;Isoform0011448;Isoform0013428;Isoform0013551;Isoform0015310;Isoform0015702;Isoform0015739;Isoform0016268;Isoform00…
GO:0006508	proteolysis	115	707	1.00E+00	1.00E+00	Isoform0001708;Isoform0002894;Isoform0004858;Isoform0006301;Isoform0006576;Isoform0009254;Isoform0011548;Isoform0012762;Isoform0016511;Isoform0017970;Isoform0021665;Isoform0022746;Isoform0024218;Isoform0024699;Isoform0025035;Isoform0028913;Isoform0029601;Isoform0030466;Isoform0031350;Isoform0032923;Isoform0037934;Isoform0037999;Isoform0038152;Isoform0039957;Isoform0040846;Isoform0041284;Isoform00…
GO:0006536	glutamate metabolic process	10	134	1.00E+00	1.00E+00	Isoform0100680;Isoform0107126;Isoform0108887;Isoform0109960;Isoform0110394;Isoform0110798;Isoform0110817;Isoform0110931;Isoform0127650;Isoform0129189
GO:0019941	modification-dependent protein catabolic process	58	415	1.00E+00	1.00E+00	Isoform0001708;Isoform0004858;Isoform0009254;Isoform0012762;Isoform0017970;Isoform0021665;Isoform0022746;Isoform0024699;Isoform0032923;Isoform0038152;Isoform0040846;Isoform0041284;Isoform0041365;Isoform0055250;Isoform0056782;Isoform0059488;Isoform0063428;Isoform0063801;Isoform0067504;Isoform0068797;Isoform0068879;Isoform0072498;Isoform0073510;Isoform0074526;Isoform0075079;Isoform0076221;Isoform00…
GO:0043632	modification-dependent macromolecule catabolic process	58	415	1.00E+00	1.00E+00	Isoform0001708;Isoform0004858;Isoform0009254;Isoform0012762;Isoform0017970;Isoform0021665;Isoform0022746;Isoform0024699;Isoform0032923;Isoform0038152;Isoform0040846;Isoform0041284;Isoform0041365;Isoform0055250;Isoform0056782;Isoform0059488;Isoform0063428;Isoform0063801;Isoform0067504;Isoform0068797;Isoform0068879;Isoform0072498;Isoform0073510;Isoform0074526;Isoform0075079;Isoform0076221;Isoform00…
GO:0042451	purine nucleoside biosynthetic process	14	162	1.00E+00	1.00E+00	Isoform0000022;Isoform0002848;Isoform0004410;Isoform0006916;Isoform0010796;Isoform0020067;Isoform0025145;Isoform0054038;Isoform0063058;Isoform0075071;Isoform0091772;Isoform0096972;Isoform0116369;Isoform0119329
GO:0046129	purine ribonucleoside biosynthetic process	14	162	1.00E+00	1.00E+00	Isoform0000022;Isoform0002848;Isoform0004410;Isoform0006916;Isoform0010796;Isoform0020067;Isoform0025145;Isoform0054038;Isoform0063058;Isoform0075071;Isoform0091772;Isoform0096972;Isoform0116369;Isoform0119329
GO:0006396	RNA processing	97	619	1.00E+00	1.00E+00	Isoform0011631;Isoform0016292;Isoform0020441;Isoform0020558;Isoform0020943;Isoform0023885;Isoform0024115;Isoform0028616;Isoform0029601;Isoform0031350;Isoform0032342;Isoform0038279;Isoform0039343;Isoform0039752;Isoform0045602;Isoform0046480;Isoform0047172;Isoform0048680;Isoform0049770;Isoform0052531;Isoform0052832;Isoform0052925;Isoform0057066;Isoform0057443;Isoform0058736;Isoform0059767;Isoform00…
GO:0043038	amino acid activation	28	250	1.00E+00	1.00E+00	Isoform0007991;Isoform0008644;Isoform0010660;Isoform0016552;Isoform0019698;Isoform0020941;Isoform0036959;Isoform0039733;Isoform0044685;Isoform0050527;Isoform0050969;Isoform0052483;Isoform0065389;Isoform0070076;Isoform0072474;Isoform0073555;Isoform0078545;Isoform0081469;Isoform0082133;Isoform0085539;Isoform0087595;Isoform0090544;Isoform0094679;Isoform0124986;Isoform0126960;Isoform0128511;Isoform01…
GO:0043039	tRNA aminoacylation	28	250	1.00E+00	1.00E+00	Isoform0007991;Isoform0008644;Isoform0010660;Isoform0016552;Isoform0019698;Isoform0020941;Isoform0036959;Isoform0039733;Isoform0044685;Isoform0050527;Isoform0050969;Isoform0052483;Isoform0065389;Isoform0070076;Isoform0072474;Isoform0073555;Isoform0078545;Isoform0081469;Isoform0082133;Isoform0085539;Isoform0087595;Isoform0090544;Isoform0094679;Isoform0124986;Isoform0126960;Isoform0128511;Isoform01…
GO:0090407	organophosphate biosynthetic process	113	703	1.00E+00	1.00E+00	Isoform0000022;Isoform0002848;Isoform0004410;Isoform0004542;Isoform0004684;Isoform0006916;Isoform0008569;Isoform0009689;Isoform0010796;Isoform0013086;Isoform0015239;Isoform0016571;Isoform0016753;Isoform0016814;Isoform0017905;Isoform0019073;Isoform0020016;Isoform0020067;Isoform0021699;Isoform0024300;Isoform0024502;Isoform0025145;Isoform0032880;Isoform0037587;Isoform0038046;Isoform0041430;Isoform00…
GO:0009100	glycoprotein metabolic process	21	209	1.00E+00	1.00E+00	Isoform0009017;Isoform0016690;Isoform0024730;Isoform0038898;Isoform0044460;Isoform0050880;Isoform0068660;Isoform0074485;Isoform0075079;Isoform0075652;Isoform0085388;Isoform0088068;Isoform0090484;Isoform0095464;Isoform0097982;Isoform0101196;Isoform0103315;Isoform0107285;Isoform0119055;Isoform0120353;Isoform0121994
GO:0009101	glycoprotein biosynthetic process	21	209	1.00E+00	1.00E+00	Isoform0009017;Isoform0016690;Isoform0024730;Isoform0038898;Isoform0044460;Isoform0050880;Isoform0068660;Isoform0074485;Isoform0075079;Isoform0075652;Isoform0085388;Isoform0088068;Isoform0090484;Isoform0095464;Isoform0097982;Isoform0101196;Isoform0103315;Isoform0107285;Isoform0119055;Isoform0120353;Isoform0121994
GO:0046128	purine ribonucleoside metabolic process	15	171	1.00E+00	1.00E+00	Isoform0000022;Isoform0002848;Isoform0004410;Isoform0006916;Isoform0010796;Isoform0020067;Isoform0025145;Isoform0054038;Isoform0063058;Isoform0075071;Isoform0091772;Isoform0096972;Isoform0113139;Isoform0116369;Isoform0119329
GO:0009607	response to biotic stimulus	158	927	1.00E+00	1.00E+00	Isoform0000022;Isoform0001749;Isoform0002192;Isoform0003339;Isoform0003741;Isoform0004545;Isoform0005411;Isoform0005576;Isoform0005581;Isoform0006081;Isoform0006900;Isoform0007550;Isoform0007753;Isoform0007970;Isoform0008385;Isoform0008908;Isoform0010007;Isoform0010223;Isoform0010233;Isoform0011448;Isoform0013428;Isoform0013551;Isoform0015310;Isoform0015702;Isoform0015739;Isoform0016268;Isoform00…
GO:0009058	biosynthetic process	1233	5752	1.00E+00	1.00E+00	Isoform0000012;Isoform0000022;Isoform0000086;Isoform0000378;Isoform0000382;Isoform0000456;Isoform0000512;Isoform0000574;Isoform0000656;Isoform0000764;Isoform0000795;Isoform0000854;Isoform0000910;Isoform0001244;Isoform0001437;Isoform0001525;Isoform0001638;Isoform0001708;Isoform0001749;Isoform0002253;Isoform0002376;Isoform0002383;Isoform0002484;Isoform0002526;Isoform0002554;Isoform0002563;Isoform00…
[truncated: 71 more rows]
