# Supplementary material for: Whole-transcriptome analysis of differentially expressed genes in the mutant and normal capitula of Chrysanthemum morifolium
Source: BMC Genom Data. 2021 Jan 25;22:2. doi: 10.1186/s12863-021-00959-2 (PMC7853313; doi:10.1186/s12863-021-00959-2)
Supplement: Supplementary file 6 — Additional file 6. The DEGs enriched in the molecular function GO category [file 12863_2021_959_MOESM6_ESM.xls]

GO ID	Description	GeneRatio (7216)	BgRatio (28819)	Pvalue	P.adjust	GeneID
GO:0016491	oxidoreductase activity	1110	3505	1.90E-21	9.82E-19	Isoform0000791;Isoform0001437;Isoform0001638;Isoform0002092;Isoform0002097;Isoform0002295;Isoform0002438;Isoform0002470;Isoform0002565;Isoform0003110;Isoform0003293;Isoform0003308;Isoform0003572;Isoform0003922;Isoform0004234;Isoform0004335;Isoform0004393;Isoform0005319;Isoform0005576;Isoform0005581;Isoform0005925;Isoform0006081;Isoform0006150;Isoform0006155;Isoform0006812;Isoform0006909;Isoform00…
GO:0016837	carbon-oxygen lyase activity, acting on polysaccharides	62	88	4.20E-19	1.09E-16	Isoform0008802;Isoform0010134;Isoform0010873;Isoform0012196;Isoform0015730;Isoform0015991;Isoform0017181;Isoform0019381;Isoform0019729;Isoform0020197;Isoform0021085;Isoform0022432;Isoform0022989;Isoform0023758;Isoform0024709;Isoform0024789;Isoform0025052;Isoform0025653;Isoform0025927;Isoform0026015;Isoform0026210;Isoform0027641;Isoform0029137;Isoform0037195;Isoform0042706;Isoform0051245;Isoform00…
GO:0016744	transferase activity, transferring aldehyde or ketonic groups	57	89	8.80E-15	1.52E-12	Isoform0011481;Isoform0022279;Isoform0024684;Isoform0027165;Isoform0029529;Isoform0029602;Isoform0030207;Isoform0030418;Isoform0031991;Isoform0032165;Isoform0032525;Isoform0037329;Isoform0038399;Isoform0038560;Isoform0039644;Isoform0042430;Isoform0043127;Isoform0043134;Isoform0043454;Isoform0043513;Isoform0043809;Isoform0044230;Isoform0049479;Isoform0049671;Isoform0053021;Isoform0053326;Isoform00…
GO:0016701	oxidoreductase activity, acting on single donors with incorporation of molecular oxygen	83	170	1.80E-11	2.33E-09	Isoform0001437;Isoform0004393;Isoform0006932;Isoform0007555;Isoform0008154;Isoform0009366;Isoform0011005;Isoform0012398;Isoform0013091;Isoform0015147;Isoform0016124;Isoform0019333;Isoform0019773;Isoform0019936;Isoform0020266;Isoform0023831;Isoform0026761;Isoform0028223;Isoform0030002;Isoform0030218;Isoform0030447;Isoform0031170;Isoform0031628;Isoform0032206;Isoform0041005;Isoform0041053;Isoform00…
GO:0001716	L-amino-acid oxidase activity	23	29	1.30E-09	1.34E-07	Isoform0017905;Isoform0041546;Isoform0050767;Isoform0057457;Isoform0077665;Isoform0081532;Isoform0086217;Isoform0086659;Isoform0092877;Isoform0095251;Isoform0097650;Isoform0098172;Isoform0102925;Isoform0103135;Isoform0103175;Isoform0109539;Isoform0128279;Isoform0128329;Isoform0128439;Isoform0128671;Isoform0128705;Isoform0128940;Isoform0129881
GO:0016864	intramolecular oxidoreductase activity, transposing S-S bonds	16	19	1.00E-07	8.62E-06	Isoform0030983;Isoform0044312;Isoform0057726;Isoform0061989;Isoform0062892;Isoform0065778;Isoform0066567;Isoform0078593;Isoform0079479;Isoform0085342;Isoform0088259;Isoform0102616;Isoform0109195;Isoform0124807;Isoform0126014;Isoform0126456
GO:0009883	red or far-red light photoreceptor activity	13	14	1.60E-07	1.18E-05	Isoform0041316;Isoform0068304;Isoform0070680;Isoform0073094;Isoform0079337;Isoform0093050;Isoform0094230;Isoform0094673;Isoform0095945;Isoform0096421;Isoform0103133;Isoform0125119;Isoform0128977
GO:0016774	phosphotransferase activity, carboxyl group as acceptor	30	52	5.50E-07	3.55E-05	Isoform0011707;Isoform0021250;Isoform0027309;Isoform0028046;Isoform0030893;Isoform0032393;Isoform0036427;Isoform0038058;Isoform0038608;Isoform0046045;Isoform0046133;Isoform0048139;Isoform0049776;Isoform0052673;Isoform0052801;Isoform0052858;Isoform0053616;Isoform0056319;Isoform0058462;Isoform0061689;Isoform0065772;Isoform0072985;Isoform0074802;Isoform0087332;Isoform0097417;Isoform0117978;Isoform01…
GO:0005249	voltage-gated potassium channel activity	10	10	9.60E-07	4.96E-05	Isoform0026631;Isoform0028093;Isoform0028992;Isoform0038028;Isoform0044618;Isoform0045909;Isoform0095696;Isoform0098654;Isoform0101556;Isoform0119772
GO:0022843	voltage-gated cation channel activity	10	10	9.60E-07	4.96E-05	Isoform0026631;Isoform0028093;Isoform0028992;Isoform0038028;Isoform0044618;Isoform0045909;Isoform0095696;Isoform0098654;Isoform0101556;Isoform0119772
GO:0016835	carbon-oxygen lyase activity	113	312	6.80E-06	3.20E-04	Isoform0007259;Isoform0007410;Isoform0008391;Isoform0008802;Isoform0010134;Isoform0010873;Isoform0012196;Isoform0013013;Isoform0013551;Isoform0015730;Isoform0015991;Isoform0016742;Isoform0017181;Isoform0019381;Isoform0019729;Isoform0020197;Isoform0020368;Isoform0021085;Isoform0022432;Isoform0022743;Isoform0022989;Isoform0023758;Isoform0024709;Isoform0024789;Isoform0025052;Isoform0025653;Isoform00…
GO:0003682	chromatin binding	11	13	1.10E-05	4.74E-04	Isoform0013174;Isoform0031257;Isoform0047342;Isoform0055447;Isoform0068092;Isoform0073312;Isoform0076056;Isoform0079401;Isoform0087645;Isoform0091637;Isoform0102137
GO:0022836	gated channel activity	35	75	4.00E-05	1.59E-03	Isoform0011184;Isoform0026631;Isoform0026711;Isoform0028093;Isoform0028992;Isoform0038028;Isoform0044618;Isoform0045909;Isoform0065130;Isoform0072407;Isoform0074418;Isoform0076143;Isoform0077725;Isoform0080162;Isoform0081222;Isoform0086804;Isoform0087153;Isoform0087272;Isoform0088017;Isoform0089810;Isoform0091489;Isoform0093854;Isoform0094829;Isoform0095696;Isoform0097968;Isoform0098654;Isoform00…
GO:0016838	carbon-oxygen lyase activity, acting on phosphates	20	35	5.20E-05	1.78E-03	Isoform0007259;Isoform0008391;Isoform0016742;Isoform0020368;Isoform0026558;Isoform0028027;Isoform0029052;Isoform0037559;Isoform0044244;Isoform0045789;Isoform0049294;Isoform0052121;Isoform0056212;Isoform0059271;Isoform0063293;Isoform0064333;Isoform0074692;Isoform0114757;Isoform0119275;Isoform0122290
GO:0005244	voltage-gated ion channel activity	15	23	5.50E-05	1.78E-03	Isoform0011184;Isoform0026631;Isoform0026711;Isoform0028093;Isoform0028992;Isoform0038028;Isoform0044618;Isoform0045909;Isoform0065130;Isoform0077725;Isoform0089810;Isoform0095696;Isoform0098654;Isoform0101556;Isoform0119772
GO:0022832	voltage-gated channel activity	15	23	5.50E-05	1.78E-03	Isoform0011184;Isoform0026631;Isoform0026711;Isoform0028093;Isoform0028992;Isoform0038028;Isoform0044618;Isoform0045909;Isoform0065130;Isoform0077725;Isoform0089810;Isoform0095696;Isoform0098654;Isoform0101556;Isoform0119772
GO:0016829	lyase activity	210	668	9.50E-05	2.87E-03	Isoform0000829;Isoform0006988;Isoform0007259;Isoform0007287;Isoform0007410;Isoform0007452;Isoform0008266;Isoform0008391;Isoform0008645;Isoform0008802;Isoform0010020;Isoform0010134;Isoform0010873;Isoform0011418;Isoform0012023;Isoform0012196;Isoform0012308;Isoform0012572;Isoform0013013;Isoform0013551;Isoform0014198;Isoform0015730;Isoform0015991;Isoform0016571;Isoform0016742;Isoform0017181;Isoform00…
GO:0016679	oxidoreductase activity, acting on diphenols and related substances as donors	27	55	1.00E-04	2.87E-03	Isoform0002295;Isoform0005581;Isoform0009406;Isoform0014905;Isoform0015331;Isoform0016013;Isoform0017864;Isoform0023851;Isoform0031872;Isoform0043252;Isoform0048080;Isoform0051335;Isoform0055814;Isoform0056283;Isoform0058180;Isoform0067425;Isoform0082550;Isoform0094935;Isoform0096966;Isoform0097168;Isoform0098875;Isoform0101989;Isoform0107983;Isoform0109622;Isoform0111625;Isoform0117511;Isoform01…
GO:0004521	endoribonuclease activity	25	50	1.20E-04	3.27E-03	Isoform0000376;Isoform0023724;Isoform0024169;Isoform0038763;Isoform0051835;Isoform0054500;Isoform0061289;Isoform0069330;Isoform0070378;Isoform0074425;Isoform0074933;Isoform0082350;Isoform0084888;Isoform0086426;Isoform0099312;Isoform0100059;Isoform0100719;Isoform0101766;Isoform0107342;Isoform0111105;Isoform0119785;Isoform0126163;Isoform0127452;Isoform0129587;Isoform0129901
GO:0016891	endoribonuclease activity, producing 5'-phosphomonoesters	23	45	1.50E-04	3.69E-03	Isoform0023724;Isoform0024169;Isoform0038763;Isoform0051835;Isoform0054500;Isoform0061289;Isoform0069330;Isoform0070378;Isoform0074425;Isoform0074933;Isoform0082350;Isoform0084888;Isoform0086426;Isoform0099312;Isoform0100059;Isoform0100719;Isoform0101766;Isoform0107342;Isoform0119785;Isoform0126163;Isoform0127452;Isoform0129587;Isoform0129901
GO:0016893	endonuclease activity, active with either ribo- or deoxyribonucleic acids and producing 5'-phosphomonoesters	23	45	1.50E-04	3.69E-03	Isoform0023724;Isoform0024169;Isoform0038763;Isoform0051835;Isoform0054500;Isoform0061289;Isoform0069330;Isoform0070378;Isoform0074425;Isoform0074933;Isoform0082350;Isoform0084888;Isoform0086426;Isoform0099312;Isoform0100059;Isoform0100719;Isoform0101766;Isoform0107342;Isoform0119785;Isoform0126163;Isoform0127452;Isoform0129587;Isoform0129901
GO:0016857	racemase and epimerase activity, acting on carbohydrates and derivatives	22	43	2.00E-04	4.70E-03	Isoform0013533;Isoform0014254;Isoform0014945;Isoform0015821;Isoform0018702;Isoform0018819;Isoform0018871;Isoform0021205;Isoform0021748;Isoform0023376;Isoform0025379;Isoform0033007;Isoform0037372;Isoform0041964;Isoform0067736;Isoform0073104;Isoform0081607;Isoform0112389;Isoform0114582;Isoform0120024;Isoform0120096;Isoform0124691
GO:0016781	phosphotransferase activity, paired acceptors	6	6	2.50E-04	5.62E-03	Isoform0055107;Isoform0075312;Isoform0085845;Isoform0086942;Isoform0091209;Isoform0120442
GO:0004540	ribonuclease activity	25	52	2.70E-04	5.82E-03	Isoform0000376;Isoform0023724;Isoform0024169;Isoform0038763;Isoform0051835;Isoform0054500;Isoform0061289;Isoform0069330;Isoform0070378;Isoform0074425;Isoform0074933;Isoform0082350;Isoform0084888;Isoform0086426;Isoform0099312;Isoform0100059;Isoform0100719;Isoform0101766;Isoform0107342;Isoform0111105;Isoform0119785;Isoform0126163;Isoform0127452;Isoform0129587;Isoform0129901
GO:0004519	endonuclease activity	33	76	3.50E-04	7.24E-03	Isoform0000376;Isoform0003755;Isoform0020101;Isoform0023724;Isoform0024169;Isoform0038763;Isoform0051835;Isoform0054500;Isoform0061289;Isoform0069330;Isoform0070378;Isoform0074425;Isoform0074933;Isoform0082350;Isoform0084888;Isoform0086426;Isoform0088739;Isoform0090958;Isoform0095074;Isoform0098426;Isoform0099312;Isoform0100059;Isoform0100719;Isoform0101766;Isoform0107342;Isoform0111105;Isoform01…
GO:0022857	transmembrane transporter activity	623	2219	3.70E-04	7.28E-03	Isoform0000022;Isoform0001728;Isoform0002802;Isoform0002848;Isoform0003804;Isoform0004410;Isoform0005581;Isoform0006880;Isoform0006916;Isoform0007035;Isoform0007062;Isoform0007092;Isoform0007641;Isoform0007711;Isoform0008046;Isoform0008176;Isoform0008312;Isoform0008460;Isoform0008479;Isoform0008836;Isoform0009083;Isoform0009367;Isoform0010082;Isoform0010507;Isoform0010796;Isoform0011184;Isoform00…
GO:0004753	saccharopine dehydrogenase activity	7	8	3.80E-04	7.28E-03	Isoform0070792;Isoform0074380;Isoform0076956;Isoform0088984;Isoform0090406;Isoform0091966;Isoform0095966
GO:0016682	oxidoreductase activity, acting on diphenols and related substances as donors, oxygen as acceptor	25	53	4.00E-04	7.39E-03	Isoform0009406;Isoform0014905;Isoform0015331;Isoform0016013;Isoform0017864;Isoform0023851;Isoform0031872;Isoform0043252;Isoform0048080;Isoform0051335;Isoform0055814;Isoform0056283;Isoform0058180;Isoform0067425;Isoform0082550;Isoform0094935;Isoform0096966;Isoform0097168;Isoform0098875;Isoform0101989;Isoform0107983;Isoform0109622;Isoform0111625;Isoform0117511;Isoform0127500
GO:0015399	primary active transmembrane transporter activity	249	836	9.00E-04	1.36E-02	Isoform0002848;Isoform0003804;Isoform0006916;Isoform0008312;Isoform0009367;Isoform0010507;Isoform0010796;Isoform0011625;Isoform0012295;Isoform0012699;Isoform0016278;Isoform0016995;Isoform0017493;Isoform0018110;Isoform0020067;Isoform0027135;Isoform0027383;Isoform0027503;Isoform0027821;Isoform0028111;Isoform0028370;Isoform0030821;Isoform0031562;Isoform0032162;Isoform0032212;Isoform0032771;Isoform00…
GO:0015405	P-P-bond-hydrolysis-driven transmembrane transporter activity	249	836	9.00E-04	1.36E-02	Isoform0002848;Isoform0003804;Isoform0006916;Isoform0008312;Isoform0009367;Isoform0010507;Isoform0010796;Isoform0011625;Isoform0012295;Isoform0012699;Isoform0016278;Isoform0016995;Isoform0017493;Isoform0018110;Isoform0020067;Isoform0027135;Isoform0027383;Isoform0027503;Isoform0027821;Isoform0028111;Isoform0028370;Isoform0030821;Isoform0031562;Isoform0032162;Isoform0032212;Isoform0032771;Isoform00…
GO:0005351	sugar:proton symporter activity	5	5	9.80E-04	1.36E-02	Isoform0021726;Isoform0023275;Isoform0062364;Isoform0092567;Isoform0093348
GO:0005355	glucose transmembrane transporter activity	5	5	9.80E-04	1.36E-02	Isoform0021726;Isoform0023275;Isoform0062364;Isoform0092567;Isoform0093348
GO:0005356	hydrogen:glucose symporter activity	5	5	9.80E-04	1.36E-02	Isoform0021726;Isoform0023275;Isoform0062364;Isoform0092567;Isoform0093348
GO:0009679	hexose:proton symporter activity	5	5	9.80E-04	1.36E-02	Isoform0021726;Isoform0023275;Isoform0062364;Isoform0092567;Isoform0093348
GO:0015145	monosaccharide transmembrane transporter activity	5	5	9.80E-04	1.36E-02	Isoform0021726;Isoform0023275;Isoform0062364;Isoform0092567;Isoform0093348
GO:0015149	hexose transmembrane transporter activity	5	5	9.80E-04	1.36E-02	Isoform0021726;Isoform0023275;Isoform0062364;Isoform0092567;Isoform0093348
GO:0015295	solute:proton symporter activity	5	5	9.80E-04	1.36E-02	Isoform0021726;Isoform0023275;Isoform0062364;Isoform0092567;Isoform0093348
GO:0022804	active transmembrane transporter activity	305	1044	1.00E-03	1.36E-02	Isoform0002848;Isoform0003804;Isoform0006880;Isoform0006916;Isoform0007062;Isoform0007092;Isoform0007711;Isoform0008312;Isoform0009367;Isoform0010507;Isoform0010796;Isoform0011625;Isoform0012295;Isoform0012699;Isoform0014112;Isoform0016278;Isoform0016945;Isoform0016995;Isoform0017493;Isoform0017521;Isoform0017558;Isoform0017603;Isoform0018110;Isoform0018370;Isoform0018666;Isoform0020067;Isoform00…
GO:0030551	cyclic nucleotide binding	32	77	1.08E-03	1.43E-02	Isoform0029600;Isoform0030974;Isoform0044618;Isoform0045757;Isoform0046466;Isoform0046812;Isoform0052518;Isoform0055427;Isoform0066168;Isoform0072407;Isoform0074418;Isoform0076143;Isoform0080162;Isoform0081222;Isoform0086804;Isoform0087153;Isoform0087272;Isoform0088017;Isoform0093854;Isoform0094829;Isoform0097968;Isoform0099663;Isoform0102366;Isoform0102912;Isoform0107729;Isoform0118651;Isoform01…
GO:0070566	adenylyltransferase activity	27	63	1.49E-03	1.93E-02	Isoform0007527;Isoform0007621;Isoform0010351;Isoform0015006;Isoform0032303;Isoform0033175;Isoform0048680;Isoform0052531;Isoform0052925;Isoform0054403;Isoform0062643;Isoform0063356;Isoform0068688;Isoform0069117;Isoform0073469;Isoform0074390;Isoform0075512;Isoform0077444;Isoform0078484;Isoform0078727;Isoform0086272;Isoform0088357;Isoform0090872;Isoform0100906;Isoform0114760;Isoform0117326;Isoform01…
GO:0010333	terpene synthase activity	14	26	1.55E-03	1.95E-02	Isoform0008391;Isoform0016742;Isoform0026558;Isoform0028027;Isoform0029052;Isoform0037559;Isoform0044244;Isoform0052121;Isoform0063293;Isoform0064333;Isoform0074692;Isoform0114757;Isoform0119275;Isoform0122290
GO:0016705	oxidoreductase activity, acting on paired donors, with incorporation or reduction of molecular oxygen	85	255	1.76E-03	2.17E-02	Isoform0006150;Isoform0007199;Isoform0007970;Isoform0008086;Isoform0008247;Isoform0008617;Isoform0009133;Isoform0009264;Isoform0009280;Isoform0009340;Isoform0010280;Isoform0010861;Isoform0011537;Isoform0011763;Isoform0013160;Isoform0014001;Isoform0014866;Isoform0015316;Isoform0016143;Isoform0016366;Isoform0016787;Isoform0017402;Isoform0018509;Isoform0019073;Isoform0019085;Isoform0019434;Isoform00…
GO:0016298	lipase activity	55	154	2.02E-03	2.43E-02	Isoform0007338;Isoform0010836;Isoform0024607;Isoform0029511;Isoform0030755;Isoform0031740;Isoform0032882;Isoform0041269;Isoform0042190;Isoform0049027;Isoform0049493;Isoform0049955;Isoform0053004;Isoform0053277;Isoform0054434;Isoform0055674;Isoform0058679;Isoform0058725;Isoform0059824;Isoform0061054;Isoform0070135;Isoform0071570;Isoform0072208;Isoform0072302;Isoform0072987;Isoform0073992;Isoform00…
GO:0005267	potassium channel activity	29	71	2.47E-03	2.84E-02	Isoform0026631;Isoform0028093;Isoform0028206;Isoform0028992;Isoform0029600;Isoform0030974;Isoform0038028;Isoform0044618;Isoform0045757;Isoform0045909;Isoform0046466;Isoform0052518;Isoform0055427;Isoform0058949;Isoform0065947;Isoform0066168;Isoform0075005;Isoform0077725;Isoform0088501;Isoform0094174;Isoform0095696;Isoform0098654;Isoform0101556;Isoform0118651;Isoform0119772;Isoform0120560;Isoform01…
GO:0015079	potassium ion transmembrane transporter activity	29	71	2.47E-03	2.84E-02	Isoform0026631;Isoform0028093;Isoform0028206;Isoform0028992;Isoform0029600;Isoform0030974;Isoform0038028;Isoform0044618;Isoform0045757;Isoform0045909;Isoform0046466;Isoform0052518;Isoform0055427;Isoform0058949;Isoform0065947;Isoform0066168;Isoform0075005;Isoform0077725;Isoform0088501;Isoform0094174;Isoform0095696;Isoform0098654;Isoform0101556;Isoform0118651;Isoform0119772;Isoform0120560;Isoform01…
GO:0015604	organic phosphonate transmembrane transporter activity	34	88	3.31E-03	3.72E-02	Isoform0016458;Isoform0017534;Isoform0018373;Isoform0021058;Isoform0030463;Isoform0030658;Isoform0039346;Isoform0041057;Isoform0048344;Isoform0052779;Isoform0053765;Isoform0055664;Isoform0056865;Isoform0059418;Isoform0063614;Isoform0073882;Isoform0074236;Isoform0079413;Isoform0092145;Isoform0092849;Isoform0093212;Isoform0093547;Isoform0097219;Isoform0098885;Isoform0099759;Isoform0100504;Isoform01…
GO:0005217	intracellular ligand-gated ion channel activity	19	42	3.47E-03	3.79E-02	Isoform0044618;Isoform0072407;Isoform0074418;Isoform0076143;Isoform0080162;Isoform0081222;Isoform0086804;Isoform0087153;Isoform0087272;Isoform0088017;Isoform0093854;Isoform0094829;Isoform0097968;Isoform0099663;Isoform0102366;Isoform0102912;Isoform0107729;Isoform0125575;Isoform0127538
GO:0008443	phosphofructokinase activity	24	57	3.52E-03	3.79E-02	Isoform0016222;Isoform0036428;Isoform0036938;Isoform0038552;Isoform0045846;Isoform0052086;Isoform0061012;Isoform0061410;Isoform0065716;Isoform0074659;Isoform0075087;Isoform0077527;Isoform0079374;Isoform0081264;Isoform0084451;Isoform0088147;Isoform0096169;Isoform0100649;Isoform0101190;Isoform0106998;Isoform0109496;Isoform0118923;Isoform0119864;Isoform0121804
GO:0016881	acid-amino acid ligase activity	11	20	3.98E-03	4.20E-02	Isoform0010273;Isoform0024193;Isoform0047869;Isoform0069514;Isoform0074230;Isoform0077157;Isoform0082668;Isoform0085840;Isoform0091560;Isoform0095922;Isoform0119283
GO:0005215	transporter activity	659	2418	4.89E-03	5.06E-02	Isoform0000022;Isoform0000787;Isoform0001728;Isoform0002802;Isoform0002848;Isoform0003804;Isoform0004410;Isoform0005581;Isoform0006880;Isoform0006916;Isoform0007035;Isoform0007062;Isoform0007092;Isoform0007307;Isoform0007641;Isoform0007711;Isoform0008046;Isoform0008176;Isoform0008312;Isoform0008460;Isoform0008479;Isoform0008836;Isoform0009083;Isoform0009367;Isoform0010082;Isoform0010507;Isoform00…
GO:0016884	carbon-nitrogen ligase activity, with glutamine as amido-N-donor	25	62	5.77E-03	5.81E-02	Isoform0001244;Isoform0008642;Isoform0010341;Isoform0012099;Isoform0012558;Isoform0018885;Isoform0019727;Isoform0022300;Isoform0027321;Isoform0027994;Isoform0037161;Isoform0037527;Isoform0037876;Isoform0042781;Isoform0045370;Isoform0046786;Isoform0058430;Isoform0058883;Isoform0066131;Isoform0068875;Isoform0069193;Isoform0098709;Isoform0113510;Isoform0116070;Isoform0125409
GO:0017111	nucleoside-triphosphatase activity	782	2897	5.84E-03	5.81E-02	Isoform0002848;Isoform0003804;Isoform0006916;Isoform0007679;Isoform0008223;Isoform0008312;Isoform0008972;Isoform0009367;Isoform0010507;Isoform0010730;Isoform0010796;Isoform0011120;Isoform0011271;Isoform0011319;Isoform0011496;Isoform0011548;Isoform0011625;Isoform0011712;Isoform0012209;Isoform0012295;Isoform0012333;Isoform0012699;Isoform0012912;Isoform0013174;Isoform0013639;Isoform0014275;Isoform00…
GO:0016722	oxidoreductase activity, oxidizing metal ions	21	50	6.34E-03	6.07E-02	Isoform0021917;Isoform0023316;Isoform0028723;Isoform0039840;Isoform0046819;Isoform0049799;Isoform0050699;Isoform0054292;Isoform0054499;Isoform0055140;Isoform0063181;Isoform0069508;Isoform0072132;Isoform0082293;Isoform0085135;Isoform0086794;Isoform0088034;Isoform0100755;Isoform0114166;Isoform0125987;Isoform0127909
GO:0016723	oxidoreductase activity, oxidizing metal ions, NAD or NADP as acceptor	21	50	6.34E-03	6.07E-02	Isoform0021917;Isoform0023316;Isoform0028723;Isoform0039840;Isoform0046819;Isoform0049799;Isoform0050699;Isoform0054292;Isoform0054499;Isoform0055140;Isoform0063181;Isoform0069508;Isoform0072132;Isoform0082293;Isoform0085135;Isoform0086794;Isoform0088034;Isoform0100755;Isoform0114166;Isoform0125987;Isoform0127909
GO:0004620	phospholipase activity	48	138	6.64E-03	6.24E-02	Isoform0024607;Isoform0029511;Isoform0030755;Isoform0031740;Isoform0032882;Isoform0041269;Isoform0042190;Isoform0049027;Isoform0049493;Isoform0049955;Isoform0053004;Isoform0053277;Isoform0055674;Isoform0058679;Isoform0058725;Isoform0059824;Isoform0061054;Isoform0070135;Isoform0071570;Isoform0072208;Isoform0072302;Isoform0072987;Isoform0073992;Isoform0074496;Isoform0079390;Isoform0080476;Isoform00…
GO:0046983	protein dimerization activity	87	274	7.06E-03	6.52E-02	Isoform0000290;Isoform0000594;Isoform0000640;Isoform0000717;Isoform0000934;Isoform0001056;Isoform0001167;Isoform0001291;Isoform0001381;Isoform0001846;Isoform0002118;Isoform0002495;Isoform0003522;Isoform0003553;Isoform0003645;Isoform0003659;Isoform0003743;Isoform0003810;Isoform0003887;Isoform0004043;Isoform0004069;Isoform0004348;Isoform0004371;Isoform0005464;Isoform0006071;Isoform0006268;Isoform00…
GO:0016832	aldehyde-lyase activity	14	30	8.27E-03	7.50E-02	Isoform0010020;Isoform0023194;Isoform0025605;Isoform0025954;Isoform0072498;Isoform0074526;Isoform0090767;Isoform0095536;Isoform0096150;Isoform0099675;Isoform0102982;Isoform0107931;Isoform0122263;Isoform0127778
GO:0016620	oxidoreductase activity, acting on the aldehyde or oxo group of donors, NAD or NADP as acceptor	41	116	8.50E-03	7.58E-02	Isoform0009453;Isoform0009915;Isoform0011707;Isoform0019796;Isoform0021250;Isoform0027309;Isoform0028046;Isoform0028977;Isoform0029099;Isoform0030893;Isoform0032393;Isoform0036427;Isoform0036587;Isoform0038058;Isoform0041343;Isoform0046045;Isoform0046133;Isoform0048139;Isoform0049776;Isoform0052673;Isoform0052801;Isoform0052858;Isoform0053616;Isoform0056319;Isoform0056352;Isoform0058462;Isoform00…
GO:0016787	hydrolase activity	1731	6619	9.17E-03	8.04E-02	Isoform0000086;Isoform0000376;Isoform0000383;Isoform0000790;Isoform0000950;Isoform0001548;Isoform0001740;Isoform0001759;Isoform0002712;Isoform0002848;Isoform0002884;Isoform0002894;Isoform0003157;Isoform0003735;Isoform0003755;Isoform0003804;Isoform0004375;Isoform0004858;Isoform0005301;Isoform0005951;Isoform0006044;Isoform0006884;Isoform0006900;Isoform0006916;Isoform0006963;Isoform0007338;Isoform00…
GO:0016462	pyrophosphatase activity	799	2978	9.46E-03	8.15E-02	Isoform0002848;Isoform0002894;Isoform0003804;Isoform0006916;Isoform0007679;Isoform0008223;Isoform0008312;Isoform0008972;Isoform0009367;Isoform0010215;Isoform0010507;Isoform0010730;Isoform0010796;Isoform0011120;Isoform0011271;Isoform0011319;Isoform0011496;Isoform0011548;Isoform0011625;Isoform0011712;Isoform0012209;Isoform0012295;Isoform0012333;Isoform0012699;Isoform0012912;Isoform0013174;Isoform00…
GO:0016872	intramolecular lyase activity	6	9	1.01E-02	8.53E-02	Isoform0000415;Isoform0051026;Isoform0112176;Isoform0112699;Isoform0114063;Isoform0117032
GO:0015631	tubulin binding	133	445	1.10E-02	9.21E-02	Isoform0007109;Isoform0009471;Isoform0011271;Isoform0014603;Isoform0016215;Isoform0021232;Isoform0027310;Isoform0027713;Isoform0027745;Isoform0027814;Isoform0027942;Isoform0028152;Isoform0028452;Isoform0028830;Isoform0030628;Isoform0031273;Isoform0031633;Isoform0037651;Isoform0038847;Isoform0038966;Isoform0039370;Isoform0039638;Isoform0041698;Isoform0043080;Isoform0043600;Isoform0045519;Isoform00…
GO:0008092	cytoskeletal protein binding	160	545	1.17E-02	9.56E-02	Isoform0000258;Isoform0007109;Isoform0008053;Isoform0009471;Isoform0011271;Isoform0014603;Isoform0016215;Isoform0018061;Isoform0020254;Isoform0021232;Isoform0027310;Isoform0027713;Isoform0027745;Isoform0027814;Isoform0027942;Isoform0028152;Isoform0028452;Isoform0028830;Isoform0030628;Isoform0030917;Isoform0031273;Isoform0031633;Isoform0032441;Isoform0033257;Isoform0037651;Isoform0038847;Isoform00…
GO:0015276	ligand-gated ion channel activity	21	53	1.36E-02	1.07E-01	Isoform0044618;Isoform0072407;Isoform0074418;Isoform0076143;Isoform0080162;Isoform0081222;Isoform0086804;Isoform0087153;Isoform0087272;Isoform0088017;Isoform0091489;Isoform0093854;Isoform0094829;Isoform0097968;Isoform0099663;Isoform0102366;Isoform0102912;Isoform0102966;Isoform0107729;Isoform0125575;Isoform0127538
GO:0022834	ligand-gated channel activity	21	53	1.36E-02	1.07E-01	Isoform0044618;Isoform0072407;Isoform0074418;Isoform0076143;Isoform0080162;Isoform0081222;Isoform0086804;Isoform0087153;Isoform0087272;Isoform0088017;Isoform0091489;Isoform0093854;Isoform0094829;Isoform0097968;Isoform0099663;Isoform0102366;Isoform0102912;Isoform0102966;Isoform0107729;Isoform0125575;Isoform0127538
GO:0016788	hydrolase activity, acting on ester bonds	311	1114	1.37E-02	1.07E-01	Isoform0000086;Isoform0000376;Isoform0000383;Isoform0000950;Isoform0003755;Isoform0004375;Isoform0006900;Isoform0006963;Isoform0007338;Isoform0007356;Isoform0007645;Isoform0008201;Isoform0008511;Isoform0009145;Isoform0009621;Isoform0010391;Isoform0010836;Isoform0011003;Isoform0011179;Isoform0011224;Isoform0011358;Isoform0011859;Isoform0012147;Isoform0012616;Isoform0012665;Isoform0012985;Isoform00…
GO:0016641	oxidoreductase activity, acting on the CH-NH2 group of donors, oxygen as acceptor	32	89	1.42E-02	1.10E-01	Isoform0008855;Isoform0017905;Isoform0023695;Isoform0041546;Isoform0042960;Isoform0045114;Isoform0047686;Isoform0050767;Isoform0057457;Isoform0058876;Isoform0067974;Isoform0077665;Isoform0081532;Isoform0086217;Isoform0086659;Isoform0092877;Isoform0095251;Isoform0097650;Isoform0098172;Isoform0101776;Isoform0102925;Isoform0103135;Isoform0103175;Isoform0109539;Isoform0117742;Isoform0128279;Isoform01…
GO:0016160	amylase activity	15	35	1.59E-02	1.21E-01	Isoform0017820;Isoform0018780;Isoform0018795;Isoform0042680;Isoform0052131;Isoform0053405;Isoform0055169;Isoform0058099;Isoform0062878;Isoform0085730;Isoform0110795;Isoform0116667;Isoform0122165;Isoform0125860;Isoform0128045
GO:0016646	oxidoreductase activity, acting on the CH-NH group of donors, NAD or NADP as acceptor	8	15	1.74E-02	1.31E-01	Isoform0070792;Isoform0074380;Isoform0076956;Isoform0088984;Isoform0090406;Isoform0091966;Isoform0095966;Isoform0122196
GO:0016818	hydrolase activity, acting on acid anhydrides, in phosphorus-containing anhydrides	799	3001	1.85E-02	1.36E-01	Isoform0002848;Isoform0002894;Isoform0003804;Isoform0006916;Isoform0007679;Isoform0008223;Isoform0008312;Isoform0008972;Isoform0009367;Isoform0010215;Isoform0010507;Isoform0010730;Isoform0010796;Isoform0011120;Isoform0011271;Isoform0011319;Isoform0011496;Isoform0011548;Isoform0011625;Isoform0011712;Isoform0012209;Isoform0012295;Isoform0012333;Isoform0012699;Isoform0012912;Isoform0013174;Isoform00…
GO:0009881	photoreceptor activity	13	30	2.18E-02	1.59E-01	Isoform0041316;Isoform0068304;Isoform0070680;Isoform0073094;Isoform0079337;Isoform0093050;Isoform0094230;Isoform0094673;Isoform0095945;Isoform0096421;Isoform0103133;Isoform0125119;Isoform0128977
GO:0016709	oxidoreductase activity, acting on paired donors, with incorporation or reduction of molecular oxygen, NAD(P)H as one donor, and incorporation of one atom of oxygen	30	85	2.25E-02	1.61E-01	Isoform0008247;Isoform0009280;Isoform0010861;Isoform0011537;Isoform0013160;Isoform0016143;Isoform0017402;Isoform0019073;Isoform0020196;Isoform0020768;Isoform0021004;Isoform0023052;Isoform0023315;Isoform0023655;Isoform0025554;Isoform0025804;Isoform0026022;Isoform0026199;Isoform0037868;Isoform0040957;Isoform0046418;Isoform0059482;Isoform0066218;Isoform0115003;Isoform0117576;Isoform0119685;Isoform01…
GO:0035251	UDP-glucosyltransferase activity	85	279	2.27E-02	1.61E-01	Isoform0001100;Isoform0004219;Isoform0008385;Isoform0021990;Isoform0027485;Isoform0032993;Isoform0038159;Isoform0040762;Isoform0040928;Isoform0041322;Isoform0042312;Isoform0045205;Isoform0046283;Isoform0046822;Isoform0049440;Isoform0050375;Isoform0050797;Isoform0050910;Isoform0054776;Isoform0055464;Isoform0055541;Isoform0058868;Isoform0059091;Isoform0060293;Isoform0064701;Isoform0065953;Isoform00…
GO:0015020	glucuronosyltransferase activity	7	13	2.45E-02	1.71E-01	Isoform0022343;Isoform0066651;Isoform0102208;Isoform0110027;Isoform0111074;Isoform0123593;Isoform0130072
GO:0016817	hydrolase activity, acting on acid anhydrides	800	3016	2.50E-02	1.72E-01	Isoform0002848;Isoform0002894;Isoform0003804;Isoform0006916;Isoform0007679;Isoform0008223;Isoform0008312;Isoform0008972;Isoform0009367;Isoform0010215;Isoform0010507;Isoform0010730;Isoform0010796;Isoform0011120;Isoform0011271;Isoform0011319;Isoform0011496;Isoform0011548;Isoform0011625;Isoform0011712;Isoform0012209;Isoform0012295;Isoform0012333;Isoform0012699;Isoform0012912;Isoform0013174;Isoform00…
GO:0010334	sesquiterpene synthase activity	8	16	2.73E-02	1.86E-01	Isoform0008391;Isoform0016742;Isoform0026558;Isoform0037559;Isoform0063293;Isoform0074692;Isoform0114757;Isoform0119275
GO:0003774	motor activity	97	326	2.96E-02	1.99E-01	Isoform0011271;Isoform0014603;Isoform0021232;Isoform0027713;Isoform0027745;Isoform0028830;Isoform0031273;Isoform0031633;Isoform0037651;Isoform0038966;Isoform0039370;Isoform0039638;Isoform0041698;Isoform0043080;Isoform0050994;Isoform0051566;Isoform0054122;Isoform0054712;Isoform0055363;Isoform0058736;Isoform0058909;Isoform0060013;Isoform0060815;Isoform0061709;Isoform0066039;Isoform0068103;Isoform00…
GO:0052689	carboxylic ester hydrolase activity	41	125	3.10E-02	2.06E-01	Isoform0000383;Isoform0006963;Isoform0009145;Isoform0011179;Isoform0012665;Isoform0013482;Isoform0014453;Isoform0017935;Isoform0021138;Isoform0023509;Isoform0023562;Isoform0023796;Isoform0025781;Isoform0026670;Isoform0031245;Isoform0031300;Isoform0037388;Isoform0038929;Isoform0043253;Isoform0044454;Isoform0053551;Isoform0055407;Isoform0058087;Isoform0065269;Isoform0078545;Isoform0082133;Isoform00…
GO:0016627	oxidoreductase activity, acting on the CH-CH group of donors	153	538	3.83E-02	2.49E-01	Isoform0003922;Isoform0007356;Isoform0007641;Isoform0008046;Isoform0009083;Isoform0012607;Isoform0012687;Isoform0013013;Isoform0013272;Isoform0013431;Isoform0014488;Isoform0015057;Isoform0016072;Isoform0016151;Isoform0017582;Isoform0018212;Isoform0019104;Isoform0021240;Isoform0022340;Isoform0022408;Isoform0022723;Isoform0023675;Isoform0023729;Isoform0024973;Isoform0025447;Isoform0025980;Isoform00…
GO:0008171	O-methyltransferase activity	7	14	3.85E-02	2.49E-01	Isoform0010630;Isoform0012268;Isoform0014043;Isoform0026108;Isoform0026389;Isoform0075065;Isoform0115443
GO:0016899	oxidoreductase activity, acting on the CH-OH group of donors, oxygen as acceptor	8	17	4.05E-02	2.58E-01	Isoform0011462;Isoform0011605;Isoform0011888;Isoform0016908;Isoform0024641;Isoform0029360;Isoform0032676;Isoform0102228
GO:0016628	oxidoreductase activity, acting on the CH-CH group of donors, NAD or NADP as acceptor	130	453	4.09E-02	2.58E-01	Isoform0003922;Isoform0007356;Isoform0007641;Isoform0008046;Isoform0009083;Isoform0012607;Isoform0012687;Isoform0013013;Isoform0013272;Isoform0013431;Isoform0014488;Isoform0015057;Isoform0016072;Isoform0017582;Isoform0019104;Isoform0021240;Isoform0022340;Isoform0022408;Isoform0022723;Isoform0023675;Isoform0023729;Isoform0025447;Isoform0025980;Isoform0027103;Isoform0029058;Isoform0029565;Isoform00…
GO:0016757	transferase activity, transferring glycosyl groups	292	1068	4.25E-02	2.64E-01	Isoform0001100;Isoform0001548;Isoform0001759;Isoform0001886;Isoform0002350;Isoform0002484;Isoform0003157;Isoform0004219;Isoform0005945;Isoform0006990;Isoform0007267;Isoform0008034;Isoform0008333;Isoform0008385;Isoform0008417;Isoform0008733;Isoform0009479;Isoform0009718;Isoform0009809;Isoform0010053;Isoform0010208;Isoform0010315;Isoform0010632;Isoform0011042;Isoform0011374;Isoform0011554;Isoform00…
GO:0003824	catalytic activity	5765	22818	4.33E-02	2.66E-01	Isoform0000022;Isoform0000086;Isoform0000087;Isoform0000376;Isoform0000383;Isoform0000415;Isoform0000464;Isoform0000790;Isoform0000791;Isoform0000829;Isoform0000932;Isoform0000950;Isoform0001050;Isoform0001100;Isoform0001117;Isoform0001244;Isoform0001435;Isoform0001437;Isoform0001548;Isoform0001630;Isoform0001638;Isoform0001698;Isoform0001740;Isoform0001749;Isoform0001759;Isoform0001886;Isoform00…
Isoform0054588;Isoform0054606;Isoform0054654;Isoform0054684;Isoform0054694;Isoform0054712;Isoform0054719;Isoform0054743;Isoform0054776;Isoform0054793;Isoform0054852;Isoform0054856;Isoform0054858;Isoform0054871;Isoform0054936;Isoform0054962;Isoform0055045;Isoform0055088;Isoform0055107;Isoform0055140;Isoform0055145;Isoform0055156;Isoform0055169;Isoform0055203;Isoform0055219;Isoform0055270;Isoform00…
Isoform0099680;Isoform0099682;Isoform0099685;Isoform0099708;Isoform0099748;Isoform0099759;Isoform0099794;Isoform0099821;Isoform0099829;Isoform0099847;Isoform0099884;Isoform0099896;Isoform0099938;Isoform0099980;Isoform0099982;Isoform0099988;Isoform0099991;Isoform0100025;Isoform0100052;Isoform0100059;Isoform0100072;Isoform0100073;Isoform0100080;Isoform0100088;Isoform0100134;Isoform0100154;Isoform01…
GO:0046527	glucosyltransferase activity	127	443	4.41E-02	2.68E-01	Isoform0001100;Isoform0002484;Isoform0004219;Isoform0008385;Isoform0019375;Isoform0021454;Isoform0021990;Isoform0022206;Isoform0023799;Isoform0027485;Isoform0032993;Isoform0037121;Isoform0038159;Isoform0038458;Isoform0040689;Isoform0040762;Isoform0040928;Isoform0041322;Isoform0042312;Isoform0045205;Isoform0045423;Isoform0046283;Isoform0046822;Isoform0047909;Isoform0048691;Isoform0049440;Isoform00…
GO:0019843	rRNA binding	5	9	4.92E-02	2.83E-01	Isoform0008569;Isoform0019514;Isoform0054244;Isoform0090310;Isoform0128899
GO:0016616	oxidoreductase activity, acting on the CH-OH group of donors, NAD or NADP as acceptor	98	337	5.02E-02	2.83E-01	Isoform0003572;Isoform0005925;Isoform0006926;Isoform0007410;Isoform0008419;Isoform0008673;Isoform0009606;Isoform0009633;Isoform0009724;Isoform0010440;Isoform0011175;Isoform0011338;Isoform0012008;Isoform0014194;Isoform0015291;Isoform0016069;Isoform0016908;Isoform0018709;Isoform0019008;Isoform0019218;Isoform0020378;Isoform0021788;Isoform0021899;Isoform0022292;Isoform0022555;Isoform0024633;Isoform00…
GO:0003727	single-stranded RNA binding	3	4	5.10E-02	2.83E-01	Isoform0007041;Isoform0020052;Isoform0124550
GO:0008187	poly-pyrimidine tract binding	3	4	5.10E-02	2.83E-01	Isoform0007041;Isoform0020052;Isoform0124550
GO:0050734	hydroxycinnamoyltransferase activity	3	4	5.10E-02	2.83E-01	Isoform0013626;Isoform0013664;Isoform0116794
GO:0050737	O-hydroxycinnamoyltransferase activity	3	4	5.10E-02	2.83E-01	Isoform0013626;Isoform0013664;Isoform0116794
GO:0052668	farnesol kinase activity	3	4	5.10E-02	2.83E-01	Isoform0031851;Isoform0112081;Isoform0125525
GO:0052673	prenol kinase activity	3	4	5.10E-02	2.83E-01	Isoform0031851;Isoform0112081;Isoform0125525
GO:0046906	tetrapyrrole binding	148	525	5.28E-02	2.88E-01	Isoform0000005;Isoform0000787;Isoform0001435;Isoform0003583;Isoform0004638;Isoform0005058;Isoform0005527;Isoform0007385;Isoform0007631;Isoform0007704;Isoform0007769;Isoform0007820;Isoform0007918;Isoform0007970;Isoform0007980;Isoform0008505;Isoform0009264;Isoform0009340;Isoform0009465;Isoform0009514;Isoform0009938;Isoform0009948;Isoform0010047;Isoform0010496;Isoform0010754;Isoform0011537;Isoform00…
GO:0019200	carbohydrate kinase activity	24	70	5.29E-02	2.88E-01	Isoform0016222;Isoform0036428;Isoform0036938;Isoform0038552;Isoform0045846;Isoform0052086;Isoform0061012;Isoform0061410;Isoform0065716;Isoform0074659;Isoform0075087;Isoform0077527;Isoform0079374;Isoform0081264;Isoform0084451;Isoform0088147;Isoform0096169;Isoform0100649;Isoform0101190;Isoform0106998;Isoform0109496;Isoform0118923;Isoform0119864;Isoform0121804
GO:0004448	isocitrate dehydrogenase activity	8	18	5.74E-02	3.09E-01	Isoform0021899;Isoform0022555;Isoform0053261;Isoform0067110;Isoform0078570;Isoform0085507;Isoform0114968;Isoform0126690
GO:0016645	oxidoreductase activity, acting on the CH-NH group of donors	14	37	5.82E-02	3.09E-01	Isoform0008549;Isoform0019218;Isoform0041590;Isoform0064631;Isoform0068427;Isoform0070792;Isoform0074380;Isoform0076956;Isoform0088984;Isoform0090406;Isoform0091966;Isoform0095966;Isoform0101333;Isoform0122196
GO:0015103	inorganic anion transmembrane transporter activity	36	113	6.11E-02	3.09E-01	Isoform0001728;Isoform0007092;Isoform0015024;Isoform0015790;Isoform0017521;Isoform0018023;Isoform0024265;Isoform0024336;Isoform0024657;Isoform0032124;Isoform0032674;Isoform0041452;Isoform0043563;Isoform0044973;Isoform0045298;Isoform0052625;Isoform0053891;Isoform0060009;Isoform0064094;Isoform0065430;Isoform0066433;Isoform0075049;Isoform0075636;Isoform0076778;Isoform0077235;Isoform0080901;Isoform00…
GO:0004497	monooxygenase activity	43	138	6.12E-02	3.09E-01	Isoform0007970;Isoform0008247;Isoform0009264;Isoform0009280;Isoform0009340;Isoform0010861;Isoform0011537;Isoform0013160;Isoform0016143;Isoform0017402;Isoform0019073;Isoform0020196;Isoform0020768;Isoform0021004;Isoform0023052;Isoform0023315;Isoform0023655;Isoform0024475;Isoform0025554;Isoform0025804;Isoform0026022;Isoform0026199;Isoform0037868;Isoform0038940;Isoform0040957;Isoform0046418;Isoform00…
GO:0003995	acyl-CoA dehydrogenase activity	2	2	6.27E-02	3.09E-01	Isoform0066499;Isoform0101151
GO:0004022	alcohol dehydrogenase (NAD) activity	2	2	6.27E-02	3.09E-01	Isoform0022292;Isoform0024633
GO:0016892	endoribonuclease activity, producing 3'-phosphomonoesters	2	2	6.27E-02	3.09E-01	Isoform0000376;Isoform0111105
GO:0016894	endonuclease activity, active with either ribo- or deoxyribonucleic acids and producing 3'-phosphomonoesters	2	2	6.27E-02	3.09E-01	Isoform0000376;Isoform0111105
GO:0019904	protein domain specific binding	2	2	6.27E-02	3.09E-01	Isoform0024499;Isoform0065727
GO:0052880	oxidoreductase activity, acting on diphenols and related substances as donors, with copper protein as acceptor	2	2	6.27E-02	3.09E-01	Isoform0002295;Isoform0005581
GO:0050308	sugar-phosphatase activity	12	31	6.50E-02	3.17E-01	Isoform0004375;Isoform0006900;Isoform0007356;Isoform0015057;Isoform0022378;Isoform0036428;Isoform0038552;Isoform0045846;Isoform0065716;Isoform0074659;Isoform0084451;Isoform0087223
GO:0004407	histone deacetylase activity	6	13	8.07E-02	3.90E-01	Isoform0042546;Isoform0063153;Isoform0072357;Isoform0081356;Isoform0087673;Isoform0095464
GO:0005216	ion channel activity	71	244	8.30E-02	3.94E-01	Isoform0008479;Isoform0011184;Isoform0015790;Isoform0017863;Isoform0026631;Isoform0026711;Isoform0028093;Isoform0028206;Isoform0028275;Isoform0028992;Isoform0029600;Isoform0030974;Isoform0038028;Isoform0039441;Isoform0040591;Isoform0041452;Isoform0044618;Isoform0045757;Isoform0045909;Isoform0046466;Isoform0046812;Isoform0050164;Isoform0052518;Isoform0052625;Isoform0055427;Isoform0058949;Isoform00…
GO:0022838	substrate-specific channel activity	71	244	8.30E-02	3.94E-01	Isoform0008479;Isoform0011184;Isoform0015790;Isoform0017863;Isoform0026631;Isoform0026711;Isoform0028093;Isoform0028206;Isoform0028275;Isoform0028992;Isoform0029600;Isoform0030974;Isoform0038028;Isoform0039441;Isoform0040591;Isoform0041452;Isoform0044618;Isoform0045757;Isoform0045909;Isoform0046466;Isoform0046812;Isoform0050164;Isoform0052518;Isoform0052625;Isoform0055427;Isoform0058949;Isoform00…
GO:0003779	actin binding	16	46	9.05E-02	4.25E-01	Isoform0000258;Isoform0008053;Isoform0018061;Isoform0020254;Isoform0030917;Isoform0033257;Isoform0040877;Isoform0048918;Isoform0062929;Isoform0070760;Isoform0072660;Isoform0089431;Isoform0093911;Isoform0095594;Isoform0095814;Isoform0119125
GO:0015267	channel activity	71	247	1.02E-01	4.71E-01	Isoform0008479;Isoform0011184;Isoform0015790;Isoform0017863;Isoform0026631;Isoform0026711;Isoform0028093;Isoform0028206;Isoform0028275;Isoform0028992;Isoform0029600;Isoform0030974;Isoform0038028;Isoform0039441;Isoform0040591;Isoform0041452;Isoform0044618;Isoform0045757;Isoform0045909;Isoform0046466;Isoform0046812;Isoform0050164;Isoform0052518;Isoform0052625;Isoform0055427;Isoform0058949;Isoform00…
GO:0022803	passive transmembrane transporter activity	71	247	1.02E-01	4.71E-01	Isoform0008479;Isoform0011184;Isoform0015790;Isoform0017863;Isoform0026631;Isoform0026711;Isoform0028093;Isoform0028206;Isoform0028275;Isoform0028992;Isoform0029600;Isoform0030974;Isoform0038028;Isoform0039441;Isoform0040591;Isoform0041452;Isoform0044618;Isoform0045757;Isoform0045909;Isoform0046466;Isoform0046812;Isoform0050164;Isoform0052518;Isoform0052625;Isoform0055427;Isoform0058949;Isoform00…
GO:0015114	phosphate ion transmembrane transporter activity	3	5	1.04E-01	4.71E-01	Isoform0007092;Isoform0024657;Isoform0053891
GO:0031559	oxidosqualene cyclase activity	3	5	1.04E-01	4.71E-01	Isoform0012392;Isoform0028235;Isoform0116268
GO:0016712	oxidoreductase activity, acting on paired donors, with incorporation or reduction of molecular oxygen, reduced flavin or flavoprotein as one donor, and incorporation of one atom of oxygen	7	17	1.08E-01	4.84E-01	Isoform0007970;Isoform0009264;Isoform0009340;Isoform0024475;Isoform0058607;Isoform0067105;Isoform0114755
GO:0016769	transferase activity, transferring nitrogenous groups	38	126	1.11E-01	4.93E-01	Isoform0005832;Isoform0006982;Isoform0009757;Isoform0010275;Isoform0011509;Isoform0012598;Isoform0012917;Isoform0014138;Isoform0016186;Isoform0017170;Isoform0017319;Isoform0018787;Isoform0019326;Isoform0019828;Isoform0020013;Isoform0020981;Isoform0022698;Isoform0023265;Isoform0024977;Isoform0025372;Isoform0025704;Isoform0038414;Isoform0044865;Isoform0054014;Isoform0056294;Isoform0061405;Isoform00…
GO:0004386	helicase activity	25	79	1.12E-01	4.93E-01	Isoform0007679;Isoform0011120;Isoform0015813;Isoform0019725;Isoform0041063;Isoform0045505;Isoform0049768;Isoform0053681;Isoform0053878;Isoform0055203;Isoform0059954;Isoform0061905;Isoform0066572;Isoform0070262;Isoform0079505;Isoform0085228;Isoform0093756;Isoform0094912;Isoform0101135;Isoform0106969;Isoform0121021;Isoform0121773;Isoform0123521;Isoform0124741;Isoform0125747
GO:0004518	nuclease activity	57	198	1.28E-01	5.61E-01	Isoform0000376;Isoform0000950;Isoform0003755;Isoform0014932;Isoform0020101;Isoform0023724;Isoform0024169;Isoform0026607;Isoform0027106;Isoform0032814;Isoform0038763;Isoform0045424;Isoform0050129;Isoform0051835;Isoform0054500;Isoform0055219;Isoform0055503;Isoform0061289;Isoform0063309;Isoform0064076;Isoform0065141;Isoform0068660;Isoform0068785;Isoform0069330;Isoform0070378;Isoform0074425;Isoform00…
GO:0016854	racemase and epimerase activity	27	88	1.36E-01	5.92E-01	Isoform0013533;Isoform0014254;Isoform0014945;Isoform0015821;Isoform0018702;Isoform0018819;Isoform0018871;Isoform0021205;Isoform0021748;Isoform0023376;Isoform0025379;Isoform0027142;Isoform0033007;Isoform0037372;Isoform0041964;Isoform0055482;Isoform0059316;Isoform0064171;Isoform0067736;Isoform0073104;Isoform0081607;Isoform0112389;Isoform0114582;Isoform0120024;Isoform0120096;Isoform0121460;Isoform01…
GO:0019213	deacetylase activity	7	18	1.40E-01	5.97E-01	Isoform0042546;Isoform0063153;Isoform0072357;Isoform0081356;Isoform0087673;Isoform0095464;Isoform0121994
GO:0033558	protein deacetylase activity	7	18	1.40E-01	5.97E-01	Isoform0042546;Isoform0063153;Isoform0072357;Isoform0081356;Isoform0087673;Isoform0095464;Isoform0121994
GO:0001067	regulatory region nucleic acid binding	9	25	1.50E-01	6.38E-01	Isoform0049770;Isoform0079421;Isoform0084185;Isoform0089145;Isoform0095907;Isoform0096908;Isoform0098341;Isoform0116285;Isoform0129448
GO:0003913	DNA photolyase activity	2	3	1.57E-01	6.48E-01	Isoform0021725;Isoform0076952
GO:0015205	nucleobase transmembrane transporter activity	2	3	1.57E-01	6.48E-01	Isoform0018827;Isoform0020320
GO:0016454	C-palmitoyltransferase activity	2	3	1.57E-01	6.48E-01	Isoform0054180;Isoform0119018
GO:0003973	(S)-2-hydroxy-acid oxidase activity	5	12	1.58E-01	6.50E-01	Isoform0011605;Isoform0011888;Isoform0016908;Isoform0024641;Isoform0102228
GO:0016830	carbon-carbon lyase activity	68	243	1.61E-01	6.51E-01	Isoform0000829;Isoform0007287;Isoform0008266;Isoform0008645;Isoform0010020;Isoform0011418;Isoform0012023;Isoform0012308;Isoform0016571;Isoform0017960;Isoform0019211;Isoform0021480;Isoform0021725;Isoform0023194;Isoform0025605;Isoform0025954;Isoform0026966;Isoform0029177;Isoform0032614;Isoform0037209;Isoform0037214;Isoform0037501;Isoform0037718;Isoform0037849;Isoform0040933;Isoform0042107;Isoform00…
GO:0004645	phosphorylase activity	18	57	1.61E-01	6.51E-01	Isoform0018717;Isoform0029130;Isoform0041573;Isoform0051034;Isoform0054007;Isoform0055156;Isoform0061686;Isoform0062807;Isoform0063099;Isoform0068073;Isoform0070961;Isoform0075257;Isoform0075410;Isoform0091871;Isoform0101366;Isoform0103531;Isoform0121422;Isoform0127136
GO:0004003	ATP-dependent DNA helicase activity	4	9	1.66E-01	6.62E-01	Isoform0049768;Isoform0053681;Isoform0066572;Isoform0070262
GO:0052736	beta-glucanase activity	4	9	1.66E-01	6.62E-01	Isoform0051833;Isoform0061480;Isoform0111297;Isoform0120871
GO:0016831	carboxy-lyase activity	35	120	1.73E-01	6.83E-01	Isoform0000829;Isoform0007287;Isoform0008645;Isoform0012023;Isoform0021480;Isoform0029177;Isoform0037209;Isoform0037214;Isoform0037849;Isoform0040933;Isoform0042107;Isoform0043457;Isoform0044283;Isoform0046534;Isoform0051274;Isoform0057249;Isoform0059647;Isoform0063045;Isoform0063965;Isoform0064162;Isoform0071987;Isoform0077834;Isoform0079667;Isoform0079943;Isoform0080892;Isoform0081101;Isoform00…
GO:0005515	protein binding	517	1996	1.85E-01	7.25E-01	Isoform0000258;Isoform0000290;Isoform0000594;Isoform0000640;Isoform0000674;Isoform0000717;Isoform0000934;Isoform0001056;Isoform0001167;Isoform0001291;Isoform0001381;Isoform0001525;Isoform0001814;Isoform0001846;Isoform0002118;Isoform0002495;Isoform0002563;Isoform0002866;Isoform0003190;Isoform0003217;Isoform0003284;Isoform0003321;Isoform0003522;Isoform0003553;Isoform0003645;Isoform0003659;Isoform00…
GO:0016684	oxidoreductase activity, acting on peroxide as acceptor	21	70	2.04E-01	7.75E-01	Isoform0006081;Isoform0006812;Isoform0007704;Isoform0009465;Isoform0012483;Isoform0020084;Isoform0024712;Isoform0025240;Isoform0025583;Isoform0026249;Isoform0026258;Isoform0047567;Isoform0055270;Isoform0058554;Isoform0068757;Isoform0079258;Isoform0096254;Isoform0099151;Isoform0100982;Isoform0117836;Isoform0119606
GO:0016758	transferase activity, transferring hexosyl groups	185	701	2.13E-01	7.75E-01	Isoform0001100;Isoform0001759;Isoform0002350;Isoform0002484;Isoform0003157;Isoform0004219;Isoform0008385;Isoform0008417;Isoform0009718;Isoform0011042;Isoform0012195;Isoform0012592;Isoform0014012;Isoform0015484;Isoform0016285;Isoform0018236;Isoform0018717;Isoform0019375;Isoform0021454;Isoform0021990;Isoform0021996;Isoform0022206;Isoform0022343;Isoform0023799;Isoform0024296;Isoform0025862;Isoform00…
GO:0008081	phosphoric diester hydrolase activity	9	27	2.15E-01	7.75E-01	Isoform0020172;Isoform0028911;Isoform0058279;Isoform0068332;Isoform0070398;Isoform0074510;Isoform0090351;Isoform0114248;Isoform0126041
GO:0008483	transaminase activity	21	71	2.25E-01	7.75E-01	Isoform0005832;Isoform0009757;Isoform0012598;Isoform0014138;Isoform0016186;Isoform0017170;Isoform0017319;Isoform0019828;Isoform0020013;Isoform0022698;Isoform0023265;Isoform0024977;Isoform0025372;Isoform0056294;Isoform0061537;Isoform0063312;Isoform0069438;Isoform0071301;Isoform0073346;Isoform0086508;Isoform0118806
GO:0000975	regulatory region DNA binding	4	10	2.25E-01	7.75E-01	Isoform0079421;Isoform0084185;Isoform0089145;Isoform0116285
GO:0004559	alpha-mannosidase activity	4	10	2.25E-01	7.75E-01	Isoform0077934;Isoform0079981;Isoform0081428;Isoform0128452
GO:0015924	mannosyl-oligosaccharide mannosidase activity	4	10	2.25E-01	7.75E-01	Isoform0077934;Isoform0079981;Isoform0081428;Isoform0128452
GO:0019187	beta-1,4-mannosyltransferase activity	4	10	2.25E-01	7.75E-01	Isoform0046632;Isoform0099162;Isoform0107322;Isoform0128697
GO:0005543	phospholipid binding	13	42	2.35E-01	7.75E-01	Isoform0003460;Isoform0004542;Isoform0013544;Isoform0014573;Isoform0019803;Isoform0023482;Isoform0044580;Isoform0051413;Isoform0058433;Isoform0063421;Isoform0071656;Isoform0099196;Isoform0128416
GO:0008374	O-acyltransferase activity	6	17	2.36E-01	7.75E-01	Isoform0006883;Isoform0013626;Isoform0013664;Isoform0017214;Isoform0115095;Isoform0116794
GO:0016671	oxidoreductase activity, acting on a sulfur group of donors, disulfide as acceptor	6	17	2.36E-01	7.75E-01	Isoform0003110;Isoform0023387;Isoform0023559;Isoform0056777;Isoform0112830;Isoform0120010
GO:0008509	anion transmembrane transporter activity	58	212	2.39E-01	7.75E-01	Isoform0001728;Isoform0007062;Isoform0007092;Isoform0010082;Isoform0015024;Isoform0015299;Isoform0015790;Isoform0017521;Isoform0017550;Isoform0017603;Isoform0018023;Isoform0018370;Isoform0018666;Isoform0024265;Isoform0024336;Isoform0024657;Isoform0025032;Isoform0027948;Isoform0030331;Isoform0032124;Isoform0032674;Isoform0039441;Isoform0041452;Isoform0043563;Isoform0044973;Isoform0045298;Isoform00…
GO:0004601	peroxidase activity	20	68	2.40E-01	7.75E-01	Isoform0006812;Isoform0007704;Isoform0009465;Isoform0012483;Isoform0020084;Isoform0024712;Isoform0025240;Isoform0025583;Isoform0026249;Isoform0026258;Isoform0047567;Isoform0055270;Isoform0058554;Isoform0068757;Isoform0079258;Isoform0096254;Isoform0099151;Isoform0100982;Isoform0117836;Isoform0119606
GO:0005261	cation channel activity	37	132	2.41E-01	7.75E-01	Isoform0008479;Isoform0026631;Isoform0028093;Isoform0028206;Isoform0028992;Isoform0029600;Isoform0030974;Isoform0038028;Isoform0044618;Isoform0045757;Isoform0045909;Isoform0046466;Isoform0050164;Isoform0052518;Isoform0055427;Isoform0058949;Isoform0065947;Isoform0066168;Isoform0066554;Isoform0070943;Isoform0075005;Isoform0077725;Isoform0082376;Isoform0088501;Isoform0094174;Isoform0095696;Isoform00…
GO:0004683	calmodulin-dependent protein kinase activity	11	35	2.44E-01	7.75E-01	Isoform0016948;Isoform0036601;Isoform0039358;Isoform0060010;Isoform0060303;Isoform0060323;Isoform0062075;Isoform0069931;Isoform0079283;Isoform0086097;Isoform0119132
GO:0000990	transcription factor activity, core RNA polymerase binding	1	1	2.50E-01	7.75E-01	Isoform0006962
GO:0000996	core DNA-dependent RNA polymerase binding promoter specificity activity	1	1	2.50E-01	7.75E-01	Isoform0006962
GO:0004629	phospholipase C activity	1	1	2.50E-01	7.75E-01	Isoform0114248
GO:0005496	steroid binding	1	1	2.50E-01	7.75E-01	Isoform0108281
GO:0008028	monocarboxylic acid transmembrane transporter activity	1	1	2.50E-01	7.75E-01	Isoform0010082
GO:0015296	anion:cation symporter activity	1	1	2.50E-01	7.75E-01	Isoform0099266
GO:0015377	cation:chloride symporter activity	1	1	2.50E-01	7.75E-01	Isoform0099266
GO:0016411	acylglycerol O-acyltransferase activity	1	1	2.50E-01	7.75E-01	Isoform0115095
GO:0016664	oxidoreductase activity, acting on other nitrogenous compounds as donors, iron-sulfur protein as acceptor	1	1	2.50E-01	7.75E-01	Isoform0120132
GO:0016728	oxidoreductase activity, acting on CH or CH2 groups, disulfide as acceptor	1	1	2.50E-01	7.75E-01	Isoform0123723
GO:0019144	ADP-sugar diphosphatase activity	1	1	2.50E-01	7.75E-01	Isoform0047374
GO:0030611	arsenate reductase activity	1	1	2.50E-01	7.75E-01	Isoform0006155
GO:0032451	demethylase activity	1	1	2.50E-01	7.75E-01	Isoform0008617
GO:0032934	sterol binding	1	1	2.50E-01	7.75E-01	Isoform0108281
GO:0035173	histone kinase activity	1	1	2.50E-01	7.75E-01	Isoform0109460
GO:0035174	histone serine kinase activity	1	1	2.50E-01	7.75E-01	Isoform0109460
GO:0042389	omega-3 fatty acid desaturase activity	1	1	2.50E-01	7.75E-01	Isoform0067308
GO:0042562	hormone binding	1	1	2.50E-01	7.75E-01	Isoform0046399
GO:0043178	alcohol binding	1	1	2.50E-01	7.75E-01	Isoform0108281
GO:0047429	nucleoside-triphosphate diphosphatase activity	1	1	2.50E-01	7.75E-01	Isoform0112072
GO:0015293	symporter activity	7	21	2.58E-01	7.80E-01	Isoform0021726;Isoform0023275;Isoform0057443;Isoform0062364;Isoform0092567;Isoform0093348;Isoform0099266
GO:0015294	solute:cation symporter activity	7	21	2.58E-01	7.80E-01	Isoform0021726;Isoform0023275;Isoform0057443;Isoform0062364;Isoform0092567;Isoform0093348;Isoform0099266
GO:0016408	C-acyltransferase activity	5	14	2.60E-01	7.80E-01	Isoform0016598;Isoform0030806;Isoform0054180;Isoform0114268;Isoform0119018
GO:0016833	oxo-acid-lyase activity	5	14	2.60E-01	7.80E-01	Isoform0011418;Isoform0026966;Isoform0043785;Isoform0046534;Isoform0064162
GO:0015171	amino acid transmembrane transporter activity	2	4	2.62E-01	7.80E-01	Isoform0007062;Isoform0018370
GO:0015563	uptake transmembrane transporter activity	2	4	2.62E-01	7.80E-01	Isoform0001728;Isoform0024336
GO:0016413	O-acetyltransferase activity	2	4	2.62E-01	7.80E-01	Isoform0006883;Isoform0017214
GO:0015291	secondary active transmembrane transporter activity	56	207	2.75E-01	8.10E-01	Isoform0006880;Isoform0007062;Isoform0007092;Isoform0007711;Isoform0014112;Isoform0016945;Isoform0017521;Isoform0017558;Isoform0017603;Isoform0018370;Isoform0018666;Isoform0021726;Isoform0021774;Isoform0023275;Isoform0023277;Isoform0023572;Isoform0024427;Isoform0024657;Isoform0025756;Isoform0031075;Isoform0032124;Isoform0032573;Isoform0032674;Isoform0036388;Isoform0037028;Isoform0038831;Isoform00…
GO:0008289	lipid binding	18	62	2.76E-01	8.10E-01	Isoform0003460;Isoform0004542;Isoform0013544;Isoform0014573;Isoform0019803;Isoform0023482;Isoform0044580;Isoform0051413;Isoform0058433;Isoform0063421;Isoform0070135;Isoform0071656;Isoform0072208;Isoform0072987;Isoform0086969;Isoform0099196;Isoform0108281;Isoform0128416
GO:0016903	oxidoreductase activity, acting on the aldehyde or oxo group of donors	73	273	2.78E-01	8.12E-01	Isoform0002470;Isoform0003308;Isoform0004335;Isoform0005576;Isoform0006909;Isoform0007722;Isoform0007754;Isoform0009453;Isoform0009915;Isoform0010509;Isoform0010713;Isoform0011707;Isoform0013428;Isoform0015378;Isoform0016496;Isoform0019796;Isoform0021250;Isoform0023248;Isoform0023451;Isoform0024236;Isoform0027309;Isoform0028046;Isoform0028977;Isoform0029099;Isoform0030893;Isoform0032393;Isoform00…
GO:0016634	oxidoreductase activity, acting on the CH-CH group of donors, oxygen as acceptor	15	51	2.82E-01	8.17E-01	Isoform0016151;Isoform0031475;Isoform0039766;Isoform0040846;Isoform0042377;Isoform0042618;Isoform0048278;Isoform0050557;Isoform0054105;Isoform0060756;Isoform0065251;Isoform0080774;Isoform0096467;Isoform0119198;Isoform0120804
GO:0008026	ATP-dependent helicase activity	4	11	2.88E-01	8.17E-01	Isoform0049768;Isoform0053681;Isoform0066572;Isoform0070262
GO:0017136	NAD-dependent histone deacetylase activity	4	11	2.88E-01	8.17E-01	Isoform0063153;Isoform0081356;Isoform0087673;Isoform0095464
GO:0034979	NAD-dependent protein deacetylase activity	4	11	2.88E-01	8.17E-01	Isoform0063153;Isoform0081356;Isoform0087673;Isoform0095464
GO:0070035	purine NTP-dependent helicase activity	4	11	2.88E-01	8.17E-01	Isoform0049768;Isoform0053681;Isoform0066572;Isoform0070262
GO:0000166	nucleotide binding	274	1063	2.97E-01	8.34E-01	Isoform0000244;Isoform0002470;Isoform0002705;Isoform0004335;Isoform0007410;Isoform0007764;Isoform0007826;Isoform0009050;Isoform0009156;Isoform0009202;Isoform0009280;Isoform0010343;Isoform0010440;Isoform0010861;Isoform0011462;Isoform0011605;Isoform0011888;Isoform0012334;Isoform0013086;Isoform0013533;Isoform0013715;Isoform0013829;Isoform0014486;Isoform0014945;Isoform0015291;Isoform0015793;Isoform00…
GO:1901265	nucleoside phosphate binding	274	1063	2.97E-01	8.34E-01	Isoform0000244;Isoform0002470;Isoform0002705;Isoform0004335;Isoform0007410;Isoform0007764;Isoform0007826;Isoform0009050;Isoform0009156;Isoform0009202;Isoform0009280;Isoform0010343;Isoform0010440;Isoform0010861;Isoform0011462;Isoform0011605;Isoform0011888;Isoform0012334;Isoform0013086;Isoform0013533;Isoform0013715;Isoform0013829;Isoform0014486;Isoform0014945;Isoform0015291;Isoform0015793;Isoform00…
GO:0016860	intramolecular oxidoreductase activity	19	67	3.07E-01	8.58E-01	Isoform0030983;Isoform0044312;Isoform0055651;Isoform0057726;Isoform0061989;Isoform0062892;Isoform0064171;Isoform0065778;Isoform0066567;Isoform0078593;Isoform0079479;Isoform0085342;Isoform0088259;Isoform0102616;Isoform0109195;Isoform0121460;Isoform0124807;Isoform0126014;Isoform0126456
GO:0016647	oxidoreductase activity, acting on the CH-NH group of donors, oxygen as acceptor	5	15	3.15E-01	8.75E-01	Isoform0008549;Isoform0041590;Isoform0064631;Isoform0068427;Isoform0101333
GO:0001071	nucleic acid binding transcription factor activity	56	211	3.31E-01	9.09E-01	Isoform0000512;Isoform0001525;Isoform0002563;Isoform0003190;Isoform0003347;Isoform0006962;Isoform0010537;Isoform0010545;Isoform0022380;Isoform0022584;Isoform0027827;Isoform0029908;Isoform0031466;Isoform0038616;Isoform0040288;Isoform0040587;Isoform0040817;Isoform0042513;Isoform0043062;Isoform0047911;Isoform0047958;Isoform0055419;Isoform0055555;Isoform0058992;Isoform0059440;Isoform0059711;Isoform00…
GO:0005402	cation:sugar symporter activity	6	19	3.34E-01	9.09E-01	Isoform0021726;Isoform0023275;Isoform0057443;Isoform0062364;Isoform0092567;Isoform0093348
GO:0008375	acetylglucosaminyltransferase activity	6	19	3.34E-01	9.09E-01	Isoform0070529;Isoform0085131;Isoform0090814;Isoform0097162;Isoform0125886;Isoform0126591
GO:0016742	hydroxymethyl-, formyl- and related transferase activity	14	49	3.34E-01	9.09E-01	Isoform0014333;Isoform0030951;Isoform0037135;Isoform0041123;Isoform0049025;Isoform0049860;Isoform0057110;Isoform0057218;Isoform0059795;Isoform0071876;Isoform0117732;Isoform0119569;Isoform0124550;Isoform0124932
GO:0016651	oxidoreductase activity, acting on NAD(P)H	70	266	3.37E-01	9.10E-01	Isoform0002092;Isoform0002438;Isoform0003293;Isoform0014671;Isoform0020210;Isoform0021917;Isoform0022707;Isoform0023316;Isoform0028723;Isoform0030206;Isoform0031472;Isoform0039257;Isoform0039840;Isoform0040268;Isoform0042795;Isoform0046184;Isoform0046443;Isoform0046819;Isoform0047951;Isoform0049799;Isoform0050699;Isoform0053690;Isoform0054236;Isoform0054292;Isoform0054499;Isoform0054719;Isoform00…
GO:0050662	coenzyme binding	10	34	3.38E-01	9.10E-01	Isoform0020859;Isoform0066470;Isoform0070793;Isoform0077555;Isoform0086640;Isoform0093518;Isoform0094798;Isoform0096510;Isoform0098917;Isoform0101085
GO:0019206	nucleoside kinase activity	16	57	3.46E-01	9.26E-01	Isoform0054199;Isoform0059286;Isoform0060638;Isoform0075247;Isoform0079992;Isoform0081077;Isoform0081104;Isoform0082432;Isoform0100228;Isoform0101926;Isoform0103408;Isoform0120965;Isoform0122508;Isoform0123160;Isoform0124057;Isoform0127426
GO:0003729	mRNA binding	2	5	3.68E-01	9.76E-01	Isoform0032338;Isoform0040905
GO:0016743	carboxyl- or carbamoyltransferase activity	2	5	3.68E-01	9.76E-01	Isoform0009689;Isoform0064690
GO:0003747	translation release factor activity	10	35	3.76E-01	9.86E-01	Isoform0007255;Isoform0023883;Isoform0049041;Isoform0056510;Isoform0062136;Isoform0080571;Isoform0088361;Isoform0097793;Isoform0101023;Isoform0103895
GO:0008079	translation termination factor activity	10	35	3.76E-01	9.86E-01	Isoform0007255;Isoform0023883;Isoform0049041;Isoform0056510;Isoform0062136;Isoform0080571;Isoform0088361;Isoform0097793;Isoform0101023;Isoform0103895
GO:0004674	protein serine/threonine kinase activity	131	510	3.83E-01	9.99E-01	Isoform0003208;Isoform0009279;Isoform0010517;Isoform0013272;Isoform0016948;Isoform0018096;Isoform0019104;Isoform0019560;Isoform0021678;Isoform0023867;Isoform0024729;Isoform0026245;Isoform0027262;Isoform0029279;Isoform0031013;Isoform0031622;Isoform0031673;Isoform0032082;Isoform0032606;Isoform0036402;Isoform0036601;Isoform0037389;Isoform0037752;Isoform0038200;Isoform0039358;Isoform0040127;Isoform00…
GO:0016842	amidine-lyase activity	6	20	3.84E-01	9.99E-01	Isoform0037234;Isoform0044966;Isoform0047098;Isoform0049900;Isoform0114266;Isoform0119880
GO:0005506	iron ion binding	7	24	3.94E-01	1.00E+00	Isoform0039668;Isoform0072899;Isoform0073415;Isoform0087632;Isoform0094010;Isoform0100407;Isoform0108934
GO:0004872	receptor activity	51	196	4.02E-01	1.00E+00	Isoform0002465;Isoform0013201;Isoform0041316;Isoform0044618;Isoform0045668;Isoform0059891;Isoform0063815;Isoform0068304;Isoform0070680;Isoform0072407;Isoform0073094;Isoform0073908;Isoform0074418;Isoform0076143;Isoform0079337;Isoform0079776;Isoform0080162;Isoform0081222;Isoform0085812;Isoform0086804;Isoform0087153;Isoform0087272;Isoform0088017;Isoform0091167;Isoform0091489;Isoform0093050;Isoform00…
GO:0016853	isomerase activity	108	421	4.03E-01	1.00E+00	Isoform0000087;Isoform0000415;Isoform0001117;Isoform0003485;Isoform0012392;Isoform0013533;Isoform0014254;Isoform0014945;Isoform0015821;Isoform0018514;Isoform0018702;Isoform0018819;Isoform0018871;Isoform0020285;Isoform0021205;Isoform0021748;Isoform0022044;Isoform0022061;Isoform0023376;Isoform0025379;Isoform0027142;Isoform0028235;Isoform0028482;Isoform0030983;Isoform0031861;Isoform0032916;Isoform00…
GO:0016746	transferase activity, transferring acyl groups	93	362	4.07E-01	1.00E+00	Isoform0001698;Isoform0002036;Isoform0003894;Isoform0006883;Isoform0007002;Isoform0007174;Isoform0007281;Isoform0007535;Isoform0009536;Isoform0009627;Isoform0010985;Isoform0011200;Isoform0013626;Isoform0013664;Isoform0014300;Isoform0015179;Isoform0015332;Isoform0016524;Isoform0016598;Isoform0017214;Isoform0017756;Isoform0017768;Isoform0017801;Isoform0017837;Isoform0018320;Isoform0019188;Isoform00…
GO:0017069	snRNA binding	10	36	4.14E-01	1.00E+00	Isoform0039957;Isoform0050322;Isoform0087802;Isoform0092301;Isoform0095546;Isoform0102564;Isoform0120136;Isoform0121673;Isoform0123493;Isoform0129791
GO:0019203	carbohydrate phosphatase activity	21	79	4.18E-01	1.00E+00	Isoform0004375;Isoform0006900;Isoform0007356;Isoform0015057;Isoform0018264;Isoform0022378;Isoform0032993;Isoform0036428;Isoform0038552;Isoform0045846;Isoform0065716;Isoform0074659;Isoform0084451;Isoform0087223;Isoform0093359;Isoform0102438;Isoform0107584;Isoform0107950;Isoform0109242;Isoform0117612;Isoform0118881
GO:0004033	aldo-keto reductase (NADP) activity	1	2	4.38E-01	1.00E+00	Isoform0052061
GO:0004725	protein tyrosine phosphatase activity	1	2	4.38E-01	1.00E+00	Isoform0097429
GO:0015142	tricarboxylic acid transmembrane transporter activity	1	2	4.38E-01	1.00E+00	Isoform0017603
GO:0016653	oxidoreductase activity, acting on NAD(P)H, heme protein as acceptor	1	2	4.38E-01	1.00E+00	Isoform0089744
GO:0032182	ubiquitin-like protein binding	1	2	4.38E-01	1.00E+00	Isoform0003217
GO:1902936	phosphatidylinositol bisphosphate binding	1	2	4.38E-01	1.00E+00	Isoform0058433
GO:0015562	efflux transmembrane transporter activity	7	25	4.41E-01	1.00E+00	Isoform0068228;Isoform0071964;Isoform0090574;Isoform0095769;Isoform0096529;Isoform0101388;Isoform0128098
GO:0003678	DNA helicase activity	12	45	4.57E-01	1.00E+00	Isoform0011120;Isoform0041063;Isoform0049768;Isoform0053681;Isoform0066572;Isoform0070262;Isoform0085228;Isoform0093756;Isoform0101135;Isoform0121021;Isoform0121773;Isoform0123521
GO:0015036	disulfide oxidoreductase activity	19	73	4.67E-01	1.00E+00	Isoform0000791;Isoform0002097;Isoform0005319;Isoform0006155;Isoform0017188;Isoform0028388;Isoform0055309;Isoform0055835;Isoform0062408;Isoform0069339;Isoform0073079;Isoform0087838;Isoform0090948;Isoform0095366;Isoform0101313;Isoform0101526;Isoform0103744;Isoform0111455;Isoform0122172
GO:0004779	sulfate adenylyltransferase activity	3	10	4.76E-01	1.00E+00	Isoform0032303;Isoform0054403;Isoform0100906
GO:0000030	mannosyltransferase activity	4	14	4.80E-01	1.00E+00	Isoform0046632;Isoform0099162;Isoform0107322;Isoform0128697
GO:0005372	water transmembrane transporter activity	4	14	4.80E-01	1.00E+00	Isoform0001728;Isoform0024336;Isoform0046353;Isoform0112112
GO:0035091	phosphatidylinositol binding	5	18	4.83E-01	1.00E+00	Isoform0014573;Isoform0044580;Isoform0058433;Isoform0063421;Isoform0099196
GO:0008094	DNA-dependent ATPase activity	7	26	4.86E-01	1.00E+00	Isoform0049494;Isoform0049768;Isoform0053681;Isoform0066572;Isoform0070262;Isoform0073288;Isoform0081327
GO:0016661	oxidoreductase activity, acting on other nitrogenous compounds as donors	8	30	4.88E-01	1.00E+00	Isoform0020859;Isoform0066470;Isoform0070793;Isoform0086640;Isoform0093518;Isoform0094798;Isoform0101085;Isoform0120132
GO:0016667	oxidoreductase activity, acting on a sulfur group of donors	40	158	4.98E-01	1.00E+00	Isoform0000791;Isoform0002097;Isoform0002565;Isoform0003110;Isoform0005319;Isoform0006155;Isoform0009116;Isoform0013970;Isoform0016010;Isoform0017188;Isoform0018364;Isoform0023316;Isoform0023387;Isoform0023559;Isoform0026771;Isoform0028388;Isoform0049295;Isoform0054292;Isoform0055309;Isoform0055835;Isoform0056777;Isoform0059075;Isoform0062408;Isoform0065279;Isoform0069339;Isoform0073079;Isoform00…
GO:0016879	ligase activity, forming carbon-nitrogen bonds	54	214	5.00E-01	1.00E+00	Isoform0001244;Isoform0008642;Isoform0010273;Isoform0010341;Isoform0012099;Isoform0012558;Isoform0017970;Isoform0018885;Isoform0019727;Isoform0021699;Isoform0022300;Isoform0024193;Isoform0024328;Isoform0027321;Isoform0027994;Isoform0030692;Isoform0032923;Isoform0036357;Isoform0037161;Isoform0037527;Isoform0037876;Isoform0042781;Isoform0045370;Isoform0046786;Isoform0047869;Isoform0058430;Isoform00…
GO:0003677	DNA binding	62	247	5.16E-01	1.00E+00	Isoform0000512;Isoform0022584;Isoform0024499;Isoform0025701;Isoform0027370;Isoform0027827;Isoform0028775;Isoform0031213;Isoform0031466;Isoform0038057;Isoform0038616;Isoform0040288;Isoform0040817;Isoform0044020;Isoform0044431;Isoform0044777;Isoform0045839;Isoform0045910;Isoform0047911;Isoform0047958;Isoform0052661;Isoform0055555;Isoform0057810;Isoform0058992;Isoform0059440;Isoform0065727;Isoform00…
GO:0099600	transmembrane receptor activity	32	127	5.18E-01	1.00E+00	Isoform0002465;Isoform0013201;Isoform0044618;Isoform0045668;Isoform0063815;Isoform0072407;Isoform0073908;Isoform0074418;Isoform0076143;Isoform0080162;Isoform0081222;Isoform0085812;Isoform0086804;Isoform0087153;Isoform0087272;Isoform0088017;Isoform0091489;Isoform0093854;Isoform0094614;Isoform0094829;Isoform0095492;Isoform0097221;Isoform0097968;Isoform0098850;Isoform0099663;Isoform0102366;Isoform01…
GO:0016307	phosphatidylinositol phosphate kinase activity	13	51	5.24E-01	1.00E+00	Isoform0027047;Isoform0033108;Isoform0063731;Isoform0072561;Isoform0075039;Isoform0087268;Isoform0099611;Isoform0102936;Isoform0107796;Isoform0110472;Isoform0125632;Isoform0128541;Isoform0128577
GO:0016706	oxidoreductase activity, acting on paired donors, with incorporation or reduction of molecular oxygen, 2-oxoglutarate as one donor, and incorporation of one atom each of oxygen into both donors	8	31	5.29E-01	1.00E+00	Isoform0009133;Isoform0016366;Isoform0019085;Isoform0020438;Isoform0046591;Isoform0081142;Isoform0113741;Isoform0113953
GO:0046912	transferase activity, transferring acyl groups, acyl groups converted into alkyl on transfer	5	19	5.36E-01	1.00E+00	Isoform0017837;Isoform0070991;Isoform0092913;Isoform0103840;Isoform0129015
GO:0005548	phospholipid transporter activity	21	84	5.45E-01	1.00E+00	Isoform0044680;Isoform0049252;Isoform0049704;Isoform0068112;Isoform0070039;Isoform0070416;Isoform0071861;Isoform0072912;Isoform0074083;Isoform0077610;Isoform0078837;Isoform0085658;Isoform0086249;Isoform0088041;Isoform0091058;Isoform0100464;Isoform0122694;Isoform0125509;Isoform0126545;Isoform0127854;Isoform0128597
GO:0030247	polysaccharide binding	15	60	5.52E-01	1.00E+00	Isoform0007753;Isoform0008908;Isoform0018264;Isoform0036428;Isoform0038552;Isoform0045846;Isoform0051722;Isoform0052594;Isoform0065716;Isoform0074659;Isoform0084451;Isoform0089246;Isoform0097684;Isoform0117612;Isoform0126976
GO:0016790	thiolester hydrolase activity	2	7	5.56E-01	1.00E+00	Isoform0011224;Isoform0045716
GO:0015925	galactosidase activity	33	133	5.57E-01	1.00E+00	Isoform0026542;Isoform0027220;Isoform0028527;Isoform0030912;Isoform0031560;Isoform0044748;Isoform0045349;Isoform0048000;Isoform0049333;Isoform0049713;Isoform0052024;Isoform0054388;Isoform0056387;Isoform0057325;Isoform0060390;Isoform0061743;Isoform0062858;Isoform0067611;Isoform0068783;Isoform0077410;Isoform0081519;Isoform0088340;Isoform0096591;Isoform0097593;Isoform0098032;Isoform0098569;Isoform01…
GO:0048037	cofactor binding	97	391	5.62E-01	1.00E+00	Isoform0002438;Isoform0003293;Isoform0006033;Isoform0007287;Isoform0008419;Isoform0008855;Isoform0009724;Isoform0011338;Isoform0012023;Isoform0012334;Isoform0013533;Isoform0014254;Isoform0014945;Isoform0015291;Isoform0015821;Isoform0016069;Isoform0017619;Isoform0018702;Isoform0018819;Isoform0018871;Isoform0020052;Isoform0020859;Isoform0021205;Isoform0021748;Isoform0023376;Isoform0025379;Isoform00…
GO:0019842	vitamin binding	27	109	5.63E-01	1.00E+00	Isoform0006878;Isoform0008086;Isoform0008645;Isoform0019434;Isoform0021480;Isoform0023695;Isoform0024684;Isoform0032614;Isoform0037209;Isoform0037214;Isoform0037501;Isoform0037718;Isoform0037849;Isoform0042107;Isoform0042981;Isoform0058554;Isoform0063965;Isoform0072399;Isoform0079258;Isoform0081101;Isoform0091940;Isoform0096562;Isoform0117701;Isoform0117746;Isoform0118107;Isoform0120658;Isoform01…
GO:0070546	L-phenylalanine aminotransferase activity	8	32	5.70E-01	1.00E+00	Isoform0016186;Isoform0017170;Isoform0017319;Isoform0022698;Isoform0025372;Isoform0056294;Isoform0063312;Isoform0073346
GO:0016759	cellulose synthase activity	39	158	5.72E-01	1.00E+00	Isoform0019375;Isoform0022206;Isoform0023799;Isoform0037121;Isoform0038458;Isoform0040689;Isoform0045423;Isoform0047909;Isoform0048691;Isoform0056576;Isoform0068556;Isoform0070732;Isoform0075248;Isoform0076171;Isoform0077337;Isoform0079046;Isoform0079866;Isoform0081792;Isoform0086927;Isoform0089662;Isoform0090974;Isoform0091302;Isoform0091761;Isoform0092114;Isoform0094924;Isoform0098561;Isoform00…
GO:0001871	pattern binding	19	77	5.73E-01	1.00E+00	Isoform0007753;Isoform0008908;Isoform0018264;Isoform0026591;Isoform0036428;Isoform0038552;Isoform0045846;Isoform0047457;Isoform0051722;Isoform0052594;Isoform0065716;Isoform0069287;Isoform0074659;Isoform0084451;Isoform0089246;Isoform0097684;Isoform0117612;Isoform0124405;Isoform0126976
GO:0019900	kinase binding	19	77	5.73E-01	1.00E+00	Isoform0003321;Isoform0011184;Isoform0020116;Isoform0059565;Isoform0065630;Isoform0080700;Isoform0081754;Isoform0082015;Isoform0085812;Isoform0092493;Isoform0095516;Isoform0097221;Isoform0100339;Isoform0101557;Isoform0106994;Isoform0109683;Isoform0114509;Isoform0123945;Isoform0125901
GO:0000988	transcription factor activity, protein binding	1	3	5.79E-01	1.00E+00	Isoform0006962
GO:0003905	alkylbase DNA N-glycosylase activity	1	3	5.79E-01	1.00E+00	Isoform0043309
GO:0004000	adenosine deaminase activity	1	3	5.79E-01	1.00E+00	Isoform0098025
GO:0016726	oxidoreductase activity, acting on CH or CH2 groups, NAD or NADP as acceptor	1	3	5.79E-01	1.00E+00	Isoform0113713
GO:0019104	DNA N-glycosylase activity	1	3	5.79E-01	1.00E+00	Isoform0043309
GO:0043733	DNA-3-methylbase glycosylase activity	1	3	5.79E-01	1.00E+00	Isoform0043309
GO:0071617	lysophospholipid acyltransferase activity	1	3	5.79E-01	1.00E+00	Isoform0024607
GO:0090484	drug transporter activity	1	3	5.79E-01	1.00E+00	Isoform0115020
GO:0032553	ribonucleotide binding	35	143	5.94E-01	1.00E+00	Isoform0009156;Isoform0010343;Isoform0011605;Isoform0011888;Isoform0014486;Isoform0017657;Isoform0018689;Isoform0023141;Isoform0023876;Isoform0024641;Isoform0025480;Isoform0029325;Isoform0052253;Isoform0056654;Isoform0066812;Isoform0075175;Isoform0088478;Isoform0089744;Isoform0095518;Isoform0098410;Isoform0102228;Isoform0107126;Isoform0108887;Isoform0109960;Isoform0110394;Isoform0110798;Isoform01…
GO:0019205	nucleobase-containing compound kinase activity	18	74	6.01E-01	1.00E+00	Isoform0016059;Isoform0046733;Isoform0054199;Isoform0059286;Isoform0060638;Isoform0075247;Isoform0079992;Isoform0081077;Isoform0081104;Isoform0082432;Isoform0100228;Isoform0101926;Isoform0103408;Isoform0120965;Isoform0122508;Isoform0123160;Isoform0124057;Isoform0127426
GO:0004857	enzyme inhibitor activity	2	8	6.34E-01	1.00E+00	Isoform0046534;Isoform0064162
GO:0009019	tRNA (guanine-N1-)-methyltransferase activity	2	8	6.34E-01	1.00E+00	Isoform0045740;Isoform0128429
GO:0009784	transmembrane receptor histidine kinase activity	2	8	6.34E-01	1.00E+00	Isoform0085812;Isoform0097221
GO:0019199	transmembrane receptor protein kinase activity	2	8	6.34E-01	1.00E+00	Isoform0085812;Isoform0097221
GO:0044822	poly(A) RNA binding	2	8	6.34E-01	1.00E+00	Isoform0032338;Isoform0040905
GO:0004557	alpha-galactosidase activity	5	21	6.34E-01	1.00E+00	Isoform0045349;Isoform0056387;Isoform0068783;Isoform0097593;Isoform0126508
GO:0005319	lipid transporter activity	21	88	6.41E-01	1.00E+00	Isoform0044680;Isoform0049252;Isoform0049704;Isoform0068112;Isoform0070039;Isoform0070416;Isoform0071861;Isoform0072912;Isoform0074083;Isoform0077610;Isoform0078837;Isoform0085658;Isoform0086249;Isoform0088041;Isoform0091058;Isoform0100464;Isoform0122694;Isoform0125509;Isoform0126545;Isoform0127854;Isoform0128597
GO:0008194	UDP-glycosyltransferase activity	113	463	6.42E-01	1.00E+00	Isoform0001100;Isoform0002350;Isoform0004219;Isoform0008034;Isoform0008385;Isoform0014012;Isoform0016690;Isoform0021990;Isoform0022343;Isoform0023311;Isoform0027485;Isoform0032993;Isoform0038159;Isoform0040762;Isoform0040928;Isoform0041322;Isoform0042312;Isoform0045205;Isoform0046283;Isoform0046822;Isoform0049440;Isoform0049817;Isoform0050375;Isoform0050797;Isoform0050910;Isoform0054776;Isoform00…
GO:0046943	carboxylic acid transmembrane transporter activity	20	84	6.44E-01	1.00E+00	Isoform0007062;Isoform0010082;Isoform0015299;Isoform0017603;Isoform0018370;Isoform0018666;Isoform0025032;Isoform0027948;Isoform0030331;Isoform0046399;Isoform0048567;Isoform0049434;Isoform0057443;Isoform0063090;Isoform0075404;Isoform0086068;Isoform0101411;Isoform0115202;Isoform0117286;Isoform0123413
GO:0004180	carboxypeptidase activity	4	17	6.48E-01	1.00E+00	Isoform0007678;Isoform0007831;Isoform0011287;Isoform0021347
GO:0016209	antioxidant activity	24	101	6.54E-01	1.00E+00	Isoform0004591;Isoform0006812;Isoform0007704;Isoform0009465;Isoform0012483;Isoform0020084;Isoform0024712;Isoform0025240;Isoform0025583;Isoform0026249;Isoform0026258;Isoform0047567;Isoform0051465;Isoform0055270;Isoform0058554;Isoform0068757;Isoform0079258;Isoform0096254;Isoform0099151;Isoform0100982;Isoform0114372;Isoform0116653;Isoform0117836;Isoform0119606
GO:0052742	phosphatidylinositol kinase activity	6	26	6.65E-01	1.00E+00	Isoform0044460;Isoform0049770;Isoform0095907;Isoform0096908;Isoform0098341;Isoform0129448
GO:0005342	organic acid transmembrane transporter activity	20	85	6.66E-01	1.00E+00	Isoform0007062;Isoform0010082;Isoform0015299;Isoform0017603;Isoform0018370;Isoform0018666;Isoform0025032;Isoform0027948;Isoform0030331;Isoform0046399;Isoform0048567;Isoform0049434;Isoform0057443;Isoform0063090;Isoform0075404;Isoform0086068;Isoform0101411;Isoform0115202;Isoform0117286;Isoform0123413
GO:0019239	deaminase activity	3	13	6.69E-01	1.00E+00	Isoform0065630;Isoform0098025;Isoform0123945
GO:0004551	nucleotide diphosphatase activity	1	4	6.84E-01	1.00E+00	Isoform0010215
GO:0008517	folic acid transporter activity	1	4	6.84E-01	1.00E+00	Isoform0115020
GO:0016670	oxidoreductase activity, acting on a sulfur group of donors, oxygen as acceptor	1	4	6.84E-01	1.00E+00	Isoform0009116
GO:0016713	oxidoreductase activity, acting on paired donors, with incorporation or reduction of molecular oxygen, reduced iron-sulfur protein as one donor, and incorporation of one atom of oxygen	1	4	6.84E-01	1.00E+00	Isoform0007970
GO:0051183	vitamin transporter activity	1	4	6.84E-01	1.00E+00	Isoform0115020
GO:0015108	chloride transmembrane transporter activity	7	31	6.90E-01	1.00E+00	Isoform0015790;Isoform0041452;Isoform0052625;Isoform0060009;Isoform0075049;Isoform0076778;Isoform0099266
GO:0004368	glycerol-3-phosphate dehydrogenase activity	4	18	6.96E-01	1.00E+00	Isoform0072783;Isoform0095195;Isoform0102460;Isoform0125519
GO:0016901	oxidoreductase activity, acting on the CH-OH group of donors, quinone or similar compound as acceptor	4	18	6.96E-01	1.00E+00	Isoform0072783;Isoform0095195;Isoform0102460;Isoform0125519
GO:0016820	hydrolase activity, acting on acid anhydrides, catalyzing transmembrane movement of substances	104	432	6.97E-01	1.00E+00	Isoform0002848;Isoform0006916;Isoform0008312;Isoform0009367;Isoform0010507;Isoform0010796;Isoform0016278;Isoform0018110;Isoform0020067;Isoform0027821;Isoform0031562;Isoform0036514;Isoform0040047;Isoform0040816;Isoform0042715;Isoform0046034;Isoform0048230;Isoform0050736;Isoform0052614;Isoform0052732;Isoform0054038;Isoform0056570;Isoform0057139;Isoform0057709;Isoform0059374;Isoform0059814;Isoform00…
GO:0042626	ATPase activity, coupled to transmembrane movement of substances	104	432	6.97E-01	1.00E+00	Isoform0002848;Isoform0006916;Isoform0008312;Isoform0009367;Isoform0010507;Isoform0010796;Isoform0016278;Isoform0018110;Isoform0020067;Isoform0027821;Isoform0031562;Isoform0036514;Isoform0040047;Isoform0040816;Isoform0042715;Isoform0046034;Isoform0048230;Isoform0050736;Isoform0052614;Isoform0052732;Isoform0054038;Isoform0056570;Isoform0057139;Isoform0057709;Isoform0059374;Isoform0059814;Isoform00…
GO:0043492	ATPase activity, coupled to movement of substances	104	432	6.97E-01	1.00E+00	Isoform0002848;Isoform0006916;Isoform0008312;Isoform0009367;Isoform0010507;Isoform0010796;Isoform0016278;Isoform0018110;Isoform0020067;Isoform0027821;Isoform0031562;Isoform0036514;Isoform0040047;Isoform0040816;Isoform0042715;Isoform0046034;Isoform0048230;Isoform0050736;Isoform0052614;Isoform0052732;Isoform0054038;Isoform0056570;Isoform0057139;Isoform0057709;Isoform0059374;Isoform0059814;Isoform00…
GO:0004567	beta-mannosidase activity	2	9	7.01E-01	1.00E+00	Isoform0012080;Isoform0012182
GO:0004673	protein histidine kinase activity	2	9	7.01E-01	1.00E+00	Isoform0085812;Isoform0097221
GO:0008175	tRNA methyltransferase activity	2	9	7.01E-01	1.00E+00	Isoform0045740;Isoform0128429
GO:0016423	tRNA (guanine) methyltransferase activity	2	9	7.01E-01	1.00E+00	Isoform0045740;Isoform0128429
GO:0016775	phosphotransferase activity, nitrogenous group as acceptor	2	9	7.01E-01	1.00E+00	Isoform0085812;Isoform0097221
GO:0070568	guanylyltransferase activity	2	9	7.01E-01	1.00E+00	Isoform0101366;Isoform0103531
GO:0004564	beta-fructofuranosidase activity	6	27	7.03E-01	1.00E+00	Isoform0008158;Isoform0029422;Isoform0032244;Isoform0041357;Isoform0046747;Isoform0072666
GO:0008514	organic anion transmembrane transporter activity	21	91	7.05E-01	1.00E+00	Isoform0007062;Isoform0010082;Isoform0015299;Isoform0017550;Isoform0017603;Isoform0018370;Isoform0018666;Isoform0025032;Isoform0027948;Isoform0030331;Isoform0046399;Isoform0048567;Isoform0049434;Isoform0057443;Isoform0063090;Isoform0075404;Isoform0086068;Isoform0101411;Isoform0115202;Isoform0117286;Isoform0123413
GO:0030246	carbohydrate binding	16	70	7.07E-01	1.00E+00	Isoform0002603;Isoform0007753;Isoform0008908;Isoform0018264;Isoform0036428;Isoform0038552;Isoform0045846;Isoform0051722;Isoform0052594;Isoform0065716;Isoform0074659;Isoform0084451;Isoform0089246;Isoform0097684;Isoform0117612;Isoform0126976
GO:0008641	small protein activating enzyme activity	5	23	7.18E-01	1.00E+00	Isoform0038103;Isoform0041028;Isoform0054654;Isoform0069264;Isoform0099520
GO:0008135	translation factor activity, RNA binding	77	324	7.22E-01	1.00E+00	Isoform0004513;Isoform0007255;Isoform0012209;Isoform0017374;Isoform0019358;Isoform0022504;Isoform0023281;Isoform0023697;Isoform0023883;Isoform0024810;Isoform0029228;Isoform0030148;Isoform0030392;Isoform0030638;Isoform0031055;Isoform0032200;Isoform0032303;Isoform0032453;Isoform0039436;Isoform0042282;Isoform0043709;Isoform0045642;Isoform0045661;Isoform0045730;Isoform0047110;Isoform0049041;Isoform00…
GO:0090599	alpha-glucosidase activity	4	19	7.38E-01	1.00E+00	Isoform0027197;Isoform0039036;Isoform0050610;Isoform0069697
GO:0016614	oxidoreductase activity, acting on CH-OH group of donors	140	584	7.40E-01	1.00E+00	Isoform0003572;Isoform0005925;Isoform0006926;Isoform0007410;Isoform0007764;Isoform0008419;Isoform0008673;Isoform0009606;Isoform0009633;Isoform0009724;Isoform0010440;Isoform0011175;Isoform0011338;Isoform0011462;Isoform0011605;Isoform0011888;Isoform0012008;Isoform0012334;Isoform0014146;Isoform0014194;Isoform0014402;Isoform0015291;Isoform0015521;Isoform0016069;Isoform0016908;Isoform0018709;Isoform00…
GO:0016798	hydrolase activity, acting on glycosyl bonds	174	723	7.42E-01	1.00E+00	Isoform0002712;Isoform0003735;Isoform0008012;Isoform0008158;Isoform0008514;Isoform0011534;Isoform0011543;Isoform0011578;Isoform0011910;Isoform0012080;Isoform0012182;Isoform0013007;Isoform0013531;Isoform0016729;Isoform0017516;Isoform0017820;Isoform0018780;Isoform0018795;Isoform0019626;Isoform0020099;Isoform0021135;Isoform0024510;Isoform0024565;Isoform0024999;Isoform0025530;Isoform0025878;Isoform00…
GO:0005253	anion channel activity	7	33	7.55E-01	1.00E+00	Isoform0015790;Isoform0039441;Isoform0041452;Isoform0052625;Isoform0060009;Isoform0075049;Isoform0076778
GO:0015662	ATPase activity, coupled to transmembrane movement of ions, phosphorylative mechanism	12	55	7.56E-01	1.00E+00	Isoform0016278;Isoform0018110;Isoform0027821;Isoform0040816;Isoform0042715;Isoform0052614;Isoform0068047;Isoform0070189;Isoform0081329;Isoform0115317;Isoform0121511;Isoform0122392
GO:0003916	DNA topoisomerase activity	2	10	7.57E-01	1.00E+00	Isoform0041229;Isoform0084889
GO:0016623	oxidoreductase activity, acting on the aldehyde or oxo group of donors, oxygen as acceptor	2	10	7.57E-01	1.00E+00	Isoform0005576;Isoform0013428
GO:0016783	sulfurtransferase activity	2	10	7.57E-01	1.00E+00	Isoform0010461;Isoform0112541
GO:0047623	adenosine-phosphate deaminase activity	2	10	7.57E-01	1.00E+00	Isoform0065630;Isoform0123945
GO:0004084	branched-chain-amino-acid transaminase activity	1	5	7.63E-01	1.00E+00	Isoform0086508
GO:0015929	hexosaminidase activity	3	15	7.65E-01	1.00E+00	Isoform0027214;Isoform0067340;Isoform0084709
GO:0016811	hydrolase activity, acting on carbon-nitrogen (but not peptide) bonds, in linear amides	8	38	7.71E-01	1.00E+00	Isoform0009433;Isoform0042546;Isoform0057798;Isoform0063153;Isoform0072357;Isoform0081356;Isoform0087673;Isoform0095464
GO:0043168	anion binding	109	462	7.80E-01	1.00E+00	Isoform0000829;Isoform0003460;Isoform0004542;Isoform0005832;Isoform0008419;Isoform0009689;Isoform0009724;Isoform0009757;Isoform0010461;Isoform0011338;Isoform0012598;Isoform0013544;Isoform0014120;Isoform0014333;Isoform0014573;Isoform0016186;Isoform0017170;Isoform0017319;Isoform0018787;Isoform0019326;Isoform0019752;Isoform0019803;Isoform0020013;Isoform0020981;Isoform0022698;Isoform0022780;Isoform00…
GO:0004611	phosphoenolpyruvate carboxykinase activity	11	52	7.87E-01	1.00E+00	Isoform0043457;Isoform0044283;Isoform0051274;Isoform0057249;Isoform0059647;Isoform0077834;Isoform0079667;Isoform0079943;Isoform0080892;Isoform0120918;Isoform0124395
GO:0050664	oxidoreductase activity, acting on NAD(P)H, oxygen as acceptor	5	25	7.88E-01	1.00E+00	Isoform0022707;Isoform0031472;Isoform0054236;Isoform0058644;Isoform0069881
GO:0004702	receptor signaling protein serine/threonine kinase activity	34	151	7.90E-01	1.00E+00	Isoform0013272;Isoform0019104;Isoform0023867;Isoform0024729;Isoform0032606;Isoform0041212;Isoform0042933;Isoform0043470;Isoform0047457;Isoform0062406;Isoform0065434;Isoform0070586;Isoform0071943;Isoform0073160;Isoform0073258;Isoform0089011;Isoform0093338;Isoform0094984;Isoform0096015;Isoform0097545;Isoform0098617;Isoform0099534;Isoform0100358;Isoform0101326;Isoform0103117;Isoform0115438;Isoform01…
GO:0005057	receptor signaling protein activity	34	151	7.90E-01	1.00E+00	Isoform0013272;Isoform0019104;Isoform0023867;Isoform0024729;Isoform0032606;Isoform0041212;Isoform0042933;Isoform0043470;Isoform0047457;Isoform0062406;Isoform0065434;Isoform0070586;Isoform0071943;Isoform0073160;Isoform0073258;Isoform0089011;Isoform0093338;Isoform0094984;Isoform0096015;Isoform0097545;Isoform0098617;Isoform0099534;Isoform0100358;Isoform0101326;Isoform0103117;Isoform0115438;Isoform01…
GO:0051213	dioxygenase activity	10	48	7.97E-01	1.00E+00	Isoform0009133;Isoform0012398;Isoform0016366;Isoform0019085;Isoform0020438;Isoform0046591;Isoform0081142;Isoform0113741;Isoform0113953;Isoform0116326
GO:0005254	chloride channel activity	6	30	7.99E-01	1.00E+00	Isoform0015790;Isoform0041452;Isoform0052625;Isoform0060009;Isoform0075049;Isoform0076778
GO:0016273	arginine N-methyltransferase activity	2	11	8.04E-01	1.00E+00	Isoform0088329;Isoform0103071
GO:0016274	protein-arginine N-methyltransferase activity	2	11	8.04E-01	1.00E+00	Isoform0088329;Isoform0103071
GO:0046992	oxidoreductase activity, acting on X-H and Y-H to form an X-Y bond	2	11	8.04E-01	1.00E+00	Isoform0010440;Isoform0117640
GO:0046993	oxidoreductase activity, acting on X-H and Y-H to form an X-Y bond, with oxygen as acceptor	2	11	8.04E-01	1.00E+00	Isoform0010440;Isoform0117640
GO:0008172	S-methyltransferase activity	5	26	8.17E-01	1.00E+00	Isoform0020943;Isoform0024115;Isoform0056620;Isoform0071515;Isoform0112629
GO:0003909	DNA ligase activity	1	6	8.23E-01	1.00E+00	Isoform0128519
GO:0004712	protein serine/threonine/tyrosine kinase activity	1	6	8.23E-01	1.00E+00	Isoform0082351
GO:0004738	pyruvate dehydrogenase activity	1	6	8.23E-01	1.00E+00	Isoform0015378
GO:0042887	amide transmembrane transporter activity	1	6	8.23E-01	1.00E+00	Isoform0112112
GO:0015923	mannosidase activity	15	72	8.31E-01	1.00E+00	Isoform0002712;Isoform0011578;Isoform0012080;Isoform0012182;Isoform0047328;Isoform0065987;Isoform0074427;Isoform0075533;Isoform0077934;Isoform0079981;Isoform0081428;Isoform0082279;Isoform0108603;Isoform0124338;Isoform0128452
GO:0008173	RNA methyltransferase activity	3	17	8.37E-01	1.00E+00	Isoform0045740;Isoform0087741;Isoform0128429
GO:0000295	adenine nucleotide transmembrane transporter activity	2	12	8.42E-01	1.00E+00	Isoform0017550;Isoform0068879
GO:0016882	cyclo-ligase activity	2	12	8.42E-01	1.00E+00	Isoform0021699;Isoform0024328
GO:0051748	UTP-monosaccharide-1-phosphate uridylyltransferase activity	2	12	8.42E-01	1.00E+00	Isoform0041430;Isoform0050523
GO:0003676	nucleic acid binding	409	1703	8.49E-01	1.00E+00	Isoform0000290;Isoform0000378;Isoform0000512;Isoform0000594;Isoform0000640;Isoform0000717;Isoform0000934;Isoform0001056;Isoform0001167;Isoform0001291;Isoform0001381;Isoform0001846;Isoform0002118;Isoform0002383;Isoform0002495;Isoform0003153;Isoform0003522;Isoform0003553;Isoform0003645;Isoform0003659;Isoform0003743;Isoform0003810;Isoform0003887;Isoform0004043;Isoform0004066;Isoform0004069;Isoform00…
GO:0004721	phosphoprotein phosphatase activity	36	165	8.53E-01	1.00E+00	Isoform0008511;Isoform0011003;Isoform0011859;Isoform0012147;Isoform0014698;Isoform0016842;Isoform0017131;Isoform0017606;Isoform0018264;Isoform0018319;Isoform0021438;Isoform0021794;Isoform0022298;Isoform0022457;Isoform0023700;Isoform0024902;Isoform0026146;Isoform0037985;Isoform0038702;Isoform0045212;Isoform0047042;Isoform0051381;Isoform0052587;Isoform0065831;Isoform0069510;Isoform0071239;Isoform00…
GO:0005102	receptor binding	4	23	8.64E-01	1.00E+00	Isoform0042680;Isoform0093707;Isoform0110795;Isoform0125860
GO:0016814	hydrolase activity, acting on carbon-nitrogen (but not peptide) bonds, in cyclic amidines	4	23	8.64E-01	1.00E+00	Isoform0001740;Isoform0065630;Isoform0098025;Isoform0123945
GO:0004457	lactate dehydrogenase activity	1	7	8.67E-01	1.00E+00	Isoform0016908
GO:0005337	nucleoside transmembrane transporter activity	1	7	8.67E-01	1.00E+00	Isoform0017550
GO:0005346	purine ribonucleotide transmembrane transporter activity	1	7	8.67E-01	1.00E+00	Isoform0017550
GO:0005347	ATP transmembrane transporter activity	1	7	8.67E-01	1.00E+00	Isoform0017550
GO:0015211	purine nucleoside transmembrane transporter activity	1	7	8.67E-01	1.00E+00	Isoform0017550
GO:0016869	intramolecular transferase activity, transferring amino groups	1	7	8.67E-01	1.00E+00	Isoform0077680
GO:1901505	carbohydrate derivative transporter activity	1	7	8.67E-01	1.00E+00	Isoform0017550
GO:1901981	phosphatidylinositol phosphate binding	1	7	8.67E-01	1.00E+00	Isoform0058433
GO:0045181	glutamate synthase activity, NAD(P)H as acceptor	7	38	8.73E-01	1.00E+00	Isoform0107126;Isoform0108887;Isoform0109960;Isoform0110394;Isoform0110798;Isoform0110817;Isoform0110931
GO:0043566	structure-specific DNA binding	2	13	8.74E-01	1.00E+00	Isoform0038057;Isoform0111381
GO:0070569	uridylyltransferase activity	2	13	8.74E-01	1.00E+00	Isoform0041430;Isoform0050523
GO:0042625	ATPase coupled ion transmembrane transporter activity	64	288	8.81E-01	1.00E+00	Isoform0002848;Isoform0006916;Isoform0009367;Isoform0010507;Isoform0010796;Isoform0016278;Isoform0018110;Isoform0020067;Isoform0027821;Isoform0040047;Isoform0040816;Isoform0042715;Isoform0050736;Isoform0052614;Isoform0052732;Isoform0054038;Isoform0056570;Isoform0059374;Isoform0059814;Isoform0063058;Isoform0066556;Isoform0066647;Isoform0068047;Isoform0068354;Isoform0068582;Isoform0068758;Isoform00…
GO:0090595	acetyl-CoA:L-lysine N6-acetyltransferase	3	19	8.89E-01	1.00E+00	Isoform0053485;Isoform0073624;Isoform0115887
GO:0004553	hydrolase activity, hydrolyzing O-glycosyl compounds	131	573	8.98E-01	1.00E+00	Isoform0002712;Isoform0003735;Isoform0008158;Isoform0008514;Isoform0011534;Isoform0011543;Isoform0011578;Isoform0011910;Isoform0012080;Isoform0012182;Isoform0013007;Isoform0013531;Isoform0016729;Isoform0017516;Isoform0017820;Isoform0018780;Isoform0018795;Isoform0021135;Isoform0024999;Isoform0026542;Isoform0027197;Isoform0027214;Isoform0027220;Isoform0028527;Isoform0029422;Isoform0030061;Isoform00…
GO:0016668	oxidoreductase activity, acting on a sulfur group of donors, NAD(P) as acceptor	2	14	9.00E-01	1.00E+00	Isoform0023316;Isoform0054292
GO:0016886	ligase activity, forming phosphoric ester bonds	1	8	9.00E-01	1.00E+00	Isoform0128519
GO:0044389	ubiquitin-like protein ligase binding	6	35	9.03E-01	1.00E+00	Isoform0029565;Isoform0046353;Isoform0062426;Isoform0063561;Isoform0080797;Isoform0123007
GO:0043682	copper-transporting ATPase activity	7	40	9.05E-01	1.00E+00	Isoform0016278;Isoform0018110;Isoform0027821;Isoform0040816;Isoform0115317;Isoform0121511;Isoform0122392
GO:0038023	signaling receptor activity	30	145	9.07E-01	1.00E+00	Isoform0002465;Isoform0013201;Isoform0041316;Isoform0045668;Isoform0059891;Isoform0063815;Isoform0068304;Isoform0070680;Isoform0073094;Isoform0073908;Isoform0079337;Isoform0079776;Isoform0085812;Isoform0091167;Isoform0093050;Isoform0094230;Isoform0094614;Isoform0094673;Isoform0095492;Isoform0095945;Isoform0096421;Isoform0097221;Isoform0098850;Isoform0100487;Isoform0101834;Isoform0103133;Isoform01…
GO:0016407	acetyltransferase activity	8	45	9.07E-01	1.00E+00	Isoform0006883;Isoform0017214;Isoform0053485;Isoform0055948;Isoform0073624;Isoform0087152;Isoform0115887;Isoform0118769
GO:0003954	NADH dehydrogenase activity	18	92	9.12E-01	1.00E+00	Isoform0002092;Isoform0003293;Isoform0014671;Isoform0042795;Isoform0046184;Isoform0046443;Isoform0056989;Isoform0075175;Isoform0076669;Isoform0081317;Isoform0085060;Isoform0095518;Isoform0098410;Isoform0123599;Isoform0123790;Isoform0124062;Isoform0125161;Isoform0126383
GO:0046873	metal ion transmembrane transporter activity	54	251	9.16E-01	1.00E+00	Isoform0008479;Isoform0016278;Isoform0018110;Isoform0021240;Isoform0026631;Isoform0027821;Isoform0028093;Isoform0028206;Isoform0028992;Isoform0029338;Isoform0029600;Isoform0030974;Isoform0038028;Isoform0040816;Isoform0044618;Isoform0045757;Isoform0045909;Isoform0046051;Isoform0046466;Isoform0050164;Isoform0052485;Isoform0052518;Isoform0055427;Isoform0058949;Isoform0065947;Isoform0066168;Isoform00…
GO:0005375	copper ion transmembrane transporter activity	7	41	9.18E-01	1.00E+00	Isoform0016278;Isoform0018110;Isoform0027821;Isoform0040816;Isoform0115317;Isoform0121511;Isoform0122392
GO:0008233	peptidase activity	173	754	9.18E-01	1.00E+00	Isoform0004858;Isoform0007678;Isoform0007831;Isoform0009866;Isoform0011287;Isoform0012687;Isoform0012762;Isoform0012984;Isoform0013633;Isoform0014230;Isoform0014449;Isoform0014912;Isoform0015150;Isoform0017189;Isoform0017226;Isoform0018653;Isoform0018740;Isoform0018817;Isoform0019600;Isoform0019840;Isoform0019851;Isoform0021347;Isoform0021665;Isoform0022606;Isoform0022739;Isoform0022746;Isoform00…
GO:0019829	cation-transporting ATPase activity	59	273	9.19E-01	1.00E+00	Isoform0002848;Isoform0006916;Isoform0009367;Isoform0010507;Isoform0010796;Isoform0016278;Isoform0018110;Isoform0020067;Isoform0027821;Isoform0040047;Isoform0040816;Isoform0050736;Isoform0052732;Isoform0054038;Isoform0056570;Isoform0059374;Isoform0059814;Isoform0063058;Isoform0066556;Isoform0066647;Isoform0068354;Isoform0068582;Isoform0068758;Isoform0070834;Isoform0070917;Isoform0072324;Isoform00…
GO:0016841	ammonia-lyase activity	2	15	9.20E-01	1.00E+00	Isoform0031270;Isoform0119877
GO:0043021	ribonucleoprotein complex binding	2	15	9.20E-01	1.00E+00	Isoform0024810;Isoform0073933
GO:0001409	guanine nucleotide transmembrane transporter activity	4	26	9.21E-01	1.00E+00	Isoform0030466;Isoform0052778;Isoform0082643;Isoform0102981
GO:0005365	myo-inositol transmembrane transporter activity	1	9	9.25E-01	1.00E+00	Isoform0092843
GO:0008409	5'-3' exonuclease activity	1	9	9.25E-01	1.00E+00	Isoform0097982
GO:0015166	polyol transmembrane transporter activity	1	9	9.25E-01	1.00E+00	Isoform0092843
GO:0015665	alcohol transmembrane transporter activity	1	9	9.25E-01	1.00E+00	Isoform0092843
GO:1901618	organic hydroxy compound transmembrane transporter activity	1	9	9.25E-01	1.00E+00	Isoform0092843
GO:0016840	carbon-nitrogen lyase activity	8	47	9.30E-01	1.00E+00	Isoform0031270;Isoform0037234;Isoform0044966;Isoform0047098;Isoform0049900;Isoform0114266;Isoform0119877;Isoform0119880
GO:0046915	transition metal ion transmembrane transporter activity	8	47	9.30E-01	1.00E+00	Isoform0016278;Isoform0018110;Isoform0021240;Isoform0027821;Isoform0040816;Isoform0115317;Isoform0121511;Isoform0122392
GO:0016741	transferase activity, transferring one-carbon groups	122	544	9.31E-01	1.00E+00	Isoform0004396;Isoform0009689;Isoform0010630;Isoform0011273;Isoform0012268;Isoform0012357;Isoform0013086;Isoform0013923;Isoform0014043;Isoform0014333;Isoform0015903;Isoform0016588;Isoform0020558;Isoform0020943;Isoform0024115;Isoform0026108;Isoform0026389;Isoform0026998;Isoform0028126;Isoform0028999;Isoform0029526;Isoform0029955;Isoform0030077;Isoform0030724;Isoform0030951;Isoform0036770;Isoform00…
GO:0035250	UDP-galactosyltransferase activity	5	32	9.31E-01	1.00E+00	Isoform0002350;Isoform0014012;Isoform0113564;Isoform0117128;Isoform0129327
GO:0015075	ion transmembrane transporter activity	265	1142	9.33E-01	1.00E+00	Isoform0000022;Isoform0001728;Isoform0002802;Isoform0002848;Isoform0004410;Isoform0005581;Isoform0006916;Isoform0007062;Isoform0007092;Isoform0008460;Isoform0008479;Isoform0008836;Isoform0009367;Isoform0010082;Isoform0010507;Isoform0010796;Isoform0011184;Isoform0014345;Isoform0015024;Isoform0015239;Isoform0015299;Isoform0015790;Isoform0016278;Isoform0016814;Isoform0016875;Isoform0017521;Isoform00…
GO:0016782	transferase activity, transferring sulfur-containing groups	2	16	9.37E-01	1.00E+00	Isoform0010461;Isoform0112541
GO:0052590	sn-glycerol-3-phosphate:ubiquinone oxidoreductase activity	2	16	9.37E-01	1.00E+00	Isoform0072783;Isoform0125519
GO:0016866	intramolecular transferase activity	19	100	9.38E-01	1.00E+00	Isoform0012392;Isoform0028235;Isoform0028482;Isoform0040875;Isoform0049243;Isoform0060414;Isoform0062970;Isoform0077680;Isoform0085784;Isoform0087479;Isoform0090511;Isoform0092777;Isoform0095612;Isoform0102779;Isoform0108241;Isoform0116268;Isoform0117832;Isoform0120564;Isoform0121742
GO:0016639	oxidoreductase activity, acting on the CH-NH2 group of donors, NAD or NADP as acceptor	7	43	9.40E-01	1.00E+00	Isoform0107126;Isoform0108887;Isoform0109960;Isoform0110394;Isoform0110798;Isoform0110817;Isoform0110931
GO:0019207	kinase regulator activity	3	22	9.40E-01	1.00E+00	Isoform0006160;Isoform0048476;Isoform0078182
GO:0015216	purine nucleotide transmembrane transporter activity	6	38	9.40E-01	1.00E+00	Isoform0017550;Isoform0030466;Isoform0052778;Isoform0068879;Isoform0082643;Isoform0102981
GO:0008170	N-methyltransferase activity	10	58	9.41E-01	1.00E+00	Isoform0043851;Isoform0056129;Isoform0066006;Isoform0067451;Isoform0072628;Isoform0075854;Isoform0078771;Isoform0085186;Isoform0088329;Isoform0103071
GO:0008080	N-acetyltransferase activity	5	33	9.42E-01	1.00E+00	Isoform0053485;Isoform0055948;Isoform0073624;Isoform0115887;Isoform0118769
GO:0016765	transferase activity, transferring alkyl or aryl (other than methyl) groups	11	63	9.43E-01	1.00E+00	Isoform0019752;Isoform0021021;Isoform0025731;Isoform0027447;Isoform0032204;Isoform0038437;Isoform0062365;Isoform0078501;Isoform0116862;Isoform0120379;Isoform0126915
GO:0008168	methyltransferase activity	52	248	9.43E-01	1.00E+00	Isoform0004396;Isoform0010630;Isoform0012268;Isoform0012357;Isoform0013086;Isoform0013923;Isoform0014043;Isoform0015903;Isoform0020558;Isoform0020943;Isoform0024115;Isoform0026108;Isoform0026389;Isoform0039587;Isoform0043619;Isoform0043851;Isoform0044428;Isoform0045740;Isoform0047309;Isoform0050952;Isoform0056129;Isoform0056620;Isoform0058041;Isoform0061270;Isoform0066006;Isoform0066941;Isoform00…
GO:0005230	extracellular ligand-gated ion channel activity	1	10	9.44E-01	1.00E+00	Isoform0091489
GO:0008320	protein transmembrane transporter activity	1	10	9.44E-01	1.00E+00	Isoform0036880
GO:0008565	protein transporter activity	1	10	9.44E-01	1.00E+00	Isoform0036880
GO:0022884	macromolecule transmembrane transporter activity	1	10	9.44E-01	1.00E+00	Isoform0036880
GO:0042083	5,10-methylenetetrahydrofolate-dependent methyltransferase activity	1	10	9.44E-01	1.00E+00	Isoform0013086
GO:0051184	cofactor transporter activity	1	10	9.44E-01	1.00E+00	Isoform0115020
GO:0008422	beta-glucosidase activity	4	28	9.45E-01	1.00E+00	Isoform0011534;Isoform0011910;Isoform0021135;Isoform0079033
GO:0016747	transferase activity, transferring acyl groups other than amino-acyl groups	36	179	9.49E-01	1.00E+00	Isoform0006883;Isoform0007174;Isoform0013626;Isoform0013664;Isoform0014300;Isoform0016598;Isoform0017214;Isoform0017756;Isoform0019188;Isoform0023351;Isoform0024607;Isoform0030806;Isoform0053485;Isoform0054180;Isoform0055948;Isoform0057416;Isoform0073624;Isoform0077347;Isoform0078191;Isoform0080906;Isoform0082033;Isoform0087152;Isoform0090382;Isoform0093247;Isoform0097854;Isoform0099648;Isoform01…
GO:0004312	fatty acid synthase activity	2	17	9.50E-01	1.00E+00	Isoform0097854;Isoform0099648
GO:0016878	acid-thiol ligase activity	3	23	9.51E-01	1.00E+00	Isoform0015739;Isoform0017837;Isoform0068550
GO:0052592	oxidoreductase activity, acting on CH or CH2 groups, with an iron-sulfur protein as acceptor	3	23	9.51E-01	1.00E+00	Isoform0049548;Isoform0052897;Isoform0113713
GO:0044877	macromolecular complex binding	14	79	9.53E-01	1.00E+00	Isoform0013174;Isoform0024810;Isoform0031257;Isoform0047342;Isoform0050261;Isoform0055447;Isoform0068092;Isoform0073312;Isoform0073933;Isoform0076056;Isoform0079401;Isoform0087645;Isoform0091637;Isoform0102137
GO:0004713	protein tyrosine kinase activity	21	112	9.54E-01	1.00E+00	Isoform0014046;Isoform0037264;Isoform0040027;Isoform0042273;Isoform0050321;Isoform0055726;Isoform0056480;Isoform0066466;Isoform0069287;Isoform0072119;Isoform0074516;Isoform0077164;Isoform0078883;Isoform0081836;Isoform0084218;Isoform0093759;Isoform0095865;Isoform0096864;Isoform0107346;Isoform0125738;Isoform0128116
GO:0050136	NADH dehydrogenase (quinone) activity	16	89	9.56E-01	1.00E+00	Isoform0002092;Isoform0003293;Isoform0014671;Isoform0042795;Isoform0046184;Isoform0046443;Isoform0056989;Isoform0075175;Isoform0076669;Isoform0081317;Isoform0085060;Isoform0095518;Isoform0098410;Isoform0124062;Isoform0125161;Isoform0126383
GO:0005262	calcium channel activity	7	45	9.56E-01	1.00E+00	Isoform0008479;Isoform0050164;Isoform0066554;Isoform0070943;Isoform0082376;Isoform0126257;Isoform0129660
GO:0016778	diphosphotransferase activity	1	11	9.58E-01	1.00E+00	Isoform0020016
GO:0015077	monovalent inorganic cation transmembrane transporter activity	77	362	9.60E-01	1.00E+00	Isoform0000022;Isoform0002802;Isoform0002848;Isoform0004410;Isoform0005581;Isoform0006916;Isoform0015239;Isoform0016814;Isoform0020067;Isoform0023549;Isoform0025145;Isoform0025884;Isoform0026631;Isoform0027836;Isoform0028093;Isoform0028206;Isoform0028992;Isoform0029600;Isoform0030974;Isoform0031075;Isoform0038028;Isoform0044618;Isoform0045757;Isoform0045909;Isoform0046466;Isoform0048876;Isoform00…
GO:0043169	cation binding	1232	5115	9.61E-01	1.00E+00	Isoform0000012;Isoform0000152;Isoform0000244;Isoform0000248;Isoform0000258;Isoform0000755;Isoform0000924;Isoform0000950;Isoform0001189;Isoform0001283;Isoform0001435;Isoform0001437;Isoform0001708;Isoform0001740;Isoform0001803;Isoform0002192;Isoform0002239;Isoform0002295;Isoform0002362;Isoform0002705;Isoform0002712;Isoform0003217;Isoform0003339;Isoform0003533;Isoform0003583;Isoform0003657;Isoform00…
GO:0019887	protein kinase regulator activity	2	18	9.61E-01	1.00E+00	Isoform0006160;Isoform0078182
GO:0042578	phosphoric ester hydrolase activity	117	535	9.62E-01	1.00E+00	Isoform0004375;Isoform0006900;Isoform0007356;Isoform0007645;Isoform0008511;Isoform0009621;Isoform0011003;Isoform0011859;Isoform0012147;Isoform0012616;Isoform0012985;Isoform0014698;Isoform0015057;Isoform0016444;Isoform0016842;Isoform0017131;Isoform0017156;Isoform0017606;Isoform0018264;Isoform0018319;Isoform0020172;Isoform0021438;Isoform0021794;Isoform0022298;Isoform0022378;Isoform0022457;Isoform00…
GO:0016791	phosphatase activity	82	386	9.65E-01	1.00E+00	Isoform0004375;Isoform0006900;Isoform0007356;Isoform0008511;Isoform0011003;Isoform0011859;Isoform0012147;Isoform0012985;Isoform0014698;Isoform0015057;Isoform0016842;Isoform0017131;Isoform0017606;Isoform0018264;Isoform0018319;Isoform0021438;Isoform0021794;Isoform0022298;Isoform0022378;Isoform0022457;Isoform0023700;Isoform0024902;Isoform0026146;Isoform0032993;Isoform0036428;Isoform0037985;Isoform00…
GO:0043167	ion binding	1385	5743	9.66E-01	1.00E+00	Isoform0000012;Isoform0000152;Isoform0000244;Isoform0000248;Isoform0000258;Isoform0000755;Isoform0000829;Isoform0000924;Isoform0000950;Isoform0001189;Isoform0001283;Isoform0001435;Isoform0001437;Isoform0001708;Isoform0001740;Isoform0001803;Isoform0002192;Isoform0002239;Isoform0002295;Isoform0002362;Isoform0002705;Isoform0002712;Isoform0003217;Isoform0003339;Isoform0003460;Isoform0003533;Isoform00…
GO:0005451	monovalent cation:proton antiporter activity	3	25	9.68E-01	1.00E+00	Isoform0052485;Isoform0076604;Isoform0077405
GO:0016863	intramolecular oxidoreductase activity, transposing C=C bonds	3	25	9.68E-01	1.00E+00	Isoform0055651;Isoform0064171;Isoform0121460
GO:0015085	calcium ion transmembrane transporter activity	7	47	9.68E-01	1.00E+00	Isoform0008479;Isoform0050164;Isoform0066554;Isoform0070943;Isoform0082376;Isoform0126257;Isoform0129660
GO:0072509	divalent inorganic cation transmembrane transporter activity	7	47	9.68E-01	1.00E+00	Isoform0008479;Isoform0050164;Isoform0066554;Isoform0070943;Isoform0082376;Isoform0126257;Isoform0129660
GO:0000149	SNARE binding	1	12	9.69E-01	1.00E+00	Isoform0116630
GO:0019902	phosphatase binding	1	12	9.69E-01	1.00E+00	Isoform0011184
GO:0060229	lipase activator activity	1	12	9.69E-01	1.00E+00	Isoform0108937
GO:0016410	N-acyltransferase activity	5	37	9.72E-01	1.00E+00	Isoform0053485;Isoform0055948;Isoform0073624;Isoform0115887;Isoform0118769
GO:0015605	organophosphate ester transmembrane transporter activity	8	53	9.72E-01	1.00E+00	Isoform0010082;Isoform0017550;Isoform0030466;Isoform0052778;Isoform0057443;Isoform0068879;Isoform0082643;Isoform0102981
GO:1901677	phosphate transmembrane transporter activity	8	53	9.72E-01	1.00E+00	Isoform0010082;Isoform0017550;Isoform0030466;Isoform0052778;Isoform0057443;Isoform0068879;Isoform0082643;Isoform0102981
GO:0017016	Ras GTPase binding	17	98	9.74E-01	1.00E+00	Isoform0042975;Isoform0046021;Isoform0048026;Isoform0049481;Isoform0050137;Isoform0054734;Isoform0055959;Isoform0055990;Isoform0056241;Isoform0072647;Isoform0075430;Isoform0089098;Isoform0091334;Isoform0091929;Isoform0122646;Isoform0124746;Isoform0125448
GO:0031267	small GTPase binding	17	98	9.74E-01	1.00E+00	Isoform0042975;Isoform0046021;Isoform0048026;Isoform0049481;Isoform0050137;Isoform0054734;Isoform0055959;Isoform0055990;Isoform0056241;Isoform0072647;Isoform0075430;Isoform0089098;Isoform0091334;Isoform0091929;Isoform0122646;Isoform0124746;Isoform0125448
GO:0051020	GTPase binding	17	98	9.74E-01	1.00E+00	Isoform0042975;Isoform0046021;Isoform0048026;Isoform0049481;Isoform0050137;Isoform0054734;Isoform0055959;Isoform0055990;Isoform0056241;Isoform0072647;Isoform0075430;Isoform0089098;Isoform0091334;Isoform0091929;Isoform0122646;Isoform0124746;Isoform0125448
GO:0016409	palmitoyltransferase activity	3	26	9.74E-01	1.00E+00	Isoform0054180;Isoform0093247;Isoform0119018
GO:0019899	enzyme binding	45	228	9.76E-01	1.00E+00	Isoform0003321;Isoform0011184;Isoform0020116;Isoform0029565;Isoform0042975;Isoform0046021;Isoform0046353;Isoform0048026;Isoform0049481;Isoform0050137;Isoform0054734;Isoform0055959;Isoform0055990;Isoform0056241;Isoform0059565;Isoform0062426;Isoform0063561;Isoform0065630;Isoform0071950;Isoform0072647;Isoform0075430;Isoform0080700;Isoform0080797;Isoform0081754;Isoform0082015;Isoform0085675;Isoform00…
GO:0004871	signal transducer activity	70	339	9.76E-01	1.00E+00	Isoform0002465;Isoform0013201;Isoform0013272;Isoform0019104;Isoform0023867;Isoform0024729;Isoform0032606;Isoform0041212;Isoform0041316;Isoform0042933;Isoform0043470;Isoform0045668;Isoform0047457;Isoform0059891;Isoform0061285;Isoform0062406;Isoform0063815;Isoform0065434;Isoform0068304;Isoform0070586;Isoform0070680;Isoform0071943;Isoform0073094;Isoform0073160;Isoform0073258;Isoform0073908;Isoform00…
GO:0016655	oxidoreductase activity, acting on NAD(P)H, quinone or similar compound as acceptor	16	94	9.76E-01	1.00E+00	Isoform0002092;Isoform0003293;Isoform0014671;Isoform0042795;Isoform0046184;Isoform0046443;Isoform0056989;Isoform0075175;Isoform0076669;Isoform0081317;Isoform0085060;Isoform0095518;Isoform0098410;Isoform0124062;Isoform0125161;Isoform0126383
GO:0004659	prenyltransferase activity	1	13	9.76E-01	1.00E+00	Isoform0038437
GO:0005310	dicarboxylic acid transmembrane transporter activity	1	13	9.76E-01	1.00E+00	Isoform0117286
GO:0008252	nucleotidase activity	1	13	9.76E-01	1.00E+00	Isoform0061127
GO:0016776	phosphotransferase activity, phosphate group as acceptor	1	13	9.76E-01	1.00E+00	Isoform0056395
GO:0016421	CoA carboxylase activity	10	65	9.79E-01	1.00E+00	Isoform0030692;Isoform0069020;Isoform0076685;Isoform0096972;Isoform0099269;Isoform0109972;Isoform0110649;Isoform0120205;Isoform0129435;Isoform0129773
GO:0016885	ligase activity, forming carbon-carbon bonds	10	65	9.79E-01	1.00E+00	Isoform0030692;Isoform0069020;Isoform0076685;Isoform0096972;Isoform0099269;Isoform0109972;Isoform0110649;Isoform0120205;Isoform0129435;Isoform0129773
GO:0015144	carbohydrate transmembrane transporter activity	6	44	9.79E-01	1.00E+00	Isoform0021726;Isoform0023275;Isoform0057443;Isoform0062364;Isoform0092567;Isoform0093348
GO:0051119	sugar transmembrane transporter activity	6	44	9.79E-01	1.00E+00	Isoform0021726;Isoform0023275;Isoform0057443;Isoform0062364;Isoform0092567;Isoform0093348
GO:1901476	carbohydrate transporter activity	6	44	9.79E-01	1.00E+00	Isoform0021726;Isoform0023275;Isoform0057443;Isoform0062364;Isoform0092567;Isoform0093348
GO:0015491	cation:cation antiporter activity	3	27	9.80E-01	1.00E+00	Isoform0052485;Isoform0076604;Isoform0077405
GO:0099516	ion antiporter activity	3	27	9.80E-01	1.00E+00	Isoform0052485;Isoform0076604;Isoform0077405
GO:0016773	phosphotransferase activity, alcohol group as acceptor	566	2428	9.82E-01	1.00E+00	Isoform0002720;Isoform0002905;Isoform0003208;Isoform0005221;Isoform0006994;Isoform0007698;Isoform0008108;Isoform0008431;Isoform0008561;Isoform0009279;Isoform0009410;Isoform0009534;Isoform0009679;Isoform0009962;Isoform0010064;Isoform0010094;Isoform0010517;Isoform0011186;Isoform0012002;Isoform0012096;Isoform0013272;Isoform0013832;Isoform0013865;Isoform0013939;Isoform0014046;Isoform0014823;Isoform00…
GO:0008408	3'-5' exonuclease activity	1	14	9.82E-01	1.00E+00	Isoform0065141
GO:0052745	inositol phosphate phosphatase activity	1	14	9.82E-01	1.00E+00	Isoform0041363
GO:0009055	electron carrier activity	7	51	9.84E-01	1.00E+00	Isoform0002295;Isoform0005581;Isoform0040810;Isoform0069454;Isoform0080007;Isoform0109397;Isoform0111108
GO:0015215	nucleotide transmembrane transporter activity	7	51	9.84E-01	1.00E+00	Isoform0017550;Isoform0030466;Isoform0052778;Isoform0057443;Isoform0068879;Isoform0082643;Isoform0102981
GO:0015932	nucleobase-containing compound transmembrane transporter activity	7	51	9.84E-01	1.00E+00	Isoform0017550;Isoform0030466;Isoform0052778;Isoform0057443;Isoform0068879;Isoform0082643;Isoform0102981
GO:0003723	RNA binding	134	624	9.84E-01	1.00E+00	Isoform0000378;Isoform0002383;Isoform0003153;Isoform0004066;Isoform0004513;Isoform0007041;Isoform0007255;Isoform0007753;Isoform0008569;Isoform0008908;Isoform0010801;Isoform0012209;Isoform0014671;Isoform0017374;Isoform0018551;Isoform0019358;Isoform0019514;Isoform0020052;Isoform0022504;Isoform0023281;Isoform0023697;Isoform0023883;Isoform0024810;Isoform0027017;Isoform0028828;Isoform0029228;Isoform00…
GO:0008237	metallopeptidase activity	1	15	9.87E-01	1.00E+00	Isoform0113872
GO:0016799	hydrolase activity, hydrolyzing N-glycosyl compounds	1	15	9.87E-01	1.00E+00	Isoform0043309
GO:0015299	solute:proton antiporter activity	3	29	9.87E-01	1.00E+00	Isoform0052485;Isoform0076604;Isoform0077405
GO:0015926	glucosidase activity	11	74	9.88E-01	1.00E+00	Isoform0011534;Isoform0011910;Isoform0013531;Isoform0021135;Isoform0027197;Isoform0039036;Isoform0050610;Isoform0069697;Isoform0076501;Isoform0079033;Isoform0102382
GO:0080161	auxin transmembrane transporter activity	4	36	9.89E-01	1.00E+00	Isoform0038831;Isoform0046399;Isoform0061025;Isoform0095769
GO:0051002	ligase activity, forming nitrogen-metal bonds	5	42	9.89E-01	1.00E+00	Isoform0007387;Isoform0009770;Isoform0015727;Isoform0017055;Isoform0079618
GO:0051003	ligase activity, forming nitrogen-metal bonds, forming coordination complexes	5	42	9.89E-01	1.00E+00	Isoform0007387;Isoform0009770;Isoform0015727;Isoform0017055;Isoform0079618
GO:0016812	hydrolase activity, acting on carbon-nitrogen (but not peptide) bonds, in cyclic amides	3	30	9.90E-01	1.00E+00	Isoform0077406;Isoform0096313;Isoform0097365
GO:0016702	oxidoreductase activity, acting on single donors with incorporation of molecular oxygen, incorporation of two atoms of oxygen	1	16	9.90E-01	1.00E+00	Isoform0012398
GO:0004888	transmembrane signaling receptor activity	11	76	9.91E-01	1.00E+00	Isoform0002465;Isoform0013201;Isoform0045668;Isoform0063815;Isoform0073908;Isoform0085812;Isoform0094614;Isoform0095492;Isoform0097221;Isoform0098850;Isoform0104078
GO:0022891	substrate-specific transmembrane transporter activity	285	1279	9.91E-01	1.00E+00	Isoform0000022;Isoform0001728;Isoform0002802;Isoform0002848;Isoform0004410;Isoform0005581;Isoform0006916;Isoform0007062;Isoform0007092;Isoform0008460;Isoform0008479;Isoform0008836;Isoform0009367;Isoform0010082;Isoform0010507;Isoform0010796;Isoform0011184;Isoform0014345;Isoform0015024;Isoform0015239;Isoform0015299;Isoform0015790;Isoform0016278;Isoform0016814;Isoform0016875;Isoform0017521;Isoform00…
GO:0016405	CoA-ligase activity	6	49	9.92E-01	1.00E+00	Isoform0017837;Isoform0037999;Isoform0054520;Isoform0060336;Isoform0062763;Isoform0124458
GO:0015297	antiporter activity	3	31	9.92E-01	1.00E+00	Isoform0052485;Isoform0076604;Isoform0077405
GO:0015298	solute:cation antiporter activity	3	31	9.92E-01	1.00E+00	Isoform0052485;Isoform0076604;Isoform0077405
GO:0034061	DNA polymerase activity	3	31	9.92E-01	1.00E+00	Isoform0019542;Isoform0092321;Isoform0110606
GO:0016211	ammonia ligase activity	1	17	9.93E-01	1.00E+00	Isoform0065925
GO:0016880	acid-ammonia (or amide) ligase activity	1	17	9.93E-01	1.00E+00	Isoform0065925
GO:0008236	serine-type peptidase activity	4	39	9.94E-01	1.00E+00	Isoform0042002;Isoform0052731;Isoform0057260;Isoform0075402
GO:0017171	serine hydrolase activity	4	39	9.94E-01	1.00E+00	Isoform0042002;Isoform0052731;Isoform0057260;Isoform0075402
GO:0004774	succinate-CoA ligase activity	1	18	9.94E-01	1.00E+00	Isoform0017837
GO:0004672	protein kinase activity	518	2266	9.94E-01	1.00E+00	Isoform0002720;Isoform0002905;Isoform0003208;Isoform0005221;Isoform0006994;Isoform0007698;Isoform0008108;Isoform0008431;Isoform0008561;Isoform0009279;Isoform0009410;Isoform0009534;Isoform0009679;Isoform0009962;Isoform0010064;Isoform0010094;Isoform0010517;Isoform0011186;Isoform0012002;Isoform0012096;Isoform0013272;Isoform0013832;Isoform0013865;Isoform0013939;Isoform0014046;Isoform0014823;Isoform00…
GO:0016856	racemase and epimerase activity, acting on hydroxy acids and derivatives	2	27	9.96E-01	1.00E+00	Isoform0064171;Isoform0121460
GO:0016810	hydrolase activity, acting on carbon-nitrogen (but not peptide) bonds	19	122	9.96E-01	1.00E+00	Isoform0001740;Isoform0009433;Isoform0042546;Isoform0057798;Isoform0063153;Isoform0065630;Isoform0072357;Isoform0077406;Isoform0081356;Isoform0087592;Isoform0087673;Isoform0095464;Isoform0096313;Isoform0097365;Isoform0098025;Isoform0100680;Isoform0100940;Isoform0123945;Isoform0127650
GO:0008324	cation transmembrane transporter activity	177	836	9.97E-01	1.00E+00	Isoform0000022;Isoform0002802;Isoform0002848;Isoform0004410;Isoform0005581;Isoform0006916;Isoform0008479;Isoform0008836;Isoform0009367;Isoform0010507;Isoform0010796;Isoform0014345;Isoform0015239;Isoform0016278;Isoform0016814;Isoform0018110;Isoform0020067;Isoform0021240;Isoform0021726;Isoform0023275;Isoform0023549;Isoform0025145;Isoform0025884;Isoform0026631;Isoform0027821;Isoform0027836;Isoform00…
GO:0003690	double-stranded DNA binding	2	28	9.97E-01	1.00E+00	Isoform0031213;Isoform0044431
GO:0015645	fatty acid ligase activity	1	20	9.97E-01	1.00E+00	Isoform0030866
GO:0016638	oxidoreductase activity, acting on the CH-NH2 group of donors	41	231	9.97E-01	1.00E+00	Isoform0008855;Isoform0017905;Isoform0023695;Isoform0041546;Isoform0042960;Isoform0045114;Isoform0047686;Isoform0050767;Isoform0057457;Isoform0058876;Isoform0067974;Isoform0077665;Isoform0081532;Isoform0086217;Isoform0086659;Isoform0092877;Isoform0095251;Isoform0097650;Isoform0098172;Isoform0101776;Isoform0102925;Isoform0103135;Isoform0103175;Isoform0107126;Isoform0108887;Isoform0109539;Isoform01…
GO:0004527	exonuclease activity	7	60	9.97E-01	1.00E+00	Isoform0045424;Isoform0055503;Isoform0064076;Isoform0065141;Isoform0068660;Isoform0068785;Isoform0097982
GO:0005085	guanyl-nucleotide exchange factor activity	5	49	9.97E-01	1.00E+00	Isoform0030466;Isoform0052778;Isoform0082643;Isoform0102981;Isoform0106833
GO:0008378	galactosyltransferase activity	7	61	9.97E-01	1.00E+00	Isoform0002350;Isoform0014012;Isoform0052966;Isoform0057225;Isoform0113564;Isoform0117128;Isoform0129327
GO:0015930	glutamate synthase activity	7	61	9.97E-01	1.00E+00	Isoform0107126;Isoform0108887;Isoform0109960;Isoform0110394;Isoform0110798;Isoform0110817;Isoform0110931
GO:0016763	transferase activity, transferring pentosyl groups	2	29	9.98E-01	1.00E+00	Isoform0016292;Isoform0016571
GO:0031406	carboxylic acid binding	22	141	9.98E-01	1.00E+00	Isoform0009689;Isoform0022780;Isoform0036960;Isoform0037870;Isoform0038608;Isoform0040605;Isoform0048022;Isoform0048276;Isoform0053400;Isoform0056349;Isoform0061251;Isoform0064690;Isoform0068705;Isoform0070390;Isoform0072573;Isoform0072790;Isoform0081974;Isoform0082135;Isoform0082538;Isoform0086723;Isoform0090173;Isoform0114472
GO:0043177	organic acid binding	22	141	9.98E-01	1.00E+00	Isoform0009689;Isoform0022780;Isoform0036960;Isoform0037870;Isoform0038608;Isoform0040605;Isoform0048022;Isoform0048276;Isoform0053400;Isoform0056349;Isoform0061251;Isoform0064690;Isoform0068705;Isoform0070390;Isoform0072573;Isoform0072790;Isoform0081974;Isoform0082135;Isoform0082538;Isoform0086723;Isoform0090173;Isoform0114472
GO:0016877	ligase activity, forming carbon-sulfur bonds	14	100	9.98E-01	1.00E+00	Isoform0015739;Isoform0017837;Isoform0030866;Isoform0037999;Isoform0038103;Isoform0041028;Isoform0054520;Isoform0054654;Isoform0060336;Isoform0062763;Isoform0068550;Isoform0069264;Isoform0099520;Isoform0124458
GO:0016725	oxidoreductase activity, acting on CH or CH2 groups	4	44	9.98E-01	1.00E+00	Isoform0049548;Isoform0052897;Isoform0113713;Isoform0123723
GO:1901363	heterocyclic compound binding	2349	9784	9.98E-01	1.00E+00	Isoform0000005;Isoform0000244;Isoform0000290;Isoform0000378;Isoform0000512;Isoform0000594;Isoform0000640;Isoform0000717;Isoform0000787;Isoform0000934;Isoform0001056;Isoform0001167;Isoform0001244;Isoform0001291;Isoform0001381;Isoform0001435;Isoform0001682;Isoform0001846;Isoform0002118;Isoform0002282;Isoform0002383;Isoform0002470;Isoform0002495;Isoform0002705;Isoform0002720;Isoform0002894;Isoform00…
Isoform0124391;Isoform0124405;Isoform0124435;Isoform0124452;Isoform0124499;Isoform0124550;Isoform0124561;Isoform0124583;Isoform0124660;Isoform0124675;Isoform0124676;Isoform0124741;Isoform0124760;Isoform0124816;Isoform0124918;Isoform0124938;Isoform0124983;Isoform0124986;Isoform0124996;Isoform0125046;Isoform0125058;Isoform0125072;Isoform0125119;Isoform0125139;Isoform0125263;Isoform0125323;Isoform01…
GO:0070567	cytidylyltransferase activity	1	22	9.98E-01	1.00E+00	Isoform0016753
GO:0008238	exopeptidase activity	5	51	9.98E-01	1.00E+00	Isoform0007678;Isoform0007831;Isoform0011287;Isoform0021347;Isoform0114075
GO:0016887	ATPase activity	148	725	9.99E-01	1.00E+00	Isoform0002848;Isoform0006916;Isoform0008312;Isoform0009367;Isoform0010507;Isoform0010796;Isoform0011120;Isoform0016278;Isoform0018110;Isoform0020067;Isoform0023724;Isoform0024429;Isoform0024986;Isoform0027821;Isoform0028871;Isoform0029788;Isoform0030754;Isoform0031562;Isoform0036514;Isoform0038057;Isoform0038673;Isoform0038859;Isoform0040047;Isoform0040816;Isoform0042715;Isoform0046034;Isoform00…
GO:0022892	substrate-specific transporter activity	309	1422	9.99E-01	1.00E+00	Isoform0000022;Isoform0000787;Isoform0001728;Isoform0002802;Isoform0002848;Isoform0004410;Isoform0005581;Isoform0006916;Isoform0007062;Isoform0007092;Isoform0008460;Isoform0008479;Isoform0008836;Isoform0009367;Isoform0010082;Isoform0010507;Isoform0010796;Isoform0011184;Isoform0014345;Isoform0015024;Isoform0015239;Isoform0015299;Isoform0015790;Isoform0016278;Isoform0016511;Isoform0016814;Isoform00…
GO:0097159	organic cyclic compound binding	2386	9954	9.99E-01	1.00E+00	Isoform0000005;Isoform0000244;Isoform0000290;Isoform0000378;Isoform0000512;Isoform0000594;Isoform0000640;Isoform0000717;Isoform0000787;Isoform0000934;Isoform0001056;Isoform0001167;Isoform0001244;Isoform0001291;Isoform0001381;Isoform0001435;Isoform0001682;Isoform0001846;Isoform0002118;Isoform0002282;Isoform0002383;Isoform0002470;Isoform0002495;Isoform0002705;Isoform0002720;Isoform0002894;Isoform00…
Isoform0122977;Isoform0123014;Isoform0123071;Isoform0123160;Isoform0123207;Isoform0123273;Isoform0123409;Isoform0123412;Isoform0123420;Isoform0123493;Isoform0123502;Isoform0123521;Isoform0123599;Isoform0123602;Isoform0123626;Isoform0123648;Isoform0123676;Isoform0123729;Isoform0123741;Isoform0123772;Isoform0123790;Isoform0123797;Isoform0123945;Isoform0124057;Isoform0124114;Isoform0124123;Isoform01…
GO:0016836	hydro-lyase activity	28	177	9.99E-01	1.00E+00	Isoform0007410;Isoform0013013;Isoform0013551;Isoform0038134;Isoform0041491;Isoform0052830;Isoform0054871;Isoform0063533;Isoform0064171;Isoform0076890;Isoform0077089;Isoform0077378;Isoform0085666;Isoform0087764;Isoform0094462;Isoform0096359;Isoform0097060;Isoform0103535;Isoform0111349;Isoform0113889;Isoform0114111;Isoform0116031;Isoform0116648;Isoform0119531;Isoform0121179;Isoform0121460;Isoform01…
GO:0051540	metal cluster binding	64	350	9.99E-01	1.00E+00	Isoform0000248;Isoform0000460;Isoform0000924;Isoform0002295;Isoform0003843;Isoform0004229;Isoform0005206;Isoform0005364;Isoform0005537;Isoform0005581;Isoform0006155;Isoform0007631;Isoform0009047;Isoform0020901;Isoform0022743;Isoform0023387;Isoform0037953;Isoform0044958;Isoform0045731;Isoform0047151;Isoform0047374;Isoform0049548;Isoform0050205;Isoform0052897;Isoform0059334;Isoform0066985;Isoform00…
GO:0019901	protein kinase binding	4	47	9.99E-01	1.00E+00	Isoform0065630;Isoform0085812;Isoform0097221;Isoform0123945
GO:0061630	ubiquitin protein ligase activity	4	47	9.99E-01	1.00E+00	Isoform0073510;Isoform0093983;Isoform0100262;Isoform0102278
GO:0061659	ubiquitin-like protein ligase activity	4	47	9.99E-01	1.00E+00	Isoform0073510;Isoform0093983;Isoform0100262;Isoform0102278
GO:0016859	cis-trans isomerase activity	5	54	9.99E-01	1.00E+00	Isoform0020285;Isoform0043683;Isoform0045247;Isoform0058433;Isoform0115694
GO:0004842	ubiquitin-protein transferase activity	4	48	9.99E-01	1.00E+00	Isoform0073510;Isoform0093983;Isoform0100262;Isoform0102278
GO:0031420	alkali metal ion binding	4	48	9.99E-01	1.00E+00	Isoform0006947;Isoform0013054;Isoform0086253;Isoform0128556
GO:0008757	S-adenosylmethionine-dependent methyltransferase activity	9	79	9.99E-01	1.00E+00	Isoform0014043;Isoform0045740;Isoform0058041;Isoform0061270;Isoform0088329;Isoform0088494;Isoform0103071;Isoform0114337;Isoform0128429
GO:0004576	oligosaccharyl transferase activity	1	25	9.99E-01	1.00E+00	Isoform0094246
GO:0008276	protein methyltransferase activity	2	34	9.99E-01	1.00E+00	Isoform0088329;Isoform0103071
GO:0042623	ATPase activity, coupled	139	697	9.99E-01	1.00E+00	Isoform0002848;Isoform0006916;Isoform0008312;Isoform0009367;Isoform0010507;Isoform0010796;Isoform0011120;Isoform0016278;Isoform0018110;Isoform0020067;Isoform0023724;Isoform0024429;Isoform0024986;Isoform0027821;Isoform0030754;Isoform0031562;Isoform0036514;Isoform0038057;Isoform0038673;Isoform0038859;Isoform0040047;Isoform0040816;Isoform0042715;Isoform0046034;Isoform0046686;Isoform0048230;Isoform00…
GO:0072328	alkene binding	2	36	1.00E+00	1.00E+00	Isoform0049291;Isoform0125904
GO:0005488	binding	3903	16080	1.00E+00	1.00E+00	Isoform0000005;Isoform0000012;Isoform0000152;Isoform0000244;Isoform0000248;Isoform0000258;Isoform0000290;Isoform0000378;Isoform0000460;Isoform0000512;Isoform0000594;Isoform0000640;Isoform0000656;Isoform0000662;Isoform0000674;Isoform0000717;Isoform0000755;Isoform0000787;Isoform0000829;Isoform0000849;Isoform0000924;Isoform0000934;Isoform0000950;Isoform0001056;Isoform0001167;Isoform0001189;Isoform00…
Isoform0077346;Isoform0077355;Isoform0077357;Isoform0077378;Isoform0077387;Isoform0077406;Isoform0077410;Isoform0077413;Isoform0077423;Isoform0077446;Isoform0077501;Isoform0077527;Isoform0077544;Isoform0077555;Isoform0077601;Isoform0077610;Isoform0077630;Isoform0077680;Isoform0077738;Isoform0077855;Isoform0077862;Isoform0077887;Isoform0077914;Isoform0077927;Isoform0077934;Isoform0077979;Isoform00…
GO:0036094	small molecule binding	1891	8001	1.00E+00	1.00E+00	Isoform0000244;Isoform0001244;Isoform0001682;Isoform0002282;Isoform0002470;Isoform0002705;Isoform0002720;Isoform0002894;Isoform0002905;Isoform0003208;Isoform0003804;Isoform0003922;Isoform0004061;Isoform0004335;Isoform0004410;Isoform0005221;Isoform0006296;Isoform0006878;Isoform0006953;Isoform0006994;Isoform0007387;Isoform0007410;Isoform0007527;Isoform0007634;Isoform0007679;Isoform0007698;Isoform00…
GO:0017076	purine nucleotide binding	6	66	1.00E+00	1.00E+00	Isoform0000244;Isoform0002705;Isoform0041452;Isoform0050261;Isoform0116080;Isoform0127660
GO:0016301	kinase activity	742	3285	1.00E+00	1.00E+00	Isoform0002720;Isoform0002905;Isoform0003208;Isoform0005221;Isoform0006947;Isoform0006994;Isoform0007698;Isoform0007950;Isoform0007976;Isoform0008108;Isoform0008125;Isoform0008431;Isoform0008525;Isoform0008561;Isoform0009279;Isoform0009410;Isoform0009534;Isoform0009679;Isoform0009858;Isoform0009962;Isoform0010007;Isoform0010064;Isoform0010094;Isoform0010517;Isoform0010664;Isoform0011004;Isoform00…
GO:0004175	endopeptidase activity	32	209	1.00E+00	1.00E+00	Isoform0004858;Isoform0014230;Isoform0017189;Isoform0019840;Isoform0022606;Isoform0036903;Isoform0039498;Isoform0046025;Isoform0048823;Isoform0056341;Isoform0062244;Isoform0062957;Isoform0069014;Isoform0070833;Isoform0075164;Isoform0076453;Isoform0079778;Isoform0081965;Isoform0085270;Isoform0086638;Isoform0087889;Isoform0090587;Isoform0090801;Isoform0096608;Isoform0099647;Isoform0104039;Isoform01…
GO:0046872	metal ion binding	664	2961	1.00E+00	1.00E+00	Isoform0000012;Isoform0000244;Isoform0000258;Isoform0001708;Isoform0001740;Isoform0002192;Isoform0002239;Isoform0002362;Isoform0002705;Isoform0002712;Isoform0003217;Isoform0003339;Isoform0003533;Isoform0003657;Isoform0003780;Isoform0003922;Isoform0005576;Isoform0005951;Isoform0006081;Isoform0006947;Isoform0007030;Isoform0007231;Isoform0007259;Isoform0007385;Isoform0007918;Isoform0007970;Isoform00…
GO:0030234	enzyme regulator activity	18	137	1.00E+00	1.00E+00	Isoform0003929;Isoform0006160;Isoform0016010;Isoform0018364;Isoform0023562;Isoform0026771;Isoform0028388;Isoform0046534;Isoform0048476;Isoform0055835;Isoform0059075;Isoform0064162;Isoform0065279;Isoform0078182;Isoform0108937;Isoform0115299;Isoform0118473;Isoform0120950
GO:0001883	purine nucleoside binding	1531	6551	1.00E+00	1.00E+00	Isoform0001244;Isoform0001682;Isoform0002282;Isoform0002720;Isoform0002894;Isoform0002905;Isoform0003208;Isoform0003804;Isoform0003922;Isoform0004410;Isoform0005221;Isoform0006296;Isoform0006953;Isoform0006994;Isoform0007387;Isoform0007527;Isoform0007634;Isoform0007679;Isoform0007698;Isoform0007976;Isoform0008080;Isoform0008108;Isoform0008223;Isoform0008312;Isoform0008431;Isoform0008561;Isoform00…
GO:0032549	ribonucleoside binding	1531	6551	1.00E+00	1.00E+00	Isoform0001244;Isoform0001682;Isoform0002282;Isoform0002720;Isoform0002894;Isoform0002905;Isoform0003208;Isoform0003804;Isoform0003922;Isoform0004410;Isoform0005221;Isoform0006296;Isoform0006953;Isoform0006994;Isoform0007387;Isoform0007527;Isoform0007634;Isoform0007679;Isoform0007698;Isoform0007976;Isoform0008080;Isoform0008108;Isoform0008223;Isoform0008312;Isoform0008431;Isoform0008561;Isoform00…
GO:0032550	purine ribonucleoside binding	1531	6551	1.00E+00	1.00E+00	Isoform0001244;Isoform0001682;Isoform0002282;Isoform0002720;Isoform0002894;Isoform0002905;Isoform0003208;Isoform0003804;Isoform0003922;Isoform0004410;Isoform0005221;Isoform0006296;Isoform0006953;Isoform0006994;Isoform0007387;Isoform0007527;Isoform0007634;Isoform0007679;Isoform0007698;Isoform0007976;Isoform0008080;Isoform0008108;Isoform0008223;Isoform0008312;Isoform0008431;Isoform0008561;Isoform00…
GO:0060089	molecular transducer activity	66	379	1.00E+00	1.00E+00	Isoform0002465;Isoform0013201;Isoform0023720;Isoform0026804;Isoform0028257;Isoform0032377;Isoform0038366;Isoform0040237;Isoform0041316;Isoform0044618;Isoform0045668;Isoform0049291;Isoform0050261;Isoform0059891;Isoform0060630;Isoform0063815;Isoform0068304;Isoform0070680;Isoform0072407;Isoform0073094;Isoform0073908;Isoform0074418;Isoform0076143;Isoform0079337;Isoform0079776;Isoform0080004;Isoform00…
GO:0005198	structural molecule activity	70	406	1.00E+00	1.00E+00	Isoform0001417;Isoform0002231;Isoform0002258;Isoform0002383;Isoform0003153;Isoform0003478;Isoform0004066;Isoform0004671;Isoform0005281;Isoform0006678;Isoform0008223;Isoform0008569;Isoform0008972;Isoform0010730;Isoform0011319;Isoform0011496;Isoform0011548;Isoform0012912;Isoform0013523;Isoform0013639;Isoform0014516;Isoform0014528;Isoform0014671;Isoform0015686;Isoform0016372;Isoform0017972;Isoform00…
GO:0008047	enzyme activator activity	1	34	1.00E+00	1.00E+00	Isoform0108937
GO:0015078	hydrogen ion transmembrane transporter activity	30	212	1.00E+00	1.00E+00	Isoform0002848;Isoform0005581;Isoform0006916;Isoform0020067;Isoform0027836;Isoform0031075;Isoform0052485;Isoform0055194;Isoform0056798;Isoform0060634;Isoform0063058;Isoform0067629;Isoform0069161;Isoform0071067;Isoform0071950;Isoform0073934;Isoform0076604;Isoform0077405;Isoform0086129;Isoform0090150;Isoform0090370;Isoform0091138;Isoform0091772;Isoform0116369;Isoform0119114;Isoform0120613;Isoform01…
GO:0051536	iron-sulfur cluster binding	48	305	1.00E+00	1.00E+00	Isoform0000248;Isoform0000460;Isoform0000924;Isoform0002295;Isoform0003843;Isoform0005206;Isoform0005364;Isoform0005537;Isoform0005581;Isoform0006155;Isoform0009047;Isoform0022743;Isoform0023387;Isoform0037953;Isoform0044958;Isoform0045731;Isoform0047151;Isoform0047374;Isoform0049548;Isoform0052897;Isoform0066985;Isoform0068334;Isoform0075175;Isoform0076669;Isoform0078529;Isoform0090379;Isoform00…
GO:0046914	transition metal ion binding	393	1863	1.00E+00	1.00E+00	Isoform0000012;Isoform0000244;Isoform0000258;Isoform0001708;Isoform0001740;Isoform0002192;Isoform0002362;Isoform0002705;Isoform0002712;Isoform0003217;Isoform0003339;Isoform0003533;Isoform0003780;Isoform0003922;Isoform0005576;Isoform0007030;Isoform0007385;Isoform0007918;Isoform0007970;Isoform0007980;Isoform0008052;Isoform0008505;Isoform0008569;Isoform0009264;Isoform0009340;Isoform0009514;Isoform00…
GO:0016874	ligase activity	131	707	1.00E+00	1.00E+00	Isoform0001244;Isoform0007387;Isoform0007991;Isoform0008642;Isoform0008644;Isoform0009770;Isoform0010273;Isoform0010341;Isoform0010660;Isoform0012099;Isoform0012558;Isoform0014666;Isoform0015727;Isoform0015739;Isoform0016552;Isoform0017055;Isoform0017837;Isoform0017970;Isoform0018885;Isoform0019698;Isoform0019727;Isoform0020941;Isoform0021699;Isoform0022300;Isoform0024193;Isoform0024328;Isoform00…
GO:0001882	nucleoside binding	1542	6686	1.00E+00	1.00E+00	Isoform0001244;Isoform0001682;Isoform0002282;Isoform0002720;Isoform0002894;Isoform0002905;Isoform0003208;Isoform0003804;Isoform0003922;Isoform0004061;Isoform0004410;Isoform0005221;Isoform0006296;Isoform0006953;Isoform0006994;Isoform0007387;Isoform0007527;Isoform0007634;Isoform0007679;Isoform0007698;Isoform0007976;Isoform0008080;Isoform0008108;Isoform0008223;Isoform0008312;Isoform0008431;Isoform00…
GO:0097367	carbohydrate derivative binding	1577	6830	1.00E+00	1.00E+00	Isoform0001244;Isoform0001682;Isoform0002282;Isoform0002720;Isoform0002894;Isoform0002905;Isoform0003208;Isoform0003804;Isoform0003922;Isoform0004061;Isoform0004410;Isoform0005221;Isoform0006296;Isoform0006953;Isoform0006994;Isoform0007387;Isoform0007527;Isoform0007634;Isoform0007679;Isoform0007698;Isoform0007976;Isoform0008080;Isoform0008108;Isoform0008223;Isoform0008312;Isoform0008431;Isoform00…
GO:0098772	molecular function regulator	23	186	1.00E+00	1.00E+00	Isoform0003929;Isoform0006160;Isoform0016010;Isoform0018364;Isoform0023562;Isoform0026771;Isoform0028388;Isoform0030466;Isoform0046534;Isoform0048476;Isoform0052778;Isoform0055835;Isoform0059075;Isoform0064162;Isoform0065279;Isoform0078182;Isoform0082643;Isoform0102981;Isoform0106833;Isoform0108937;Isoform0115299;Isoform0118473;Isoform0120950
GO:0070011	peptidase activity, acting on L-amino acid peptides	101	578	1.00E+00	1.00E+00	Isoform0004858;Isoform0007678;Isoform0007831;Isoform0011287;Isoform0012687;Isoform0012762;Isoform0014230;Isoform0017189;Isoform0019840;Isoform0021347;Isoform0021665;Isoform0022606;Isoform0022746;Isoform0024218;Isoform0024699;Isoform0025333;Isoform0026727;Isoform0029058;Isoform0029774;Isoform0032590;Isoform0033133;Isoform0036903;Isoform0038152;Isoform0039498;Isoform0042002;Isoform0046025;Isoform00…
GO:0016868	intramolecular transferase activity, phosphotransferases	2	56	1.00E+00	1.00E+00	Isoform0040875;Isoform0049243
GO:0022890	inorganic cation transmembrane transporter activity	100	581	1.00E+00	1.00E+00	Isoform0000022;Isoform0002802;Isoform0002848;Isoform0004410;Isoform0005581;Isoform0006916;Isoform0008479;Isoform0008836;Isoform0015239;Isoform0016278;Isoform0016814;Isoform0018110;Isoform0020067;Isoform0021240;Isoform0023549;Isoform0025145;Isoform0025884;Isoform0026631;Isoform0027821;Isoform0027836;Isoform0028093;Isoform0028206;Isoform0028992;Isoform0029338;Isoform0029600;Isoform0030974;Isoform00…
GO:0019208	phosphatase regulator activity	1	49	1.00E+00	1.00E+00	Isoform0115299
GO:0019888	protein phosphatase regulator activity	1	49	1.00E+00	1.00E+00	Isoform0115299
GO:0004470	malic enzyme activity	2	60	1.00E+00	1.00E+00	Isoform0007764;Isoform0122119
GO:0032403	protein complex binding	1	51	1.00E+00	1.00E+00	Isoform0050261
GO:0016615	malate dehydrogenase activity	5	88	1.00E+00	1.00E+00	Isoform0007764;Isoform0014402;Isoform0015521;Isoform0022177;Isoform0122119
GO:0019787	ubiquitin-like protein transferase activity	16	162	1.00E+00	1.00E+00	Isoform0017970;Isoform0063801;Isoform0070651;Isoform0073510;Isoform0078541;Isoform0086983;Isoform0093983;Isoform0099520;Isoform0100262;Isoform0102278;Isoform0103852;Isoform0113267;Isoform0127797;Isoform0128428;Isoform0129553;Isoform0130049
GO:0016772	transferase activity, transferring phosphorus-containing groups	1121	5088	1.00E+00	1.00E+00	Isoform0002720;Isoform0002905;Isoform0003208;Isoform0003321;Isoform0003507;Isoform0004061;Isoform0005221;Isoform0006947;Isoform0006994;Isoform0007527;Isoform0007621;Isoform0007634;Isoform0007698;Isoform0007860;Isoform0007950;Isoform0007976;Isoform0008095;Isoform0008108;Isoform0008125;Isoform0008431;Isoform0008525;Isoform0008561;Isoform0009279;Isoform0009410;Isoform0009534;Isoform0009679;Isoform00…
GO:0004812	aminoacyl-tRNA ligase activity	27	244	1.00E+00	1.00E+00	Isoform0007991;Isoform0008644;Isoform0010660;Isoform0016552;Isoform0020941;Isoform0036959;Isoform0039733;Isoform0044685;Isoform0050527;Isoform0050969;Isoform0052483;Isoform0065389;Isoform0070076;Isoform0072474;Isoform0073555;Isoform0078545;Isoform0081469;Isoform0082133;Isoform0085539;Isoform0087595;Isoform0090544;Isoform0094679;Isoform0124986;Isoform0126960;Isoform0128511;Isoform0129339;Isoform01…
GO:0016875	ligase activity, forming carbon-oxygen bonds	28	256	1.00E+00	1.00E+00	Isoform0007991;Isoform0008644;Isoform0010660;Isoform0016552;Isoform0019698;Isoform0020941;Isoform0036959;Isoform0039733;Isoform0044685;Isoform0050527;Isoform0050969;Isoform0052483;Isoform0065389;Isoform0070076;Isoform0072474;Isoform0073555;Isoform0078545;Isoform0081469;Isoform0082133;Isoform0085539;Isoform0087595;Isoform0090544;Isoform0094679;Isoform0124986;Isoform0126960;Isoform0128511;Isoform01…
GO:0016876	ligase activity, forming aminoacyl-tRNA and related compounds	28	256	1.00E+00	1.00E+00	Isoform0007991;Isoform0008644;Isoform0010660;Isoform0016552;Isoform0019698;Isoform0020941;Isoform0036959;Isoform0039733;Isoform0044685;Isoform0050527;Isoform0050969;Isoform0052483;Isoform0065389;Isoform0070076;Isoform0072474;Isoform0073555;Isoform0078545;Isoform0081469;Isoform0082133;Isoform0085539;Isoform0087595;Isoform0090544;Isoform0094679;Isoform0124986;Isoform0126960;Isoform0128511;Isoform01…
GO:0016740	transferase activity	2078	9108	1.00E+00	1.00E+00	Isoform0001100;Isoform0001548;Isoform0001698;Isoform0001759;Isoform0001886;Isoform0002036;Isoform0002350;Isoform0002484;Isoform0002711;Isoform0002720;Isoform0002774;Isoform0002905;Isoform0003157;Isoform0003208;Isoform0003287;Isoform0003321;Isoform0003507;Isoform0003780;Isoform0003894;Isoform0004061;Isoform0004219;Isoform0004396;Isoform0005221;Isoform0005832;Isoform0005945;Isoform0006159;Isoform00…
GO:0016779	nucleotidyltransferase activity	76	582	1.00E+00	1.00E+00	Isoform0004061;Isoform0007527;Isoform0007621;Isoform0010351;Isoform0014987;Isoform0015006;Isoform0016753;Isoform0019542;Isoform0023885;Isoform0028616;Isoform0032303;Isoform0033175;Isoform0038806;Isoform0039752;Isoform0041430;Isoform0044268;Isoform0044561;Isoform0045537;Isoform0048106;Isoform0048680;Isoform0049490;Isoform0050523;Isoform0052531;Isoform0052823;Isoform0052832;Isoform0052925;Isoform00…
GO:0003674	molecular_function	7216	28819	1.00E+00	1.00E+00	Isoform0000005;Isoform0000012;Isoform0000022;Isoform0000086;Isoform0000087;Isoform0000152;Isoform0000244;Isoform0000248;Isoform0000258;Isoform0000290;Isoform0000376;Isoform0000378;Isoform0000383;Isoform0000415;Isoform0000460;Isoform0000464;Isoform0000512;Isoform0000594;Isoform0000640;Isoform0000656;Isoform0000662;Isoform0000674;Isoform0000717;Isoform0000755;Isoform0000787;Isoform0000790;Isoform00…
Isoform0044177;Isoform0044189;Isoform0044209;Isoform0044226;Isoform0044230;Isoform0044244;Isoform0044268;Isoform0044283;Isoform0044312;Isoform0044354;Isoform0044382;Isoform0044386;Isoform0044428;Isoform0044431;Isoform0044454;Isoform0044460;Isoform0044484;Isoform0044519;Isoform0044526;Isoform0044539;Isoform0044552;Isoform0044561;Isoform0044580;Isoform0044590;Isoform0044595;Isoform0044616;Isoform00…
Isoform0081264;Isoform0081305;Isoform0081317;Isoform0081320;Isoform0081323;Isoform0081326;Isoform0081327;Isoform0081329;Isoform0081347;Isoform0081353;Isoform0081356;Isoform0081382;Isoform0081387;Isoform0081400;Isoform0081428;Isoform0081446;Isoform0081469;Isoform0081500;Isoform0081503;Isoform0081519;Isoform0081530;Isoform0081532;Isoform0081607;Isoform0081637;Isoform0081722;Isoform0081754;Isoform00…
Isoform0120796;Isoform0120804;Isoform0120862;Isoform0120868;Isoform0120871;Isoform0120888;Isoform0120899;Isoform0120918;Isoform0120935;Isoform0120950;Isoform0120957;Isoform0120958;Isoform0120965;Isoform0120993;Isoform0121010;Isoform0121021;Isoform0121074;Isoform0121094;Isoform0121144;Isoform0121154;Isoform0121179;Isoform0121234;Isoform0121261;Isoform0121272;Isoform0121306;Isoform0121338;Isoform01…
GO:0034062	RNA polymerase activity	21	371	1.00E+00	1.00E+00	Isoform0004061;Isoform0014987;Isoform0038806;Isoform0044561;Isoform0045537;Isoform0048106;Isoform0057062;Isoform0066284;Isoform0073060;Isoform0073745;Isoform0075590;Isoform0076150;Isoform0078453;Isoform0080185;Isoform0081637;Isoform0088460;Isoform0088464;Isoform0089686;Isoform0093256;Isoform0101712;Isoform0127468
