# Supplementary material for: Whole-transcriptome analysis of differentially expressed genes in the mutant and normal capitula of Chrysanthemum morifolium
Source: BMC Genom Data. 2021 Jan 25;22:2. doi: 10.1186/s12863-021-00959-2 (PMC7853313; doi:10.1186/s12863-021-00959-2)
Supplement: Supplementary file 7 — Additional file 7. The DEGs enriched in the cellular component GO category [file 12863_2021_959_MOESM7_ESM.xls]

GO ID	Description	GeneRatio (3879)	BgRatio (16416)	Pvalue	P.adjust	Gene ID
GO:0000793	condensed chromosome	21	24	6.30E-11	6.46E-09	Isoform0027626;Isoform0033163;Isoform0039074;Isoform0071096;Isoform0073606;Isoform0085934;Isoform0086161;Isoform0088288;Isoform0089070;Isoform0090110;Isoform0094757;Isoform0097095;Isoform0099703;Isoform0099953;Isoform0100129;Isoform0102333;Isoform0103812;Isoform0106779;Isoform0106792;Isoform0127143;Isoform0127680
GO:0008278	cohesin complex	21	24	6.30E-11	6.46E-09	Isoform0027626;Isoform0033163;Isoform0039074;Isoform0071096;Isoform0073606;Isoform0085934;Isoform0086161;Isoform0088288;Isoform0089070;Isoform0090110;Isoform0094757;Isoform0097095;Isoform0099703;Isoform0099953;Isoform0100129;Isoform0102333;Isoform0103812;Isoform0106779;Isoform0106792;Isoform0127143;Isoform0127680
GO:0044427	chromosomal part	40	81	3.90E-07	2.13E-05	Isoform0023209;Isoform0027626;Isoform0033163;Isoform0039074;Isoform0040247;Isoform0044431;Isoform0059767;Isoform0061662;Isoform0066126;Isoform0068020;Isoform0071096;Isoform0073606;Isoform0081954;Isoform0085343;Isoform0085934;Isoform0086161;Isoform0087784;Isoform0088288;Isoform0089070;Isoform0090110;Isoform0094757;Isoform0097095;Isoform0097406;Isoform0097849;Isoform0099169;Isoform0099703;Isoform00…
GO:0031976	plastid thylakoid	74	185	4.80E-07	2.13E-05	Isoform0000012;Isoform0000022;Isoform0000935;Isoform0001069;Isoform0002243;Isoform0002848;Isoform0003741;Isoform0003744;Isoform0003929;Isoform0005527;Isoform0005543;Isoform0005577;Isoform0005581;Isoform0005784;Isoform0006916;Isoform0006982;Isoform0007041;Isoform0009410;Isoform0010275;Isoform0010871;Isoform0012392;Isoform0012917;Isoform0013538;Isoform0016059;Isoform0018212;Isoform0020052;Isoform00…
GO:0005694	chromosome	46	99	5.20E-07	2.13E-05	Isoform0018402;Isoform0023209;Isoform0027626;Isoform0031213;Isoform0033163;Isoform0039074;Isoform0040247;Isoform0044431;Isoform0058052;Isoform0059767;Isoform0061662;Isoform0066126;Isoform0068020;Isoform0071096;Isoform0073606;Isoform0081954;Isoform0085343;Isoform0085934;Isoform0086161;Isoform0087784;Isoform0088288;Isoform0089070;Isoform0090110;Isoform0094757;Isoform0097095;Isoform0097406;Isoform00…
GO:0031224	intrinsic component of membrane	1159	4432	2.40E-06	8.20E-05	Isoform0000012;Isoform0000022;Isoform0000427;Isoform0001728;Isoform0002101;Isoform0002295;Isoform0002350;Isoform0002400;Isoform0002465;Isoform0002802;Isoform0002904;Isoform0003293;Isoform0003304;Isoform0003583;Isoform0003735;Isoform0003741;Isoform0003804;Isoform0004219;Isoform0004410;Isoform0004590;Isoform0004638;Isoform0005221;Isoform0005527;Isoform0005581;Isoform0005828;Isoform0006178;Isoform00…
GO:0015630	microtubule cytoskeleton	181	570	4.10E-06	9.64E-05	Isoform0008223;Isoform0008972;Isoform0009471;Isoform0010730;Isoform0011271;Isoform0011319;Isoform0011496;Isoform0011548;Isoform0011757;Isoform0012912;Isoform0013639;Isoform0014516;Isoform0014528;Isoform0014603;Isoform0015686;Isoform0016372;Isoform0017731;Isoform0017972;Isoform0018951;Isoform0019541;Isoform0020376;Isoform0021217;Isoform0021232;Isoform0021305;Isoform0023863;Isoform0025140;Isoform00…
GO:0031010	ISWI-type complex	10	11	4.60E-06	9.64E-05	Isoform0013174;Isoform0031257;Isoform0047342;Isoform0055447;Isoform0068092;Isoform0073312;Isoform0076056;Isoform0079401;Isoform0087645;Isoform0091637
GO:0070603	SWI/SNF superfamily-type complex	10	11	4.60E-06	9.64E-05	Isoform0013174;Isoform0031257;Isoform0047342;Isoform0055447;Isoform0068092;Isoform0073312;Isoform0076056;Isoform0079401;Isoform0087645;Isoform0091637
GO:0005576	extracellular region	116	338	4.70E-06	9.64E-05	Isoform0001548;Isoform0001759;Isoform0002192;Isoform0003157;Isoform0003339;Isoform0005576;Isoform0005577;Isoform0005784;Isoform0005832;Isoform0006900;Isoform0006982;Isoform0007041;Isoform0007123;Isoform0007250;Isoform0007753;Isoform0008908;Isoform0009406;Isoform0010007;Isoform0010095;Isoform0010275;Isoform0011224;Isoform0012917;Isoform0013428;Isoform0013551;Isoform0014905;Isoform0015739;Isoform00…
GO:0031984	organelle subcompartment	158	500	2.20E-05	4.10E-04	Isoform0000012;Isoform0000022;Isoform0000935;Isoform0001069;Isoform0002243;Isoform0002848;Isoform0003741;Isoform0003744;Isoform0003929;Isoform0005527;Isoform0005543;Isoform0005577;Isoform0005581;Isoform0005784;Isoform0006916;Isoform0006982;Isoform0007041;Isoform0009410;Isoform0010275;Isoform0010871;Isoform0012392;Isoform0012917;Isoform0013538;Isoform0016059;Isoform0016285;Isoform0016678;Isoform00…
GO:0044430	cytoskeletal part	139	442	8.70E-05	1.49E-03	Isoform0009471;Isoform0011271;Isoform0014603;Isoform0017731;Isoform0021232;Isoform0027310;Isoform0027713;Isoform0027745;Isoform0028830;Isoform0030959;Isoform0031273;Isoform0031633;Isoform0032903;Isoform0036325;Isoform0037651;Isoform0038966;Isoform0039370;Isoform0039638;Isoform0041698;Isoform0042617;Isoform0042721;Isoform0043080;Isoform0045519;Isoform0045901;Isoform0047890;Isoform0048445;Isoform00…
GO:0016604	nuclear body	20	39	1.60E-04	2.52E-03	Isoform0019358;Isoform0038279;Isoform0041316;Isoform0060922;Isoform0068304;Isoform0070680;Isoform0073094;Isoform0079337;Isoform0093050;Isoform0094230;Isoform0094673;Isoform0095442;Isoform0095945;Isoform0096421;Isoform0102571;Isoform0103133;Isoform0103755;Isoform0122566;Isoform0125119;Isoform0128977
GO:0043228	non-membrane-bounded organelle	394	1435	2.40E-04	3.28E-03	Isoform0000290;Isoform0000594;Isoform0000640;Isoform0000717;Isoform0000934;Isoform0001056;Isoform0001167;Isoform0001189;Isoform0001291;Isoform0001381;Isoform0001417;Isoform0001846;Isoform0002118;Isoform0002231;Isoform0002383;Isoform0002495;Isoform0003478;Isoform0003522;Isoform0003553;Isoform0003645;Isoform0003659;Isoform0003743;Isoform0003810;Isoform0003887;Isoform0004043;Isoform0004069;Isoform00…
GO:0043232	intracellular non-membrane-bounded organelle	394	1435	2.40E-04	3.28E-03	Isoform0000290;Isoform0000594;Isoform0000640;Isoform0000717;Isoform0000934;Isoform0001056;Isoform0001167;Isoform0001189;Isoform0001291;Isoform0001381;Isoform0001417;Isoform0001846;Isoform0002118;Isoform0002231;Isoform0002383;Isoform0002495;Isoform0003478;Isoform0003522;Isoform0003553;Isoform0003645;Isoform0003659;Isoform0003743;Isoform0003810;Isoform0003887;Isoform0004043;Isoform0004069;Isoform00…
GO:0005856	cytoskeleton	205	701	2.70E-04	3.46E-03	Isoform0008223;Isoform0008972;Isoform0009471;Isoform0010730;Isoform0011271;Isoform0011319;Isoform0011496;Isoform0011548;Isoform0011757;Isoform0012912;Isoform0013639;Isoform0014516;Isoform0014528;Isoform0014603;Isoform0015686;Isoform0016372;Isoform0017731;Isoform0017972;Isoform0018951;Isoform0019541;Isoform0020376;Isoform0021217;Isoform0021232;Isoform0021305;Isoform0023863;Isoform0025140;Isoform00…
GO:0016020	membrane	1900	7644	3.00E-04	3.62E-03	Isoform0000012;Isoform0000022;Isoform0000152;Isoform0000290;Isoform0000427;Isoform0001056;Isoform0001189;Isoform0001291;Isoform0001708;Isoform0001728;Isoform0002092;Isoform0002101;Isoform0002231;Isoform0002243;Isoform0002282;Isoform0002295;Isoform0002350;Isoform0002383;Isoform0002400;Isoform0002465;Isoform0002495;Isoform0002565;Isoform0002711;Isoform0002712;Isoform0002802;Isoform0002848;Isoform00…
GO:0044425	membrane part	1307	5187	7.30E-04	8.31E-03	Isoform0000012;Isoform0000022;Isoform0000427;Isoform0001708;Isoform0001728;Isoform0002092;Isoform0002101;Isoform0002243;Isoform0002295;Isoform0002350;Isoform0002400;Isoform0002465;Isoform0002711;Isoform0002802;Isoform0002848;Isoform0002904;Isoform0003293;Isoform0003304;Isoform0003583;Isoform0003735;Isoform0003741;Isoform0003804;Isoform0004158;Isoform0004219;Isoform0004410;Isoform0004590;Isoform00…
GO:0009534	chloroplast thylakoid	12	21	9.80E-04	1.06E-02	Isoform0000012;Isoform0069489;Isoform0093566;Isoform0097048;Isoform0097864;Isoform0098129;Isoform0098956;Isoform0099145;Isoform0099683;Isoform0102192;Isoform0103686;Isoform0126328
GO:0005875	microtubule associated complex	104	347	3.62E-03	3.71E-02	Isoform0009471;Isoform0011271;Isoform0014603;Isoform0021232;Isoform0027310;Isoform0027713;Isoform0027745;Isoform0028830;Isoform0031273;Isoform0031633;Isoform0037651;Isoform0038966;Isoform0039370;Isoform0039638;Isoform0041698;Isoform0043080;Isoform0045519;Isoform0050994;Isoform0051566;Isoform0054122;Isoform0054712;Isoform0054726;Isoform0054820;Isoform0055363;Isoform0058736;Isoform0058909;Isoform00…
GO:0030312	external encapsulating structure	123	434	1.23E-02	1.20E-01	Isoform0000536;Isoform0001759;Isoform0001846;Isoform0002192;Isoform0002383;Isoform0002712;Isoform0003157;Isoform0003339;Isoform0004043;Isoform0005464;Isoform0005576;Isoform0006963;Isoform0007123;Isoform0007309;Isoform0008639;Isoform0009079;Isoform0009145;Isoform0009866;Isoform0010095;Isoform0010264;Isoform0011179;Isoform0011548;Isoform0012153;Isoform0012665;Isoform0013428;Isoform0013482;Isoform00…
GO:0000785	chromatin	16	42	2.54E-02	2.37E-01	Isoform0023209;Isoform0040247;Isoform0044431;Isoform0061662;Isoform0068020;Isoform0081954;Isoform0085343;Isoform0087784;Isoform0097406;Isoform0097849;Isoform0099169;Isoform0101985;Isoform0102232;Isoform0113373;Isoform0114897;Isoform0128668
GO:0071944	cell periphery	141	520	3.36E-02	3.00E-01	Isoform0000536;Isoform0001728;Isoform0001759;Isoform0001846;Isoform0002192;Isoform0002383;Isoform0002712;Isoform0003157;Isoform0003339;Isoform0003735;Isoform0004043;Isoform0005464;Isoform0005576;Isoform0006963;Isoform0007123;Isoform0007309;Isoform0008639;Isoform0009079;Isoform0009145;Isoform0009866;Isoform0010095;Isoform0010264;Isoform0011179;Isoform0011210;Isoform0011548;Isoform0012153;Isoform00…
GO:0010008	endosome membrane	8	18	4.20E-02	3.58E-01	Isoform0042215;Isoform0070959;Isoform0089862;Isoform0096156;Isoform0110960;Isoform0110981;Isoform0129502;Isoform0129552
GO:0005874	microtubule	2	2	5.58E-02	3.58E-01	Isoform0097581;Isoform0098026
GO:0005881	cytoplasmic microtubule	2	2	5.58E-02	3.58E-01	Isoform0097581;Isoform0098026
GO:0005929	cilium	2	2	5.58E-02	3.58E-01	Isoform0003885;Isoform0046142
GO:0030929	ADPG pyrophosphorylase complex	2	2	5.58E-02	3.58E-01	Isoform0033175;Isoform0062643
GO:0030981	cortical microtubule cytoskeleton	2	2	5.58E-02	3.58E-01	Isoform0097581;Isoform0098026
GO:0055028	cortical microtubule	2	2	5.58E-02	3.58E-01	Isoform0097581;Isoform0098026
GO:0099512	supramolecular fiber	2	2	5.58E-02	3.58E-01	Isoform0097581;Isoform0098026
GO:0099513	polymeric cytoskeletal fiber	2	2	5.58E-02	3.58E-01	Isoform0097581;Isoform0098026
GO:0044440	endosomal part	11	30	7.56E-02	4.70E-01	Isoform0002591;Isoform0014158;Isoform0028941;Isoform0042215;Isoform0070959;Isoform0089862;Isoform0096156;Isoform0110960;Isoform0110981;Isoform0129502;Isoform0129552
GO:0030118	clathrin coat	16	48	8.21E-02	4.74E-01	Isoform0046412;Isoform0071540;Isoform0085299;Isoform0093317;Isoform0094743;Isoform0096715;Isoform0096759;Isoform0098441;Isoform0100245;Isoform0101140;Isoform0102613;Isoform0109579;Isoform0110627;Isoform0127245;Isoform0127810;Isoform0129692
GO:0031977	thylakoid lumen	7	17	8.32E-02	4.74E-01	Isoform0005543;Isoform0005577;Isoform0005784;Isoform0023002;Isoform0041522;Isoform0112628;Isoform0114260
GO:0031978	plastid thylakoid lumen	7	17	8.32E-02	4.74E-01	Isoform0005543;Isoform0005577;Isoform0005784;Isoform0023002;Isoform0041522;Isoform0112628;Isoform0114260
GO:0000314	organellar small ribosomal subunit	3	5	8.96E-02	4.96E-01	Isoform0111757;Isoform0111863;Isoform0112790
GO:0005768	endosome	18	56	9.23E-02	4.98E-01	Isoform0002591;Isoform0014158;Isoform0028941;Isoform0042215;Isoform0045532;Isoform0056116;Isoform0070959;Isoform0079628;Isoform0089862;Isoform0091047;Isoform0096156;Isoform0096776;Isoform0109025;Isoform0110960;Isoform0110981;Isoform0119564;Isoform0129502;Isoform0129552
GO:0035770	ribonucleoprotein granule	14	44	1.36E-01	6.97E-01	Isoform0016268;Isoform0070691;Isoform0080518;Isoform0091534;Isoform0092438;Isoform0092607;Isoform0093006;Isoform0098727;Isoform0100456;Isoform0101967;Isoform0102379;Isoform0106662;Isoform0106752;Isoform0127535
GO:0036464	cytoplasmic ribonucleoprotein granule	14	44	1.36E-01	6.97E-01	Isoform0016268;Isoform0070691;Isoform0080518;Isoform0091534;Isoform0092438;Isoform0092607;Isoform0093006;Isoform0098727;Isoform0100456;Isoform0101967;Isoform0102379;Isoform0106662;Isoform0106752;Isoform0127535
GO:0000322	storage vacuole	2	3	1.41E-01	7.06E-01	Isoform0010264;Isoform0112112
GO:0009532	plastid stroma	190	751	1.45E-01	7.08E-01	Isoform0000764;Isoform0000795;Isoform0001892;Isoform0002097;Isoform0002484;Isoform0002894;Isoform0003153;Isoform0003741;Isoform0003929;Isoform0004066;Isoform0004513;Isoform0005577;Isoform0005784;Isoform0005832;Isoform0006900;Isoform0006982;Isoform0007041;Isoform0007527;Isoform0007753;Isoform0008908;Isoform0009689;Isoform0010007;Isoform0010275;Isoform0012308;Isoform0012917;Isoform0013538;Isoform00…
GO:0030125	clathrin vesicle coat	14	45	1.57E-01	7.14E-01	Isoform0071540;Isoform0085299;Isoform0093317;Isoform0094743;Isoform0096715;Isoform0096759;Isoform0098441;Isoform0100245;Isoform0101140;Isoform0102613;Isoform0109579;Isoform0127245;Isoform0127810;Isoform0129692
GO:0030136	clathrin-coated vesicle	14	45	1.57E-01	7.14E-01	Isoform0071540;Isoform0085299;Isoform0093317;Isoform0094743;Isoform0096715;Isoform0096759;Isoform0098441;Isoform0100245;Isoform0101140;Isoform0102613;Isoform0109579;Isoform0127245;Isoform0127810;Isoform0129692
GO:0030665	clathrin-coated vesicle membrane	14	45	1.57E-01	7.14E-01	Isoform0071540;Isoform0085299;Isoform0093317;Isoform0094743;Isoform0096715;Isoform0096759;Isoform0098441;Isoform0100245;Isoform0101140;Isoform0102613;Isoform0109579;Isoform0127245;Isoform0127810;Isoform0129692
GO:0044459	plasma membrane part	7	20	1.73E-01	7.71E-01	Isoform0001728;Isoform0024336;Isoform0029058;Isoform0040928;Isoform0050910;Isoform0059091;Isoform0068893
GO:0009579	thylakoid	98	385	2.13E-01	8.67E-01	Isoform0000012;Isoform0000022;Isoform0000935;Isoform0001069;Isoform0002243;Isoform0002295;Isoform0002848;Isoform0003583;Isoform0003741;Isoform0003744;Isoform0003929;Isoform0004158;Isoform0004638;Isoform0005527;Isoform0005543;Isoform0005577;Isoform0005581;Isoform0005784;Isoform0006518;Isoform0006916;Isoform0006982;Isoform0007041;Isoform0008680;Isoform0009410;Isoform0010275;Isoform0010871;Isoform00…
GO:0005938	cell cortex	3	7	2.16E-01	8.67E-01	Isoform0073196;Isoform0097581;Isoform0098026
GO:0030863	cortical cytoskeleton	3	7	2.16E-01	8.67E-01	Isoform0073196;Isoform0097581;Isoform0098026
GO:0044448	cell cortex part	3	7	2.16E-01	8.67E-01	Isoform0073196;Isoform0097581;Isoform0098026
GO:0099568	cytoplasmic region	3	7	2.16E-01	8.67E-01	Isoform0073196;Isoform0097581;Isoform0098026
GO:0009522	photosystem I	1	1	2.36E-01	9.32E-01	Isoform0003583
GO:0009527	plastid outer membrane	26	98	2.83E-01	1.00E+00	Isoform0003741;Isoform0025104;Isoform0033064;Isoform0036880;Isoform0050294;Isoform0069194;Isoform0071575;Isoform0085606;Isoform0086593;Isoform0090352;Isoform0090581;Isoform0090711;Isoform0095845;Isoform0098269;Isoform0099376;Isoform0119427;Isoform0119816;Isoform0120849;Isoform0123714;Isoform0124176;Isoform0124248;Isoform0127369;Isoform0127865;Isoform0129044;Isoform0129327;Isoform0129468
GO:0000228	nuclear chromosome	3	8	2.88E-01	1.00E+00	Isoform0031213;Isoform0061662;Isoform0117823
GO:0000313	organellar ribosome	3	8	2.88E-01	1.00E+00	Isoform0111757;Isoform0111863;Isoform0112790
GO:0009507	chloroplast	130	527	3.00E-01	1.00E+00	Isoform0000012;Isoform0000022;Isoform0000935;Isoform0001069;Isoform0001746;Isoform0002243;Isoform0002319;Isoform0002438;Isoform0002848;Isoform0003293;Isoform0003583;Isoform0003741;Isoform0003744;Isoform0004158;Isoform0005527;Isoform0005543;Isoform0005577;Isoform0005581;Isoform0005784;Isoform0005922;Isoform0006518;Isoform0006916;Isoform0007041;Isoform0007250;Isoform0007753;Isoform0008680;Isoform00…
GO:0044435	plastid part	380	1571	3.01E-01	1.00E+00	Isoform0000012;Isoform0000022;Isoform0000378;Isoform0000382;Isoform0000764;Isoform0000795;Isoform0000935;Isoform0001069;Isoform0001746;Isoform0001892;Isoform0002097;Isoform0002243;Isoform0002438;Isoform0002484;Isoform0002848;Isoform0002894;Isoform0003153;Isoform0003293;Isoform0003583;Isoform0003741;Isoform0003744;Isoform0003929;Isoform0004066;Isoform0004100;Isoform0004158;Isoform0004513;Isoform00…
GO:0098687	chromosomal region	5	16	3.21E-01	1.00E+00	Isoform0059767;Isoform0066126;Isoform0071096;Isoform0097095;Isoform0109460
GO:0015934	large ribosomal subunit	7	24	3.32E-01	1.00E+00	Isoform0002231;Isoform0004684;Isoform0005281;Isoform0008569;Isoform0062722;Isoform0090310;Isoform0128899
GO:0016021	integral component of membrane	26	101	3.44E-01	1.00E+00	Isoform0016511;Isoform0023235;Isoform0039441;Isoform0041452;Isoform0068521;Isoform0069194;Isoform0071575;Isoform0079953;Isoform0082466;Isoform0086593;Isoform0090581;Isoform0090711;Isoform0095676;Isoform0098269;Isoform0098642;Isoform0103703;Isoform0109959;Isoform0119427;Isoform0119816;Isoform0120849;Isoform0123714;Isoform0124176;Isoform0124248;Isoform0127369;Isoform0129044;Isoform0129498
GO:0005911	cell-cell junction	178	733	3.49E-01	1.00E+00	Isoform0000152;Isoform0000290;Isoform0000536;Isoform0001056;Isoform0001189;Isoform0001291;Isoform0001682;Isoform0002383;Isoform0002400;Isoform0002465;Isoform0002495;Isoform0003522;Isoform0003743;Isoform0004069;Isoform0004348;Isoform0004371;Isoform0004701;Isoform0006268;Isoform0006697;Isoform0007123;Isoform0007250;Isoform0007753;Isoform0008639;Isoform0008908;Isoform0011271;Isoform0011448;Isoform00…
GO:0030054	cell junction	178	733	3.49E-01	1.00E+00	Isoform0000152;Isoform0000290;Isoform0000536;Isoform0001056;Isoform0001189;Isoform0001291;Isoform0001682;Isoform0002383;Isoform0002400;Isoform0002465;Isoform0002495;Isoform0003522;Isoform0003743;Isoform0004069;Isoform0004348;Isoform0004371;Isoform0004701;Isoform0006268;Isoform0006697;Isoform0007123;Isoform0007250;Isoform0007753;Isoform0008639;Isoform0008908;Isoform0011271;Isoform0011448;Isoform00…
GO:0005778	peroxisomal membrane	4	13	3.70E-01	1.00E+00	Isoform0025240;Isoform0030866;Isoform0042707;Isoform0069248
GO:0031903	microbody membrane	4	13	3.70E-01	1.00E+00	Isoform0025240;Isoform0030866;Isoform0042707;Isoform0069248
GO:0005942	phosphatidylinositol 3-kinase complex	6	21	3.75E-01	1.00E+00	Isoform0047057;Isoform0052946;Isoform0056697;Isoform0064092;Isoform0108550;Isoform0121493
GO:0035032	phosphatidylinositol 3-kinase complex, class III	6	21	3.75E-01	1.00E+00	Isoform0047057;Isoform0052946;Isoform0056697;Isoform0064092;Isoform0108550;Isoform0121493
GO:0031968	organelle outer membrane	28	111	3.81E-01	1.00E+00	Isoform0003741;Isoform0025104;Isoform0033064;Isoform0036880;Isoform0050294;Isoform0065630;Isoform0069194;Isoform0071575;Isoform0085606;Isoform0086593;Isoform0090352;Isoform0090581;Isoform0090711;Isoform0095845;Isoform0098269;Isoform0099376;Isoform0119427;Isoform0119816;Isoform0120849;Isoform0123714;Isoform0123945;Isoform0124176;Isoform0124248;Isoform0127369;Isoform0127865;Isoform0129044;Isoform01…
GO:0044451	nucleoplasm part	27	108	4.05E-01	1.00E+00	Isoform0019358;Isoform0038279;Isoform0038806;Isoform0041316;Isoform0044561;Isoform0060922;Isoform0061662;Isoform0068304;Isoform0070680;Isoform0073060;Isoform0073094;Isoform0076150;Isoform0079337;Isoform0093050;Isoform0094230;Isoform0094673;Isoform0095442;Isoform0095945;Isoform0096421;Isoform0102571;Isoform0103133;Isoform0103755;Isoform0120054;Isoform0122566;Isoform0125119;Isoform0127468;Isoform01…
GO:0000323	lytic vacuole	1	2	4.17E-01	1.00E+00	Isoform0010264
GO:0000325	plant-type vacuole	1	2	4.17E-01	1.00E+00	Isoform0112112
GO:0008023	transcription elongation factor complex	1	2	4.17E-01	1.00E+00	Isoform0061662
GO:0000229	cytoplasmic chromosome	3	10	4.33E-01	1.00E+00	Isoform0018402;Isoform0120329;Isoform0125260
GO:0044434	chloroplast part	121	504	4.37E-01	1.00E+00	Isoform0000012;Isoform0000022;Isoform0000935;Isoform0001069;Isoform0001746;Isoform0002243;Isoform0002438;Isoform0002848;Isoform0003293;Isoform0003583;Isoform0003741;Isoform0003744;Isoform0004158;Isoform0005527;Isoform0005543;Isoform0005577;Isoform0005581;Isoform0005784;Isoform0005922;Isoform0006518;Isoform0006916;Isoform0007041;Isoform0007250;Isoform0007753;Isoform0008680;Isoform0008908;Isoform00…
GO:0019867	outer membrane	28	114	4.43E-01	1.00E+00	Isoform0003741;Isoform0025104;Isoform0033064;Isoform0036880;Isoform0050294;Isoform0065630;Isoform0069194;Isoform0071575;Isoform0085606;Isoform0086593;Isoform0090352;Isoform0090581;Isoform0090711;Isoform0095845;Isoform0098269;Isoform0099376;Isoform0119427;Isoform0119816;Isoform0120849;Isoform0123714;Isoform0123945;Isoform0124176;Isoform0124248;Isoform0127369;Isoform0127865;Isoform0129044;Isoform01…
GO:0005654	nucleoplasm	27	110	4.47E-01	1.00E+00	Isoform0019358;Isoform0038279;Isoform0038806;Isoform0041316;Isoform0044561;Isoform0060922;Isoform0061662;Isoform0068304;Isoform0070680;Isoform0073060;Isoform0073094;Isoform0076150;Isoform0079337;Isoform0093050;Isoform0094230;Isoform0094673;Isoform0095442;Isoform0095945;Isoform0096421;Isoform0102571;Isoform0103133;Isoform0103755;Isoform0120054;Isoform0122566;Isoform0125119;Isoform0127468;Isoform01…
GO:0019898	extrinsic component of membrane	6	23	4.70E-01	1.00E+00	Isoform0047057;Isoform0052946;Isoform0056697;Isoform0064092;Isoform0108550;Isoform0121493
GO:0005886	plasma membrane	9	36	4.87E-01	1.00E+00	Isoform0001728;Isoform0024336;Isoform0029058;Isoform0040928;Isoform0044801;Isoform0050910;Isoform0059091;Isoform0068893;Isoform0109744
GO:0019012	virion	22	92	5.15E-01	1.00E+00	Isoform0004240;Isoform0016588;Isoform0038279;Isoform0053818;Isoform0072414;Isoform0086067;Isoform0090218;Isoform0095581;Isoform0097267;Isoform0100258;Isoform0102571;Isoform0103115;Isoform0111323;Isoform0122566;Isoform0126425;Isoform0127749;Isoform0128244;Isoform0128704;Isoform0128782;Isoform0129534;Isoform0129635;Isoform0130032
GO:0044423	virion part	22	92	5.15E-01	1.00E+00	Isoform0004240;Isoform0016588;Isoform0038279;Isoform0053818;Isoform0072414;Isoform0086067;Isoform0090218;Isoform0095581;Isoform0097267;Isoform0100258;Isoform0102571;Isoform0103115;Isoform0111323;Isoform0122566;Isoform0126425;Isoform0127749;Isoform0128244;Isoform0128704;Isoform0128782;Isoform0129534;Isoform0129635;Isoform0130032
GO:0000152	nuclear ubiquitin ligase complex	2	7	5.20E-01	1.00E+00	Isoform0055250;Isoform0059488
GO:1990204	oxidoreductase complex	4	16	5.44E-01	1.00E+00	Isoform0002092;Isoform0075654;Isoform0099594;Isoform0103607
GO:0000790	nuclear chromatin	1	3	5.55E-01	1.00E+00	Isoform0061662
GO:0005684	U2-type spliceosomal complex	1	3	5.55E-01	1.00E+00	Isoform0101184
GO:0005811	lipid particle	1	3	5.55E-01	1.00E+00	Isoform0006081
GO:0044454	nuclear chromosome part	1	3	5.55E-01	1.00E+00	Isoform0061662
GO:0045239	tricarboxylic acid cycle enzyme complex	1	3	5.55E-01	1.00E+00	Isoform0075654
GO:0045240	dihydrolipoyl dehydrogenase complex	1	3	5.55E-01	1.00E+00	Isoform0075654
GO:0036452	ESCRT complex	3	12	5.66E-01	1.00E+00	Isoform0002591;Isoform0014158;Isoform0028941
GO:0005774	vacuolar membrane	11	47	5.71E-01	1.00E+00	Isoform0015763;Isoform0024039;Isoform0041452;Isoform0092843;Isoform0096449;Isoform0097426;Isoform0108278;Isoform0112112;Isoform0126160;Isoform0127834;Isoform0129824
GO:0044437	vacuolar part	11	47	5.71E-01	1.00E+00	Isoform0015763;Isoform0024039;Isoform0041452;Isoform0092843;Isoform0096449;Isoform0097426;Isoform0108278;Isoform0112112;Isoform0126160;Isoform0127834;Isoform0129824
GO:0044446	intracellular organelle part	834	3546	5.77E-01	1.00E+00	Isoform0000012;Isoform0000022;Isoform0000378;Isoform0000382;Isoform0000764;Isoform0000795;Isoform0000935;Isoform0001069;Isoform0001189;Isoform0001417;Isoform0001708;Isoform0001746;Isoform0001892;Isoform0002092;Isoform0002097;Isoform0002231;Isoform0002243;Isoform0002383;Isoform0002438;Isoform0002484;Isoform0002591;Isoform0002848;Isoform0002894;Isoform0003153;Isoform0003293;Isoform0003478;Isoform00…
GO:0009526	plastid envelope	147	629	5.78E-01	1.00E+00	Isoform0000022;Isoform0000764;Isoform0000795;Isoform0002097;Isoform0002848;Isoform0002894;Isoform0003153;Isoform0003741;Isoform0004066;Isoform0004513;Isoform0005527;Isoform0005581;Isoform0006081;Isoform0006900;Isoform0006916;Isoform0006982;Isoform0007041;Isoform0007092;Isoform0007527;Isoform0007753;Isoform0008010;Isoform0008908;Isoform0009354;Isoform0010007;Isoform0010275;Isoform0012917;Isoform00…
GO:0030964	NADH dehydrogenase complex	3	13	6.25E-01	1.00E+00	Isoform0002092;Isoform0099594;Isoform0103607
GO:0005681	spliceosomal complex	1	4	6.60E-01	1.00E+00	Isoform0101184
GO:0034702	ion channel complex	2	9	6.66E-01	1.00E+00	Isoform0039441;Isoform0041452
GO:1902495	transmembrane transporter complex	2	9	6.66E-01	1.00E+00	Isoform0039441;Isoform0041452
GO:1990351	transporter complex	2	9	6.66E-01	1.00E+00	Isoform0039441;Isoform0041452
GO:0061695	transferase complex, transferring phosphorus-containing groups	6	28	6.79E-01	1.00E+00	Isoform0047057;Isoform0052946;Isoform0056697;Isoform0064092;Isoform0108550;Isoform0121493
GO:0044428	nuclear part	53	238	7.14E-01	1.00E+00	Isoform0010969;Isoform0013174;Isoform0014335;Isoform0019358;Isoform0019542;Isoform0021524;Isoform0031213;Isoform0031257;Isoform0038279;Isoform0038806;Isoform0041316;Isoform0044561;Isoform0047342;Isoform0055250;Isoform0055447;Isoform0059488;Isoform0060922;Isoform0061662;Isoform0068092;Isoform0068304;Isoform0070680;Isoform0071096;Isoform0073060;Isoform0073094;Isoform0073312;Isoform0076056;Isoform00…
GO:0000109	nucleotide-excision repair complex	1	5	7.40E-01	1.00E+00	Isoform0019542
GO:0044421	extracellular region part	1	5	7.40E-01	1.00E+00	Isoform0019218
GO:0031981	nuclear lumen	35	165	7.94E-01	1.00E+00	Isoform0010969;Isoform0014335;Isoform0019358;Isoform0021524;Isoform0031213;Isoform0038279;Isoform0038806;Isoform0041316;Isoform0044561;Isoform0060922;Isoform0061662;Isoform0068304;Isoform0070680;Isoform0073060;Isoform0073094;Isoform0076150;Isoform0079337;Isoform0080566;Isoform0093050;Isoform0094230;Isoform0094673;Isoform0095442;Isoform0095945;Isoform0096421;Isoform0102571;Isoform0103133;Isoform01…
GO:0043233	organelle lumen	35	165	7.94E-01	1.00E+00	Isoform0010969;Isoform0014335;Isoform0019358;Isoform0021524;Isoform0031213;Isoform0038279;Isoform0038806;Isoform0041316;Isoform0044561;Isoform0060922;Isoform0061662;Isoform0068304;Isoform0070680;Isoform0073060;Isoform0073094;Isoform0076150;Isoform0079337;Isoform0080566;Isoform0093050;Isoform0094230;Isoform0094673;Isoform0095442;Isoform0095945;Isoform0096421;Isoform0102571;Isoform0103133;Isoform01…
GO:0070013	intracellular organelle lumen	35	165	7.94E-01	1.00E+00	Isoform0010969;Isoform0014335;Isoform0019358;Isoform0021524;Isoform0031213;Isoform0038279;Isoform0038806;Isoform0041316;Isoform0044561;Isoform0060922;Isoform0061662;Isoform0068304;Isoform0070680;Isoform0073060;Isoform0073094;Isoform0076150;Isoform0079337;Isoform0080566;Isoform0093050;Isoform0094230;Isoform0094673;Isoform0095442;Isoform0095945;Isoform0096421;Isoform0102571;Isoform0103133;Isoform01…
GO:0034518	RNA cap binding complex	1	6	8.02E-01	1.00E+00	Isoform0079920
GO:0036338	viral membrane	1	6	8.02E-01	1.00E+00	Isoform0016588
GO:0015935	small ribosomal subunit	6	32	8.02E-01	1.00E+00	Isoform0001189;Isoform0002383;Isoform0081063;Isoform0111757;Isoform0111863;Isoform0112790
GO:0031970	organelle envelope lumen	2	12	8.15E-01	1.00E+00	Isoform0030530;Isoform0041379
GO:0046930	pore complex	7	38	8.28E-01	1.00E+00	Isoform0016511;Isoform0023235;Isoform0095676;Isoform0098642;Isoform0103703;Isoform0109959;Isoform0129498
GO:0044422	organelle part	992	4292	8.28E-01	1.00E+00	Isoform0000012;Isoform0000022;Isoform0000152;Isoform0000290;Isoform0000378;Isoform0000382;Isoform0000764;Isoform0000795;Isoform0000935;Isoform0001056;Isoform0001069;Isoform0001189;Isoform0001291;Isoform0001417;Isoform0001708;Isoform0001746;Isoform0001892;Isoform0002092;Isoform0002097;Isoform0002231;Isoform0002243;Isoform0002383;Isoform0002400;Isoform0002438;Isoform0002484;Isoform0002495;Isoform00…
GO:0031974	membrane-enclosed lumen	37	178	8.38E-01	1.00E+00	Isoform0010969;Isoform0014335;Isoform0019358;Isoform0021524;Isoform0030530;Isoform0031213;Isoform0038279;Isoform0038806;Isoform0041316;Isoform0041379;Isoform0044561;Isoform0060922;Isoform0061662;Isoform0068304;Isoform0070680;Isoform0073060;Isoform0073094;Isoform0076150;Isoform0079337;Isoform0080566;Isoform0093050;Isoform0094230;Isoform0094673;Isoform0095442;Isoform0095945;Isoform0096421;Isoform01…
GO:0005634	nucleus	57	268	8.39E-01	1.00E+00	Isoform0010309;Isoform0010969;Isoform0013174;Isoform0014335;Isoform0019358;Isoform0019542;Isoform0021524;Isoform0031213;Isoform0031257;Isoform0038279;Isoform0038806;Isoform0041316;Isoform0044561;Isoform0047342;Isoform0047743;Isoform0055250;Isoform0055447;Isoform0059488;Isoform0060922;Isoform0061662;Isoform0068092;Isoform0068304;Isoform0069754;Isoform0070680;Isoform0071096;Isoform0073060;Isoform00…
GO:0000775	chromosome, centromeric region	1	7	8.49E-01	1.00E+00	Isoform0066126
GO:0000776	kinetochore	1	7	8.49E-01	1.00E+00	Isoform0066126
GO:0033202	DNA helicase complex	1	7	8.49E-01	1.00E+00	Isoform0067823
GO:0005741	mitochondrial outer membrane	2	13	8.49E-01	1.00E+00	Isoform0065630;Isoform0123945
GO:0008287	protein serine/threonine phosphatase complex	2	13	8.49E-01	1.00E+00	Isoform0002338;Isoform0111147
GO:0031306	intrinsic component of mitochondrial outer membrane	2	13	8.49E-01	1.00E+00	Isoform0065630;Isoform0123945
GO:0098573	intrinsic component of mitochondrial membrane	2	13	8.49E-01	1.00E+00	Isoform0065630;Isoform0123945
GO:1903293	phosphatase complex	2	13	8.49E-01	1.00E+00	Isoform0002338;Isoform0111147
GO:0042995	cell projection	4	24	8.53E-01	1.00E+00	Isoform0003885;Isoform0041430;Isoform0046142;Isoform0050523
GO:0033176	proton-transporting V-type ATPase complex	5	31	8.88E-01	1.00E+00	Isoform0039433;Isoform0060634;Isoform0071067;Isoform0071950;Isoform0090150
GO:0031227	intrinsic component of endoplasmic reticulum membrane	2	15	9.01E-01	1.00E+00	Isoform0032880;Isoform0037587
GO:0015629	actin cytoskeleton	17	92	9.04E-01	1.00E+00	Isoform0032441;Isoform0050901;Isoform0061011;Isoform0085850;Isoform0092861;Isoform0093077;Isoform0093911;Isoform0095594;Isoform0095814;Isoform0100377;Isoform0103280;Isoform0107385;Isoform0107640;Isoform0109474;Isoform0128817;Isoform0129782;Isoform0129843
GO:0005777	peroxisome	12	69	9.18E-01	1.00E+00	Isoform0025240;Isoform0026966;Isoform0030866;Isoform0037999;Isoform0042707;Isoform0043785;Isoform0054105;Isoform0060336;Isoform0068879;Isoform0069248;Isoform0096467;Isoform0120804
GO:0009536	plastid	705	3114	9.29E-01	1.00E+00	Isoform0000012;Isoform0000022;Isoform0000248;Isoform0000290;Isoform0000378;Isoform0000382;Isoform0000764;Isoform0000795;Isoform0000935;Isoform0001056;Isoform0001069;Isoform0001291;Isoform0001746;Isoform0001749;Isoform0001892;Isoform0002097;Isoform0002243;Isoform0002319;Isoform0002383;Isoform0002400;Isoform0002438;Isoform0002484;Isoform0002495;Isoform0002848;Isoform0002894;Isoform0003084;Isoform00…
GO:0044438	microbody part	5	34	9.30E-01	1.00E+00	Isoform0025240;Isoform0030866;Isoform0042707;Isoform0068879;Isoform0069248
GO:0044439	peroxisomal part	5	34	9.30E-01	1.00E+00	Isoform0025240;Isoform0030866;Isoform0042707;Isoform0068879;Isoform0069248
GO:1990391	DNA repair complex	1	10	9.33E-01	1.00E+00	Isoform0019542
GO:0042170	plastid membrane	49	248	9.38E-01	1.00E+00	Isoform0003741;Isoform0006081;Isoform0007092;Isoform0008010;Isoform0013551;Isoform0018212;Isoform0019073;Isoform0024657;Isoform0024973;Isoform0025104;Isoform0027383;Isoform0028102;Isoform0031851;Isoform0033064;Isoform0036880;Isoform0050294;Isoform0051753;Isoform0053891;Isoform0054276;Isoform0054460;Isoform0055389;Isoform0067308;Isoform0069194;Isoform0069843;Isoform0071575;Isoform0074999;Isoform00…
GO:0005783	endoplasmic reticulum	5	35	9.41E-01	1.00E+00	Isoform0027674;Isoform0032880;Isoform0037587;Isoform0081392;Isoform0128063
GO:0042579	microbody	58	291	9.44E-01	1.00E+00	Isoform0005832;Isoform0007704;Isoform0007753;Isoform0008419;Isoform0008908;Isoform0009465;Isoform0009724;Isoform0010233;Isoform0011338;Isoform0012483;Isoform0016598;Isoform0020013;Isoform0020084;Isoform0020688;Isoform0024712;Isoform0025240;Isoform0025583;Isoform0026249;Isoform0026258;Isoform0026966;Isoform0030806;Isoform0030866;Isoform0031475;Isoform0037999;Isoform0038649;Isoform0039766;Isoform00…
GO:0044436	thylakoid part	51	259	9.45E-01	1.00E+00	Isoform0000012;Isoform0001069;Isoform0002243;Isoform0002295;Isoform0003583;Isoform0003741;Isoform0004158;Isoform0004638;Isoform0005527;Isoform0005543;Isoform0005577;Isoform0005581;Isoform0005784;Isoform0006518;Isoform0008680;Isoform0022828;Isoform0023002;Isoform0025104;Isoform0040810;Isoform0041522;Isoform0042581;Isoform0050572;Isoform0055389;Isoform0061181;Isoform0065106;Isoform0069454;Isoform00…
GO:0031461	cullin-RING ubiquitin ligase complex	17	98	9.48E-01	1.00E+00	Isoform0000656;Isoform0005849;Isoform0016948;Isoform0036601;Isoform0039358;Isoform0051361;Isoform0054454;Isoform0060010;Isoform0062075;Isoform0069124;Isoform0069931;Isoform0079283;Isoform0081505;Isoform0086097;Isoform0119132;Isoform0120670;Isoform0125851
GO:0009368	endopeptidase Clp complex	1	11	9.49E-01	1.00E+00	Isoform0057143
GO:0031012	extracellular matrix	1	11	9.49E-01	1.00E+00	Isoform0000536
GO:0033177	proton-transporting two-sector ATPase complex, proton-transporting domain	11	68	9.50E-01	1.00E+00	Isoform0000022;Isoform0002802;Isoform0004410;Isoform0025145;Isoform0048876;Isoform0065366;Isoform0073798;Isoform0075071;Isoform0086645;Isoform0123689;Isoform0124042
GO:0098805	whole membrane	89	439	9.60E-01	1.00E+00	Isoform0003741;Isoform0015763;Isoform0020534;Isoform0024039;Isoform0025104;Isoform0025240;Isoform0030172;Isoform0030866;Isoform0033064;Isoform0036880;Isoform0040956;Isoform0041452;Isoform0042048;Isoform0042215;Isoform0042707;Isoform0046412;Isoform0050294;Isoform0062094;Isoform0065630;Isoform0069194;Isoform0069248;Isoform0070945;Isoform0070959;Isoform0071540;Isoform0071575;Isoform0071715;Isoform00…
GO:0031371	ubiquitin conjugating enzyme complex	1	12	9.61E-01	1.00E+00	Isoform0113267
GO:0044432	endoplasmic reticulum part	4	33	9.70E-01	1.00E+00	Isoform0027674;Isoform0032880;Isoform0037587;Isoform0128063
GO:0005773	vacuole	20	118	9.70E-01	1.00E+00	Isoform0008479;Isoform0010264;Isoform0015763;Isoform0024039;Isoform0040066;Isoform0041452;Isoform0050164;Isoform0066554;Isoform0069244;Isoform0071950;Isoform0082376;Isoform0092843;Isoform0096449;Isoform0097426;Isoform0108278;Isoform0112112;Isoform0126160;Isoform0126257;Isoform0127834;Isoform0129824
GO:0030117	membrane coat	62	319	9.70E-01	1.00E+00	Isoform0020534;Isoform0030172;Isoform0040956;Isoform0041478;Isoform0042048;Isoform0042542;Isoform0046412;Isoform0050142;Isoform0054574;Isoform0056523;Isoform0057962;Isoform0062094;Isoform0067740;Isoform0070131;Isoform0070690;Isoform0070945;Isoform0071540;Isoform0071715;Isoform0072414;Isoform0072767;Isoform0075379;Isoform0075985;Isoform0076344;Isoform0077318;Isoform0078848;Isoform0079648;Isoform00…
GO:0048475	coated membrane	62	319	9.70E-01	1.00E+00	Isoform0020534;Isoform0030172;Isoform0040956;Isoform0041478;Isoform0042048;Isoform0042542;Isoform0046412;Isoform0050142;Isoform0054574;Isoform0056523;Isoform0057962;Isoform0062094;Isoform0067740;Isoform0070131;Isoform0070690;Isoform0070945;Isoform0071540;Isoform0071715;Isoform0072414;Isoform0072767;Isoform0075379;Isoform0075985;Isoform0076344;Isoform0077318;Isoform0078848;Isoform0079648;Isoform00…
GO:0009523	photosystem II	1	13	9.70E-01	1.00E+00	Isoform0005527
GO:0005789	endoplasmic reticulum membrane	2	21	9.74E-01	1.00E+00	Isoform0032880;Isoform0037587
GO:0042175	nuclear outer membrane-endoplasmic reticulum membrane network	2	21	9.74E-01	1.00E+00	Isoform0032880;Isoform0037587
GO:0043234	protein complex	437	1999	9.79E-01	1.00E+00	Isoform0000012;Isoform0000022;Isoform0000656;Isoform0002092;Isoform0002243;Isoform0002338;Isoform0002591;Isoform0002802;Isoform0002848;Isoform0003284;Isoform0003583;Isoform0003741;Isoform0004158;Isoform0004410;Isoform0004638;Isoform0004858;Isoform0005527;Isoform0005543;Isoform0005581;Isoform0005849;Isoform0006331;Isoform0006518;Isoform0006916;Isoform0007679;Isoform0009471;Isoform0010431;Isoform00…
GO:0000151	ubiquitin ligase complex	22	133	9.82E-01	1.00E+00	Isoform0000656;Isoform0005849;Isoform0016948;Isoform0036601;Isoform0039358;Isoform0051361;Isoform0054454;Isoform0055250;Isoform0059488;Isoform0060010;Isoform0062075;Isoform0063561;Isoform0069124;Isoform0069931;Isoform0079283;Isoform0080797;Isoform0081505;Isoform0086097;Isoform0119132;Isoform0120670;Isoform0123007;Isoform0125851
GO:0005819	spindle	1	15	9.83E-01	1.00E+00	Isoform0030959
GO:0005618	cell wall	32	185	9.86E-01	1.00E+00	Isoform0002192;Isoform0002712;Isoform0003339;Isoform0005576;Isoform0008639;Isoform0009866;Isoform0010095;Isoform0010264;Isoform0013428;Isoform0015364;Isoform0018740;Isoform0018817;Isoform0025802;Isoform0026056;Isoform0047328;Isoform0049333;Isoform0049475;Isoform0049713;Isoform0054388;Isoform0056672;Isoform0062858;Isoform0065987;Isoform0072281;Isoform0076403;Isoform0076501;Isoform0086570;Isoform00…
GO:0031967	organelle envelope	196	944	9.86E-01	1.00E+00	Isoform0000022;Isoform0000764;Isoform0000795;Isoform0001708;Isoform0002092;Isoform0002097;Isoform0002848;Isoform0002894;Isoform0003153;Isoform0003741;Isoform0004066;Isoform0004513;Isoform0005527;Isoform0005581;Isoform0006081;Isoform0006900;Isoform0006916;Isoform0006982;Isoform0007041;Isoform0007092;Isoform0007527;Isoform0007753;Isoform0007910;Isoform0008010;Isoform0008908;Isoform0009354;Isoform00…
GO:0031975	envelope	196	944	9.86E-01	1.00E+00	Isoform0000022;Isoform0000764;Isoform0000795;Isoform0001708;Isoform0002092;Isoform0002097;Isoform0002848;Isoform0002894;Isoform0003153;Isoform0003741;Isoform0004066;Isoform0004513;Isoform0005527;Isoform0005581;Isoform0006081;Isoform0006900;Isoform0006916;Isoform0006982;Isoform0007041;Isoform0007092;Isoform0007527;Isoform0007753;Isoform0007910;Isoform0008010;Isoform0008908;Isoform0009354;Isoform00…
GO:0030119	AP-type membrane coat adaptor complex	8	62	9.88E-01	1.00E+00	Isoform0041478;Isoform0050142;Isoform0056523;Isoform0057962;Isoform0067740;Isoform0070690;Isoform0075985;Isoform0077318
GO:0031300	intrinsic component of organelle membrane	6	52	9.91E-01	1.00E+00	Isoform0016690;Isoform0032880;Isoform0037587;Isoform0065630;Isoform0119055;Isoform0123945
GO:0031225	anchored component of membrane	3	33	9.92E-01	1.00E+00	Isoform0003735;Isoform0010095;Isoform0049475
GO:1990234	transferase complex	29	184	9.97E-01	1.00E+00	Isoform0000656;Isoform0005849;Isoform0016948;Isoform0036601;Isoform0039358;Isoform0047057;Isoform0051361;Isoform0052946;Isoform0054454;Isoform0055250;Isoform0056697;Isoform0059488;Isoform0060010;Isoform0062075;Isoform0063561;Isoform0064092;Isoform0069124;Isoform0069931;Isoform0079283;Isoform0080797;Isoform0081505;Isoform0086097;Isoform0108550;Isoform0113267;Isoform0119132;Isoform0120670;Isoform01…
GO:0098588	bounding membrane of organelle	92	492	9.97E-01	1.00E+00	Isoform0003741;Isoform0015763;Isoform0020534;Isoform0024039;Isoform0025104;Isoform0025240;Isoform0030172;Isoform0030866;Isoform0032880;Isoform0033064;Isoform0036880;Isoform0037587;Isoform0040956;Isoform0041452;Isoform0042048;Isoform0042215;Isoform0042707;Isoform0046412;Isoform0050294;Isoform0062094;Isoform0065630;Isoform0069194;Isoform0069248;Isoform0070945;Isoform0070959;Isoform0071540;Isoform00…
GO:0030660	Golgi-associated vesicle membrane	10	82	9.97E-01	1.00E+00	Isoform0040956;Isoform0072414;Isoform0097149;Isoform0098620;Isoform0100215;Isoform0101570;Isoform0101854;Isoform0102284;Isoform0108543;Isoform0128868
GO:0070993	translation preinitiation complex	9	78	9.98E-01	1.00E+00	Isoform0017374;Isoform0030148;Isoform0045642;Isoform0058577;Isoform0059154;Isoform0078797;Isoform0086704;Isoform0089451;Isoform0109557
GO:0030135	coated vesicle	42	254	9.98E-01	1.00E+00	Isoform0014573;Isoform0020534;Isoform0030172;Isoform0040956;Isoform0042048;Isoform0044580;Isoform0046412;Isoform0062094;Isoform0063421;Isoform0070945;Isoform0071540;Isoform0071715;Isoform0072414;Isoform0072767;Isoform0076344;Isoform0078848;Isoform0080640;Isoform0080954;Isoform0085299;Isoform0093317;Isoform0094743;Isoform0096715;Isoform0096759;Isoform0097149;Isoform0098441;Isoform0098620;Isoform00…
GO:0030684	preribosome	1	24	9.98E-01	1.00E+00	Isoform0060303
GO:0005798	Golgi-associated vesicle	10	89	9.99E-01	1.00E+00	Isoform0040956;Isoform0072414;Isoform0097149;Isoform0098620;Isoform0100215;Isoform0101570;Isoform0101854;Isoform0102284;Isoform0108543;Isoform0128868
GO:0030662	coated vesicle membrane	38	243	9.99E-01	1.00E+00	Isoform0020534;Isoform0030172;Isoform0040956;Isoform0042048;Isoform0046412;Isoform0062094;Isoform0070945;Isoform0071540;Isoform0071715;Isoform0072414;Isoform0072767;Isoform0076344;Isoform0078848;Isoform0080640;Isoform0080954;Isoform0085299;Isoform0093317;Isoform0094743;Isoform0096715;Isoform0096759;Isoform0097149;Isoform0098441;Isoform0098620;Isoform0100215;Isoform0100245;Isoform0101140;Isoform01…
GO:0012505	endomembrane system	62	364	9.99E-01	1.00E+00	Isoform0002591;Isoform0013004;Isoform0014158;Isoform0027674;Isoform0028941;Isoform0030983;Isoform0032880;Isoform0037587;Isoform0040956;Isoform0042215;Isoform0044312;Isoform0045532;Isoform0052273;Isoform0056116;Isoform0057726;Isoform0061989;Isoform0062892;Isoform0065778;Isoform0066567;Isoform0070959;Isoform0071656;Isoform0072414;Isoform0078593;Isoform0079109;Isoform0079479;Isoform0079628;Isoform00…
GO:0019866	organelle inner membrane	46	286	9.99E-01	1.00E+00	Isoform0002092;Isoform0003741;Isoform0007092;Isoform0007910;Isoform0010617;Isoform0010796;Isoform0011873;Isoform0011934;Isoform0015331;Isoform0017550;Isoform0023701;Isoform0024657;Isoform0025032;Isoform0025104;Isoform0028102;Isoform0030331;Isoform0031790;Isoform0042700;Isoform0042795;Isoform0043252;Isoform0043758;Isoform0047806;Isoform0051335;Isoform0051952;Isoform0052166;Isoform0053491;Isoform00…
GO:0030120	vesicle coat	37	241	9.99E-01	1.00E+00	Isoform0020534;Isoform0030172;Isoform0040956;Isoform0042048;Isoform0062094;Isoform0070945;Isoform0071540;Isoform0071715;Isoform0072414;Isoform0072767;Isoform0076344;Isoform0078848;Isoform0080640;Isoform0080954;Isoform0085299;Isoform0093317;Isoform0094743;Isoform0096715;Isoform0096759;Isoform0097149;Isoform0098441;Isoform0098620;Isoform0100215;Isoform0100245;Isoform0101140;Isoform0101570;Isoform01…
GO:0009521	photosystem	26	185	1.00E+00	1.00E+00	Isoform0000012;Isoform0002243;Isoform0003583;Isoform0003741;Isoform0004158;Isoform0004638;Isoform0005527;Isoform0005543;Isoform0006518;Isoform0022828;Isoform0025104;Isoform0040810;Isoform0042581;Isoform0055389;Isoform0065106;Isoform0069454;Isoform0080007;Isoform0109397;Isoform0111417;Isoform0111433;Isoform0111619;Isoform0111935;Isoform0112334;Isoform0112628;Isoform0113590;Isoform0118179
GO:0044391	ribosomal subunit	31	212	1.00E+00	1.00E+00	Isoform0001189;Isoform0001417;Isoform0002231;Isoform0002383;Isoform0003478;Isoform0004684;Isoform0005281;Isoform0006678;Isoform0008569;Isoform0014671;Isoform0018551;Isoform0023390;Isoform0024946;Isoform0029478;Isoform0038954;Isoform0040622;Isoform0050181;Isoform0052672;Isoform0053321;Isoform0056301;Isoform0062722;Isoform0069129;Isoform0077446;Isoform0081063;Isoform0090310;Isoform0111757;Isoform01…
GO:0030659	cytoplasmic vesicle membrane	40	262	1.00E+00	1.00E+00	Isoform0011757;Isoform0020534;Isoform0030172;Isoform0040956;Isoform0042048;Isoform0046412;Isoform0062094;Isoform0070945;Isoform0071540;Isoform0071715;Isoform0072414;Isoform0072767;Isoform0076344;Isoform0078848;Isoform0080640;Isoform0080954;Isoform0085299;Isoform0093317;Isoform0094743;Isoform0096715;Isoform0096759;Isoform0097149;Isoform0098441;Isoform0098620;Isoform0100215;Isoform0100245;Isoform01…
GO:0044433	cytoplasmic vesicle part	40	262	1.00E+00	1.00E+00	Isoform0011757;Isoform0020534;Isoform0030172;Isoform0040956;Isoform0042048;Isoform0046412;Isoform0062094;Isoform0070945;Isoform0071540;Isoform0071715;Isoform0072414;Isoform0072767;Isoform0076344;Isoform0078848;Isoform0080640;Isoform0080954;Isoform0085299;Isoform0093317;Isoform0094743;Isoform0096715;Isoform0096759;Isoform0097149;Isoform0098441;Isoform0098620;Isoform0100215;Isoform0100245;Isoform01…
GO:0005840	ribosome	45	289	1.00E+00	1.00E+00	Isoform0001189;Isoform0001417;Isoform0002231;Isoform0002383;Isoform0003478;Isoform0004671;Isoform0004684;Isoform0005281;Isoform0006678;Isoform0006982;Isoform0008569;Isoform0010275;Isoform0012330;Isoform0012917;Isoform0014671;Isoform0015046;Isoform0018551;Isoform0023390;Isoform0024946;Isoform0029478;Isoform0038954;Isoform0040622;Isoform0044865;Isoform0050181;Isoform0050572;Isoform0052672;Isoform00…
GO:0034357	photosynthetic membrane	31	216	1.00E+00	1.00E+00	Isoform0000012;Isoform0002243;Isoform0002295;Isoform0003583;Isoform0003741;Isoform0004158;Isoform0004638;Isoform0005527;Isoform0005543;Isoform0005581;Isoform0006518;Isoform0022828;Isoform0025104;Isoform0040810;Isoform0042581;Isoform0055389;Isoform0061181;Isoform0065106;Isoform0069454;Isoform0080007;Isoform0085244;Isoform0109397;Isoform0111108;Isoform0111417;Isoform0111433;Isoform0111619;Isoform01…
GO:0009528	plastid inner membrane	8	84	1.00E+00	1.00E+00	Isoform0007092;Isoform0024657;Isoform0028102;Isoform0053891;Isoform0054460;Isoform0055389;Isoform0069843;Isoform0074999
GO:0016023	cytoplasmic, membrane-bounded vesicle	44	286	1.00E+00	1.00E+00	Isoform0011757;Isoform0014573;Isoform0020534;Isoform0030172;Isoform0040956;Isoform0042048;Isoform0044580;Isoform0046412;Isoform0062094;Isoform0063421;Isoform0070945;Isoform0071540;Isoform0071715;Isoform0072414;Isoform0072767;Isoform0076344;Isoform0078848;Isoform0080640;Isoform0080954;Isoform0085299;Isoform0093317;Isoform0094743;Isoform0096715;Isoform0096759;Isoform0097149;Isoform0098441;Isoform00…
GO:0032991	macromolecular complex	656	3092	1.00E+00	1.00E+00	Isoform0000012;Isoform0000022;Isoform0000378;Isoform0000382;Isoform0000656;Isoform0000764;Isoform0000795;Isoform0001176;Isoform0001189;Isoform0001413;Isoform0001417;Isoform0002092;Isoform0002231;Isoform0002243;Isoform0002258;Isoform0002338;Isoform0002383;Isoform0002591;Isoform0002802;Isoform0002848;Isoform0002850;Isoform0003084;Isoform0003153;Isoform0003284;Isoform0003478;Isoform0003583;Isoform00…
GO:0012506	vesicle membrane	40	266	1.00E+00	1.00E+00	Isoform0011757;Isoform0020534;Isoform0030172;Isoform0040956;Isoform0042048;Isoform0046412;Isoform0062094;Isoform0070945;Isoform0071540;Isoform0071715;Isoform0072414;Isoform0072767;Isoform0076344;Isoform0078848;Isoform0080640;Isoform0080954;Isoform0085299;Isoform0093317;Isoform0094743;Isoform0096715;Isoform0096759;Isoform0097149;Isoform0098441;Isoform0098620;Isoform0100215;Isoform0100245;Isoform01…
GO:0031410	cytoplasmic vesicle	45	297	1.00E+00	1.00E+00	Isoform0011757;Isoform0014573;Isoform0020534;Isoform0030172;Isoform0040956;Isoform0042048;Isoform0044580;Isoform0046412;Isoform0062094;Isoform0063421;Isoform0070945;Isoform0071540;Isoform0071715;Isoform0072414;Isoform0072767;Isoform0076344;Isoform0078848;Isoform0080640;Isoform0080954;Isoform0082465;Isoform0085299;Isoform0093317;Isoform0094743;Isoform0096715;Isoform0096759;Isoform0097149;Isoform00…
GO:0031988	membrane-bounded vesicle	44	292	1.00E+00	1.00E+00	Isoform0011757;Isoform0014573;Isoform0020534;Isoform0030172;Isoform0040956;Isoform0042048;Isoform0044580;Isoform0046412;Isoform0062094;Isoform0063421;Isoform0070945;Isoform0071540;Isoform0071715;Isoform0072414;Isoform0072767;Isoform0076344;Isoform0078848;Isoform0080640;Isoform0080954;Isoform0085299;Isoform0093317;Isoform0094743;Isoform0096715;Isoform0096759;Isoform0097149;Isoform0098441;Isoform00…
GO:1902494	catalytic complex	36	253	1.00E+00	1.00E+00	Isoform0000656;Isoform0002092;Isoform0002338;Isoform0005849;Isoform0016948;Isoform0036601;Isoform0039358;Isoform0047057;Isoform0051361;Isoform0052946;Isoform0054454;Isoform0055250;Isoform0056697;Isoform0059488;Isoform0060010;Isoform0062075;Isoform0063561;Isoform0064092;Isoform0067823;Isoform0069124;Isoform0069931;Isoform0075654;Isoform0079283;Isoform0080797;Isoform0081505;Isoform0086097;Isoform00…
GO:0031982	vesicle	45	303	1.00E+00	1.00E+00	Isoform0011757;Isoform0014573;Isoform0020534;Isoform0030172;Isoform0040956;Isoform0042048;Isoform0044580;Isoform0046412;Isoform0062094;Isoform0063421;Isoform0070945;Isoform0071540;Isoform0071715;Isoform0072414;Isoform0072767;Isoform0076344;Isoform0078848;Isoform0080640;Isoform0080954;Isoform0082465;Isoform0085299;Isoform0093317;Isoform0094743;Isoform0096715;Isoform0096759;Isoform0097149;Isoform00…
GO:0044429	mitochondrial part	27	212	1.00E+00	1.00E+00	Isoform0001708;Isoform0002092;Isoform0008545;Isoform0011873;Isoform0012330;Isoform0023316;Isoform0031790;Isoform0042700;Isoform0043758;Isoform0045740;Isoform0047806;Isoform0053491;Isoform0054292;Isoform0059603;Isoform0065630;Isoform0067530;Isoform0073933;Isoform0076685;Isoform0089810;Isoform0097791;Isoform0098896;Isoform0102071;Isoform0121434;Isoform0121994;Isoform0123945;Isoform0124550;Isoform01…
GO:0000139	Golgi membrane	10	110	1.00E+00	1.00E+00	Isoform0040956;Isoform0072414;Isoform0097149;Isoform0098620;Isoform0100215;Isoform0101570;Isoform0101854;Isoform0102284;Isoform0108543;Isoform0128868
GO:0005739	mitochondrion	30	231	1.00E+00	1.00E+00	Isoform0001708;Isoform0002092;Isoform0008545;Isoform0011873;Isoform0012330;Isoform0023316;Isoform0031790;Isoform0042700;Isoform0043758;Isoform0045740;Isoform0047806;Isoform0053491;Isoform0054292;Isoform0059603;Isoform0065630;Isoform0067530;Isoform0073933;Isoform0076685;Isoform0089810;Isoform0097791;Isoform0098896;Isoform0102071;Isoform0102179;Isoform0103230;Isoform0121434;Isoform0121994;Isoform01…
GO:0033178	proton-transporting two-sector ATPase complex, catalytic domain	9	106	1.00E+00	1.00E+00	Isoform0002848;Isoform0006916;Isoform0010796;Isoform0020067;Isoform0054038;Isoform0063058;Isoform0091772;Isoform0116369;Isoform0119329
GO:0016469	proton-transporting two-sector ATPase complex	25	208	1.00E+00	1.00E+00	Isoform0000022;Isoform0002802;Isoform0002848;Isoform0004410;Isoform0006916;Isoform0010796;Isoform0020067;Isoform0025145;Isoform0039433;Isoform0048876;Isoform0054038;Isoform0060634;Isoform0063058;Isoform0065366;Isoform0071067;Isoform0071950;Isoform0073798;Isoform0075071;Isoform0086645;Isoform0090150;Isoform0091772;Isoform0116369;Isoform0119329;Isoform0123689;Isoform0124042
GO:0044431	Golgi apparatus part	10	120	1.00E+00	1.00E+00	Isoform0040956;Isoform0072414;Isoform0097149;Isoform0098620;Isoform0100215;Isoform0101570;Isoform0101854;Isoform0102284;Isoform0108543;Isoform0128868
GO:0031090	organelle membrane	347	1792	1.00E+00	1.00E+00	Isoform0000152;Isoform0000290;Isoform0001056;Isoform0001291;Isoform0001708;Isoform0002092;Isoform0002383;Isoform0002400;Isoform0002495;Isoform0002711;Isoform0002712;Isoform0003522;Isoform0003741;Isoform0003743;Isoform0004069;Isoform0004348;Isoform0004371;Isoform0004410;Isoform0004701;Isoform0006081;Isoform0006268;Isoform0006296;Isoform0006697;Isoform0007092;Isoform0007910;Isoform0008010;Isoform00…
GO:0044455	mitochondrial membrane part	8	109	1.00E+00	1.00E+00	Isoform0001708;Isoform0023316;Isoform0054292;Isoform0065630;Isoform0097791;Isoform0098896;Isoform0123945;Isoform0125161
GO:0043229	intracellular organelle	1951	8816	1.00E+00	1.00E+00	Isoform0000012;Isoform0000022;Isoform0000248;Isoform0000290;Isoform0000378;Isoform0000382;Isoform0000512;Isoform0000594;Isoform0000640;Isoform0000656;Isoform0000717;Isoform0000764;Isoform0000795;Isoform0000934;Isoform0000935;Isoform0001056;Isoform0001069;Isoform0001167;Isoform0001189;Isoform0001291;Isoform0001381;Isoform0001417;Isoform0001525;Isoform0001682;Isoform0001708;Isoform0001746;Isoform00…
GO:0098796	membrane protein complex	131	793	1.00E+00	1.00E+00	Isoform0000012;Isoform0000022;Isoform0002092;Isoform0002243;Isoform0002802;Isoform0002848;Isoform0003583;Isoform0003741;Isoform0004158;Isoform0004410;Isoform0004638;Isoform0005527;Isoform0005543;Isoform0006518;Isoform0006916;Isoform0010796;Isoform0016511;Isoform0020067;Isoform0020534;Isoform0022828;Isoform0023235;Isoform0025104;Isoform0025145;Isoform0030172;Isoform0039433;Isoform0039441;Isoform00…
GO:0005794	Golgi apparatus	15	168	1.00E+00	1.00E+00	Isoform0040956;Isoform0052273;Isoform0071656;Isoform0072414;Isoform0079109;Isoform0082465;Isoform0097149;Isoform0098620;Isoform0100215;Isoform0101570;Isoform0101854;Isoform0102284;Isoform0108543;Isoform0128416;Isoform0128868
GO:0043226	organelle	1987	8996	1.00E+00	1.00E+00	Isoform0000012;Isoform0000022;Isoform0000152;Isoform0000248;Isoform0000290;Isoform0000378;Isoform0000382;Isoform0000512;Isoform0000594;Isoform0000640;Isoform0000656;Isoform0000717;Isoform0000764;Isoform0000795;Isoform0000934;Isoform0000935;Isoform0001056;Isoform0001069;Isoform0001167;Isoform0001189;Isoform0001291;Isoform0001381;Isoform0001417;Isoform0001525;Isoform0001682;Isoform0001708;Isoform00…
GO:0005740	mitochondrial envelope	11	149	1.00E+00	1.00E+00	Isoform0001708;Isoform0002092;Isoform0023316;Isoform0054292;Isoform0065630;Isoform0067530;Isoform0089810;Isoform0097791;Isoform0098896;Isoform0123945;Isoform0125161
GO:0031966	mitochondrial membrane	11	149	1.00E+00	1.00E+00	Isoform0001708;Isoform0002092;Isoform0023316;Isoform0054292;Isoform0065630;Isoform0067530;Isoform0089810;Isoform0097791;Isoform0098896;Isoform0123945;Isoform0125161
GO:0030529	intracellular ribonucleoprotein complex	157	942	1.00E+00	1.00E+00	Isoform0000378;Isoform0000382;Isoform0000764;Isoform0000795;Isoform0001176;Isoform0001189;Isoform0001413;Isoform0001417;Isoform0002231;Isoform0002258;Isoform0002383;Isoform0002850;Isoform0003084;Isoform0003153;Isoform0003478;Isoform0004066;Isoform0004671;Isoform0004684;Isoform0005281;Isoform0006678;Isoform0006982;Isoform0007173;Isoform0007753;Isoform0008569;Isoform0008908;Isoform0010275;Isoform00…
GO:1990904	ribonucleoprotein complex	157	942	1.00E+00	1.00E+00	Isoform0000378;Isoform0000382;Isoform0000764;Isoform0000795;Isoform0001176;Isoform0001189;Isoform0001413;Isoform0001417;Isoform0002231;Isoform0002258;Isoform0002383;Isoform0002850;Isoform0003084;Isoform0003153;Isoform0003478;Isoform0004066;Isoform0004671;Isoform0004684;Isoform0005281;Isoform0006678;Isoform0006982;Isoform0007173;Isoform0007753;Isoform0008569;Isoform0008908;Isoform0010275;Isoform00…
GO:0043231	intracellular membrane-bounded organelle	1677	7871	1.00E+00	1.00E+00	Isoform0000012;Isoform0000022;Isoform0000248;Isoform0000290;Isoform0000378;Isoform0000382;Isoform0000512;Isoform0000594;Isoform0000640;Isoform0000656;Isoform0000717;Isoform0000764;Isoform0000795;Isoform0000934;Isoform0000935;Isoform0001056;Isoform0001069;Isoform0001167;Isoform0001189;Isoform0001291;Isoform0001381;Isoform0001525;Isoform0001682;Isoform0001708;Isoform0001746;Isoform0001749;Isoform00…
GO:0005737	cytoplasm	1227	5938	1.00E+00	1.00E+00	Isoform0000012;Isoform0000022;Isoform0000248;Isoform0000290;Isoform0000378;Isoform0000382;Isoform0000764;Isoform0000795;Isoform0000935;Isoform0001056;Isoform0001069;Isoform0001189;Isoform0001291;Isoform0001417;Isoform0001666;Isoform0001682;Isoform0001708;Isoform0001746;Isoform0001749;Isoform0001814;Isoform0001892;Isoform0002092;Isoform0002097;Isoform0002231;Isoform0002243;Isoform0002282;Isoform00…
GO:0043227	membrane-bounded organelle	1722	8087	1.00E+00	1.00E+00	Isoform0000012;Isoform0000022;Isoform0000152;Isoform0000248;Isoform0000290;Isoform0000378;Isoform0000382;Isoform0000512;Isoform0000594;Isoform0000640;Isoform0000656;Isoform0000717;Isoform0000764;Isoform0000795;Isoform0000934;Isoform0000935;Isoform0001056;Isoform0001069;Isoform0001167;Isoform0001189;Isoform0001291;Isoform0001381;Isoform0001525;Isoform0001682;Isoform0001708;Isoform0001746;Isoform00…
GO:0044444	cytoplasmic part	1197	5839	1.00E+00	1.00E+00	Isoform0000012;Isoform0000022;Isoform0000248;Isoform0000290;Isoform0000378;Isoform0000382;Isoform0000764;Isoform0000795;Isoform0000935;Isoform0001056;Isoform0001069;Isoform0001189;Isoform0001291;Isoform0001417;Isoform0001666;Isoform0001682;Isoform0001708;Isoform0001746;Isoform0001749;Isoform0001814;Isoform0001892;Isoform0002092;Isoform0002097;Isoform0002231;Isoform0002243;Isoform0002282;Isoform00…
GO:0005623	cell	2633	11887	1.00E+00	1.00E+00	Isoform0000012;Isoform0000022;Isoform0000234;Isoform0000248;Isoform0000290;Isoform0000378;Isoform0000382;Isoform0000512;Isoform0000536;Isoform0000594;Isoform0000640;Isoform0000656;Isoform0000717;Isoform0000764;Isoform0000787;Isoform0000795;Isoform0000849;Isoform0000934;Isoform0000935;Isoform0001050;Isoform0001056;Isoform0001069;Isoform0001167;Isoform0001176;Isoform0001189;Isoform0001291;Isoform00…
Isoform0111172;Isoform0111185;Isoform0111230;Isoform0111250;Isoform0111323;Isoform0111370;Isoform0111387;Isoform0111417;Isoform0111433;Isoform0111440;Isoform0111450;Isoform0111460;Isoform0111486;Isoform0111594;Isoform0111619;Isoform0111625;Isoform0111757;Isoform0111767;Isoform0111863;Isoform0111921;Isoform0111935;Isoform0112059;Isoform0112072;Isoform0112081;Isoform0112112;Isoform0112140;Isoform01…
GO:0005622	intracellular	2490	11313	1.00E+00	1.00E+00	Isoform0000012;Isoform0000022;Isoform0000234;Isoform0000248;Isoform0000290;Isoform0000378;Isoform0000382;Isoform0000512;Isoform0000594;Isoform0000640;Isoform0000656;Isoform0000717;Isoform0000764;Isoform0000787;Isoform0000795;Isoform0000849;Isoform0000934;Isoform0000935;Isoform0001050;Isoform0001056;Isoform0001069;Isoform0001167;Isoform0001176;Isoform0001189;Isoform0001291;Isoform0001381;Isoform00…
Isoform0117742;Isoform0117783;Isoform0117823;Isoform0117836;Isoform0117964;Isoform0117978;Isoform0118037;Isoform0118047;Isoform0118086;Isoform0118092;Isoform0118144;Isoform0118179;Isoform0118240;Isoform0118331;Isoform0118414;Isoform0118473;Isoform0118509;Isoform0118536;Isoform0118542;Isoform0118699;Isoform0118732;Isoform0118923;Isoform0118958;Isoform0118982;Isoform0118986;Isoform0119011;Isoform01…
GO:0044464	cell part	2630	11882	1.00E+00	1.00E+00	Isoform0000012;Isoform0000022;Isoform0000234;Isoform0000248;Isoform0000290;Isoform0000378;Isoform0000382;Isoform0000512;Isoform0000536;Isoform0000594;Isoform0000640;Isoform0000656;Isoform0000717;Isoform0000764;Isoform0000787;Isoform0000795;Isoform0000849;Isoform0000934;Isoform0000935;Isoform0001050;Isoform0001056;Isoform0001069;Isoform0001167;Isoform0001176;Isoform0001189;Isoform0001291;Isoform00…
Isoform0111230;Isoform0111250;Isoform0111323;Isoform0111370;Isoform0111387;Isoform0111417;Isoform0111433;Isoform0111440;Isoform0111450;Isoform0111460;Isoform0111486;Isoform0111594;Isoform0111619;Isoform0111625;Isoform0111757;Isoform0111767;Isoform0111863;Isoform0111921;Isoform0111935;Isoform0112059;Isoform0112072;Isoform0112081;Isoform0112112;Isoform0112140;Isoform0112150;Isoform0112211;Isoform01…
GO:0044424	intracellular part	2475	11268	1.00E+00	1.00E+00	Isoform0000012;Isoform0000022;Isoform0000248;Isoform0000290;Isoform0000378;Isoform0000382;Isoform0000512;Isoform0000594;Isoform0000640;Isoform0000656;Isoform0000717;Isoform0000764;Isoform0000787;Isoform0000795;Isoform0000849;Isoform0000934;Isoform0000935;Isoform0001050;Isoform0001056;Isoform0001069;Isoform0001167;Isoform0001176;Isoform0001189;Isoform0001291;Isoform0001381;Isoform0001413;Isoform00…
Isoform0118240;Isoform0118331;Isoform0118414;Isoform0118473;Isoform0118509;Isoform0118536;Isoform0118542;Isoform0118699;Isoform0118732;Isoform0118923;Isoform0118958;Isoform0118982;Isoform0118986;Isoform0119011;Isoform0119055;Isoform0119056;Isoform0119132;Isoform0119198;Isoform0119259;Isoform0119283;Isoform0119427;Isoform0119564;Isoform0119604;Isoform0119606;Isoform0119612;Isoform0119785;Isoform01…
GO:0005575	cellular_component	3879	16416	1.00E+00	1.00E+00	Isoform0000012;Isoform0000022;Isoform0000152;Isoform0000234;Isoform0000248;Isoform0000290;Isoform0000378;Isoform0000382;Isoform0000427;Isoform0000512;Isoform0000536;Isoform0000594;Isoform0000640;Isoform0000656;Isoform0000717;Isoform0000764;Isoform0000787;Isoform0000795;Isoform0000849;Isoform0000934;Isoform0000935;Isoform0001050;Isoform0001056;Isoform0001069;Isoform0001167;Isoform0001176;Isoform00…
Isoform0077927;Isoform0077934;Isoform0077993;Isoform0078017;Isoform0078127;Isoform0078182;Isoform0078191;Isoform0078196;Isoform0078226;Isoform0078237;Isoform0078248;Isoform0078298;Isoform0078315;Isoform0078334;Isoform0078412;Isoform0078453;Isoform0078465;Isoform0078476;Isoform0078484;Isoform0078534;Isoform0078541;Isoform0078545;Isoform0078570;Isoform0078593;Isoform0078645;Isoform0078679;Isoform00…
