# Supplementary material for: Whole-transcriptome analysis of differentially expressed genes in the mutant and normal capitula of Chrysanthemum morifolium
Source: BMC Genom Data. 2021 Jan 25;22:2. doi: 10.1186/s12863-021-00959-2 (PMC7853313; doi:10.1186/s12863-021-00959-2)
Supplement: Supplementary file 8 — Additional file 8. The enriched KEGG pathways among the DEGs down-regulated in the mutant capitula [file 12863_2021_959_MOESM8_ESM.xls]

KEGG A class	KEGG B class	Pathway	Pathway ID	Gene ID	The normal capitula fpkm (CK)	The mutant capitula fpkm (T1)	Log2 Ratio(T1/CK)	Pvalue	FDR	Significant	Symbol	Description
Metabolism	Global and overview maps	Biosynthesis of secondary metabolites	ko01110	Isoform0000087	16.97	0.06	-8.143808349	1.03E-69	6.88E-68	yes	CHI	chalcone isomerase [Carthamus tinctorius]
Metabolism	Global and overview maps	Biosynthesis of secondary metabolites	ko01110	Isoform0000360	19.21666667	9.466666667	-1.021429678	2.20E-09	1.84E-08	yes	PAS2	Protein-tyrosine phosphatase-like, PTPLA [Cynara cardunculus var. scolymus] [Cynara cardunculus]
Metabolism	Global and overview maps	Biosynthesis of secondary metabolites	ko01110	Isoform0000503	37.32666667	14.87666667	-1.327155373	2.63E-24	5.69E-23	yes	PAS2	Protein-tyrosine phosphatase-like, PTPLA [Cynara cardunculus var. scolymus] [Cynara cardunculus]
Metabolism	Global and overview maps	Biosynthesis of secondary metabolites	ko01110	Isoform0000662	105.3666667	27.75	-1.924858858	1.16E-52	5.67E-51	yes	PER52	Plant peroxidase [Corchorus olitorius]
Metabolism	Global and overview maps	Biosynthesis of secondary metabolites	ko01110	Isoform0001327	3.233333333	0.873333333	-1.888417936	1.17E-05	5.72E-05	yes	ADK-B	PREDICTED: adenylate kinase 4-like [Populus euphratica]
Metabolism	Global and overview maps	Biosynthesis of secondary metabolites	ko01110	Isoform0001698	36.36666667	15.58	-1.222921462	5.26E-13	6.18E-12	yes	CS	Citrate synthase active site-containing protein [Cynara cardunculus var. scolymus] [Cynara cardunculus]
Metabolism	Global and overview maps	Biosynthesis of secondary metabolites	ko01110	Isoform0001786	6.07	2.696666667	-1.170519315	2.93E-04	1.07E-03	yes	-	-
Metabolism	Global and overview maps	Biosynthesis of secondary metabolites	ko01110	Isoform0001932	2.833333333	0.803333333	-1.818429695	3.36E-03	9.37E-03	yes	AGPB1	PC-Esterase [Cynara cardunculus var. scolymus] [Cynara cardunculus]
Metabolism	Global and overview maps	Biosynthesis of secondary metabolites	ko01110	Isoform0002418	4.34	0.686666667	-2.660013206	1.90E-09	1.61E-08	yes	CA2	beta hydroxylase [Tagetes erecta]
Metabolism	Global and overview maps	Biosynthesis of secondary metabolites	ko01110	Isoform0002484	1.276666667	0.223333333	-2.515111391	2.80E-04	1.03E-03	yes	SS1	Glycosyl transferase, family 1 [Corchorus capsularis]
Metabolism	Global and overview maps	Biosynthesis of secondary metabolites	ko01110	Isoform0002747	6.703333333	3.213333333	-1.06080803	2.28E-03	6.66E-03	yes	ASA1	PREDICTED: anthranilate synthase alpha subunit 2, chloroplastic-like isoform X3 [Nicotiana sylvestris]
Metabolism	Global and overview maps	Biosynthesis of secondary metabolites	ko01110	Isoform0002774	1.206666667	0.08	-3.914883386	2.65E-06	1.45E-05	yes	GPAT5	HAD-like domain-containing protein [Cynara cardunculus var. scolymus] [Cynara cardunculus]
Metabolism	Global and overview maps	Biosynthesis of secondary metabolites	ko01110	Isoform0003308	2.71	0.646666667	-2.0671987	4.14E-05	1.82E-04	yes	GAPC1	GAPC, partial [Cornus florida]
Metabolism	Global and overview maps	Biosynthesis of secondary metabolites	ko01110	Isoform0003509	22.51666667	0.553333333	-5.346700623	8.44E-63	4.98E-61	yes	MNR1	broad substrate reductase/dehydrogenase [Artemisia annua]
Metabolism	Global and overview maps	Biosynthesis of secondary metabolites	ko01110	Isoform0004018	0.686666667	0.043333333	-3.986060809	4.84E-03	1.29E-02	yes	DXS	1-deoxyxylulose-5-phosphate synthase [Mentha x piperita]
Metabolism	Global and overview maps	Biosynthesis of secondary metabolites	ko01110	Isoform0004030	1.2	0.001	-10.22881869	1.68E-06	9.53E-06	yes	At1g73050	Glucose-methanol-choline oxidoreductase, partial [Cynara cardunculus var. scolymus] [Cynara cardunculus]
Metabolism	Global and overview maps	Biosynthesis of secondary metabolites	ko01110	Isoform0004119	7.696666667	2.966666667	-1.375390932	8.67E-07	5.15E-06	yes	-	-
Metabolism	Global and overview maps	Biosynthesis of secondary metabolites	ko01110	Isoform0004396	73.94	24.32	-1.604211815	2.09E-45	8.66E-44	yes	At4g26220	PREDICTED: probable caffeoyl-CoA O-methyltransferase At4g26220 isoform X2 [Gossypium hirsutum]
Metabolism	Global and overview maps	Biosynthesis of secondary metabolites	ko01110	Isoform0004624	10.07666667	4.4	-1.195443049	9.91E-09	7.69E-08	yes	DHAPS-1	PREDICTED: phospho-2-dehydro-3-deoxyheptonate aldolase 1, chloroplastic-like [Nicotiana sylvestris]
Metabolism	Global and overview maps	Biosynthesis of secondary metabolites	ko01110	Isoform0005000	10.49	3.99	-1.394554026	4.79E-03	1.28E-02	yes	GA2OX3	gibberellin 2-oxidase, partial [Helianthus annuus]
Metabolism	Global and overview maps	Biosynthesis of secondary metabolites	ko01110	Isoform0005058	5.78	0.956666667	-2.594981257	2.62E-03	7.54E-03	yes	PER12	heme peroxidase [Cynara cardunculus var. scolymus] [Cynara cardunculus]
Metabolism	Global and overview maps	Biosynthesis of secondary metabolites	ko01110	Isoform0005699	5.546666667	1.44	-1.945552216	1.11E-03	3.52E-03	yes	KCS17	3-Oxoacyl-[acyl-carrier-protein (ACP)] synthase III C-terminal [Cynara cardunculus var. scolymus] [Cynara cardunculus]
Metabolism	Global and overview maps	Biosynthesis of secondary metabolites	ko01110	Isoform0005828	9.426666667	2.4	-1.973713308	1.63E-13	1.99E-12	yes	BHY	beta hydroxylase [Tagetes erecta]
Metabolism	Global and overview maps	Biosynthesis of secondary metabolites	ko01110	Isoform0005938	4.983333333	1.303333333	-1.934904972	2.13E-07	1.38E-06	yes	LOX2	lipoxygenase 2 [Tanacetum cinerariifolium]
Metabolism	Global and overview maps	Biosynthesis of secondary metabolites	ko01110	Isoform0006159	1.443333333	0.453333333	-1.670760373	4.63E-03	1.24E-02	yes	SPS1	PREDICTED: probable solanesyl-diphosphate synthase 3, chloroplastic [Nicotiana tabacum]
Metabolism	Global and overview maps	Biosynthesis of secondary metabolites	ko01110	Isoform0006878	1.66	0.06	-4.790076931	2.37E-18	3.91E-17	yes	PDC2	PREDICTED: pyruvate decarboxylase 2-like [Gossypium hirsutum]
Metabolism	Global and overview maps	Biosynthesis of secondary metabolites	ko01110	Isoform0006909	22.12	8	-1.46727948	5.54E-38	1.87E-36	yes	ALDH3F1	Aldehyde dehydrogenase, C-terminal [Cynara cardunculus var. scolymus] [Cynara cardunculus]
Metabolism	Global and overview maps	Biosynthesis of secondary metabolites	ko01110	Isoform0006926	18.20666667	9.033333333	-1.011136463	1.18E-18	1.98E-17	yes	MTD	Alcohol dehydrogenase, C-terminal [Cynara cardunculus var. scolymus] [Cynara cardunculus]
Metabolism	Global and overview maps	Biosynthesis of secondary metabolites	ko01110	Isoform0006947	16.30333333	8.123333333	-1.005023214	3.86E-18	6.31E-17	yes	At4g26390	Pyruvate kinase [Cynara cardunculus var. scolymus] [Cynara cardunculus]
Metabolism	Global and overview maps	Biosynthesis of secondary metabolites	ko01110	Isoform0007059	73.39666667	29.41	-1.31940776	2.39E-72	1.67E-70	yes	CYP84A1	ferulate-5-hydroxylase [Chrysanthemum x morifolium]
Metabolism	Global and overview maps	Biosynthesis of secondary metabolites	ko01110	Isoform0007078	5.44	0.001	-12.40939094	3.41E-64	2.07E-62	yes	At1g73050	Glucose-methanol-choline oxidoreductase, partial [Cynara cardunculus var. scolymus] [Cynara cardunculus]
Metabolism	Global and overview maps	Biosynthesis of secondary metabolites	ko01110	Isoform0007174	26.23333333	11.07666667	-1.243877343	3.54E-42	1.34E-40	yes	HST	hydroxycinnamoyl-CoA quinate/shikimate transferase [Cichorium intybus]
Metabolism	Global and overview maps	Biosynthesis of secondary metabolites	ko01110	Isoform0007199	1.986666667	0.001	-10.95613411	9.18E-26	2.09E-24	yes	CYP79A2	cytochrome P450 [Cynara cardunculus var. scolymus] [Cynara cardunculus]
Metabolism	Global and overview maps	Biosynthesis of secondary metabolites	ko01110	Isoform0007245	15.44	0.336666667	-5.519208055	1.22E-109	1.39E-107	yes	F	dihydroflavonol 4-reductase [Chrysanthemum x morifolium]
Metabolism	Global and overview maps	Biosynthesis of secondary metabolites	ko01110	Isoform0007297	272.1033333	48.78	-2.479792967	0.00E+00	0.00E+00	yes	PER70	peroxidase [Artemisia annua]
Metabolism	Global and overview maps	Biosynthesis of secondary metabolites	ko01110	Isoform0007377	14.53333333	1.9	-2.935294311	2.24E-64	1.36E-62	yes	CHS3	Chalcone/stilbene synthase, active site-containing protein [Cynara cardunculus var. scolymus] [Cynara cardunculus]
Metabolism	Global and overview maps	Biosynthesis of secondary metabolites	ko01110	Isoform0007385	14.81	4.243333333	-1.803301722	4.52E-45	1.85E-43	yes	CYP84A1	cytochrome P450 [Cynara cardunculus var. scolymus] [Cynara cardunculus]
Metabolism	Global and overview maps	Biosynthesis of secondary metabolites	ko01110	Isoform0007550	68.00333333	31.54666667	-1.108117892	2.47E-43	9.66E-42	yes	DHAPS-1	PREDICTED: phospho-2-dehydro-3-deoxyheptonate aldolase 1, chloroplastic-like [Gossypium hirsutum]
Metabolism	Global and overview maps	Biosynthesis of secondary metabolites	ko01110	Isoform0007565	35.68	10.85333333	-1.716977416	1.76E-77	1.34E-75	yes	co-2	Polyphenol oxidase [Cynara cardunculus var. scolymus] [Cynara cardunculus]
Metabolism	Global and overview maps	Biosynthesis of secondary metabolites	ko01110	Isoform0007706	1.06	0.046666667	-4.505528033	1.16E-10	1.11E-09	yes	KCS17	3-Oxoacyl-[acyl-carrier-protein (ACP)] synthase III C-terminal [Cynara cardunculus var. scolymus] [Cynara cardunculus]
Metabolism	Global and overview maps	Biosynthesis of secondary metabolites	ko01110	Isoform0007739	11.09	5.346666667	-1.052547724	1.97E-15	2.76E-14	yes	At5g47720	Thiolase [Cynara cardunculus var. scolymus] [Cynara cardunculus]
Metabolism	Global and overview maps	Biosynthesis of secondary metabolites	ko01110	Isoform0007820	12.82	5.03	-1.349765957	5.13E-24	1.10E-22	yes	CYP90A1	steroid 23-alpha-hydroxylase [Coreopsis rosea]
Metabolism	Global and overview maps	Biosynthesis of secondary metabolites	ko01110	Isoform0007833	2.72	0.61	-2.156725504	3.68E-09	3.01E-08	yes	CHLP	Aromatic-ring hydroxylase-like protein [Cynara cardunculus var. scolymus] [Cynara cardunculus]
Metabolism	Global and overview maps	Biosynthesis of secondary metabolites	ko01110	Isoform0008035	1.63	0.001	-10.67065625	7.62E-21	1.42E-19	yes	ACSF2	Long chain fatty acid acyl-CoA ligase [Klebsormidium flaccidum]
Metabolism	Global and overview maps	Biosynthesis of secondary metabolites	ko01110	Isoform0008125	1.106666667	0.35	-1.660793914	7.88E-04	2.60E-03	yes	GLYK	PREDICTED: D-glycerate 3-kinase, chloroplastic [Arachis duranensis]
Metabolism	Global and overview maps	Biosynthesis of secondary metabolites	ko01110	Isoform0008163	43.71333333	0.586666667	-6.219388561	0.00E+00	0.00E+00	yes	HOMT1	PREDICTED: caffeic acid 3-O-methyltransferase-like [Ziziphus jujuba]
Metabolism	Global and overview maps	Biosynthesis of secondary metabolites	ko01110	Isoform0008183	0.49	0.096666667	-2.34169135	4.47E-03	1.21E-02	yes	DHPS1	PREDICTED: 4-hydroxy-tetrahydrodipicolinate synthase 2, chloroplastic-like [Jatropha curcas]
Metabolism	Global and overview maps	Biosynthesis of secondary metabolites	ko01110	Isoform0008385	19.18333333	6.313333333	-1.603379598	1.10E-48	4.91E-47	yes	UGT74B1	UDP-glucuronosyl/UDP-glucosyltransferase [Cynara cardunculus var. scolymus] [Cynara cardunculus]
Metabolism	Global and overview maps	Biosynthesis of secondary metabolites	ko01110	Isoform0008499	1.636666667	0.001	-10.67654481	4.74E-19	8.12E-18	yes	ZEP	zeaxanthin epoxidase, chloroplastic-like isoform X2 [Cajanus cajan]
Metabolism	Global and overview maps	Biosynthesis of secondary metabolites	ko01110	Isoform0008642	8.133333333	2.91	-1.482827589	1.18E-26	2.77E-25	yes	ASN3	asparagine synthetase [Helianthus annuus]
Metabolism	Global and overview maps	Biosynthesis of secondary metabolites	ko01110	Isoform0008645	0.546666667	0.001	-9.094517599	1.19E-08	9.12E-08	yes	PDC1	PREDICTED: pyruvate decarboxylase 1 [Erythranthe guttata]
Metabolism	Global and overview maps	Biosynthesis of secondary metabolites	ko01110	Isoform0008673	1.483333333	0.536666667	-1.466744648	6.47E-04	2.18E-03	yes	GEDH1	cinnamyl alcohol dehydrogenase 3 [Carthamus tinctorius]
Metabolism	Global and overview maps	Biosynthesis of secondary metabolites	ko01110	Isoform0008674	38.17666667	0.486666667	-6.293613368	8.73E-269	3.74E-266	yes	COMT1	PREDICTED: caffeic acid 3-O-methyltransferase-like [Ziziphus jujuba]
Metabolism	Global and overview maps	Biosynthesis of secondary metabolites	ko01110	Isoform0008815	402.4366667	110.1633333	-1.869117639	0.00E+00	0.00E+00	yes	POD1	peroxidase activity protein [Populus tomentosa]
Metabolism	Global and overview maps	Biosynthesis of secondary metabolites	ko01110	Isoform0008833	8.93	3.226666667	-1.468615629	2.76E-08	2.02E-07	yes	At5g26707	Aminoacyl-tRNA synthetase, class I, conserved site-containing protein [Cynara cardunculus var. scolymus] [Cynara cardunculus]
Metabolism	Global and overview maps	Biosynthesis of secondary metabolites	ko01110	Isoform0008927	0.256666667	0.001	-8.003752135	1.99E-02	4.39E-02	yes	SDR	Glucose/ribitol dehydrogenase [Cynara cardunculus var. scolymus] [Cynara cardunculus]
Metabolism	Global and overview maps	Biosynthesis of secondary metabolites	ko01110	Isoform0009043	31.55	13.68	-1.205571775	1.66E-31	4.63E-30	yes	GEDH1	cinnamyl alcohol dehydrogenase 3 [Carthamus tinctorius]
Metabolism	Global and overview maps	Biosynthesis of secondary metabolites	ko01110	Isoform0009063	10.96333333	4.833333333	-1.181596108	2.61E-16	3.86E-15	yes	At5g47720	Thiolase [Cynara cardunculus var. scolymus] [Cynara cardunculus]
Metabolism	Global and overview maps	Biosynthesis of secondary metabolites	ko01110	Isoform0009133	7.34	3.266666667	-1.167960815	3.26E-10	2.99E-09	yes	GA2OX2	Non-heme dioxygenase N-terminal domain-containing protein [Cynara cardunculus var. scolymus] [Cynara cardunculus]
Metabolism	Global and overview maps	Biosynthesis of secondary metabolites	ko01110	Isoform0009442	1.973333333	0.666666667	-1.565597176	3.11E-04	1.13E-03	yes	PDS	phytoene desaturase, partial [Medicago truncatula]
Metabolism	Global and overview maps	Biosynthesis of secondary metabolites	ko01110	Isoform0009453	39.04	16.56	-1.23725038	6.08E-77	4.59E-75	yes	ALDH7B4	PREDICTED: aldehyde dehydrogenase family 7 member B4 [Gossypium raimondii]
Metabolism	Global and overview maps	Biosynthesis of secondary metabolites	ko01110	Isoform0009514	16.61333333	1.613333333	-3.364225116	1.21E-118	1.53E-116	yes	CYP84A1	cytochrome P450 [Cynara cardunculus var. scolymus] [Cynara cardunculus]
Metabolism	Global and overview maps	Biosynthesis of secondary metabolites	ko01110	Isoform0009915	2.926666667	0.993333333	-1.558908609	8.14E-10	7.16E-09	yes	ALDH3F1	PREDICTED: aldehyde dehydrogenase family 3 member F1 [Ipomoea nil]
Metabolism	Global and overview maps	Biosynthesis of secondary metabolites	ko01110	Isoform0009940	0.89	0.256666667	-1.793909391	2.36E-04	8.82E-04	yes	HMT-2	Homocysteine S-methyltransferase, partial [Cynara cardunculus var. scolymus] [Cynara cardunculus]
Metabolism	Global and overview maps	Biosynthesis of secondary metabolites	ko01110	Isoform0009967	1.916666667	0.436666667	-2.133995144	4.71E-07	2.91E-06	yes	PHS2	PREDICTED: alpha-glucan phosphorylase, H isozyme-like [Pyrus x bretschneideri]
Metabolism	Global and overview maps	Biosynthesis of secondary metabolites	ko01110	Isoform0010047	10.43333333	2.773333333	-1.911507224	2.67E-39	9.33E-38	yes	CYP85A1	PREDICTED: cytochrome P450 85A1 [Daucus carota subsp. sativus] [Daucus carota]
Metabolism	Global and overview maps	Biosynthesis of secondary metabolites	ko01110	Isoform0010056	54.8	5.46	-3.327203037	3.46E-186	8.39E-184	yes	GSVIVT00037159001	PREDICTED: peroxidase 5-like [Nicotiana attenuata]
Metabolism	Global and overview maps	Biosynthesis of secondary metabolites	ko01110	Isoform0010092	0.886666667	0.001	-9.79224803	1.59E-09	1.35E-08	yes	At1g73050	Glucose-methanol-choline oxidoreductase, partial [Cynara cardunculus var. scolymus] [Cynara cardunculus]
Metabolism	Global and overview maps	Biosynthesis of secondary metabolites	ko01110	Isoform0010105	1.276666667	0.23	-2.472676125	2.24E-07	1.45E-06	yes	NAGS1	n-acetyl-glutamate synthase, partial [Genlisea aurea]
Metabolism	Global and overview maps	Biosynthesis of secondary metabolites	ko01110	Isoform0010217	12.02	0.24	-5.64625868	3.20E-83	2.64E-81	yes	poxN1	stigma specific peroxidase precursor [Senecio squalidus]
Metabolism	Global and overview maps	Biosynthesis of secondary metabolites	ko01110	Isoform0010223	38.12	18.22	-1.06502516	1.37E-20	2.53E-19	yes	DHAPS-1	phospho-2-dehydro-3-deoxyheptonate aldolase 1, chloroplastic-like [Gossypium hirsutum]
Metabolism	Global and overview maps	Biosynthesis of secondary metabolites	ko01110	Isoform0010233	2.16	1.03	-1.068386975	6.10E-04	2.07E-03	yes	4CLL5	AMP-binding, conserved site-containing protein [Cynara cardunculus var. scolymus] [Cynara cardunculus]
Metabolism	Global and overview maps	Biosynthesis of secondary metabolites	ko01110	Isoform0010271	2.486666667	1.173333333	-1.083600202	8.70E-06	4.36E-05	yes	POX2	proline dehydrogenase [Chrysanthemum lavandulifolium]
Metabolism	Global and overview maps	Biosynthesis of secondary metabolites	ko01110	Isoform0010322	0.863333333	0.223333333	-1.950719097	1.39E-04	5.46E-04	yes	4CLL6	AMP-binding, conserved site-containing protein [Cynara cardunculus var. scolymus] [Cynara cardunculus]
Metabolism	Global and overview maps	Biosynthesis of secondary metabolites	ko01110	Isoform0010351	0.703333333	0.173333333	-2.020659471	3.29E-03	9.21E-03	yes	AGPC	glucose-1-phosphate adenylyltransferase small subunit, chloroplastic/amyloplastic [Malus domestica]
Metabolism	Global and overview maps	Biosynthesis of secondary metabolites	ko01110	Isoform0010468	30.67	0.09	-8.41268745	1.48E-214	4.41E-212	yes	poxN1	stigma specific peroxidase precursor [Senecio squalidus]
Metabolism	Global and overview maps	Biosynthesis of secondary metabolites	ko01110	Isoform0010497	1.936666667	0.1	-4.275503758	1.90E-18	3.16E-17	yes	UGT78D2	UDP-glucose:flavonoid 3-O-glucosyltransferase [Gynura bicolor]
Metabolism	Global and overview maps	Biosynthesis of secondary metabolites	ko01110	Isoform0010553	6.55	0.063333333	-6.692386084	5.81E-68	3.76E-66	yes	SQS1	squalene synthase [Camellia oleifera]
Metabolism	Global and overview maps	Biosynthesis of secondary metabolites	ko01110	Isoform0010558	4.8	0.78	-2.621488377	5.50E-19	9.40E-18	yes	CYP84A1	cytochrome P450 [Cynara cardunculus var. scolymus] [Cynara cardunculus]
Metabolism	Global and overview maps	Biosynthesis of secondary metabolites	ko01110	Isoform0010713	0.813333333	0.286666667	-1.504472583	6.34E-03	1.63E-02	yes	ALDH3F1	PREDICTED: aldehyde dehydrogenase family 3 member F1-like [Daucus carota subsp. sativus] [Daucus carota]
Metabolism	Global and overview maps	Biosynthesis of secondary metabolites	ko01110	Isoform0010819	7.406666667	2.77	-1.418938435	1.47E-10	1.40E-09	yes	Os09g0297000	Ferrochelatase [Cynara cardunculus var. scolymus] [Cynara cardunculus]
Metabolism	Global and overview maps	Biosynthesis of secondary metabolites	ko01110	Isoform0010858	17.77666667	7.883333333	-1.173107144	4.75E-28	1.18E-26	yes	4CL1	4-coumarate: coenzyme A ligase [Cynara cardunculus var. scolymus] [Cynara cardunculus]
Metabolism	Global and overview maps	Biosynthesis of secondary metabolites	ko01110	Isoform0010861	0.233333333	0.04	-2.544320516	1.79E-02	4.01E-02	yes	SQE1	PREDICTED: squalene monooxygenase-like isoform X3 [Capsicum annuum]
Metabolism	Global and overview maps	Biosynthesis of secondary metabolites	ko01110	Isoform0010890	24.06	10.03333333	-1.261835656	3.71E-24	7.97E-23	yes	HEMH	Ferrochelatase [Cynara cardunculus var. scolymus] [Cynara cardunculus]
Metabolism	Global and overview maps	Biosynthesis of secondary metabolites	ko01110	Isoform0010985	3.553333333	0.333333333	-3.414135533	8.48E-25	1.87E-23	yes	KCS1	3-Oxoacyl-[acyl-carrier-protein (ACP)] synthase III C-terminal [Cynara cardunculus var. scolymus] [Cynara cardunculus]
Metabolism	Global and overview maps	Biosynthesis of secondary metabolites	ko01110	Isoform0011009	4.233333333	1.86	-1.18649147	1.31E-06	7.57E-06	yes	CHS3	chalcone synthase [Scutellaria baicalensis]
Metabolism	Global and overview maps	Biosynthesis of secondary metabolites	ko01110	Isoform0011068	10.68333333	3.88	-1.461233299	1.89E-19	3.30E-18	yes	CYP84A1	cytochrome P450 [Cynara cardunculus var. scolymus] [Cynara cardunculus]
Metabolism	Global and overview maps	Biosynthesis of secondary metabolites	ko01110	Isoform0011078	2.226666667	0.566666667	-1.974313356	1.99E-10	1.87E-09	yes	CHI1	Chalcone--flavonone isomerase, putative [Ricinus communis]
Metabolism	Global and overview maps	Biosynthesis of secondary metabolites	ko01110	Isoform0011081	8.07	1.473333333	-2.453484805	6.55E-32	1.86E-30	yes	CHS	chalcone synthase [Callistephus chinensis]
Metabolism	Global and overview maps	Biosynthesis of secondary metabolites	ko01110	Isoform0011106	1.956666667	0.7	-1.482971175	8.34E-04	2.73E-03	yes	OMT1	caffeic acid 3-O-methyltransferase 1-like [Malus domestica]
Metabolism	Global and overview maps	Biosynthesis of secondary metabolites	ko01110	Isoform0011142	56.92	14.51	-1.971888142	5.51E-188	1.37E-185	yes	CYP98A2	cytochrome P450 monooxygenase [Artemisia annua]
Metabolism	Global and overview maps	Biosynthesis of secondary metabolites	ko01110	Isoform0011175	9.43	4.043333333	-1.221712626	9.37E-15	1.25E-13	yes	ELI3	Alcohol dehydrogenase, C-terminal [Cynara cardunculus var. scolymus] [Cynara cardunculus]
Metabolism	Global and overview maps	Biosynthesis of secondary metabolites	ko01110	Isoform0011183	7.963333333	3.48	-1.194285142	9.14E-09	7.13E-08	yes	At5g53970	PREDICTED: probable aminotransferase TAT2 [Populus euphratica]
Metabolism	Global and overview maps	Biosynthesis of secondary metabolites	ko01110	Isoform0011200	10.40666667	4.306666667	-1.272864467	3.25E-24	7.00E-23	yes	PED1	PREDICTED: 3-ketoacyl-CoA thiolase 2, peroxisomal [Malus domestica]
Metabolism	Global and overview maps	Biosynthesis of secondary metabolites	ko01110	Isoform0011219	13.67333333	5.52	-1.308624819	3.35E-27	8.05E-26	yes	CS1	PREDICTED: chorismate synthase 1, chloroplastic [Sesamum indicum]
Metabolism	Global and overview maps	Biosynthesis of secondary metabolites	ko01110	Isoform0011413	0.816666667	0.001	-9.673603533	8.95E-10	7.83E-09	yes	ZEP	zeaxanthin epoxidase, chloroplastic-like isoform X5 [Cajanus cajan]
Metabolism	Global and overview maps	Biosynthesis of secondary metabolites	ko01110	Isoform0011418	0.4	0.026666667	-3.906890596	1.70E-03	5.15E-03	yes	ASA2	Os03g0264400 [Oryza sativa Japonica Group]
Metabolism	Global and overview maps	Biosynthesis of secondary metabolites	ko01110	Isoform0011492	0.776666667	0.146666667	-2.404754526	4.19E-06	2.22E-05	yes	CYSK	PREDICTED: cysteine synthase-like isoform X1 [Ziziphus jujuba]
Metabolism	Global and overview maps	Biosynthesis of secondary metabolites	ko01110	Isoform0011509	5.09	0.07	-6.184166924	1.17E-56	6.18E-55	yes	Oat	ornithine aminotransferase [Guillardia theta CCMP2712]
Metabolism	Global and overview maps	Biosynthesis of secondary metabolites	ko01110	Isoform0011605	25.57333333	10.79666667	-1.244054252	4.08E-21	7.70E-20	yes	GLO4	PREDICTED: peroxisomal (S)-2-hydroxy-acid oxidase GLO4-like isoform X5 [Sesamum indicum]
Metabolism	Global and overview maps	Biosynthesis of secondary metabolites	ko01110	Isoform0011707	2.13	0.756666667	-1.493123634	1.57E-05	7.48E-05	yes	PRO2	delta 1-pyrroline-5-carboxylate synthetase 2 [Chrysanthemum lavandulifolium]
Metabolism	Global and overview maps	Biosynthesis of secondary metabolites	ko01110	Isoform0011773	1.31	0.001	-10.3553511	8.81E-19	1.49E-17	yes	ZEP	zeaxanthin epoxidase, chloroplastic-like isoform X2 [Cajanus cajan]
Metabolism	Global and overview maps	Biosynthesis of secondary metabolites	ko01110	Isoform0011815	468.0466667	104.37	-2.164945296	0.00E+00	0.00E+00	yes	PNC1	peroxidase protein [Mikania micrantha]
Metabolism	Global and overview maps	Biosynthesis of secondary metabolites	ko01110	Isoform0011888	25.99333333	10.16333333	-1.354768004	4.77E-33	1.40E-31	yes	GLO4	PREDICTED: peroxisomal (S)-2-hydroxy-acid oxidase GLO4-like isoform X5 [Sesamum indicum]
Metabolism	Global and overview maps	Biosynthesis of secondary metabolites	ko01110	Isoform0011930	3.476666667	1.21	-1.522697705	2.74E-11	2.79E-10	yes	CDS2	PREDICTED: phosphatidate cytidylyltransferase 1 [Malus domestica]
Metabolism	Global and overview maps	Biosynthesis of secondary metabolites	ko01110	Isoform0012008	33.81	13.89	-1.283403417	2.05E-46	8.69E-45	yes	MTD	Alcohol dehydrogenase, C-terminal [Cynara cardunculus var. scolymus] [Cynara cardunculus]
Metabolism	Global and overview maps	Biosynthesis of secondary metabolites	ko01110	Isoform0012095	0.766666667	0.243333333	-1.655665492	1.77E-03	5.33E-03	yes	ALDH3F1	PREDICTED: aldehyde dehydrogenase family 3 member F1-like [Daucus carota subsp. sativus] [Daucus carota]
Metabolism	Global and overview maps	Biosynthesis of secondary metabolites	ko01110	Isoform0012099	3.336666667	1.036666667	-1.686455489	1.15E-12	1.31E-11	yes	Os06g0265000	asparagine synthetase [Helianthus annuus]
Metabolism	Global and overview maps	Biosynthesis of secondary metabolites	ko01110	Isoform0012148	7.526666667	2.566666667	-1.552115135	1.36E-14	1.80E-13	yes	CS1	PREDICTED: chorismate synthase 1, chloroplastic [Daucus carota subsp. sativus] [Daucus carota]
Metabolism	Global and overview maps	Biosynthesis of secondary metabolites	ko01110	Isoform0012268	11.26666667	4.273333333	-1.398626985	4.71E-21	8.88E-20	yes	VTE4	Methyltransferase type 11 [Cynara cardunculus var. scolymus] [Cynara cardunculus]
Metabolism	Global and overview maps	Biosynthesis of secondary metabolites	ko01110	Isoform0012300	2.016666667	0.18	-3.48590383	1.90E-17	3.00E-16	yes	UGT78D2	UDP-glucose:flavonoid 3-O-glucosyltransferase [Gynura bicolor]
Metabolism	Global and overview maps	Biosynthesis of secondary metabolites	ko01110	Isoform0012308	9.33	2.47	-1.917366039	3.18E-30	8.55E-29	yes	RIBA1	PREDICTED: bifunctional riboflavin biosynthesis protein RIBA 1, chloroplastic-like [Daucus carota subsp. sativus] [Daucus carota]
Metabolism	Global and overview maps	Biosynthesis of secondary metabolites	ko01110	Isoform0012334	1.353333333	0.323333333	-2.065423075	1.77E-08	1.33E-07	yes	HMG2	3-hydroxy-3-methyl glutaryl coenzyme A reductase [Chamaemelum nobile]
Metabolism	Global and overview maps	Biosynthesis of secondary metabolites	ko01110	Isoform0012388	0.886666667	0.046666667	-4.247927513	5.95E-07	3.63E-06	yes	UGT78D2	UDP-glucose:flavonoid 3-O-glucosyltransferase [Gynura bicolor]
Metabolism	Global and overview maps	Biosynthesis of secondary metabolites	ko01110	Isoform0012450	62.31666667	0.056666667	-10.10290201	0.00E+00	0.00E+00	yes	Eno	Enolase, partial [Anthurium amnicola]
Metabolism	Global and overview maps	Biosynthesis of secondary metabolites	ko01110	Isoform0012459	1.62	0.25	-2.695993813	4.64E-07	2.87E-06	yes	GEDH1	cinnamyl alcohol dehydrogenase 3 [Carthamus tinctorius]
Metabolism	Global and overview maps	Biosynthesis of secondary metabolites	ko01110	Isoform0012468	4.476666667	0.001	-12.12820918	1.12E-64	6.85E-63	yes	CCD4	carotenoid cleavage dioxygenase-partial protein [Chrysanthemum x morifolium]
Metabolism	Global and overview maps	Biosynthesis of secondary metabolites	ko01110	Isoform0012558	11.54	4.92	-1.229913003	8.81E-20	1.56E-18	yes	Os06g0265000	asparagine synthetase [Helianthus annuus]
Metabolism	Global and overview maps	Biosynthesis of secondary metabolites	ko01110	Isoform0012599	20.4	0.373333333	-5.771961016	1.59E-210	4.62E-208	yes	CYP90D1	PREDICTED: 3-epi-6-deoxocathasterone 23-monooxygenase [Prunus mume]
Metabolism	Global and overview maps	Biosynthesis of secondary metabolites	ko01110	Isoform0012799	0.65	0.133333333	-2.285402219	7.79E-04	2.57E-03	yes	ALDH3F1	PREDICTED: aldehyde dehydrogenase family 3 member F1-like [Daucus carota subsp. sativus] [Daucus carota]
Metabolism	Global and overview maps	Biosynthesis of secondary metabolites	ko01110	Isoform0012865	7.23	0.823333333	-3.134447106	5.90E-33	1.73E-31	yes	BAMT	SAM dependent carboxyl methyltransferase [Cynara cardunculus var. scolymus] [Cynara cardunculus]
Metabolism	Global and overview maps	Biosynthesis of secondary metabolites	ko01110	Isoform0012893	25.14333333	0.02	-10.29596021	2.97E-222	9.48E-220	yes	Ald	PREDICTED: fructose-bisphosphate aldolase, cytoplasmic isozyme 1-like [Nelumbo nucifera]
Metabolism	Global and overview maps	Biosynthesis of secondary metabolites	ko01110	Isoform0012940	0.346666667	0.001	-8.437405312	2.57E-03	7.41E-03	yes	poxN1	heme peroxidase [Cynara cardunculus var. scolymus] [Cynara cardunculus]
Metabolism	Global and overview maps	Biosynthesis of secondary metabolites	ko01110	Isoform0012945	2.236666667	0.001	-11.12713455	1.62E-26	3.79E-25	yes	At1g73050	Glucose-methanol-choline oxidoreductase, partial [Cynara cardunculus var. scolymus] [Cynara cardunculus]
Metabolism	Global and overview maps	Biosynthesis of secondary metabolites	ko01110	Isoform0012953	11.18333333	3.84	-1.54217205	1.00E-27	2.46E-26	yes	BGLU14	PREDICTED: beta-glucosidase 18-like isoform X1 [Daucus carota subsp. sativus] [Daucus carota]
Metabolism	Global and overview maps	Biosynthesis of secondary metabolites	ko01110	Isoform0013013	1.413333333	0.12	-3.557995453	1.81E-09	1.53E-08	yes	TSB	tryptophan synthase beta chain 2 [Camellia sinensis]
Metabolism	Global and overview maps	Biosynthesis of secondary metabolites	ko01110	Isoform0013030	23.56333333	4.483333333	-2.393899969	7.48E-126	1.02E-123	yes	co-1	Polyphenol oxidase, central domain-containing protein [Cynara cardunculus var. scolymus] [Cynara cardunculus]
Metabolism	Global and overview maps	Biosynthesis of secondary metabolites	ko01110	Isoform0013053	8.72	4.306666667	-1.017756471	7.07E-11	6.92E-10	yes	At5g47720	Thiolase [Cynara cardunculus var. scolymus] [Cynara cardunculus]
Metabolism	Global and overview maps	Biosynthesis of secondary metabolites	ko01110	Isoform0013054	9.876666667	3.736666667	-1.402272348	9.20E-20	1.63E-18	yes	At4g26390	Pyruvate kinase [Cynara cardunculus var. scolymus] [Cynara cardunculus]
Metabolism	Global and overview maps	Biosynthesis of secondary metabolites	ko01110	Isoform0013059	11.26333333	3.046666667	-1.88633028	1.60E-17	2.54E-16	yes	At1g32780	PREDICTED: alcohol dehydrogenase-like 4 isoform X1 [Nicotiana attenuata]
Metabolism	Global and overview maps	Biosynthesis of secondary metabolites	ko01110	Isoform0013114	8.43	3.84	-1.13442632	1.66E-09	1.41E-08	yes	PER16	heme peroxidase [Cynara cardunculus var. scolymus] [Cynara cardunculus]
Metabolism	Global and overview maps	Biosynthesis of secondary metabolites	ko01110	Isoform0013213	1.343333333	0.5	-1.425817338	1.70E-02	3.83E-02	yes	PGI1	PREDICTED: glucose-6-phosphate isomerase 1, chloroplastic [Amborella trichopoda]
Metabolism	Global and overview maps	Biosynthesis of secondary metabolites	ko01110	Isoform0013247	55.15333333	13.12333333	-2.07131387	1.03E-74	7.49E-73	yes	CCOAOMT	caffeoyl CoA O-methyltransferase [Carthamus tinctorius]
Metabolism	Global and overview maps	Biosynthesis of secondary metabolites	ko01110	Isoform0013360	118.1266667	49.45666667	-1.256097773	1.11E-87	9.64E-86	yes	POD3	peroxidase activity protein [Populus tomentosa]
Metabolism	Global and overview maps	Biosynthesis of secondary metabolites	ko01110	Isoform0013665	9.27	1.273333333	-2.863959201	2.82E-52	1.37E-50	yes	CYP84A1	cytochrome P450 [Cynara cardunculus var. scolymus] [Cynara cardunculus]
Metabolism	Global and overview maps	Biosynthesis of secondary metabolites	ko01110	Isoform0014013	0.303333333	0.056666667	-2.420331799	8.10E-03	2.02E-02	yes	EMB3004	PREDICTED: bifunctional 3-dehydroquinate dehydratase/shikimate dehydrogenase, chloroplastic-like [Pyrus x bretschneideri]
Metabolism	Global and overview maps	Biosynthesis of secondary metabolites	ko01110	Isoform0014018	8.2	0.563333333	-3.863563164	8.78E-79	6.83E-77	yes	CYP84A1	cytochrome P450 [Cynara cardunculus var. scolymus] [Cynara cardunculus]
Metabolism	Global and overview maps	Biosynthesis of secondary metabolites	ko01110	Isoform0014104	0.636666667	0.036666667	-4.117997209	2.76E-04	1.02E-03	yes	At5g10920	argininosuccinate lyase, chloroplastic [Nicotiana attenuata]
Metabolism	Global and overview maps	Biosynthesis of secondary metabolites	ko01110	Isoform0014120	4.2	1.353333333	-1.633872101	5.58E-14	7.06E-13	yes	TS1	Serine/threonine dehydratase, pyridoxal-phosphate-binding site-containing protein [Cynara cardunculus var. scolymus] [Cynara cardunculus]
Metabolism	Global and overview maps	Biosynthesis of secondary metabolites	ko01110	Isoform0014138	5.56	0.02	-8.118941073	2.72E-53	1.35E-51	yes	At5g53970	PREDICTED: probable aminotransferase TAT2 isoform X2 [Nelumbo nucifera]
Metabolism	Global and overview maps	Biosynthesis of secondary metabolites	ko01110	Isoform0014146	2.2	1.09	-1.013175389	2.59E-04	9.58E-04	yes	AAO2	Lactuca sativa aldehyde oxidase 1
Metabolism	Global and overview maps	Biosynthesis of secondary metabolites	ko01110	Isoform0014151	153.0166667	54.99666667	-1.476272716	3.26E-84	2.71E-82	yes	POD1	peroxidase activity protein [Populus tomentosa]
Metabolism	Global and overview maps	Biosynthesis of secondary metabolites	ko01110	Isoform0014165	2.476666667	0.753333333	-1.717039438	1.94E-08	1.45E-07	yes	SS1	PREDICTED: soluble starch synthase 1, chloroplastic/amyloplastic [Daucus carota subsp. sativus] [Daucus carota]
Metabolism	Global and overview maps	Biosynthesis of secondary metabolites	ko01110	Isoform0014227	8.066666667	3.996666667	-1.013175389	6.93E-13	8.06E-12	yes	CDS1	Phosphatidate cytidylyltransferase [Cynara cardunculus var. scolymus] [Cynara cardunculus]
Metabolism	Global and overview maps	Biosynthesis of secondary metabolites	ko01110	Isoform0014252	1.233333333	0.26	-2.245979242	7.01E-06	3.58E-05	yes	GLT1	Aldolase-type TIM barrel [Cynara cardunculus var. scolymus] [Cynara cardunculus]
Metabolism	Global and overview maps	Biosynthesis of secondary metabolites	ko01110	Isoform0014283	7.986666667	3.836666667	-1.057740075	9.31E-08	6.36E-07	yes	At2g45300	5-enol-pyruvylshikimate-phosphate synthase [Conyza canadensis]
Metabolism	Global and overview maps	Biosynthesis of secondary metabolites	ko01110	Isoform0014320	1.416666667	0.653333333	-1.116609187	1.61E-03	4.90E-03	yes	P5CSB	delta 1-pyrroline-5-carboxylate synthetase 2 [Chrysanthemum lavandulifolium]
Metabolism	Global and overview maps	Biosynthesis of secondary metabolites	ko01110	Isoform0014393	8.093333333	3.523333333	-1.199793045	1.46E-14	1.92E-13	yes	PFK7	Phosphofructokinase [Cynara cardunculus var. scolymus] [Cynara cardunculus]
Metabolism	Global and overview maps	Biosynthesis of secondary metabolites	ko01110	Isoform0014394	5.52	0.68	-3.021061616	1.66E-32	4.79E-31	yes	CYP82C4	PREDICTED: cytochrome P450 82C4-like [Prunus mume]
Metabolism	Global and overview maps	Biosynthesis of secondary metabolites	ko01110	Isoform0014397	2.086666667	1.003333333	-1.05639917	1.03E-04	4.17E-04	yes	ACO1	Non-heme dioxygenase N-terminal domain-containing protein [Cynara cardunculus var. scolymus] [Cynara cardunculus]
Metabolism	Global and overview maps	Biosynthesis of secondary metabolites	ko01110	Isoform0014402	27.04666667	0.023333333	-10.17884267	8.58E-288	4.18E-285	yes	MDH1	malate dehydrogenase [Symphyocladia latiuscula]
Metabolism	Global and overview maps	Biosynthesis of secondary metabolites	ko01110	Isoform0014430	6.51	0.193333333	-5.073495239	3.24E-71	2.22E-69	yes	CER1	PREDICTED: protein ECERIFERUM 1-like isoform X2 [Ipomoea nil]
Metabolism	Global and overview maps	Biosynthesis of secondary metabolites	ko01110	Isoform0014561	3.083333333	1.173333333	-1.393877937	5.41E-07	3.32E-06	yes	CHI1	Chalcone--flavonone isomerase, putative [Ricinus communis]
Metabolism	Global and overview maps	Biosynthesis of secondary metabolites	ko01110	Isoform0014730	5.54	0.001	-12.43567026	2.27E-61	1.32E-59	yes	acat1	PREDICTED: acetyl-CoA acetyltransferase, mitochondrial-like [Pyrus x bretschneideri]
Metabolism	Global and overview maps	Biosynthesis of secondary metabolites	ko01110	Isoform0014738	17.67333333	5.926666667	-1.576281346	7.68E-27	1.82E-25	yes	At1g32780	PREDICTED: alcohol dehydrogenase-like 4 isoform X1 [Nicotiana attenuata]
Metabolism	Global and overview maps	Biosynthesis of secondary metabolites	ko01110	Isoform0014785	11.98	5.37	-1.157633915	6.25E-16	9.01E-15	yes	At5g47720	Thiolase [Cynara cardunculus var. scolymus] [Cynara cardunculus]
Metabolism	Global and overview maps	Biosynthesis of secondary metabolites	ko01110	Isoform0014974	1.706666667	0.18	-3.245112498	1.19E-16	1.80E-15	yes	UGT78D2	UDP-glucuronosyl/UDP-glucosyltransferase [Cynara cardunculus var. scolymus] [Cynara cardunculus]
Metabolism	Global and overview maps	Biosynthesis of secondary metabolites	ko01110	Isoform0015174	1.18	0.463333333	-1.348664477	1.33E-03	4.13E-03	yes	-	-
Metabolism	Global and overview maps	Biosynthesis of secondary metabolites	ko01110	Isoform0015332	8.34	1.67	-2.320199281	1.83E-29	4.77E-28	yes	PED1	PREDICTED: 3-ketoacyl-CoA thiolase 2, peroxisomal [Malus domestica]
Metabolism	Global and overview maps	Biosynthesis of secondary metabolites	ko01110	Isoform0015378	6.203333333	2.386666667	-1.378046563	3.71E-11	3.73E-10	yes	Os08g0536000	PREDICTED: pyruvate dehydrogenase E1 component subunit beta-1, mitochondrial [Prunus mume]
Metabolism	Global and overview maps	Biosynthesis of secondary metabolites	ko01110	Isoform0015394	140.2833333	38.23	-1.875566511	1.60E-274	7.10E-272	yes	COMT1	S-adenosyl-L-methionine:caffeic acid 3-O-methyltransferase [Zinnia violacea]
Metabolism	Global and overview maps	Biosynthesis of secondary metabolites	ko01110	Isoform0015435	0.213333333	0.023333333	-3.192645078	1.83E-02	4.10E-02	yes	KCS12	3-Oxoacyl-[acyl-carrier-protein (ACP)] synthase III C-terminal [Cynara cardunculus var. scolymus] [Cynara cardunculus]
Metabolism	Global and overview maps	Biosynthesis of secondary metabolites	ko01110	Isoform0015533	8.12	0.001	-12.98726401	9.12E-51	4.26E-49	yes	ADT6	Prephenate dehydratase [Cynara cardunculus var. scolymus] [Cynara cardunculus]
Metabolism	Global and overview maps	Biosynthesis of secondary metabolites	ko01110	Isoform0015563	0.783333333	0.001	-9.613482541	3.80E-10	3.46E-09	yes	HMBS	porphobilinogen deaminase (chromatophore) [Paulinella chromatophora]
Metabolism	Global and overview maps	Biosynthesis of secondary metabolites	ko01110	Isoform0015618	2.756666667	0.903333333	-1.609594478	1.09E-06	6.40E-06	yes	-	-
Metabolism	Global and overview maps	Biosynthesis of secondary metabolites	ko01110	Isoform0015689	20.05	4.58	-2.130182733	1.82E-55	9.44E-54	yes	poxN1	peroxidase [Artemisia annua]
Metabolism	Global and overview maps	Biosynthesis of secondary metabolites	ko01110	Isoform0015738	1.416666667	0.483333333	-1.551409941	2.03E-02	4.47E-02	yes	GLO4	PREDICTED: peroxisomal (S)-2-hydroxy-acid oxidase GLO4-like [Nicotiana attenuata]
Metabolism	Global and overview maps	Biosynthesis of secondary metabolites	ko01110	Isoform0015773	1.31	0.35	-1.904139985	1.07E-06	6.27E-06	yes	LKR/SDH	Alanine dehydrogenase/PNT, NAD(H)-binding domain-containing protein [Cynara cardunculus var. scolymus] [Cynara cardunculus]
Metabolism	Global and overview maps	Biosynthesis of secondary metabolites	ko01110	Isoform0015830	1.23	0.58	-1.08453351	1.16E-02	2.77E-02	yes	HMG3	3-hydroxy-3-methyl glutaryl coenzyme A reductase [Chamaemelum nobile]
Metabolism	Global and overview maps	Biosynthesis of secondary metabolites	ko01110	Isoform0015900	0.416666667	0.053333333	-2.965784285	2.42E-03	7.02E-03	yes	NPC6	Phosphoesterase [Corchorus olitorius]
Metabolism	Global and overview maps	Biosynthesis of secondary metabolites	ko01110	Isoform0015980	10.65666667	4.213333333	-1.338722281	1.43E-21	2.76E-20	yes	HMGS	3-hydroxy-3-methylglutaryl-CoA synthase [Matricaria chamomilla]
Metabolism	Global and overview maps	Biosynthesis of secondary metabolites	ko01110	Isoform0016021	0.543333333	0.146666667	-1.889296536	3.42E-03	9.53E-03	yes	GLYK	PREDICTED: D-glycerate 3-kinase, chloroplastic-like [Arachis duranensis]
Metabolism	Global and overview maps	Biosynthesis of secondary metabolites	ko01110	Isoform0016037	1.75	0.293333333	-2.576741994	3.71E-13	4.41E-12	yes	SS1	Glycos_transf_1 domain-containing protein/Glyco_transf_5 domain-containing protein [Cephalotus follicularis]
Metabolism	Global and overview maps	Biosynthesis of secondary metabolites	ko01110	Isoform0016059	2.836666667	0.53	-2.420132366	6.21E-11	6.11E-10	yes	At5g35170	Adenylate kinase, partial [Cynara cardunculus var. scolymus] [Cynara cardunculus]
Metabolism	Global and overview maps	Biosynthesis of secondary metabolites	ko01110	Isoform0016068	0.483333333	0.05	-3.273018494	8.29E-04	2.72E-03	yes	KPHMT2	PREDICTED: 125 kDa kinesin-related protein [Prunus mume]
Metabolism	Global and overview maps	Biosynthesis of secondary metabolites	ko01110	Isoform0016186	9.233333333	4.293333333	-1.104753383	3.66E-11	3.67E-10	yes	PAT	PREDICTED: bifunctional aspartate aminotransferase and glutamate/aspartate-prephenate aminotransferase [Ipomoea nil]
Metabolism	Global and overview maps	Biosynthesis of secondary metabolites	ko01110	Isoform0016222	0.97	0.4	-1.277984747	5.32E-03	1.40E-02	yes	PFP-ALPHA	Phosphofructokinase domain-containing protein [Cynara cardunculus var. scolymus] [Cynara cardunculus]
Metabolism	Global and overview maps	Biosynthesis of secondary metabolites	ko01110	Isoform0016276	6.796666667	2.353333333	-1.530121687	2.27E-12	2.53E-11	yes	ACO1	1-aminocyclopropane-1-carboxylate oxidase, partial [Artemisia annua]
Metabolism	Global and overview maps	Biosynthesis of secondary metabolites	ko01110	Isoform0016470	18.13	0.666666667	-4.765269521	5.67E-160	1.10E-157	yes	F	dihydroflavonol 4-reductase [Chrysanthemum x morifolium]
Metabolism	Global and overview maps	Biosynthesis of secondary metabolites	ko01110	Isoform0016496	163.5333333	0.223333333	-9.516170423	0.00E+00	0.00E+00	yes	Gapdh2	Glyceraldehyde-3-phosphate dehydrogenase 2 [Anthurium amnicola]
Metabolism	Global and overview maps	Biosynthesis of secondary metabolites	ko01110	Isoform0016571	1.246666667	0.51	-1.289506617	3.64E-03	1.01E-02	yes	HISN4	PREDICTED: imidazole glycerol phosphate synthase hisHF, chloroplastic [Vitis vinifera]
Metabolism	Global and overview maps	Biosynthesis of secondary metabolites	ko01110	Isoform0016598	6.156666667	1.503333333	-2.033984528	8.63E-27	2.04E-25	yes	KAT5	PREDICTED: 3-ketoacyl-CoA thiolase 2, peroxisomal-like [Nicotiana tabacum]
Metabolism	Global and overview maps	Biosynthesis of secondary metabolites	ko01110	Isoform0016601	1.29	0.463333333	-1.477248683	4.39E-04	1.54E-03	yes	PLDGAMMA2	PREDICTED: phospholipase D beta 1-like [Nicotiana tomentosiformis]
Metabolism	Global and overview maps	Biosynthesis of secondary metabolites	ko01110	Isoform0016609	18.45	1.526666667	-3.595163814	7.86E-85	6.60E-83	yes	OMT1	S-adenosyl-L-methionine:caffeic acid 3-O-methyltransferase [Zinnia violacea]
Metabolism	Global and overview maps	Biosynthesis of secondary metabolites	ko01110	Isoform0016718	10.37666667	3.896666667	-1.413030647	1.29E-23	2.71E-22	yes	PFK7	Phosphofructokinase [Cynara cardunculus var. scolymus] [Cynara cardunculus]
Metabolism	Global and overview maps	Biosynthesis of secondary metabolites	ko01110	Isoform0016827	4.51	1.276666667	-1.820745542	2.44E-12	2.72E-11	yes	SS1	PREDICTED: soluble starch synthase 1, chloroplastic/amyloplastic-like [Ziziphus jujuba]
Metabolism	Global and overview maps	Biosynthesis of secondary metabolites	ko01110	Isoform0016854	9.006666667	0.386666667	-4.541830964	1.07E-75	7.90E-74	yes	CER1	PREDICTED: protein ECERIFERUM 1-like [Nicotiana attenuata]
Metabolism	Global and overview maps	Biosynthesis of secondary metabolites	ko01110	Isoform0016906	1.13	0.456666667	-1.30710938	5.66E-04	1.94E-03	yes	GLYK	PREDICTED: D-glycerate 3-kinase, chloroplastic isoform X2 [Sesamum indicum]
Metabolism	Global and overview maps	Biosynthesis of secondary metabolites	ko01110	Isoform0016997	145.07	11.95333333	-3.601264313	0.00E+00	0.00E+00	yes	GSVIVT00037159001	PREDICTED: peroxidase 5-like [Juglans regia]
Metabolism	Global and overview maps	Biosynthesis of secondary metabolites	ko01110	Isoform0017044	5.093333333	0.403333333	-3.658565591	5.36E-28	1.33E-26	yes	CYP84A1	cytochrome P450 [Cynara cardunculus var. scolymus] [Cynara cardunculus]
Metabolism	Global and overview maps	Biosynthesis of secondary metabolites	ko01110	Isoform0017129	0.986666667	0.34	-1.537028024	8.56E-05	3.52E-04	yes	PHS1	PREDICTED: alpha-glucan phosphorylase, H isozyme isoform X2 [Nicotiana attenuata]
Metabolism	Global and overview maps	Biosynthesis of secondary metabolites	ko01110	Isoform0017142	22.31	7.16	-1.639659021	3.66E-37	1.22E-35	yes	CYP98A2	cytochrome P450 monooxygenase [Artemisia annua]
Metabolism	Global and overview maps	Biosynthesis of secondary metabolites	ko01110	Isoform0017156	5.4	0.001	-12.39874369	6.82E-45	2.77E-43	yes	Fbp2	Fructose-1,6-bisphosphatase, cytosolic, partial [Anthurium amnicola]
Metabolism	Global and overview maps	Biosynthesis of secondary metabolites	ko01110	Isoform0017170	8.063333333	3.31	-1.284545146	7.05E-12	7.55E-11	yes	PAT	Aminotransferase, class I/classII [Cynara cardunculus var. scolymus] [Cynara cardunculus]
Metabolism	Global and overview maps	Biosynthesis of secondary metabolites	ko01110	Isoform0017187	55.35666667	18.46	-1.58435452	7.92E-112	9.35E-110	yes	co-2	Polyphenol oxidase [Cynara cardunculus var. scolymus] [Cynara cardunculus]
Metabolism	Global and overview maps	Biosynthesis of secondary metabolites	ko01110	Isoform0017319	15.65	7.686666667	-1.025732645	7.65E-17	1.17E-15	yes	PAT	PREDICTED: bifunctional aspartate aminotransferase and glutamate/aspartate-prephenate aminotransferase [Daucus carota subsp. sativus] [Daucus carota]
Metabolism	Global and overview maps	Biosynthesis of secondary metabolites	ko01110	Isoform0017700	12.60333333	1.433333333	-3.136359284	3.63E-32	1.04E-30	yes	CSE	PREDICTED: caffeoylshikimate esterase-like [Daucus carota subsp. sativus] [Daucus carota]
Metabolism	Global and overview maps	Biosynthesis of secondary metabolites	ko01110	Isoform0017768	7.71	3.61	-1.094732023	1.42E-10	1.35E-09	yes	KCS4	3-Oxoacyl-[acyl-carrier-protein (ACP)] synthase III C-terminal [Cynara cardunculus var. scolymus] [Cynara cardunculus]
Metabolism	Global and overview maps	Biosynthesis of secondary metabolites	ko01110	Isoform0017801	3.236666667	0.66	-2.293970865	5.09E-14	6.46E-13	yes	GPAT1	Phospholipid/glycerol acyltransferase [Cynara cardunculus var. scolymus] [Cynara cardunculus]
Metabolism	Global and overview maps	Biosynthesis of secondary metabolites	ko01110	Isoform0017837	15.84	0.146666667	-6.754887502	2.97E-143	4.88E-141	yes	Scsalpha	Succinate--CoA ligase (GDP-forming), alpha subunit [Ectocarpus siliculosus]
Metabolism	Global and overview maps	Biosynthesis of secondary metabolites	ko01110	Isoform0018076	3.06	0.166666667	-4.198494154	2.15E-33	6.40E-32	yes	At2g37700	PREDICTED: protein ECERIFERUM 1-like [Nicotiana sylvestris]
Metabolism	Global and overview maps	Biosynthesis of secondary metabolites	ko01110	Isoform0018212	4.053333333	1	-2.019108823	2.11E-16	3.12E-15	yes	CHLP	Aromatic-ring hydroxylase-like protein [Cynara cardunculus var. scolymus] [Cynara cardunculus]
Metabolism	Global and overview maps	Biosynthesis of secondary metabolites	ko01110	Isoform0018260	9.063333333	4.396666667	-1.043631587	5.47E-08	3.86E-07	yes	CYP90A1	steroid 23-alpha-hydroxylase [Echinacea purpurea]
Metabolism	Global and overview maps	Biosynthesis of secondary metabolites	ko01110	Isoform0018424	6.286666667	1.2	-2.389260864	3.32E-16	4.86E-15	yes	CA2	beta hydroxylase [Tagetes erecta]
Metabolism	Global and overview maps	Biosynthesis of secondary metabolites	ko01110	Isoform0018514	66.33666667	19.27666667	-1.782950919	9.00E-87	7.71E-85	yes	CHI	RecName: Full=Chalcone--flavonone isomerase; Short=Chalcone isomerase [Saussurea medusa]
Metabolism	Global and overview maps	Biosynthesis of secondary metabolites	ko01110	Isoform0018655	9.223333333	3.84	-1.264181927	4.48E-16	6.52E-15	yes	HMGS	3-hydroxy-3-methylglutaryl-CoA synthase [Matricaria chamomilla]
Metabolism	Global and overview maps	Biosynthesis of secondary metabolites	ko01110	Isoform0018854	3.47	0.673333333	-2.365542871	9.02E-17	1.37E-15	yes	-	-
Metabolism	Global and overview maps	Biosynthesis of secondary metabolites	ko01110	Isoform0018855	6.5	0.52	-3.64385619	2.75E-51	1.30E-49	yes	UGT78D2	UDP-glucose:flavonoid 3-O-glucosyltransferase [Gynura bicolor]
Metabolism	Global and overview maps	Biosynthesis of secondary metabolites	ko01110	Isoform0018868	2.866666667	0.001	-11.48515844	3.20E-39	1.12E-37	yes	At1g73050	Glucose-methanol-choline oxidoreductase, partial [Cynara cardunculus var. scolymus] [Cynara cardunculus]
Metabolism	Global and overview maps	Biosynthesis of secondary metabolites	ko01110	Isoform0018870	8.4	3.336666667	-1.33198176	8.59E-17	1.30E-15	yes	-	-
Metabolism	Global and overview maps	Biosynthesis of secondary metabolites	ko01110	Isoform0018885	7.033333333	2.92	-1.268240224	4.13E-15	5.65E-14	yes	Os06g0265000	asparagine synthetase [Helianthus annuus]
Metabolism	Global and overview maps	Biosynthesis of secondary metabolites	ko01110	Isoform0018887	8.26	3.706666667	-1.156019399	1.04E-16	1.56E-15	yes	CDS1	Phosphatidate cytidylyltransferase [Cynara cardunculus var. scolymus] [Cynara cardunculus]
Metabolism	Global and overview maps	Biosynthesis of secondary metabolites	ko01110	Isoform0019129	5.13	0.001	-12.32474311	2.82E-75	2.06E-73	yes	CCD4	carotenoid cleavage dioxygenase [Chrysanthemum x morifolium]
Metabolism	Global and overview maps	Biosynthesis of secondary metabolites	ko01110	Isoform0019211	9.713333333	3.14	-1.629201912	4.54E-24	9.72E-23	yes	RIBA1	PREDICTED: bifunctional riboflavin biosynthesis protein RIBA 1, chloroplastic-like [Fragaria vesca subsp. vesca] [Fragaria vesca]
Metabolism	Global and overview maps	Biosynthesis of secondary metabolites	ko01110	Isoform0019212	0.953333333	0.196666667	-2.277228287	3.10E-04	1.13E-03	yes	ABA2	PREDICTED: zeaxanthin epoxidase, chloroplastic-like isoform X2 [Glycine max]
Metabolism	Global and overview maps	Biosynthesis of secondary metabolites	ko01110	Isoform0019481	0.593333333	0.016666667	-5.153805336	1.03E-08	7.96E-08	yes	CCD4	carotenoid cleavage dioxygenase [Chrysanthemum x morifolium]
Metabolism	Global and overview maps	Biosynthesis of secondary metabolites	ko01110	Isoform0019684	3.616666667	0.89	-2.022783396	1.74E-10	1.64E-09	yes	PNC2	peroxidase [Artemisia annua]
Metabolism	Global and overview maps	Biosynthesis of secondary metabolites	ko01110	Isoform0019752	0.52	0.04	-3.700439718	3.72E-05	1.65E-04	yes	CGS1	PREDICTED: cystathionine gamma-synthase 1, chloroplastic-like [Raphanus sativus]
Metabolism	Global and overview maps	Biosynthesis of secondary metabolites	ko01110	Isoform0019796	9.863333333	4.556666667	-1.114096454	8.47E-17	1.29E-15	yes	ALDH7B4	PREDICTED: aldehyde dehydrogenase family 7 member B4 [Gossypium raimondii]
Metabolism	Global and overview maps	Biosynthesis of secondary metabolites	ko01110	Isoform0019818	1.92	0.78	-1.299560282	2.08E-03	6.16E-03	yes	SAT1	PREDICTED: serine acetyltransferase 5-like [Pyrus x bretschneideri]
Metabolism	Global and overview maps	Biosynthesis of secondary metabolites	ko01110	Isoform0019926	7.17	0.183333333	-5.289432096	2.44E-67	1.56E-65	yes	CER1	PREDICTED: protein ECERIFERUM 1-like [Nicotiana attenuata]
Metabolism	Global and overview maps	Biosynthesis of secondary metabolites	ko01110	Isoform0019947	3.033333333	0.94	-1.690171383	5.06E-09	4.07E-08	yes	GLT1	Aldolase-type TIM barrel [Cynara cardunculus var. scolymus] [Cynara cardunculus]
Metabolism	Global and overview maps	Biosynthesis of secondary metabolites	ko01110	Isoform0020046	5.196666667	1.503333333	-1.789421589	2.97E-12	3.28E-11	yes	CA1	beta hydroxylase [Tagetes erecta]
Metabolism	Global and overview maps	Biosynthesis of secondary metabolites	ko01110	Isoform0020095	1.133333333	0.043333333	-4.708951218	2.29E-11	2.34E-10	yes	KCS17	3-Oxoacyl-[acyl-carrier-protein (ACP)] synthase III C-terminal [Cynara cardunculus var. scolymus] [Cynara cardunculus]
Metabolism	Global and overview maps	Biosynthesis of secondary metabolites	ko01110	Isoform0020180	0.466666667	0.066666667	-2.807354922	8.34E-04	2.74E-03	yes	COMT1	S-adenosyl-L-methionine:caffeic acid 3-O-methyltransferase [Zinnia violacea]
Metabolism	Global and overview maps	Biosynthesis of secondary metabolites	ko01110	Isoform0020229	68.54666667	27.69666667	-1.307374155	5.12E-127	7.10E-125	yes	DHAPS-1	phospho-2-dehydro-3-deoxyheptonate aldolase 1, chloroplastic-like [Gossypium hirsutum]
Metabolism	Global and overview maps	Biosynthesis of secondary metabolites	ko01110	Isoform0020312	1.876666667	0.1	-4.230100516	7.88E-14	9.86E-13	yes	CYP94A2	cytochrome P450 [Cynara cardunculus var. scolymus] [Cynara cardunculus]
Metabolism	Global and overview maps	Biosynthesis of secondary metabolites	ko01110	Isoform0020323	7.933333333	0.001	-12.95371145	2.61E-92	2.41E-90	yes	F26G	PREDICTED: beta-glucosidase 18-like [Sesamum indicum]
Metabolism	Global and overview maps	Biosynthesis of secondary metabolites	ko01110	Isoform0020344	4.423333333	0.103333333	-5.419756345	9.78E-63	5.77E-61	yes	CER1	Fatty acid hydroxylase [Corchorus capsularis]
Metabolism	Global and overview maps	Biosynthesis of secondary metabolites	ko01110	Isoform0020469	1.606666667	0.673333333	-1.254677853	5.36E-04	1.85E-03	yes	At5g14590	PREDICTED: isocitrate dehydrogenase [NADP], chloroplastic/mitochondrial [Brassica oleracea var. oleracea] [Brassica oleracea]
Metabolism	Global and overview maps	Biosynthesis of secondary metabolites	ko01110	Isoform0020484	8.033333333	0.03	-8.06489243	6.35E-68	4.11E-66	yes	CCD4	carotenoid cleavage dioxygenase [Chrysanthemum x morifolium]
Metabolism	Global and overview maps	Biosynthesis of secondary metabolites	ko01110	Isoform0020512	2.813333333	1.346666667	-1.062887706	5.03E-04	1.74E-03	yes	DGK4	ATP-NAD kinase-like domain-containing protein [Cynara cardunculus var. scolymus] [Cynara cardunculus]
Metabolism	Global and overview maps	Biosynthesis of secondary metabolites	ko01110	Isoform0020554	2.886666667	0.633333333	-2.188367606	4.26E-12	4.65E-11	yes	CA2	beta hydroxylase [Tagetes erecta]
Metabolism	Global and overview maps	Biosynthesis of secondary metabolites	ko01110	Isoform0020738	6.64	1.233333333	-2.428620472	2.11E-27	5.10E-26	yes	MNR1	Glucose/ribitol dehydrogenase [Cynara cardunculus var. scolymus] [Cynara cardunculus]
Metabolism	Global and overview maps	Biosynthesis of secondary metabolites	ko01110	Isoform0020768	175.84	83.75666667	-1.069987359	3.36E-67	2.14E-65	yes	CYP73A1	cytochrome P450 [Cynara cardunculus var. scolymus] [Cynara cardunculus]
Metabolism	Global and overview maps	Biosynthesis of secondary metabolites	ko01110	Isoform0020943	0.393333333	0.036666667	-3.423211431	8.06E-04	2.65E-03	yes	HMT-2	Homocysteine S-methyltransferase [Cynara cardunculus var. scolymus] [Cynara cardunculus]
Metabolism	Global and overview maps	Biosynthesis of secondary metabolites	ko01110	Isoform0020947	39.48666667	9.896666667	-1.996350993	1.15E-116	1.41E-114	yes	CYP98A2	cytochrome P450 monooxygenase [Artemisia annua]
Metabolism	Global and overview maps	Biosynthesis of secondary metabolites	ko01110	Isoform0021128	3.823333333	1.35	-1.501871578	1.83E-11	1.89E-10	yes	PFK6	Phosphofructokinase [Cynara cardunculus var. scolymus] [Cynara cardunculus]
Metabolism	Global and overview maps	Biosynthesis of secondary metabolites	ko01110	Isoform0021193	2	0.676666667	-1.563482773	5.79E-06	3.00E-05	yes	CHI1	Chalcone--flavonone isomerase, putative [Ricinus communis]
Metabolism	Global and overview maps	Biosynthesis of secondary metabolites	ko01110	Isoform0021250	3.966666667	1.67	-1.248079065	1.48E-06	8.48E-06	yes	P5CS	delta 1-pyrroline-5-carboxylate synthetase 1 [Chrysanthemum lavandulifolium]
Metabolism	Global and overview maps	Biosynthesis of secondary metabolites	ko01110	Isoform0021396	1.943333333	0.886666667	-1.132069638	2.65E-04	9.78E-04	yes	FPS2	farnesyl diphosphate synthase, partial [Atractylodes macrocephala]
Metabolism	Global and overview maps	Biosynthesis of secondary metabolites	ko01110	Isoform0021454	3.156666667	1.143333333	-1.465155849	1.45E-07	9.67E-07	yes	SS1	Caveolin-1 [Gossypium arboreum]
Metabolism	Global and overview maps	Biosynthesis of secondary metabolites	ko01110	Isoform0021480	0.783333333	0.001	-9.613482541	1.65E-09	1.40E-08	yes	PDC1	TPP_enzyme_M domain-containing protein/TPP_enzyme_C domain-containing protein/TPP_enzyme_N domain-containing protein [Cephalotus follicularis]
Metabolism	Global and overview maps	Biosynthesis of secondary metabolites	ko01110	Isoform0021699	1.136666667	0.093333333	-3.606273007	3.94E-10	3.59E-09	yes	PUR5	AIR synthase-related protein, C-terminal domain-containing protein [Cynara cardunculus var. scolymus] [Cynara cardunculus]
Metabolism	Global and overview maps	Biosynthesis of secondary metabolites	ko01110	Isoform0021887	4.223333333	1.863333333	-1.180496336	3.28E-06	1.77E-05	yes	CYP85A1	PREDICTED: cytochrome P450 85A1 [Daucus carota subsp. sativus] [Daucus carota]
Metabolism	Global and overview maps	Biosynthesis of secondary metabolites	ko01110	Isoform0021899	1.733333333	0.726666667	-1.254183488	1.98E-03	5.89E-03	yes	At5g14590	isocitrate dehydrogenase [Paeonia suffruticosa]
Metabolism	Global and overview maps	Biosynthesis of secondary metabolites	ko01110	Isoform0021917	4.493333333	1.986666667	-1.177436261	8.14E-07	4.85E-06	yes	LPD	PREDICTED: dihydrolipoyl dehydrogenase 1, mitochondrial isoform X1 [Citrus sinensis]
Metabolism	Global and overview maps	Biosynthesis of secondary metabolites	ko01110	Isoform0021937	0.25	0.001	-7.965784285	7.23E-04	2.41E-03	yes	4cl3	PREDICTED: probable 4-coumarate--CoA ligase 2 [Musa acuminata subsp. malaccensis] [Musa acuminata]
Metabolism	Global and overview maps	Biosynthesis of secondary metabolites	ko01110	Isoform0022035	17.74	5.003333333	-1.826044533	5.01E-43	1.93E-41	yes	SMO2-2	PREDICTED: methylsterol monooxygenase 2-2 [Sesamum indicum]
Metabolism	Global and overview maps	Biosynthesis of secondary metabolites	ko01110	Isoform0022120	0.953333333	0.303333333	-1.652076697	1.62E-03	4.94E-03	yes	CA1	beta hydroxylase [Tagetes erecta]
Metabolism	Global and overview maps	Biosynthesis of secondary metabolites	ko01110	Isoform0022160	32.82	8.75	-1.907220317	1.18E-82	9.64E-81	yes	poxN1	peroxidase [Artemisia annua]
Metabolism	Global and overview maps	Biosynthesis of secondary metabolites	ko01110	Isoform0022173	2.43	0.496666667	-2.290606484	6.49E-10	5.76E-09	yes	LKR/SDH	LOR/SDH bifunctional enzyme, conserved domain-containing protein, partial [Cynara cardunculus var. scolymus] [Cynara cardunculus]
Metabolism	Global and overview maps	Biosynthesis of secondary metabolites	ko01110	Isoform0022177	70.77333333	0.11	-9.329558536	0.00E+00	0.00E+00	yes	MDH2	Malate dehydrogenase, mitochondrial, partial [Anthurium amnicola]
Metabolism	Global and overview maps	Biosynthesis of secondary metabolites	ko01110	Isoform0022279	1.46	0.706666667	-1.046866605	1.32E-02	3.09E-02	yes	TKT2	Deoxyxylulose-5-phosphate synthase [Cynara cardunculus var. scolymus] [Cynara cardunculus]
Metabolism	Global and overview maps	Biosynthesis of secondary metabolites	ko01110	Isoform0022315	4.326666667	0.013333333	-8.342074668	1.31E-55	6.82E-54	yes	CCD4	carotenoid cleavage dioxygenase [Chrysanthemum x morifolium]
Metabolism	Global and overview maps	Biosynthesis of secondary metabolites	ko01110	Isoform0022330	8.396666667	0.59	-3.831029857	1.78E-55	9.22E-54	yes	CER1	PREDICTED: protein ECERIFERUM 1-like [Sesamum indicum]
Metabolism	Global and overview maps	Biosynthesis of secondary metabolites	ko01110	Isoform0022385	2.033333333	0.001	-10.98963103	1.76E-21	3.38E-20	yes	ADT6	Prephenate dehydratase [Cynara cardunculus var. scolymus] [Cynara cardunculus]
Metabolism	Global and overview maps	Biosynthesis of secondary metabolites	ko01110	Isoform0022393	7.163333333	0.343333333	-4.38294924	6.63E-53	3.26E-51	yes	At5g53970	PREDICTED: probable aminotransferase TAT2 isoform X1 [Nelumbo nucifera]
Metabolism	Global and overview maps	Biosynthesis of secondary metabolites	ko01110	Isoform0022483	4.113333333	0.366666667	-3.487766966	6.04E-27	1.44E-25	yes	SGR1	Glycoside hydrolase, catalytic domain-containing protein [Cynara cardunculus var. scolymus] [Cynara cardunculus]
Metabolism	Global and overview maps	Biosynthesis of secondary metabolites	ko01110	Isoform0022522	0.81	0.203333333	-1.994075166	2.84E-03	8.09E-03	yes	ALDH3F1	PREDICTED: aldehyde dehydrogenase family 3 member F1-like [Daucus carota subsp. sativus] [Daucus carota]
Metabolism	Global and overview maps	Biosynthesis of secondary metabolites	ko01110	Isoform0022555	1.256666667	0.22	-2.514026594	1.77E-06	1.00E-05	yes	At5g14590	isocitrate dehydrogenase [Paeonia suffruticosa]
Metabolism	Global and overview maps	Biosynthesis of secondary metabolites	ko01110	Isoform0022657	0.636666667	0.186666667	-1.770073906	1.66E-03	5.03E-03	yes	ACC1	Acetyl-CoA carboxylase, central domain-containing protein [Cynara cardunculus var. scolymus] [Cynara cardunculus]
Metabolism	Global and overview maps	Biosynthesis of secondary metabolites	ko01110	Isoform0022698	8.746666667	3.69	-1.245112498	3.93E-18	6.43E-17	yes	PAT	Aminotransferase, class I/classII [Cynara cardunculus var. scolymus] [Cynara cardunculus]
Metabolism	Global and overview maps	Biosynthesis of secondary metabolites	ko01110	Isoform0022743	0.75	0.33	-1.184424571	2.13E-02	4.65E-02	yes	IIL1	PREDICTED: 3-isopropylmalate dehydratase large subunit isoform X2 [Erythranthe guttata]
Metabolism	Global and overview maps	Biosynthesis of secondary metabolites	ko01110	Isoform0023009	9.956666667	0.43	-4.533254267	1.27E-44	5.12E-43	yes	CER1	PREDICTED: protein ECERIFERUM 1-like, partial [Nicotiana tabacum]
Metabolism	Global and overview maps	Biosynthesis of secondary metabolites	ko01110	Isoform0023052	21.01666667	4.76	-2.142500391	8.88E-51	4.15E-49	yes	CYP98A2	cytochrome P450 monooxygenase [Artemisia annua]
Metabolism	Global and overview maps	Biosynthesis of secondary metabolites	ko01110	Isoform0023073	9.453333333	0.001	-13.20660741	1.82E-60	1.03E-58	yes	HACD1	Protein-tyrosine phosphatase-like, PTPLA [Ostreococcus tauri]
Metabolism	Global and overview maps	Biosynthesis of secondary metabolites	ko01110	Isoform0023163	65.83333333	12.82	-2.360421985	1.69E-152	3.08E-150	yes	CAD1	PREDICTED: probable cinnamyl alcohol dehydrogenase 1 [Ipomoea nil]
Metabolism	Global and overview maps	Biosynthesis of secondary metabolites	ko01110	Isoform0023188	11.50333333	4.293333333	-1.42188188	7.77E-16	1.11E-14	yes	SMO2-2	PREDICTED: methylsterol monooxygenase 2-2 [Sesamum indicum]
Metabolism	Global and overview maps	Biosynthesis of secondary metabolites	ko01110	Isoform0023231	26.7	12.15	-1.135883428	5.04E-21	9.48E-20	yes	DHAPS-1	PREDICTED: phospho-2-dehydro-3-deoxyheptonate aldolase 1, chloroplastic-like [Nicotiana sylvestris]
Metabolism	Global and overview maps	Biosynthesis of secondary metabolites	ko01110	Isoform0023302	28.79666667	14.13666667	-1.026459841	7.81E-24	1.66E-22	yes	At2g45300	5-enol-pyruvylshikimate-phosphate synthase [Conyza canadensis]
Metabolism	Global and overview maps	Biosynthesis of secondary metabolites	ko01110	Isoform0023316	8.013333333	3.83	-1.065058098	2.59E-11	2.64E-10	yes	LPD	PREDICTED: dihydrolipoyl dehydrogenase, mitochondrial [Cicer arietinum]
Metabolism	Global and overview maps	Biosynthesis of secondary metabolites	ko01110	Isoform0023319	32.52	13.88333333	-1.227973263	2.06E-37	6.88E-36	yes	4CL1	4-coumarate: coenzyme A ligase [Cynara cardunculus var. scolymus] [Cynara cardunculus]
Metabolism	Global and overview maps	Biosynthesis of secondary metabolites	ko01110	Isoform0023351	80.71666667	34.86	-1.211294028	5.36E-126	7.31E-124	yes	HST	Chloramphenicol acetyltransferase-like domain-containing protein [Cynara cardunculus var. scolymus] [Cynara cardunculus]
Metabolism	Global and overview maps	Biosynthesis of secondary metabolites	ko01110	Isoform0023409	13.25666667	0.053333333	-7.957464847	3.75E-115	4.55E-113	yes	At1g73050	Glucose-methanol-choline oxidoreductase, partial [Cynara cardunculus var. scolymus] [Cynara cardunculus]
Metabolism	Global and overview maps	Biosynthesis of secondary metabolites	ko01110	Isoform0023476	80.54666667	18.39666667	-2.130380501	4.35E-115	5.28E-113	yes	CAD1	PREDICTED: probable cinnamyl alcohol dehydrogenase 1 [Ipomoea nil]
Metabolism	Global and overview maps	Biosynthesis of secondary metabolites	ko01110	Isoform0023587	59.96666667	12.32333333	-2.282768238	5.29E-109	5.98E-107	yes	CAD1	PREDICTED: cinnamyl alcohol dehydrogenase 1 [Juglans regia]
Metabolism	Global and overview maps	Biosynthesis of secondary metabolites	ko01110	Isoform0023592	48.96666667	23.95	-1.031774334	7.91E-27	1.87E-25	yes	KCS11	3-Oxoacyl-[acyl-carrier-protein (ACP)] synthase III C-terminal [Cynara cardunculus var. scolymus] [Cynara cardunculus]
Metabolism	Global and overview maps	Biosynthesis of secondary metabolites	ko01110	Isoform0023621	13.89	3.766666667	-1.882686327	1.37E-40	4.99E-39	yes	At1g32780	alcohol dehydrogenase-like 4-like [Dorcoceras hygrometricum]
Metabolism	Global and overview maps	Biosynthesis of secondary metabolites	ko01110	Isoform0023638	8.136666667	0.03	-8.083331578	2.22E-73	1.58E-71	yes	NCU06207	sterol desaturase [Chrysochromulina sp. CCMP291]
Metabolism	Global and overview maps	Biosynthesis of secondary metabolites	ko01110	Isoform0023655	14.25333333	7.113333333	-1.002701677	4.80E-20	8.63E-19	yes	SQE1	PREDICTED: squalene monooxygenase-like [Daucus carota subsp. sativus] [Daucus carota]
Metabolism	Global and overview maps	Biosynthesis of secondary metabolites	ko01110	Isoform0023692	0.326666667	0.066666667	-2.292781749	1.18E-02	2.80E-02	yes	PCKA	phosphoenolpyruvate carboxykinase, partial [Chasmanthium latifolium]
Metabolism	Global and overview maps	Biosynthesis of secondary metabolites	ko01110	Isoform0023695	59.57333333	23.17666667	-1.361993596	4.88E-62	2.86E-60	yes	ACO3	1-aminocyclopropapne-1-carboxylic acid oxidase [Helianthus annuus]
Metabolism	Global and overview maps	Biosynthesis of secondary metabolites	ko01110	Isoform0023768	19.70666667	0.02	-9.944468053	7.49E-240	2.70E-237	yes	Ugt2b7	UDP-Glycosyltransferase/glycogen phosphorylase [Coccomyxa subellipsoidea C-169]
Metabolism	Global and overview maps	Biosynthesis of secondary metabolites	ko01110	Isoform0023824	26.43666667	0.283333333	-6.543896132	4.35E-239	1.56E-236	yes	COMT1	PREDICTED: caffeic acid 3-O-methyltransferase-like [Ziziphus jujuba]
Metabolism	Global and overview maps	Biosynthesis of secondary metabolites	ko01110	Isoform0023876	8.17	0.583333333	-3.807943657	3.37E-47	1.46E-45	yes	OPR2	12-oxophytodienoate reductase 1, partial [Noccaea caerulescens]
Metabolism	Global and overview maps	Biosynthesis of secondary metabolites	ko01110	Isoform0024115	2.8	0.753333333	-1.894066555	7.22E-11	7.05E-10	yes	HMT-2	Homocysteine S-methyltransferase, partial [Cynara cardunculus var. scolymus] [Cynara cardunculus]
Metabolism	Global and overview maps	Biosynthesis of secondary metabolites	ko01110	Isoform0024133	5.433333333	1.403333333	-1.952979826	1.95E-13	2.37E-12	yes	PFK3	Phosphofructokinase [Cynara cardunculus var. scolymus] [Cynara cardunculus]
Metabolism	Global and overview maps	Biosynthesis of secondary metabolites	ko01110	Isoform0024242	1.106666667	0.08	-3.790076931	1.09E-09	9.41E-09	yes	UGT78D2	UDP-glucose:flavonoid 3-O-glucosyltransferase [Gynura bicolor]
Metabolism	Global and overview maps	Biosynthesis of secondary metabolites	ko01110	Isoform0024288	0.46	0.083333333	-2.464668267	1.05E-02	2.54E-02	yes	UGT78D3	UDP-glucose:flavonoid 3-O-glucosyltransferase [Gynura bicolor]
Metabolism	Global and overview maps	Biosynthesis of secondary metabolites	ko01110	Isoform0024300	6.52	0.001	-12.67065625	7.89E-91	7.17E-89	yes	impdh1b	imp dehydrogenase [Chrysochromulina sp. CCMP291]
Metabolism	Global and overview maps	Biosynthesis of secondary metabolites	ko01110	Isoform0024388	1.156666667	0.001	-10.17575745	9.46E-15	1.26E-13	yes	Cyp6a23	PREDICTED: cytochrome P450 6k1-like [Pyrus x bretschneideri]
Metabolism	Global and overview maps	Biosynthesis of secondary metabolites	ko01110	Isoform0024636	4.513333333	0.001	-12.13997762	7.16E-36	2.29E-34	yes	PNC2	stigma specific peroxidase precursor [Senecio squalidus]
Metabolism	Global and overview maps	Biosynthesis of secondary metabolites	ko01110	Isoform0024641	21.17333333	8.366666667	-1.339523548	8.41E-32	2.37E-30	yes	GLO4	PREDICTED: peroxisomal (S)-2-hydroxy-acid oxidase GLO4-like isoform X5 [Sesamum indicum]
Metabolism	Global and overview maps	Biosynthesis of secondary metabolites	ko01110	Isoform0024653	87.65	34.02	-1.36537095	3.04E-83	2.52E-81	yes	CYP84A1	ferulate-5-hydroxylase [Chrysanthemum x morifolium]
Metabolism	Global and overview maps	Biosynthesis of secondary metabolites	ko01110	Isoform0024655	5.71	1.906666667	-1.582438099	5.29E-16	7.66E-15	yes	PSS1	PREDICTED: CDP-diacylglycerol--serine O-phosphatidyltransferase 1-like [Lupinus angustifolius]
Metabolism	Global and overview maps	Biosynthesis of secondary metabolites	ko01110	Isoform0024684	0.49	0.083333333	-2.555816155	2.88E-04	1.05E-03	yes	ALS	Acetolactate synthase, large subunit, biosynthetic [Cynara cardunculus var. scolymus] [Cynara cardunculus]
Metabolism	Global and overview maps	Biosynthesis of secondary metabolites	ko01110	Isoform0024922	0.393333333	0.001	-8.619608644	2.88E-05	1.30E-04	yes	At1g73050	Glucose-methanol-choline oxidoreductase, partial [Cynara cardunculus var. scolymus] [Cynara cardunculus]
Metabolism	Global and overview maps	Biosynthesis of secondary metabolites	ko01110	Isoform0024948	2.853333333	0.6	-2.24961389	1.87E-11	1.93E-10	yes	CYP85A1	cytochrome P450 [Phaseolus vulgaris]
Metabolism	Global and overview maps	Biosynthesis of secondary metabolites	ko01110	Isoform0024973	0.756666667	0.253333333	-1.578620974	6.70E-03	1.72E-02	yes	CHLP	Aromatic-ring hydroxylase-like protein [Cynara cardunculus var. scolymus] [Cynara cardunculus]
Metabolism	Global and overview maps	Biosynthesis of secondary metabolites	ko01110	Isoform0025105	25.31333333	4.36	-2.537497458	4.35E-80	3.44E-78	yes	CA1	beta hydroxylase [Tagetes erecta]
Metabolism	Global and overview maps	Biosynthesis of secondary metabolites	ko01110	Isoform0025202	12.03666667	3.45	-1.802767653	3.78E-17	5.87E-16	yes	GA2OX1	gibberellin 2-oxidase1 [Chrysanthemum x morifolium]
Metabolism	Global and overview maps	Biosynthesis of secondary metabolites	ko01110	Isoform0025246	6.486666667	0.133333333	-5.6043679	1.17E-78	9.05E-77	yes	DIM	CO dehydrogenase flavoprotein-like, FAD-binding, subdomain 2 [Cynara cardunculus var. scolymus] [Cynara cardunculus]
Metabolism	Global and overview maps	Biosynthesis of secondary metabolites	ko01110	Isoform0025263	1.06	0.086666667	-3.612443237	1.88E-05	8.80E-05	yes	CHI1	--
Metabolism	Global and overview maps	Biosynthesis of secondary metabolites	ko01110	Isoform0025314	7.903333333	0.001	-12.94824554	3.07E-41	1.14E-39	yes	CCD4	carotenoid cleavage dioxygenase [Chrysanthemum x morifolium]
Metabolism	Global and overview maps	Biosynthesis of secondary metabolites	ko01110	Isoform0025372	19.63333333	9.466666667	-1.052376704	7.73E-22	1.51E-20	yes	PAT	PREDICTED: bifunctional aspartate aminotransferase and glutamate/aspartate-prephenate aminotransferase [Daucus carota subsp. sativus] [Daucus carota]
Metabolism	Global and overview maps	Biosynthesis of secondary metabolites	ko01110	Isoform0025430	6.703333333	1.156666667	-2.534905514	5.42E-34	1.64E-32	yes	PED1	PREDICTED: 3-ketoacyl-CoA thiolase 2, peroxisomal [Malus domestica]
Metabolism	Global and overview maps	Biosynthesis of secondary metabolites	ko01110	Isoform0025466	4.033333333	0.001	-11.97775693	2.17E-52	1.05E-50	yes	DIM	PREDICTED: delta(24)-sterol reductase [Sesamum indicum]
Metabolism	Global and overview maps	Biosynthesis of secondary metabolites	ko01110	Isoform0025566	17.02333333	2.656666667	-2.67982443	1.19E-56	6.28E-55	yes	BHY	beta hydroxylase [Tagetes erecta]
Metabolism	Global and overview maps	Biosynthesis of secondary metabolites	ko01110	Isoform0025640	1.23	0.001	-10.2644426	1.74E-16	2.59E-15	yes	ZEP	zeaxanthin epoxidase, chloroplastic-like isoform X2 [Cajanus cajan]
Metabolism	Global and overview maps	Biosynthesis of secondary metabolites	ko01110	Isoform0025670	5.716666667	1.153333333	-2.309364633	5.02E-27	1.20E-25	yes	ALDH3F1	PREDICTED: aldehyde dehydrogenase family 3 member F1-like [Daucus carota subsp. sativus] [Daucus carota]
Metabolism	Global and overview maps	Biosynthesis of secondary metabolites	ko01110	Isoform0025785	29.44	9.506666667	-1.63076619	1.29E-53	6.41E-52	yes	POD1	PREDICTED: lignin-forming anionic peroxidase-like [Cucumis melo]
Metabolism	Global and overview maps	Biosynthesis of secondary metabolites	ko01110	Isoform0025919	123.5266667	55.14333333	-1.163564137	3.97E-142	6.47E-140	yes	DHAPS-1	phospho-2-dehydro-3-deoxyheptonate aldolase 1, chloroplastic-like [Gossypium hirsutum]
Metabolism	Global and overview maps	Biosynthesis of secondary metabolites	ko01110	Isoform0026026	12.06	1.51	-2.997609453	9.86E-51	4.60E-49	yes	BHY	beta hydroxylase [Tagetes erecta]
Metabolism	Global and overview maps	Biosynthesis of secondary metabolites	ko01110	Isoform0026108	15.60666667	0.13	-6.907507	1.04E-116	1.28E-114	yes	HOMT1	Caffeic acid 3-O-methyltransferase [Morus notabilis]
Metabolism	Global and overview maps	Biosynthesis of secondary metabolites	ko01110	Isoform0026174	1.033333333	0.001	-10.01309	5.28E-13	6.21E-12	yes	ZEP	zeaxanthin epoxidase, chloroplastic-like isoform X2 [Cajanus cajan]
Metabolism	Global and overview maps	Biosynthesis of secondary metabolites	ko01110	Isoform0026396	7.12	1.18	-2.593090382	9.89E-19	1.67E-17	yes	CYP82C4	cytochrome P450 [Cynara cardunculus var. scolymus] [Cynara cardunculus]
Metabolism	Global and overview maps	Biosynthesis of secondary metabolites	ko01110	Isoform0026449	90.09	44.05	-1.032224956	1.13E-50	5.28E-49	yes	PAS2	Protein-tyrosine phosphatase-like, PTPLA [Cynara cardunculus var. scolymus] [Cynara cardunculus]
Metabolism	Global and overview maps	Biosynthesis of secondary metabolites	ko01110	Isoform0026501	1.66	0.51	-1.702614089	1.28E-06	7.40E-06	yes	CAD	sinapyl alcohol dehydrogenase [Populus tremuloides]
Metabolism	Global and overview maps	Biosynthesis of secondary metabolites	ko01110	Isoform0026566	2.366666667	0.001	-11.20864081	9.50E-33	2.76E-31	yes	Ugt2b1	UDP-Glycosyltransferase/glycogen phosphorylase [Coccomyxa subellipsoidea C-169]
Metabolism	Global and overview maps	Biosynthesis of secondary metabolites	ko01110	Isoform0026632	0.413333333	0.073333333	-2.494764692	4.11E-05	1.80E-04	yes	PNA	OSC2 [Artemisia annua]
Metabolism	Global and overview maps	Biosynthesis of secondary metabolites	ko01110	Isoform0026667	0.196666667	0.036666667	-2.423211431	8.67E-03	2.15E-02	yes	ACC1	acetyl-CoA carboxylase, partial [Brassica juncea]
Metabolism	Global and overview maps	Biosynthesis of secondary metabolites	ko01110	Isoform0026732	26.73666667	9.376666667	-1.51167256	5.06E-63	3.01E-61	yes	PAL	phenylalanine ammonia lyase [Chrysanthemum x morifolium]
Metabolism	Global and overview maps	Biosynthesis of secondary metabolites	ko01110	Isoform0026740	2.196666667	0.833333333	-1.39835037	6.74E-06	3.45E-05	yes	HMG3	3-hydroxy-3-methyl glutaryl coenzyme A reductase [Chamaemelum nobile]
Metabolism	Global and overview maps	Biosynthesis of secondary metabolites	ko01110	Isoform0026900	0.38	0.001	-8.569855608	6.90E-06	3.53E-05	yes	co-1	aurone synthase [Coreopsis grandiflora]
Metabolism	Global and overview maps	Biosynthesis of secondary metabolites	ko01110	Isoform0027160	3.64	0.276666667	-3.71771771	2.21E-49	9.99E-48	yes	LOX2.1	Lipase/lipooxygenase, PLAT/LH2 [Cynara cardunculus var. scolymus] [Cynara cardunculus]
Metabolism	Global and overview maps	Biosynthesis of secondary metabolites	ko01110	Isoform0027309	3.07	1.3	-1.239727032	1.07E-10	1.03E-09	yes	P5CS	delta 1-pyrroline-5-carboxylate synthetase 1 [Chrysanthemum lavandulifolium]
Metabolism	Global and overview maps	Biosynthesis of secondary metabolites	ko01110	Isoform0027321	3.956666667	1.566666667	-1.336587273	1.28E-11	1.34E-10	yes	Os06g0265000	asparagine synthetase [Helianthus annuus]
Metabolism	Global and overview maps	Biosynthesis of secondary metabolites	ko01110	Isoform0027356	2.153333333	0.68	-1.662965013	7.74E-09	6.09E-08	yes	Os08g0547100	6-phosphogluconolactonase, DevB-type [Cynara cardunculus var. scolymus] [Cynara cardunculus]
Metabolism	Global and overview maps	Biosynthesis of secondary metabolites	ko01110	Isoform0027447	15.73	0.016666667	-9.882337361	7.54E-242	2.75E-239	yes	Sam-S	S-adenosylmethionine synthetase [Galdieria sulphuraria]
Metabolism	Global and overview maps	Biosynthesis of secondary metabolites	ko01110	Isoform0027472	0.513333333	0.113333333	-2.179323699	2.87E-05	1.30E-04	yes	NPC6	PREDICTED: non-specific phospholipase C6-like [Erythranthe guttata]
Metabolism	Global and overview maps	Biosynthesis of secondary metabolites	ko01110	Isoform0027474	27.01	0.001	-14.72120602	0.00E+00	0.00E+00	yes	Pgi	Glucose-6-phosphate isomerase, partial [Anthurium amnicola]
Metabolism	Global and overview maps	Biosynthesis of secondary metabolites	ko01110	Isoform0027502	5.863333333	0.016666667	-8.458611673	9.04E-81	7.23E-79	yes	CCD4	carotenoid cleavage dioxygenase [Chrysanthemum x morifolium]
Metabolism	Global and overview maps	Biosynthesis of secondary metabolites	ko01110	Isoform0027573	4.173333333	1.71	-1.287203831	2.59E-12	2.87E-11	yes	BGLU18	Glycoside hydrolase, catalytic domain-containing protein [Cynara cardunculus var. scolymus] [Cynara cardunculus]
Metabolism	Global and overview maps	Biosynthesis of secondary metabolites	ko01110	Isoform0027735	1.013333333	0.27	-1.908077511	4.83E-06	2.54E-05	yes	KPHMT2	Ketopantoate hydroxymethyltransferase [Cynara cardunculus var. scolymus] [Cynara cardunculus]
Metabolism	Global and overview maps	Biosynthesis of secondary metabolites	ko01110	Isoform0027897	0.266666667	0.063333333	-2.074000581	4.00E-03	1.09E-02	yes	ACCB-1	Acetyl-CoA biotin carboxyl carrier, partial [Cynara cardunculus var. scolymus] [Cynara cardunculus]
Metabolism	Global and overview maps	Biosynthesis of secondary metabolites	ko01110	Isoform0027994	5.433333333	2.57	-1.080069199	1.28E-10	1.23E-09	yes	ASN3	asparagine synthetase [Helianthus annuus]
Metabolism	Global and overview maps	Biosynthesis of secondary metabolites	ko01110	Isoform0028044	0.813333333	0.08	-3.345774837	4.45E-08	3.18E-07	yes	HMGR1	3-hydroxy-3-methyl glutaryl coenzyme A reductase [Chamaemelum nobile]
Metabolism	Global and overview maps	Biosynthesis of secondary metabolites	ko01110	Isoform0028046	9.923333333	4.386666667	-1.177699733	7.64E-19	1.30E-17	yes	PRO2	delta 1-pyrroline-5-carboxylate synthetase 2 [Chrysanthemum lavandulifolium]
Metabolism	Global and overview maps	Biosynthesis of secondary metabolites	ko01110	Isoform0028057	2.506666667	0.25	-3.325770161	9.48E-21	1.76E-19	yes	HMG1	3-hydroxy-3-methyl glutaryl coenzyme A reductase [Chamaemelum nobile]
Metabolism	Global and overview maps	Biosynthesis of secondary metabolites	ko01110	Isoform0028099	0.856666667	0.126666667	-2.757697036	7.14E-09	5.65E-08	yes	NPC6	PREDICTED: non-specific phospholipase C6-like [Malus domestica]
Metabolism	Global and overview maps	Biosynthesis of secondary metabolites	ko01110	Isoform0028191	0.93	0.09	-3.36923381	7.69E-10	6.78E-09	yes	CYP97C1	cytochrome P450 [Cynara cardunculus var. scolymus] [Cynara cardunculus]
Metabolism	Global and overview maps	Biosynthesis of secondary metabolites	ko01110	Isoform0028306	12.16666667	0.026666667	-8.833680749	1.16E-207	3.31E-205	yes	Zw	PREDICTED: glucose-6-phosphate 1-dehydrogenase, cytoplasmic isoform 2 [Ziziphus jujuba]
Metabolism	Global and overview maps	Biosynthesis of secondary metabolites	ko01110	Isoform0028365	0.44	0.093333333	-2.237039197	2.62E-04	9.69E-04	yes	NPC6	PREDICTED: non-specific phospholipase C6-like [Malus domestica]
Metabolism	Global and overview maps	Biosynthesis of secondary metabolites	ko01110	Isoform0028697	1.786666667	0.85	-1.071735754	4.29E-04	1.51E-03	yes	PER10	heme peroxidase [Cynara cardunculus var. scolymus] [Cynara cardunculus]
Metabolism	Global and overview maps	Biosynthesis of secondary metabolites	ko01110	Isoform0028723	4.223333333	2.103333333	-1.005704614	4.85E-07	2.99E-06	yes	LPD	PREDICTED: dihydrolipoyl dehydrogenase 1, mitochondrial isoform X1 [Citrus sinensis]
Metabolism	Global and overview maps	Biosynthesis of secondary metabolites	ko01110	Isoform0028977	4.593333333	2.09	-1.13603854	9.06E-09	7.07E-08	yes	ALDH7B4	PREDICTED: aldehyde dehydrogenase family 7 member A1 [Raphanus sativus]
Metabolism	Global and overview maps	Biosynthesis of secondary metabolites	ko01110	Isoform0029006	0.836666667	0.056666667	-3.884080713	4.86E-13	5.73E-12	yes	LOX2.1	lipoxygenase 2 [Tanacetum cinerariifolium]
Metabolism	Global and overview maps	Biosynthesis of secondary metabolites	ko01110	Isoform0029039	0.85	0.196666667	-2.111710387	7.38E-08	5.12E-07	yes	NPC6	Phosphoesterase [Corchorus olitorius]
Metabolism	Global and overview maps	Biosynthesis of secondary metabolites	ko01110	Isoform0029099	4.503333333	2.12	-1.086929004	4.68E-13	5.53E-12	yes	BTG-26	PREDICTED: aldehyde dehydrogenase family 7 member B4-like [Populus euphratica]
Metabolism	Global and overview maps	Biosynthesis of secondary metabolites	ko01110	Isoform0029177	0.5	0.13	-1.943416472	4.48E-04	1.57E-03	yes	PDC3	PREDICTED: pyruvate decarboxylase 1 [Nicotiana sylvestris]
Metabolism	Global and overview maps	Biosynthesis of secondary metabolites	ko01110	Isoform0029189	44.99333333	10.73666667	-2.067165093	6.73E-118	8.43E-116	yes	LOX2.1	lipoxygenase 2 [Tanacetum cinerariifolium]
Metabolism	Global and overview maps	Biosynthesis of secondary metabolites	ko01110	Isoform0029511	1.37	0.64	-1.098032083	4.87E-05	2.11E-04	yes	PLD1	C2 calcium-dependent membrane targeting [Cynara cardunculus var. scolymus] [Cynara cardunculus]
Metabolism	Global and overview maps	Biosynthesis of secondary metabolites	ko01110	Isoform0029529	2.326666667	1.016666667	-1.194417794	6.54E-08	4.57E-07	yes	DXS	1-deoxy-d-xylulose-5-phosphate synthase 2 [Taraxacum kok-saghyz]
Metabolism	Global and overview maps	Biosynthesis of secondary metabolites	ko01110	Isoform0029537	10.34666667	2.723333333	-1.925720574	5.81E-43	2.24E-41	yes	co-1	Polyphenol oxidase, central domain-containing protein [Cynara cardunculus var. scolymus] [Cynara cardunculus]
Metabolism	Global and overview maps	Biosynthesis of secondary metabolites	ko01110	Isoform0029552	11.4	3.3	-1.788495895	1.09E-53	5.46E-52	yes	HMG1	3-hydroxy-3-methyl glutaryl coenzyme A reductase [Chamaemelum nobile]
Metabolism	Global and overview maps	Biosynthesis of secondary metabolites	ko01110	Isoform0029716	2.226666667	0.67	-1.732652601	6.79E-11	6.65E-10	yes	ELI3	cinnamyl alcohol dehydrogenase 3 [Carthamus tinctorius]
Metabolism	Global and overview maps	Biosynthesis of secondary metabolites	ko01110	Isoform0029754	3.973333333	0.86	-2.207941265	3.54E-24	7.62E-23	yes	MDHG	NAD-malate dehydrogenase, partial [Vitis vinifera]
Metabolism	Global and overview maps	Biosynthesis of secondary metabolites	ko01110	Isoform0029759	0.403333333	0.103333333	-1.964666927	7.56E-04	2.50E-03	yes	IPT9	tRNA isopentenyltransferase [Cynara cardunculus var. scolymus] [Cynara cardunculus]
Metabolism	Global and overview maps	Biosynthesis of secondary metabolites	ko01110	Isoform0029910	0.93	0.001	-9.861086906	5.43E-16	7.85E-15	yes	At1g73050	Glucose-methanol-choline oxidoreductase, partial [Cynara cardunculus var. scolymus] [Cynara cardunculus]
Metabolism	Global and overview maps	Biosynthesis of secondary metabolites	ko01110	Isoform0030194	0.78	0.323333333	-1.270451877	6.68E-03	1.71E-02	yes	PNA	OSC2 [Artemisia annua]
Metabolism	Global and overview maps	Biosynthesis of secondary metabolites	ko01110	Isoform0030264	0.656666667	0.226666667	-1.534588978	1.43E-03	4.41E-03	yes	At4g24830	PREDICTED: argininosuccinate synthase, chloroplastic-like [Brachypodium distachyon]
Metabolism	Global and overview maps	Biosynthesis of secondary metabolites	ko01110	Isoform0030367	0.54	0.12	-2.169925001	2.73E-04	1.01E-03	yes	PFP-ALPHA	Phosphofructokinase domain-containing protein [Cynara cardunculus var. scolymus] [Cynara cardunculus]
Metabolism	Global and overview maps	Biosynthesis of secondary metabolites	ko01110	Isoform0030513	5.636666667	1.493333333	-1.916306022	3.91E-32	1.12E-30	yes	HMG1	3-hydroxy-3-methyl glutaryl coenzyme A reductase [Chamaemelum nobile]
Metabolism	Global and overview maps	Biosynthesis of secondary metabolites	ko01110	Isoform0030692	0.793333333	0.24	-1.724892762	1.88E-05	8.80E-05	yes	ACC1	Acetyl-CoA carboxylase, central domain-containing protein [Cynara cardunculus var. scolymus] [Cynara cardunculus]
Metabolism	Global and overview maps	Biosynthesis of secondary metabolites	ko01110	Isoform0030755	1.133333333	0.32	-1.824428435	1.17E-05	5.70E-05	yes	PLDGAMMA1	PREDICTED: phospholipase D beta 1-like isoform X2 [Solanum tuberosum]
Metabolism	Global and overview maps	Biosynthesis of secondary metabolites	ko01110	Isoform0030806	10.51	3.35	-1.649529669	1.40E-32	4.04E-31	yes	PED1	PREDICTED: 3-ketoacyl-CoA thiolase 2, peroxisomal [Malus domestica]
Metabolism	Global and overview maps	Biosynthesis of secondary metabolites	ko01110	Isoform0030893	3.356666667	1.316666667	-1.350139125	1.69E-11	1.75E-10	yes	PRO2	delta 1-pyrroline-5-carboxylate synthetase 2 [Chrysanthemum lavandulifolium]
Metabolism	Global and overview maps	Biosynthesis of secondary metabolites	ko01110	Isoform0030951	1.356666667	0.596666667	-1.185069207	7.92E-05	3.28E-04	yes	SHM1	serine hydroxymethyltransferase [Pisum sativum]
Metabolism	Global and overview maps	Biosynthesis of secondary metabolites	ko01110	Isoform0030980	3.096666667	0.09	-5.104647284	4.46E-51	2.10E-49	yes	CER1	PREDICTED: protein ECERIFERUM 1-like [Sesamum indicum]
Metabolism	Global and overview maps	Biosynthesis of secondary metabolites	ko01110	Isoform0031038	0.39	0.023333333	-4.063009798	2.43E-05	1.12E-04	yes	NPC6	PREDICTED: non-specific phospholipase C6-like [Erythranthe guttata]
Metabolism	Global and overview maps	Biosynthesis of secondary metabolites	ko01110	Isoform0031073	1.453333333	0.26	-2.482782106	1.38E-14	1.82E-13	yes	HMG1	3-hydroxy-3-methyl glutaryl coenzyme A reductase [Chamaemelum nobile]
Metabolism	Global and overview maps	Biosynthesis of secondary metabolites	ko01110	Isoform0031101	0.953333333	0.17	-2.487445995	3.00E-08	2.19E-07	yes	EMB3004	PREDICTED: bifunctional 3-dehydroquinate dehydratase/shikimate dehydrogenase, chloroplastic-like [Ipomoea nil]
Metabolism	Global and overview maps	Biosynthesis of secondary metabolites	ko01110	Isoform0031128	0.413333333	0.1	-2.047305715	6.59E-03	1.69E-02	yes	PNA	OSC2 [Artemisia annua]
Metabolism	Global and overview maps	Biosynthesis of secondary metabolites	ko01110	Isoform0031270	1.866666667	0.703333333	-1.408183828	3.37E-07	2.12E-06	yes	PAL	Aromatic amino acid lyase [Cynara cardunculus var. scolymus] [Cynara cardunculus]
Metabolism	Global and overview maps	Biosynthesis of secondary metabolites	ko01110	Isoform0031299	2.706666667	0.663333333	-2.028711297	4.73E-17	7.29E-16	yes	-	-
Metabolism	Global and overview maps	Biosynthesis of secondary metabolites	ko01110	Isoform0031423	0.653333333	0.286666667	-1.188445089	6.49E-03	1.67E-02	yes	PNA	OSC2 [Artemisia annua]
Metabolism	Global and overview maps	Biosynthesis of secondary metabolites	ko01110	Isoform0031431	1.323333333	0.613333333	-1.109433241	1.64E-03	4.97E-03	yes	SAT1	PREDICTED: serine acetyltransferase 5-like [Pyrus x bretschneideri]
Metabolism	Global and overview maps	Biosynthesis of secondary metabolites	ko01110	Isoform0031439	2.07	0.001	-11.01541505	1.04E-45	4.35E-44	yes	ALDH18A1	PREDICTED: delta-1-pyrroline-5-carboxylate synthase [Brachypodium distachyon]
Metabolism	Global and overview maps	Biosynthesis of secondary metabolites	ko01110	Isoform0031545	0.233333333	0.066666667	-1.807354922	1.46E-02	3.38E-02	yes	NPC6	PREDICTED: non-specific phospholipase C6-like [Malus domestica]
Metabolism	Global and overview maps	Biosynthesis of secondary metabolites	ko01110	Isoform0031573	6.99	3.026666667	-1.207562659	5.78E-21	1.08E-19	yes	FHT	flavanone 3-hydroxylase [Chrysanthemum x morifolium]
Metabolism	Global and overview maps	Biosynthesis of secondary metabolites	ko01110	Isoform0031740	1.096666667	0.48	-1.192018772	1.35E-04	5.32E-04	yes	PLD1	C2 calcium-dependent membrane targeting [Cynara cardunculus var. scolymus] [Cynara cardunculus]
Metabolism	Global and overview maps	Biosynthesis of secondary metabolites	ko01110	Isoform0031802	1.636666667	0.626666667	-1.384990363	6.31E-08	4.42E-07	yes	PRO2	Aldehyde dehydrogenase, C-terminal [Cynara cardunculus var. scolymus] [Cynara cardunculus]
Metabolism	Global and overview maps	Biosynthesis of secondary metabolites	ko01110	Isoform0031841	0.523333333	0.116666667	-2.165337732	8.98E-05	3.68E-04	yes	GLYK	PREDICTED: D-glycerate 3-kinase, chloroplastic [Jatropha curcas]
Metabolism	Global and overview maps	Biosynthesis of secondary metabolites	ko01110	Isoform0032002	0.23	0.016666667	-3.786596362	1.58E-04	6.14E-04	yes	HMG1	Hydroxymethylglutaryl-CoA reductase, class I/II [Cynara cardunculus var. scolymus] [Cynara cardunculus]
Metabolism	Global and overview maps	Biosynthesis of secondary metabolites	ko01110	Isoform0032010	0.373333333	0.001	-8.544320516	3.90E-08	2.81E-07	yes	At1g73050	Glucose-methanol-choline oxidoreductase, partial [Cynara cardunculus var. scolymus] [Cynara cardunculus]
Metabolism	Global and overview maps	Biosynthesis of secondary metabolites	ko01110	Isoform0032016	0.743333333	0.256666667	-1.534113359	1.53E-04	5.95E-04	yes	CA1	beta hydroxylase [Tagetes erecta]
Metabolism	Global and overview maps	Biosynthesis of secondary metabolites	ko01110	Isoform0032077	0.61	0.063333333	-3.267772325	1.01E-06	5.97E-06	yes	VTC2	GDP-L-galactose phosphorylase [Actinidia eriantha]
Metabolism	Global and overview maps	Biosynthesis of secondary metabolites	ko01110	Isoform0032134	0.376666667	0.04	-3.235216462	1.37E-05	6.59E-05	yes	CDS2	pol polyprotein [Boechera divaricarpa]
Metabolism	Global and overview maps	Biosynthesis of secondary metabolites	ko01110	Isoform0032299	6.69	0.48	-3.8008999	1.13E-80	9.04E-79	yes	HMG1	3-hydroxy-3-methyl glutaryl coenzyme A reductase [Chamaemelum nobile]
Metabolism	Global and overview maps	Biosynthesis of secondary metabolites	ko01110	Isoform0032328	1.45	0.48	-1.594946589	2.03E-06	1.14E-05	yes	GLYK	PREDICTED: D-glycerate 3-kinase, chloroplastic [Ipomoea nil]
Metabolism	Global and overview maps	Biosynthesis of secondary metabolites	ko01110	Isoform0032364	7.57	0.001	-12.88607758	3.05E-148	5.33E-146	yes	F23B12.5	long form dihydrolipoamide acetyltransferase [Medicago truncatula]
Metabolism	Global and overview maps	Biosynthesis of secondary metabolites	ko01110	Isoform0032393	2.026666667	0.486666667	-2.058102955	1.21E-15	1.72E-14	yes	PRO2	Aldehyde dehydrogenase, C-terminal [Cynara cardunculus var. scolymus] [Cynara cardunculus]
Metabolism	Global and overview maps	Biosynthesis of secondary metabolites	ko01110	Isoform0032528	80.99333333	3.44	-4.557322693	0.00E+00	0.00E+00	yes	co-2	aurone synthase [Coreopsis grandiflora]
Metabolism	Global and overview maps	Biosynthesis of secondary metabolites	ko01110	Isoform0032575	22.31666667	6.74	-1.727301058	1.24E-78	9.57E-77	yes	co-2	Polyphenol oxidase [Cynara cardunculus var. scolymus] [Cynara cardunculus]
Metabolism	Global and overview maps	Biosynthesis of secondary metabolites	ko01110	Isoform0032614	16.63666667	0.85	-4.290759752	1.67E-133	2.47E-131	yes	PDC4	PREDICTED: pyruvate decarboxylase 1 [Daucus carota subsp. sativus] [Daucus carota]
Metabolism	Global and overview maps	Biosynthesis of secondary metabolites	ko01110	Isoform0032730	7.553333333	0.373333333	-4.338577224	8.76E-119	1.11E-116	yes	CER1	PREDICTED: protein ECERIFERUM 1-like [Sesamum indicum]
Metabolism	Global and overview maps	Biosynthesis of secondary metabolites	ko01110	Isoform0032881	0.996666667	0.35	-1.509756157	2.17E-03	6.38E-03	yes	AKHSDH2	ACT domain-containing protein [Cynara cardunculus var. scolymus] [Cynara cardunculus]
Metabolism	Global and overview maps	Biosynthesis of secondary metabolites	ko01110	Isoform0032882	1.313333333	0.486666667	-1.432227261	3.25E-04	1.18E-03	yes	PLDGAMMA2	PREDICTED: LOW QUALITY PROTEIN: phospholipase D gamma 1-like [Raphanus sativus]
Metabolism	Global and overview maps	Biosynthesis of secondary metabolites	ko01110	Isoform0032945	2.436666667	0.001	-11.25069319	5.87E-36	1.89E-34	yes	CBS	cystathionine beta-synthase [Nannochloropsis gaditana]
Metabolism	Global and overview maps	Biosynthesis of secondary metabolites	ko01110	Isoform0033040	1.113333333	0.016666667	-6.061776198	5.00E-18	8.13E-17	yes	HMG2	3-hydroxy-3-methyl glutaryl coenzyme A reductase [Chamaemelum nobile]
Metabolism	Global and overview maps	Biosynthesis of secondary metabolites	ko01110	Isoform0033068	34.43333333	7.096666667	-2.278592399	3.18E-110	3.67E-108	yes	CER1	PREDICTED: protein ECERIFERUM 1-like [Sesamum indicum]
Metabolism	Global and overview maps	Biosynthesis of secondary metabolites	ko01110	Isoform0033072	6.51	1.216666667	-2.41972358	2.91E-43	1.13E-41	yes	co-1	aurone synthase [Coreopsis grandiflora]
Metabolism	Global and overview maps	Biosynthesis of secondary metabolites	ko01110	Isoform0033092	13.39666667	0.85	-3.978267425	6.60E-142	1.07E-139	yes	CER1	PREDICTED: protein ECERIFERUM 1-like [Nicotiana attenuata]
Metabolism	Global and overview maps	Biosynthesis of secondary metabolites	ko01110	Isoform0033093	0.886666667	0.001	-9.79224803	4.42E-13	5.23E-12	yes	CER1	PREDICTED: protein ECERIFERUM 1-like [Ziziphus jujuba]
Metabolism	Global and overview maps	Biosynthesis of secondary metabolites	ko01110	Isoform0033121	0.12	0.001	-6.906890596	6.15E-03	1.59E-02	yes	AAEL008004	Fatty acid elongase [Ectocarpus siliculosus]
Metabolism	Global and overview maps	Biosynthesis of secondary metabolites	ko01110	Isoform0033175	0.623333333	0.263333333	-1.243113712	2.19E-02	4.76E-02	yes	APS1	PREDICTED: glucose-1-phosphate adenylyltransferase small subunit, chloroplastic/amyloplastic-like [Nelumbo nucifera]
Metabolism	Global and overview maps	Biosynthesis of secondary metabolites	ko01110	Isoform0033378	7.066666667	3.403333333	-1.054081399	1.01E-14	1.34E-13	yes	Os06g0265000	asparagine synthetase [Helianthus annuus]
Metabolism	Global and overview maps	Biosynthesis of secondary metabolites	ko01110	Isoform0033450	8.213333333	0.001	-13.00375213	4.72E-89	4.19E-87	yes	CCD4	carotenoid cleavage dioxygenase [Chrysanthemum x morifolium]
Metabolism	Global and overview maps	Biosynthesis of secondary metabolites	ko01110	Isoform0033596	8.726666667	0.001	-13.09121498	1.65E-113	1.97E-111	yes	CCD4	carotenoid cleavage dioxygenase [Chrysanthemum x morifolium]
Metabolism	Global and overview maps	Biosynthesis of secondary metabolites	ko01110	Isoform0033660	5.906666667	1.713333333	-1.785538339	8.77E-30	2.32E-28	yes	MET	Cobalamin-independent methionine synthase, partial [Cynara cardunculus var. scolymus] [Cynara cardunculus]
Metabolism	Global and overview maps	Biosynthesis of secondary metabolites	ko01110	Isoform0033847	11.33666667	0.316666667	-5.161887682	2.15E-133	3.18E-131	yes	CER1	PREDICTED: protein ECERIFERUM 1-like [Sesamum indicum]
Metabolism	Global and overview maps	Biosynthesis of secondary metabolites	ko01110	Isoform0033881	1.353333333	0.49	-1.465663572	1.22E-05	5.93E-05	yes	PGAAIR	PREDICTED: ketol-acid reductoisomerase, chloroplastic [Malus domestica]
Metabolism	Global and overview maps	Biosynthesis of secondary metabolites	ko01110	Isoform0033903	0.166666667	0.01	-4.058893689	4.15E-03	1.13E-02	yes	PNA	OSC2 [Artemisia annua]
Metabolism	Global and overview maps	Biosynthesis of secondary metabolites	ko01110	Isoform0034016	1.076666667	0.396666667	-1.440572591	1.01E-05	4.99E-05	yes	ELI3	cinnamyl alcohol dehydrogenase 3 [Carthamus tinctorius]
Metabolism	Global and overview maps	Biosynthesis of secondary metabolites	ko01110	Isoform0034031	0.343333333	0.116666667	-1.55721751	6.47E-03	1.66E-02	yes	Os05g0573700	Ketol-acid reductoisomerase, chloroplastic [Noccaea caerulescens]
Metabolism	Global and overview maps	Biosynthesis of secondary metabolites	ko01110	Isoform0034228	0.303333333	0.06	-2.337869639	5.90E-04	2.01E-03	yes	PGAAIR	ketol-acid reductoisomerase, partial [Elaeis guineensis]
Metabolism	Global and overview maps	Biosynthesis of secondary metabolites	ko01110	Isoform0034257	1.963333333	0.273333333	-2.844571819	9.90E-19	1.67E-17	yes	HMG2	3-hydroxy-3-methylglutaryl-CoA reductase 1 [Taraxacum kok-saghyz]
Metabolism	Global and overview maps	Biosynthesis of secondary metabolites	ko01110	Isoform0034312	0.576666667	0.116666667	-2.305345211	1.36E-06	7.83E-06	yes	ACC1	Acetyl-CoA carboxylase, central domain-containing protein [Cynara cardunculus var. scolymus] [Cynara cardunculus]
Metabolism	Global and overview maps	Biosynthesis of secondary metabolites	ko01110	Isoform0034458	0.536666667	0.01	-5.745954377	2.90E-10	2.68E-09	yes	PNA	OSC2 [Artemisia annua]
Metabolism	Global and overview maps	Biosynthesis of secondary metabolites	ko01110	Isoform0034492	3.806666667	0.636666667	-2.579918107	1.09E-21	2.11E-20	yes	CER1	PREDICTED: protein ECERIFERUM 1-like [Nelumbo nucifera]
Metabolism	Global and overview maps	Biosynthesis of secondary metabolites	ko01110	Isoform0034501	6.496666667	3.036666667	-1.097211131	1.35E-14	1.77E-13	yes	ASN3	asparagine synthetase [Helianthus annuus]
Metabolism	Global and overview maps	Biosynthesis of secondary metabolites	ko01110	Isoform0034565	15.07	3.29	-2.195519928	5.28E-87	4.55E-85	yes	LOX2.1	lipoxygenase 2 [Tanacetum cinerariifolium]
Metabolism	Global and overview maps	Biosynthesis of secondary metabolites	ko01110	Isoform0034726	0.246666667	0.053333333	-2.209453366	3.95E-03	1.08E-02	yes	-	-
Metabolism	Global and overview maps	Biosynthesis of secondary metabolites	ko01110	Isoform0034729	0.493333333	0.13	-1.924051147	3.38E-04	1.22E-03	yes	DAP	DNA/RNA helicase, DEAD/DEAH box type, N-terminal [Cynara cardunculus var. scolymus] [Cynara cardunculus]
Metabolism	Global and overview maps	Biosynthesis of secondary metabolites	ko01110	Isoform0034831	2.176666667	0.153333333	-3.827377225	2.30E-36	7.47E-35	yes	LOX2.1	lipoxygenase 2 [Tanacetum cinerariifolium]
Metabolism	Global and overview maps	Biosynthesis of secondary metabolites	ko01110	Isoform0034846	0.52	0.196666667	-1.40275917	5.07E-03	1.35E-02	yes	UVH6	PREDICTED: serine hydroxymethyltransferase 7-like isoform X2 [Gossypium raimondii]
Metabolism	Global and overview maps	Biosynthesis of secondary metabolites	ko01110	Isoform0034864	0.206666667	0.001	-7.691161905	9.14E-05	3.74E-04	yes	At5g24420	6-phosphogluconolactonase, DevB-type [Cynara cardunculus var. scolymus] [Cynara cardunculus]
Metabolism	Global and overview maps	Biosynthesis of secondary metabolites	ko01110	Isoform0034937	21.45666667	5.846666667	-1.875739721	5.55E-65	3.41E-63	yes	LOX2.1	lipoxygenase 2 [Tanacetum cinerariifolium]
Metabolism	Global and overview maps	Biosynthesis of secondary metabolites	ko01110	Isoform0034960	8.303333333	0.06	-7.112584305	5.90E-127	8.17E-125	yes	pdhb-1	PREDICTED: pyruvate dehydrogenase E1 component subunit beta-1, mitochondrial-like isoform X2 [Sesamum indicum]
Metabolism	Global and overview maps	Biosynthesis of secondary metabolites	ko01110	Isoform0035041	0.536666667	0.053333333	-3.330916878	1.26E-05	6.11E-05	yes	PDC4	TPP_enzyme_M domain-containing protein/TPP_enzyme_C domain-containing protein/TPP_enzyme_N domain-containing protein [Cephalotus follicularis]
Metabolism	Global and overview maps	Biosynthesis of secondary metabolites	ko01110	Isoform0035059	0.793333333	0.223333333	-1.828728573	3.71E-06	1.99E-05	yes	CA1	beta hydroxylase [Tagetes erecta]
Metabolism	Global and overview maps	Biosynthesis of secondary metabolites	ko01110	Isoform0035077	1.1	0.263333333	-2.062541466	1.17E-07	7.92E-07	yes	MFP	PREDICTED: peroxisomal fatty acid beta-oxidation multifunctional protein AIM1 isoform X2 [Populus euphratica]
Metabolism	Global and overview maps	Biosynthesis of secondary metabolites	ko01110	Isoform0035181	0.7	0.293333333	-1.254813899	4.93E-03	1.31E-02	yes	ALDH2B4	Aldehyde dehydrogenase, conserved site-containing protein [Cynara cardunculus var. scolymus] [Cynara cardunculus]
Metabolism	Global and overview maps	Biosynthesis of secondary metabolites	ko01110	Isoform0035216	7.373333333	3.226666667	-1.192272433	4.73E-15	6.44E-14	yes	ALDH7B4	PREDICTED: aldehyde dehydrogenase family 7 member B4 [Gossypium raimondii]
Metabolism	Global and overview maps	Biosynthesis of secondary metabolites	ko01110	Isoform0035266	3.413333333	1.14	-1.582147485	2.66E-10	2.47E-09	yes	PED1	PREDICTED: 3-ketoacyl-CoA thiolase 2, peroxisomal [Malus domestica]
Metabolism	Global and overview maps	Biosynthesis of secondary metabolites	ko01110	Isoform0035398	0.37	0.086666667	-2.093976148	3.86E-03	1.06E-02	yes	PED1	PREDICTED: 3-ketoacyl-CoA thiolase 2, peroxisomal-like isoform X2 [Ziziphus jujuba]
Metabolism	Global and overview maps	Biosynthesis of secondary metabolites	ko01110	Isoform0035522	0.36	0.15	-1.263034406	1.75E-02	3.93E-02	yes	PFP-ALPHA	GTP-binding protein, partial [Lumnitzera racemosa]
Metabolism	Global and overview maps	Biosynthesis of secondary metabolites	ko01110	Isoform0035555	0.43	0.113333333	-1.923764414	2.46E-03	7.12E-03	yes	PORB	PREDICTED: D-glycerate 3-kinase, chloroplastic [Ipomoea nil]
Metabolism	Global and overview maps	Biosynthesis of secondary metabolites	ko01110	Isoform0035648	11.95666667	5.95	-1.006853671	3.96E-25	8.83E-24	yes	BTG-26	Aldedh domain-containing protein [Cephalotus follicularis]
Metabolism	Global and overview maps	Biosynthesis of secondary metabolites	ko01110	Isoform0035758	2.376666667	0.633333333	-1.907902658	1.15E-10	1.11E-09	yes	SMT	Homocysteine S-methyltransferase, partial [Cynara cardunculus var. scolymus] [Cynara cardunculus]
Metabolism	Global and overview maps	Biosynthesis of secondary metabolites	ko01110	Isoform0035774	2.246666667	1.03	-1.125141753	2.16E-04	8.16E-04	yes	GAPCP1	PREDICTED: glycine-rich domain-containing protein 2 [Solanum tuberosum]
Metabolism	Global and overview maps	Biosynthesis of secondary metabolites	ko01110	Isoform0035930	5.926666667	0.013333333	-8.796039609	8.30E-123	1.09E-120	yes	Hex-t2	PREDICTED: hexokinase-2, chloroplastic [Jatropha curcas]
Metabolism	Global and overview maps	Biosynthesis of secondary metabolites	ko01110	Isoform0035941	6.56	0.001	-12.6794801	3.56E-97	3.49E-95	yes	PyK	Pyruvate kinase [Anthurium amnicola]
Metabolism	Global and overview maps	Biosynthesis of secondary metabolites	ko01110	Isoform0035980	1.22	0.306666667	-1.992137882	1.73E-07	1.14E-06	yes	HMG2	3-hydroxy-3-methyl glutaryl coenzyme A reductase [Chamaemelum nobile]
Metabolism	Global and overview maps	Biosynthesis of secondary metabolites	ko01110	Isoform0036026	2.78	1.306666667	-1.089193729	3.18E-05	1.43E-04	yes	CYP85A1	PREDICTED: cytochrome P450 85A1 [Daucus carota subsp. sativus] [Daucus carota]
Metabolism	Global and overview maps	Biosynthesis of secondary metabolites	ko01110	Isoform0036047	0.3	0.083333333	-1.847996907	3.67E-03	1.01E-02	yes	PLDBETA1	C2 calcium-dependent membrane targeting [Cynara cardunculus var. scolymus] [Cynara cardunculus]
Metabolism	Global and overview maps	Biosynthesis of secondary metabolites	ko01110	Isoform0036080	1.243333333	0.47	-1.403480468	5.07E-05	2.19E-04	yes	IPT9	PREDICTED: tRNA dimethylallyltransferase 9 [Pyrus x bretschneideri]
Metabolism	Global and overview maps	Biosynthesis of secondary metabolites	ko01110	Isoform0036087	10.31666667	5.113333333	-1.012640927	1.11E-19	1.96E-18	yes	AIM1	PREDICTED: peroxisomal fatty acid beta-oxidation multifunctional protein AIM1 [Theobroma cacao]
Metabolism	Global and overview maps	Biosynthesis of secondary metabolites	ko01110	Isoform0036228	0.34	0.126666667	-1.424497829	2.15E-02	4.70E-02	yes	maoII	Copper amine oxidase [Cynara cardunculus var. scolymus] [Cynara cardunculus]
Metabolism	Global and overview maps	Biosynthesis of secondary metabolites	ko01110	Isoform0036256	0.73	0.15	-2.282933963	5.61E-06	2.91E-05	yes	CA2	beta hydroxylase [Tagetes erecta]
Metabolism	Global and overview maps	Biosynthesis of secondary metabolites	ko01110	Isoform0036287	0.18	0.013333333	-3.754887502	9.27E-03	2.27E-02	yes	SHM2	serine hydroxymet (ISS) [Ostreococcus tauri]
Metabolism	Global and overview maps	Biosynthesis of secondary metabolites	ko01110	Isoform0036314	0.41	0.113333333	-1.855051664	1.51E-03	4.64E-03	yes	LPD2	PREDICTED: dihydrolipoyl dehydrogenase, mitochondrial-like [Phoenix dactylifera]
Metabolism	Global and overview maps	Biosynthesis of secondary metabolites	ko01110	Isoform0036427	1.86	0.74	-1.329705445	8.88E-05	3.64E-04	yes	PRO2	Aldehyde dehydrogenase, C-terminal [Cynara cardunculus var. scolymus] [Cynara cardunculus]
Metabolism	Global and overview maps	Biosynthesis of secondary metabolites	ko01110	Isoform0036465	0.866666667	0.276666667	-1.647328382	2.37E-05	1.09E-04	yes	-	-
Metabolism	Global and overview maps	Biosynthesis of secondary metabolites	ko01110	Isoform0036533	9.846666667	0.196666667	-5.645811061	2.29E-97	2.25E-95	yes	CER1	PREDICTED: protein ECERIFERUM 1-like [Capsicum annuum]
Metabolism	Global and overview maps	Biosynthesis of secondary metabolites	ko01110	Isoform0036542	0.333333333	0.096666667	-1.785875195	6.34E-03	1.63E-02	yes	DHDPS2	PREDICTED: 4-hydroxy-tetrahydrodipicolinate synthase 2, chloroplastic-like [Jatropha curcas]
Metabolism	Global and overview maps	Biosynthesis of secondary metabolites	ko01110	Isoform0036587	7.266666667	3.63	-1.001324181	5.07E-13	5.98E-12	yes	ALDH7B4	aldehyde dehydrogenase 7B4 [Bixa orellana]
Metabolism	Global and overview maps	Biosynthesis of secondary metabolites	ko01110	Isoform0036614	0.276666667	0.063333333	-2.127111918	1.48E-03	4.54E-03	yes	IDH5	PREDICTED: isocitrate dehydrogenase [NAD] catalytic subunit 5, mitochondrial-like [Malus domestica]
Metabolism	Global and overview maps	Biosynthesis of secondary metabolites	ko01110	Isoform0036669	0.89	0.29	-1.617752436	1.11E-06	6.48E-06	yes	PER25	heme peroxidase [Cynara cardunculus var. scolymus] [Cynara cardunculus]
Metabolism	Global and overview maps	Biosynthesis of secondary metabolites	ko01110	Isoform0036793	0.556666667	0.27	-1.04385429	2.06E-02	4.53E-02	yes	SS1	Glycogen/starch synthase, ADP-glucose type, partial [Cynara cardunculus var. scolymus] [Cynara cardunculus]
Metabolism	Global and overview maps	Biosynthesis of secondary metabolites	ko01110	Isoform0036826	0.1	0.001	-6.64385619	1.07E-02	2.58E-02	yes	GAPDH	PREDICTED: glyceraldehyde-3-phosphate dehydrogenase, cytosolic-like, partial [Vigna radiata var. radiata] [Vigna radiata]
Metabolism	Global and overview maps	Biosynthesis of secondary metabolites	ko01110	Isoform0036938	0.42	0.073333333	-2.517848305	6.35E-05	2.68E-04	yes	PFP-ALPHA	Phosphofructokinase domain-containing protein [Cynara cardunculus var. scolymus] [Cynara cardunculus]
Metabolism	Global and overview maps	Biosynthesis of secondary metabolites	ko01110	Isoform0036989	0.473333333	0.001	-8.886712714	1.71E-08	1.29E-07	yes	PNA	OSC2 [Artemisia annua]
Metabolism	Global and overview maps	Biosynthesis of secondary metabolites	ko01110	Isoform0037135	0.843333333	0.316666667	-1.413137966	2.90E-04	1.06E-03	yes	SHM2	serine hydroxymethyltransferase, partial [Cucumis sativus]
Metabolism	Global and overview maps	Biosynthesis of secondary metabolites	ko01110	Isoform0037161	9.576666667	4.38	-1.128592717	3.44E-16	5.04E-15	yes	Os06g0265000	asparagine synthetase [Helianthus annuus]
Metabolism	Global and overview maps	Biosynthesis of secondary metabolites	ko01110	Isoform0037209	4.18	0.18	-4.537434131	1.34E-42	5.12E-41	yes	PDC4	PREDICTED: pyruvate decarboxylase 1 [Daucus carota subsp. sativus] [Daucus carota]
Metabolism	Global and overview maps	Biosynthesis of secondary metabolites	ko01110	Isoform0037234	0.366666667	0.07	-2.389042291	4.74E-05	2.06E-04	yes	At5g10920	PREDICTED: argininosuccinate lyase, chloroplastic [Vitis vinifera]
Metabolism	Global and overview maps	Biosynthesis of secondary metabolites	ko01110	Isoform0037304	14.10666667	1.696666667	-3.055602066	9.08E-107	1.00E-104	yes	co-2	aurone synthase [Coreopsis grandiflora]
Metabolism	Global and overview maps	Biosynthesis of secondary metabolites	ko01110	Isoform0037501	3.093333333	0.92	-1.749456538	1.50E-13	1.84E-12	yes	PDC1	PREDICTED: pyruvate decarboxylase 1 [Daucus carota subsp. sativus] [Daucus carota]
Metabolism	Global and overview maps	Biosynthesis of secondary metabolites	ko01110	Isoform0037516	0.233333333	0.013333333	-4.129283017	4.47E-03	1.21E-02	yes	SHM2	Pyridoxal phosphate-dependent transferase, partial [Cynara cardunculus var. scolymus] [Cynara cardunculus]
Metabolism	Global and overview maps	Biosynthesis of secondary metabolites	ko01110	Isoform0037527	3.583333333	1.566666667	-1.193603998	1.04E-06	6.10E-06	yes	AS	asparagine synthetase [Helianthus annuus]
Metabolism	Global and overview maps	Biosynthesis of secondary metabolites	ko01110	Isoform0037618	1.763333333	0.183333333	-3.265764199	2.71E-19	4.69E-18	yes	UGT78D2	UDP-glucose:flavonoid 3-O-glucosyltransferase [Gynura bicolor]
Metabolism	Global and overview maps	Biosynthesis of secondary metabolites	ko01110	Isoform0037718	3.563333333	0.77	-2.210297096	2.94E-20	5.34E-19	yes	PDC2	PREDICTED: pyruvate decarboxylase 1 [Daucus carota subsp. sativus] [Daucus carota]
Metabolism	Global and overview maps	Biosynthesis of secondary metabolites	ko01110	Isoform0037749	0.39	0.086666667	-2.169925001	4.71E-03	1.26E-02	yes	idnK	Carbohydrate kinase, thermoresistant glucokinase [Cynara cardunculus var. scolymus] [Cynara cardunculus]
Metabolism	Global and overview maps	Biosynthesis of secondary metabolites	ko01110	Isoform0037849	2.12	0.41	-2.37036845	6.61E-12	7.10E-11	yes	PDC2	PREDICTED: pyruvate decarboxylase 1 [Daucus carota subsp. sativus] [Daucus carota]
Metabolism	Global and overview maps	Biosynthesis of secondary metabolites	ko01110	Isoform0037870	2.276666667	0.766666667	-1.570251717	4.74E-09	3.83E-08	yes	At2g31810	Os02g0608550 [Oryza sativa Japonica Group]
Metabolism	Global and overview maps	Biosynthesis of secondary metabolites	ko01110	Isoform0037876	2.676666667	1.06	-1.336373222	3.19E-08	2.32E-07	yes	ASN3	asparagine synthetase [Helianthus annuus]
Metabolism	Global and overview maps	Biosynthesis of secondary metabolites	ko01110	Isoform0037902	0.666666667	0.29	-1.200912694	5.11E-03	1.35E-02	yes	PNA	OSC2 [Artemisia annua]
Metabolism	Global and overview maps	Biosynthesis of secondary metabolites	ko01110	Isoform0037910	48.08333333	13.96666667	-1.78354917	9.33E-140	1.49E-137	yes	co-2	Polyphenol oxidase [Cynara cardunculus var. scolymus] [Cynara cardunculus]
Metabolism	Global and overview maps	Biosynthesis of secondary metabolites	ko01110	Isoform0037931	2.26	0.001	-11.14210706	1.66E-32	4.79E-31	yes	CCD4	carotenoid cleavage dioxygenase-partial protein [Chrysanthemum x morifolium]
Metabolism	Global and overview maps	Biosynthesis of secondary metabolites	ko01110	Isoform0037953	0.856666667	0.266666667	-1.683696454	1.95E-04	7.44E-04	yes	-	-
Metabolism	Global and overview maps	Biosynthesis of secondary metabolites	ko01110	Isoform0037964	0.34	0.11	-1.628031223	2.17E-02	4.73E-02	yes	At2g20420	ATP-citrate lyase/succinyl-CoA ligase [Cynara cardunculus var. scolymus] [Cynara cardunculus]
Metabolism	Global and overview maps	Biosynthesis of secondary metabolites	ko01110	Isoform0037999	0.836666667	0.28	-1.579226131	2.21E-05	1.02E-04	yes	ACS	PREDICTED: acetyl-coenzyme A synthetase, chloroplastic/glyoxysomal isoform X1 [Juglans regia]
Metabolism	Global and overview maps	Biosynthesis of secondary metabolites	ko01110	Isoform0038046	0.266666667	0.06	-2.152003093	3.56E-03	9.88E-03	yes	AMPD	Adenosine/AMP deaminase active site-containing protein [Cynara cardunculus var. scolymus] [Cynara cardunculus]
Metabolism	Global and overview maps	Biosynthesis of secondary metabolites	ko01110	Isoform0038058	1.89	0.796666667	-1.246338117	9.69E-08	6.61E-07	yes	PRO2	Aldehyde dehydrogenase, C-terminal [Cynara cardunculus var. scolymus] [Cynara cardunculus]
Metabolism	Global and overview maps	Biosynthesis of secondary metabolites	ko01110	Isoform0038134	1.17	0.213333333	-2.45532722	4.66E-08	3.32E-07	yes	TSB1	PREDICTED: tryptophan synthase beta chain 1, chloroplastic-like [Malus domestica]
Metabolism	Global and overview maps	Biosynthesis of secondary metabolites	ko01110	Isoform0038277	11.54	0.226666667	-5.669927168	6.12E-183	1.44E-180	yes	CER1	PREDICTED: protein ECERIFERUM 1-like [Sesamum indicum]
Metabolism	Global and overview maps	Biosynthesis of secondary metabolites	ko01110	Isoform0038357	1.126666667	0.563333333	-1	3.78E-03	1.04E-02	yes	SMT	Homocysteine S-methyltransferase, partial [Cynara cardunculus var. scolymus] [Cynara cardunculus]
Metabolism	Global and overview maps	Biosynthesis of secondary metabolites	ko01110	Isoform0038370	3.653333333	1.41	-1.37351823	2.18E-10	2.03E-09	yes	At1g32780	PREDICTED: alcohol dehydrogenase-like 4 isoform X2 [Nicotiana attenuata]
Metabolism	Global and overview maps	Biosynthesis of secondary metabolites	ko01110	Isoform0038437	1.753333333	0.57	-1.621066474	1.28E-09	1.10E-08	yes	-	-
Metabolism	Global and overview maps	Biosynthesis of secondary metabolites	ko01110	Isoform0038515	0.31	0.01	-4.95419631	3.22E-06	1.74E-05	yes	CHI	RecName: Full=Chalcone--flavonone isomerase; Short=Chalcone isomerase [Saussurea medusa]
Metabolism	Global and overview maps	Biosynthesis of secondary metabolites	ko01110	Isoform0038560	0.353333333	0.083333333	-2.084064265	1.83E-02	4.10E-02	yes	TKT2	Deoxyxylulose-5-phosphate synthase [Cynara cardunculus var. scolymus] [Cynara cardunculus]
Metabolism	Global and overview maps	Biosynthesis of secondary metabolites	ko01110	Isoform0038599	0.203333333	0.001	-7.667702932	4.36E-04	1.53E-03	yes	VTE4	gamma-tocopherol methyltransferase [Helianthus annuus]
Metabolism	Global and overview maps	Biosynthesis of secondary metabolites	ko01110	Isoform0038608	0.19	0.01	-4.247927513	4.96E-03	1.32E-02	yes	AKHSDH1	PREDICTED: bifunctional aspartokinase/homoserine dehydrogenase 1, chloroplastic-like [Nelumbo nucifera]
Metabolism	Global and overview maps	Biosynthesis of secondary metabolites	ko01110	Isoform0038901	7.186666667	0.001	-12.81110706	1.30E-100	1.34E-98	yes	pdhb-1	PREDICTED: pyruvate dehydrogenase E1 component subunit beta-1, mitochondrial-like [Nicotiana tomentosiformis]
Metabolism	Global and overview maps	Biosynthesis of secondary metabolites	ko01110	Isoform0039166	9.526666667	0.033333333	-8.158862106	9.66E-137	1.49E-134	yes	PyK	Pyruvate kinase [Anthurium amnicola]
Metabolism	Global and overview maps	Biosynthesis of secondary metabolites	ko01110	Isoform0039363	19.66	8.546666667	-1.20182956	1.58E-24	3.46E-23	yes	4CLL7	AMP-binding, conserved site-containing protein [Cynara cardunculus var. scolymus] [Cynara cardunculus]
Metabolism	Global and overview maps	Biosynthesis of secondary metabolites	ko01110	Isoform0039390	5.986666667	0.001	-12.54753723	4.39E-84	3.65E-82	yes	CCD4	carotenoid cleavage dioxygenase [Chrysanthemum x morifolium]
Metabolism	Global and overview maps	Biosynthesis of secondary metabolites	ko01110	Isoform0039425	3.286666667	1.203333333	-1.449588809	7.91E-15	1.06E-13	yes	-	-
Metabolism	Global and overview maps	Biosynthesis of secondary metabolites	ko01110	Isoform0039439	8.053333333	1.323333333	-2.605409542	8.70E-78	6.67E-76	yes	LOX2.1	Lipase/lipooxygenase, PLAT/LH2 [Cynara cardunculus var. scolymus] [Cynara cardunculus]
Metabolism	Global and overview maps	Biosynthesis of secondary metabolites	ko01110	Isoform0039457	9.223333333	3.303333333	-1.481365681	3.19E-20	5.79E-19	yes	PED1	PREDICTED: 3-ketoacyl-CoA thiolase 2, peroxisomal-like [Sesamum indicum]
Metabolism	Global and overview maps	Biosynthesis of secondary metabolites	ko01110	Isoform0039483	1.266666667	0.503333333	-1.331450869	4.82E-05	2.09E-04	yes	VTC5	PREDICTED: GDP-L-galactose phosphorylase 1 [Arachis ipaensis]
Metabolism	Global and overview maps	Biosynthesis of secondary metabolites	ko01110	Isoform0039694	0.73	0.25	-1.545968369	1.76E-03	5.32E-03	yes	OSCPNX1	cycloartenol synthase [Artemisia annua]
Metabolism	Global and overview maps	Biosynthesis of secondary metabolites	ko01110	Isoform0039707	0.376666667	0.01	-5.235216462	3.66E-08	2.64E-07	yes	PNA	OSC2 [Artemisia annua]
Metabolism	Global and overview maps	Biosynthesis of secondary metabolites	ko01110	Isoform0039784	0.86	0.34	-1.338801913	2.25E-04	8.46E-04	yes	DIM	PREDICTED: delta(24)-sterol reductase [Ipomoea nil]
Metabolism	Global and overview maps	Biosynthesis of secondary metabolites	ko01110	Isoform0039838	0.263333333	0.076666667	-1.780218792	2.10E-02	4.60E-02	yes	AAT1	acetyl-CoA c-acetyltransferase 3 [Taraxacum kok-saghyz]
Metabolism	Global and overview maps	Biosynthesis of secondary metabolites	ko01110	Isoform0039858	0.62	0.236666667	-1.389411692	3.80E-03	1.05E-02	yes	ACO2	Aconitase/3-isopropylmalate dehydratase large subunit, alpha/beta/alpha [Cynara cardunculus var. scolymus] [Cynara cardunculus]
Metabolism	Global and overview maps	Biosynthesis of secondary metabolites	ko01110	Isoform0039933	0.643333333	0.246666667	-1.383003672	8.20E-03	2.04E-02	yes	-	-
Metabolism	Global and overview maps	Biosynthesis of secondary metabolites	ko01110	Isoform0039975	12.90666667	6.236666667	-1.049269394	1.22E-15	1.72E-14	yes	PAL3	phenylalanine ammonia-lyase [Chrysanthemum boreale]
Metabolism	Global and overview maps	Biosynthesis of secondary metabolites	ko01110	Isoform0040346	0.39	0.11	-1.8259706	1.24E-03	3.90E-03	yes	LOX2.1	lipoxygenase 2 [Tanacetum cinerariifolium]
Metabolism	Global and overview maps	Biosynthesis of secondary metabolites	ko01110	Isoform0040381	35.99666667	12.18	-1.563349184	9.59E-67	6.08E-65	yes	PAL1	PAL1 [Artemisia annua]
Metabolism	Global and overview maps	Biosynthesis of secondary metabolites	ko01110	Isoform0040493	0.346666667	0.093333333	-1.893084796	1.11E-02	2.66E-02	yes	NPC6	PREDICTED: non-specific phospholipase C6-like [Erythranthe guttata]
Metabolism	Global and overview maps	Biosynthesis of secondary metabolites	ko01110	Isoform0040621	0.996666667	0.166666667	-2.580145484	1.61E-06	9.14E-06	yes	RH7	cytochrome P450 [Cynara cardunculus var. scolymus] [Cynara cardunculus]
Metabolism	Global and overview maps	Biosynthesis of secondary metabolites	ko01110	Isoform0040692	0.8	0.183333333	-2.125530882	2.22E-06	1.23E-05	yes	ACC1	Acetyl-CoA carboxylase, central domain-containing protein [Cynara cardunculus var. scolymus] [Cynara cardunculus]
Metabolism	Global and overview maps	Biosynthesis of secondary metabolites	ko01110	Isoform0040698	6.46	0.001	-12.65731845	1.94E-123	2.57E-121	yes	Gpdh	Glycerol-3-phosphate dehydrogenase 1-like protein [Anthurium amnicola]
Metabolism	Global and overview maps	Biosynthesis of secondary metabolites	ko01110	Isoform0040706	0.626666667	0.243333333	-1.364764293	7.69E-03	1.93E-02	yes	TMN7	PREDICTED: GDP-L-galactose phosphorylase 2-like [Gossypium raimondii]
Metabolism	Global and overview maps	Biosynthesis of secondary metabolites	ko01110	Isoform0040796	0.923333333	0.22	-2.069348047	3.14E-06	1.71E-05	yes	-	-
Metabolism	Global and overview maps	Biosynthesis of secondary metabolites	ko01110	Isoform0040846	5.196666667	2.49	-1.06144078	5.68E-09	4.55E-08	yes	ACX2	PREDICTED: acyl-coenzyme A oxidase 2, peroxisomal [Juglans regia]
Metabolism	Global and overview maps	Biosynthesis of secondary metabolites	ko01110	Isoform0040879	3.406666667	0.36	-3.242291979	2.52E-29	6.55E-28	yes	HMG1	3-hydroxy-3-methyl glutaryl coenzyme A reductase [Chamaemelum nobile]
Metabolism	Global and overview maps	Biosynthesis of secondary metabolites	ko01110	Isoform0040957	0.58	0.2	-1.5360529	1.36E-03	4.23E-03	yes	SQE3	Aromatic-ring hydroxylase-like protein [Cynara cardunculus var. scolymus] [Cynara cardunculus]
Metabolism	Global and overview maps	Biosynthesis of secondary metabolites	ko01110	Isoform0041039	0.513333333	0.136666667	-1.909234536	8.34E-03	2.07E-02	yes	SHM7	PREDICTED: serine hydroxymethyltransferase 7-like [Gossypium hirsutum]
Metabolism	Global and overview maps	Biosynthesis of secondary metabolites	ko01110	Isoform0041046	3.273333333	0.33	-3.310222594	3.29E-33	9.73E-32	yes	HMG1	3-hydroxy-3-methyl glutaryl coenzyme A reductase [Chamaemelum nobile]
Metabolism	Global and overview maps	Biosynthesis of secondary metabolites	ko01110	Isoform0041097	14.12333333	0.016666667	-9.726899318	5.75E-207	1.63E-204	yes	DLD	mitochondrial lipoamide dehydrogenase [Populus tremuloides]
Metabolism	Global and overview maps	Biosynthesis of secondary metabolites	ko01110	Isoform0041102	1.456666667	0.001	-10.50845506	5.94E-33	1.74E-31	yes	Pfk	ATP-dependent 6-phosphofructokinase 6-like [Asparagus officinalis]
Metabolism	Global and overview maps	Biosynthesis of secondary metabolites	ko01110	Isoform0041123	1.143333333	0.366666667	-1.640705053	1.90E-07	1.24E-06	yes	SHM2	serine hydroxymethyltransferase, partial [Cucumis sativus]
Metabolism	Global and overview maps	Biosynthesis of secondary metabolites	ko01110	Isoform0041160	1.026666667	0.486666667	-1.076961982	1.28E-02	3.01E-02	yes	Idnk	Carbohydrate kinase, thermoresistant glucokinase [Cynara cardunculus var. scolymus] [Cynara cardunculus]
Metabolism	Global and overview maps	Biosynthesis of secondary metabolites	ko01110	Isoform0041210	3.303333333	0.253333333	-3.704813734	2.67E-36	8.66E-35	yes	CER1	PREDICTED: protein ECERIFERUM 1-like [Sesamum indicum]
Metabolism	Global and overview maps	Biosynthesis of secondary metabolites	ko01110	Isoform0041269	5.326666667	2.11	-1.335990003	1.65E-19	2.88E-18	yes	PLD1	C2 calcium-dependent membrane targeting [Cynara cardunculus var. scolymus] [Cynara cardunculus]
Metabolism	Global and overview maps	Biosynthesis of secondary metabolites	ko01110	Isoform0041327	1.08	0.273333333	-1.982297998	6.87E-09	5.44E-08	yes	ACO2	1-aminocyclopropane-1-carboxylate oxidase, partial [Artemisia annua]
Metabolism	Global and overview maps	Biosynthesis of secondary metabolites	ko01110	Isoform0041333	2.44	1.086666667	-1.166971684	2.89E-06	1.58E-05	yes	HMG1	3-hydroxy-3-methyl glutaryl coenzyme A reductase [Chamaemelum nobile]
Metabolism	Global and overview maps	Biosynthesis of secondary metabolites	ko01110	Isoform0041343	1.673333333	0.373333333	-2.164188632	2.98E-08	2.18E-07	yes	-	-
Metabolism	Global and overview maps	Biosynthesis of secondary metabolites	ko01110	Isoform0041345	1.01	0.36	-1.488286481	5.22E-04	1.80E-03	yes	PNA	OSC2 [Artemisia annua]
Metabolism	Global and overview maps	Biosynthesis of secondary metabolites	ko01110	Isoform0041408	0.4	0.001	-8.64385619	4.13E-08	2.96E-07	yes	ZEP	PREDICTED: zeaxanthin epoxidase, chloroplastic-like isoform X4 [Nelumbo nucifera]
Metabolism	Global and overview maps	Biosynthesis of secondary metabolites	ko01110	Isoform0041414	11.65333333	0.343333333	-5.084988942	2.22E-139	3.54E-137	yes	CER1	PREDICTED: protein ECERIFERUM 1-like [Capsicum annuum]
Metabolism	Global and overview maps	Biosynthesis of secondary metabolites	ko01110	Isoform0041491	0.71	0.32	-1.14974712	5.08E-03	1.35E-02	yes	TSB2	PREDICTED: tryptophan synthase beta chain 1, chloroplastic-like [Malus domestica]
Metabolism	Global and overview maps	Biosynthesis of secondary metabolites	ko01110	Isoform0041577	1.52	0.001	-10.56985561	4.72E-31	1.31E-29	yes	Ugt2b	UDP-Glycosyltransferase/glycogen phosphorylase [Coccomyxa subellipsoidea C-169]
Metabolism	Global and overview maps	Biosynthesis of secondary metabolites	ko01110	Isoform0041711	4.14	0.543333333	-2.929721304	3.51E-36	1.13E-34	yes	HMG1	3-hydroxy-3-methyl glutaryl coenzyme A reductase [Chamaemelum nobile]
Metabolism	Global and overview maps	Biosynthesis of secondary metabolites	ko01110	Isoform0041778	0.213333333	0.001	-7.736965594	7.93E-05	3.29E-04	yes	At1g73050	Glucose-methanol-choline oxidoreductase, partial [Cynara cardunculus var. scolymus] [Cynara cardunculus]
Metabolism	Global and overview maps	Biosynthesis of secondary metabolites	ko01110	Isoform0042013	15.93666667	7.29	-1.128359185	1.61E-19	2.82E-18	yes	BGLU11	Glycoside hydrolase, catalytic domain-containing protein [Cynara cardunculus var. scolymus] [Cynara cardunculus]
Metabolism	Global and overview maps	Biosynthesis of secondary metabolites	ko01110	Isoform0042056	1.083333333	0.246666667	-2.134842542	2.08E-08	1.55E-07	yes	HMG2	3-hydroxy-3-methyl glutaryl coenzyme A reductase [Chamaemelum nobile]
Metabolism	Global and overview maps	Biosynthesis of secondary metabolites	ko01110	Isoform0042107	0.696666667	0.001	-9.444324726	1.16E-12	1.32E-11	yes	PDC2	PREDICTED: pyruvate decarboxylase 1 [Daucus carota subsp. sativus] [Daucus carota]
Metabolism	Global and overview maps	Biosynthesis of secondary metabolites	ko01110	Isoform0042188	3.633333333	1.66	-1.130110488	1.44E-08	1.09E-07	yes	PSS1	Phosphatidyl serine synthase [Cynara cardunculus var. scolymus] [Cynara cardunculus]
Metabolism	Global and overview maps	Biosynthesis of secondary metabolites	ko01110	Isoform0042451	0.67	0.093333333	-2.843696769	4.45E-06	2.35E-05	yes	bglX	Lysosomal beta glucosidase [Anthurium amnicola]
Metabolism	Global and overview maps	Biosynthesis of secondary metabolites	ko01110	Isoform0042565	1.01	0.246666667	-2.033720618	5.13E-09	4.13E-08	yes	PUR5	Phosphoribosylformylglycinamidine cyclo-ligase, chloroplastic [Aegilops tauschii]
Metabolism	Global and overview maps	Biosynthesis of secondary metabolites	ko01110	Isoform0042738	6.253333333	1.29	-2.277254356	1.09E-33	3.29E-32	yes	BHY	beta hydroxylase [Tagetes erecta]
Metabolism	Global and overview maps	Biosynthesis of secondary metabolites	ko01110	Isoform0042781	1.23	0.46	-1.418952549	3.18E-05	1.43E-04	yes	ASN3	Asparagine synthase [Cynara cardunculus var. scolymus] [Cynara cardunculus]
Metabolism	Global and overview maps	Biosynthesis of secondary metabolites	ko01110	Isoform0042902	2.746666667	0.38	-2.853610513	5.75E-31	1.59E-29	yes	HMG1	3-hydroxy-3-methyl glutaryl coenzyme A reductase [Chamaemelum nobile]
Metabolism	Global and overview maps	Biosynthesis of secondary metabolites	ko01110	Isoform0043184	0.576666667	0.2	-1.527737632	3.98E-04	1.41E-03	yes	PURKE	ATP-grasp fold, partial [Cynara cardunculus var. scolymus] [Cynara cardunculus]
Metabolism	Global and overview maps	Biosynthesis of secondary metabolites	ko01110	Isoform0043201	0.573333333	0.16	-1.841302254	4.97E-04	1.72E-03	yes	-	-
Metabolism	Global and overview maps	Biosynthesis of secondary metabolites	ko01110	Isoform0043288	0.876666667	0.33	-1.409562369	2.41E-04	8.99E-04	yes	KPHMT2	Ketopantoate hydroxymethyltransferase [Cynara cardunculus var. scolymus] [Cynara cardunculus]
Metabolism	Global and overview maps	Biosynthesis of secondary metabolites	ko01110	Isoform0043314	0.883333333	0.193333333	-2.191867554	3.39E-08	2.46E-07	yes	CDS1	PREDICTED: phosphatidate cytidylyltransferase-like [Populus euphratica]
Metabolism	Global and overview maps	Biosynthesis of secondary metabolites	ko01110	Isoform0043416	1.903333333	0.226666667	-3.069884094	6.16E-19	1.05E-17	yes	NPC6	PREDICTED: non-specific phospholipase C6-like [Gossypium hirsutum]
Metabolism	Global and overview maps	Biosynthesis of secondary metabolites	ko01110	Isoform0043429	18.57666667	8.846666667	-1.070285783	7.48E-42	2.80E-40	yes	DHAPS-1	phospho-2-dehydro-3-deoxyheptonate aldolase 1, chloroplastic-like [Gossypium hirsutum]
Metabolism	Global and overview maps	Biosynthesis of secondary metabolites	ko01110	Isoform0043446	2.213333333	0.816666667	-1.438401492	1.00E-07	6.84E-07	yes	-	-
Metabolism	Global and overview maps	Biosynthesis of secondary metabolites	ko01110	Isoform0043452	1.513333333	0.643333333	-1.23409145	5.24E-05	2.25E-04	yes	At2g04400	PREDICTED: indole-3-glycerol phosphate synthase, chloroplastic-like [Daucus carota subsp. sativus] [Daucus carota]
Metabolism	Global and overview maps	Biosynthesis of secondary metabolites	ko01110	Isoform0043454	0.376666667	0.11	-1.775784843	1.34E-03	4.15E-03	yes	TKT2	Deoxyxylulose-5-phosphate synthase [Cynara cardunculus var. scolymus] [Cynara cardunculus]
Metabolism	Global and overview maps	Biosynthesis of secondary metabolites	ko01110	Isoform0043456	0.576666667	0.023333333	-4.627273306	6.99E-08	4.86E-07	yes	ACX4	PREDICTED: acyl-coenzyme A oxidase 4, peroxisomal-like [Pyrus x bretschneideri]
Metabolism	Global and overview maps	Biosynthesis of secondary metabolites	ko01110	Isoform0043475	2.073333333	0.413333333	-2.32657446	5.49E-13	6.45E-12	yes	BHY	beta-ring carotene hydroxylase [Fagopyrum tataricum]
Metabolism	Global and overview maps	Biosynthesis of secondary metabolites	ko01110	Isoform0043513	0.536666667	0.143333333	-1.904652123	8.77E-04	2.86E-03	yes	TKT2	Deoxyxylulose-5-phosphate synthase [Cynara cardunculus var. scolymus] [Cynara cardunculus]
Metabolism	Global and overview maps	Biosynthesis of secondary metabolites	ko01110	Isoform0043643	3.673333333	0.86	-2.094681253	1.58E-14	2.08E-13	yes	TS1	Serine/threonine dehydratase, pyridoxal-phosphate-binding site-containing protein [Cynara cardunculus var. scolymus] [Cynara cardunculus]
Metabolism	Global and overview maps	Biosynthesis of secondary metabolites	ko01110	Isoform0043748	0.266666667	0.05	-2.415037499	9.83E-03	2.39E-02	yes	-	-
Metabolism	Global and overview maps	Biosynthesis of secondary metabolites	ko01110	Isoform0043860	0.8	0.06	-3.736965594	6.71E-14	8.43E-13	yes	LOX2.1	lipoxygenase 2 [Tanacetum cinerariifolium]
Metabolism	Global and overview maps	Biosynthesis of secondary metabolites	ko01110	Isoform0043889	0.713333333	0.17	-2.069041644	2.46E-04	9.16E-04	yes	ACC2	acetyl-CoA carboxylase, partial [Arabidopsis thaliana]
Metabolism	Global and overview maps	Biosynthesis of secondary metabolites	ko01110	Isoform0043982	0.446666667	0.123333333	-1.856635825	2.79E-03	7.96E-03	yes	EMB3004	PREDICTED: bifunctional 3-dehydroquinate dehydratase/shikimate dehydrogenase, chloroplastic-like [Cucumis melo]
Metabolism	Global and overview maps	Biosynthesis of secondary metabolites	ko01110	Isoform0044015	1.683333333	0.52	-1.694737359	4.05E-06	2.16E-05	yes	At1g64710	PREDICTED: alcohol dehydrogenase-like 4 [Cucumis melo]
Metabolism	Global and overview maps	Biosynthesis of secondary metabolites	ko01110	Isoform0044150	9.033333333	0.29	-4.96113364	4.12E-120	5.30E-118	yes	CER1	PREDICTED: protein ECERIFERUM 1-like isoform X2 [Ipomoea nil]
Metabolism	Global and overview maps	Biosynthesis of secondary metabolites	ko01110	Isoform0044230	0.88	0.386666667	-1.186413124	9.92E-05	4.03E-04	yes	DXS	1-deoxy-d-xylulose-5-phosphate synthase 2 [Taraxacum kok-saghyz]
Metabolism	Global and overview maps	Biosynthesis of secondary metabolites	ko01110	Isoform0044231	0.596666667	0.236666667	-1.334068658	9.49E-03	2.32E-02	yes	SHM7	PREDICTED: serine hydroxymethyltransferase 7-like isoform X2 [Gossypium raimondii]
Metabolism	Global and overview maps	Biosynthesis of secondary metabolites	ko01110	Isoform0044244	2.996666667	1.413333333	-1.084256851	1.19E-08	9.13E-08	yes	GA2	Terpene synthase, metal-binding domain-containing protein [Cynara cardunculus var. scolymus] [Cynara cardunculus]
Metabolism	Global and overview maps	Biosynthesis of secondary metabolites	ko01110	Isoform0044313	12.04333333	0.053333333	-7.818981539	2.10E-205	5.92E-203	yes	Gba3	lactase-phlorizin hydrolase [Nannochloropsis gaditana]
Metabolism	Global and overview maps	Biosynthesis of secondary metabolites	ko01110	Isoform0044437	2.426666667	0.383333333	-2.662304589	5.05E-24	1.08E-22	yes	HMG1	3-hydroxy-3-methyl glutaryl coenzyme A reductase [Chamaemelum nobile]
Metabolism	Global and overview maps	Biosynthesis of secondary metabolites	ko01110	Isoform0044485	0.626666667	0.12	-2.38466385	9.31E-07	5.50E-06	yes	Os01g0939600	Glycerol-3-phosphate dehydrogenase (NAD(P)(+)) [Zostera marina]
Metabolism	Global and overview maps	Biosynthesis of secondary metabolites	ko01110	Isoform0044509	1.123333333	0.001	-10.13357038	1.22E-18	2.05E-17	yes	PDSS1	geranyl diphosphate synthase [Klebsormidium flaccidum]
Metabolism	Global and overview maps	Biosynthesis of secondary metabolites	ko01110	Isoform0044590	0.173333333	0.016666667	-3.378511623	1.63E-03	4.95E-03	yes	SHM1	serine hydroxymethyltransferase 3 [Glycine max]
Metabolism	Global and overview maps	Biosynthesis of secondary metabolites	ko01110	Isoform0044707	0.59	0.276666667	-1.092566119	7.40E-03	1.87E-02	yes	LOX4	Lipase/lipooxygenase, PLAT/LH2 [Cynara cardunculus var. scolymus] [Cynara cardunculus]
Metabolism	Global and overview maps	Biosynthesis of secondary metabolites	ko01110	Isoform0044717	6.02	0.001	-12.55554777	1.33E-107	1.48E-105	yes	UGT2B7	UDP-Glycosyltransferase/glycogen phosphorylase [Coccomyxa subellipsoidea C-169]
Metabolism	Global and overview maps	Biosynthesis of secondary metabolites	ko01110	Isoform0044780	0.996666667	0.403333333	-1.305138437	1.13E-03	3.59E-03	yes	RPI2	Ribose 5-phosphate isomerase, type A [Cynara cardunculus var. scolymus] [Cynara cardunculus]
Metabolism	Global and overview maps	Biosynthesis of secondary metabolites	ko01110	Isoform0044790	5.623333333	0.001	-12.45720985	1.08E-94	1.03E-92	yes	Gba3	lactase-phlorizin hydrolase [Nannochloropsis gaditana]
Metabolism	Global and overview maps	Biosynthesis of secondary metabolites	ko01110	Isoform0044966	0.223333333	0.026666667	-3.06608919	5.93E-03	1.54E-02	yes	At5g10920	PREDICTED: argininosuccinate lyase, chloroplastic [Vitis vinifera]
Metabolism	Global and overview maps	Biosynthesis of secondary metabolites	ko01110	Isoform0045161	0.643333333	0.04	-4.007494537	3.54E-12	3.89E-11	yes	LOX2.1	lipoxygenase 2 [Tanacetum cinerariifolium]
Metabolism	Global and overview maps	Biosynthesis of secondary metabolites	ko01110	Isoform0045359	2.586666667	0.65	-1.992582528	1.02E-16	1.54E-15	yes	HMG1	3-hydroxy-3-methyl glutaryl coenzyme A reductase [Chamaemelum nobile]
Metabolism	Global and overview maps	Biosynthesis of secondary metabolites	ko01110	Isoform0045523	0.906666667	0.303333333	-1.579668201	2.40E-04	8.97E-04	yes	-	-
Metabolism	Global and overview maps	Biosynthesis of secondary metabolites	ko01110	Isoform0045731	0.336666667	0.036666667	-3.198779864	2.03E-05	9.48E-05	yes	AAO2	Abscisic-aldehyde oxidase [Glycine soja]
Metabolism	Global and overview maps	Biosynthesis of secondary metabolites	ko01110	Isoform0045748	2.176666667	0.47	-2.211387829	3.23E-12	3.56E-11	yes	GPAT1	Phospholipid/glycerol acyltransferase [Cynara cardunculus var. scolymus] [Cynara cardunculus]
Metabolism	Global and overview maps	Biosynthesis of secondary metabolites	ko01110	Isoform0045762	0.626666667	0.09	-2.79970135	1.95E-06	1.09E-05	yes	VTC5	PREDICTED: GDP-L-galactose phosphorylase 1 [Cicer arietinum]
Metabolism	Global and overview maps	Biosynthesis of secondary metabolites	ko01110	Isoform0045786	0.566666667	0.023333333	-4.602036014	2.32E-11	2.38E-10	yes	TKL-1	PREDICTED: transketolase, chloroplastic [Malus domestica]
Metabolism	Global and overview maps	Biosynthesis of secondary metabolites	ko01110	Isoform0045830	6.056666667	1.293333333	-2.227429862	4.69E-38	1.59E-36	yes	BGLU40	PREDICTED: beta-glucosidase 40-like [Prunus mume]
Metabolism	Global and overview maps	Biosynthesis of secondary metabolites	ko01110	Isoform0045986	0.326666667	0.103333333	-1.660513534	2.28E-02	4.93E-02	yes	SRD5A1	PREDICTED: 3-oxo-5-alpha-steroid 4-dehydrogenase 1 [Nelumbo nucifera]
Metabolism	Global and overview maps	Biosynthesis of secondary metabolites	ko01110	Isoform0046045	4.613333333	1.956666667	-1.237411535	7.38E-14	9.25E-13	yes	P5CS	delta 1-pyrroline-5-carboxylate synthetase 1 [Chrysanthemum lavandulifolium]
Metabolism	Global and overview maps	Biosynthesis of secondary metabolites	ko01110	Isoform0046057	1.26	0.583333333	-1.111031312	9.45E-04	3.05E-03	yes	NDPK2	TB2/DP1/HVA22-related protein [Cynara cardunculus var. scolymus] [Cynara cardunculus]
Metabolism	Global and overview maps	Biosynthesis of secondary metabolites	ko01110	Isoform0046087	0.966666667	0.001	-9.916874684	5.40E-19	9.23E-18	yes	SUCLG2	PREDICTED: succinate--CoA ligase [ADP-forming] subunit beta, mitochondrial [Beta vulgaris subsp. vulgaris] [Beta vulgaris]
Metabolism	Global and overview maps	Biosynthesis of secondary metabolites	ko01110	Isoform0046133	2.53	1.213333333	-1.060161435	6.58E-07	3.98E-06	yes	P5CS	delta 1-pyrroline-5-carboxylate synthetase 1 [Chrysanthemum lavandulifolium]
Metabolism	Global and overview maps	Biosynthesis of secondary metabolites	ko01110	Isoform0046134	7.853333333	0.306666667	-4.678561868	1.14E-110	1.32E-108	yes	CER1	PREDICTED: protein ECERIFERUM 1-like [Sesamum indicum]
Metabolism	Global and overview maps	Biosynthesis of secondary metabolites	ko01110	Isoform0046363	0.406666667	0.066666667	-2.608809243	4.01E-03	1.10E-02	yes	RIBA2	bifunctional riboflavin biosynthesis protein RIBA 1, chloroplastic-like [Malus domestica]
Metabolism	Global and overview maps	Biosynthesis of secondary metabolites	ko01110	Isoform0046376	3.956666667	0.001	-11.95006981	1.18E-41	4.40E-40	yes	At1g73050	Glucose-methanol-choline oxidoreductase, partial [Cynara cardunculus var. scolymus] [Cynara cardunculus]
Metabolism	Global and overview maps	Biosynthesis of secondary metabolites	ko01110	Isoform0046418	0.4	0.083333333	-2.263034406	1.06E-04	4.26E-04	yes	SQE3	Aromatic-ring hydroxylase-like protein [Cynara cardunculus var. scolymus] [Cynara cardunculus]
Metabolism	Global and overview maps	Biosynthesis of secondary metabolites	ko01110	Isoform0046517	0.466666667	0.136666667	-1.771731012	2.40E-03	6.98E-03	yes	EMB3004	PREDICTED: bifunctional 3-dehydroquinate dehydratase/shikimate dehydrogenase, chloroplastic-like [Malus domestica]
Metabolism	Global and overview maps	Biosynthesis of secondary metabolites	ko01110	Isoform0046593	1.913333333	0.393333333	-2.282263877	4.22E-16	6.15E-15	yes	HMG1	3-hydroxy-3-methyl glutaryl coenzyme A reductase [Chamaemelum nobile]
Metabolism	Global and overview maps	Biosynthesis of secondary metabolites	ko01110	Isoform0046629	0.2	0.001	-7.64385619	5.20E-04	1.80E-03	yes	CLA1	1-deoxy-d-xylulose-5-phosphate synthase 1 [Taraxacum kok-saghyz]
Metabolism	Global and overview maps	Biosynthesis of secondary metabolites	ko01110	Isoform0046718	0.843333333	0.133333333	-2.66106548	3.50E-07	2.20E-06	yes	GPD	glyceraldehyde 3-phosphate dehydrogenase, partial [Lactuca sativa]
Metabolism	Global and overview maps	Biosynthesis of secondary metabolites	ko01110	Isoform0046733	0.383333333	0.11	-1.801095932	5.82E-03	1.52E-02	yes	Os08g0288200	Adenylate kinase, partial [Cynara cardunculus var. scolymus] [Cynara cardunculus]
Metabolism	Global and overview maps	Biosynthesis of secondary metabolites	ko01110	Isoform0046738	2.06	0.686666667	-1.584962501	4.85E-09	3.92E-08	yes	ALDH3F1	PREDICTED: aldehyde dehydrogenase family 3 member F1-like [Daucus carota subsp. sativus] [Daucus carota]
Metabolism	Global and overview maps	Biosynthesis of secondary metabolites	ko01110	Isoform0046786	3.613333333	1.693333333	-1.093464355	3.03E-09	2.50E-08	yes	Os06g0265000	asparagine synthetase [Helianthus annuus]
Metabolism	Global and overview maps	Biosynthesis of secondary metabolites	ko01110	Isoform0046819	0.393333333	0.01	-5.297680549	1.06E-08	8.19E-08	yes	LPD2	PREDICTED: dihydrolipoyl dehydrogenase, mitochondrial-like [Phoenix dactylifera]
Metabolism	Global and overview maps	Biosynthesis of secondary metabolites	ko01110	Isoform0046870	1.016666667	0.46	-1.144140976	2.14E-02	4.68E-02	yes	PFP-ALPHA	GTP-binding protein, partial [Lumnitzera racemosa]
Metabolism	Global and overview maps	Biosynthesis of secondary metabolites	ko01110	Isoform0046894	1.556666667	0.736666667	-1.07937618	1.13E-04	4.53E-04	yes	HMG1	3-hydroxy-3-methyl glutaryl coenzyme A reductase [Chamaemelum nobile]
Metabolism	Global and overview maps	Biosynthesis of secondary metabolites	ko01110	Isoform0047098	0.313333333	0.1	-1.647698256	1.11E-02	2.66E-02	yes	At5g10920	PREDICTED: argininosuccinate lyase, chloroplastic [Vitis vinifera]
Metabolism	Global and overview maps	Biosynthesis of secondary metabolites	ko01110	Isoform0047131	0.926666667	0.193333333	-2.260960078	2.83E-07	1.81E-06	yes	PGAAIR	BnaA09g55140D [Brassica napus]
Metabolism	Global and overview maps	Biosynthesis of secondary metabolites	ko01110	Isoform0047152	1.103333333	0.163333333	-2.755977563	4.46E-10	4.03E-09	yes	VTC5	PREDICTED: GDP-L-galactose phosphorylase 1 [Daucus carota subsp. sativus] [Daucus carota]
Metabolism	Global and overview maps	Biosynthesis of secondary metabolites	ko01110	Isoform0047220	0.383333333	0.143333333	-1.419225296	1.84E-02	4.11E-02	yes	CAT1	catalase [Homogyne alpina]
Metabolism	Global and overview maps	Biosynthesis of secondary metabolites	ko01110	Isoform0047266	1.143333333	0.18	-2.667177264	1.09E-13	1.35E-12	yes	ACC1	PREDICTED: acetyl-CoA carboxylase 1-like [Nicotiana sylvestris]
Metabolism	Global and overview maps	Biosynthesis of secondary metabolites	ko01110	Isoform0047335	1.36	0.086666667	-3.971985624	9.80E-25	2.16E-23	yes	LOX2.1	lipoxygenase 2 [Tanacetum cinerariifolium]
Metabolism	Global and overview maps	Biosynthesis of secondary metabolites	ko01110	Isoform0047461	0.52	0.156666667	-1.730813367	5.93E-04	2.02E-03	yes	BACOVA_02659	C2 calcium-dependent membrane targeting [Cynara cardunculus var. scolymus] [Cynara cardunculus]
Metabolism	Global and overview maps	Biosynthesis of secondary metabolites	ko01110	Isoform0047539	0.616666667	0.113333333	-2.443918619	1.53E-04	5.95E-04	yes	PFP-ALPHA	pyrophosphate-fructose-6-phosphate-phosphotransferase alpha1, partial [Rorippa amphibia]
Metabolism	Global and overview maps	Biosynthesis of secondary metabolites	ko01110	Isoform0047686	1.146666667	0.556666667	-1.042560462	7.30E-04	2.43E-03	yes	maoI	Copper amine oxidase [Cynara cardunculus var. scolymus] [Cynara cardunculus]
Metabolism	Global and overview maps	Biosynthesis of secondary metabolites	ko01110	Isoform0047798	2.26	0.8	-1.498250868	6.78E-07	4.09E-06	yes	ALDH3F1	PREDICTED: aldehyde dehydrogenase family 3 member F1-like [Daucus carota subsp. sativus] [Daucus carota]
Metabolism	Global and overview maps	Biosynthesis of secondary metabolites	ko01110	Isoform0047921	0.96	0.23	-2.061400545	5.84E-07	3.56E-06	yes	VTC5	PREDICTED: GDP-L-galactose phosphorylase 1-like [Ipomoea nil]
Metabolism	Global and overview maps	Biosynthesis of secondary metabolites	ko01110	Isoform0047971	0.403333333	0.04	-3.333900737	9.28E-05	3.79E-04	yes	ALDH2B7	PREDICTED: aldehyde dehydrogenase family 2 member B7, mitochondrial isoform X1 [Brassica oleracea var. oleracea] [Brassica oleracea]
Metabolism	Global and overview maps	Biosynthesis of secondary metabolites	ko01110	Isoform0048091	1.676666667	0.483333333	-1.7945055	1.98E-09	1.67E-08	yes	ELI3	cinnamyl alcohol dehydrogenase 3 [Carthamus tinctorius]
Metabolism	Global and overview maps	Biosynthesis of secondary metabolites	ko01110	Isoform0048094	0.83	0.263333333	-1.656221184	6.44E-05	2.71E-04	yes	SMT	Homocysteine S-methyltransferase [Cynara cardunculus var. scolymus] [Cynara cardunculus]
Metabolism	Global and overview maps	Biosynthesis of secondary metabolites	ko01110	Isoform0048103	0.226666667	0.01	-4.502500341	1.82E-04	6.98E-04	yes	ALDH2B4	Aldehyde dehydrogenase family 2 member B4, mitochondrial, partial [Anthurium amnicola]
Metabolism	Global and overview maps	Biosynthesis of secondary metabolites	ko01110	Isoform0048111	1.243333333	0.416666667	-1.577247536	7.71E-05	3.20E-04	yes	GLYK	PREDICTED: D-glycerate 3-kinase, chloroplastic [Ipomoea nil]
Metabolism	Global and overview maps	Biosynthesis of secondary metabolites	ko01110	Isoform0048139	3.173333333	1.523333333	-1.058767408	1.69E-08	1.27E-07	yes	PRO2	delta 1-pyrroline-5-carboxylate synthetase 2 [Chrysanthemum lavandulifolium]
Metabolism	Global and overview maps	Biosynthesis of secondary metabolites	ko01110	Isoform0048161	0.936666667	0.433333333	-1.112058507	4.45E-04	1.56E-03	yes	-	-
Metabolism	Global and overview maps	Biosynthesis of secondary metabolites	ko01110	Isoform0048171	6.22	0.806666667	-2.946870034	5.12E-46	2.15E-44	yes	ACO2	PREDICTED: WD repeat-containing protein 89 homolog [Daucus carota subsp. sativus] [Daucus carota]
Metabolism	Global and overview maps	Biosynthesis of secondary metabolites	ko01110	Isoform0048173	0.86	0.196666667	-2.128584206	7.03E-06	3.59E-05	yes	ACC1	Acetyl-CoA carboxylase, central domain-containing protein [Cynara cardunculus var. scolymus] [Cynara cardunculus]
Metabolism	Global and overview maps	Biosynthesis of secondary metabolites	ko01110	Isoform0048185	0.54	0.06	-3.169925001	4.53E-07	2.81E-06	yes	PNA	OSC2 [Artemisia annua]
Metabolism	Global and overview maps	Biosynthesis of secondary metabolites	ko01110	Isoform0048196	0.483333333	0.083333333	-2.5360529	1.03E-04	4.15E-04	yes	At5g26707	Aminoacyl-tRNA synthetase, class I, conserved site-containing protein [Cynara cardunculus var. scolymus] [Cynara cardunculus]
Metabolism	Global and overview maps	Biosynthesis of secondary metabolites	ko01110	Isoform0048197	1.223333333	0.24	-2.349711251	2.11E-06	1.18E-05	yes	ACO2	Aconitase/3-isopropylmalate dehydratase large subunit, alpha/beta/alpha [Cynara cardunculus var. scolymus] [Cynara cardunculus]
Metabolism	Global and overview maps	Biosynthesis of secondary metabolites	ko01110	Isoform0048296	0.7	0.343333333	-1.02774499	1.21E-02	2.86E-02	yes	-	-
Metabolism	Global and overview maps	Biosynthesis of secondary metabolites	ko01110	Isoform0048470	2.553333333	1.163333333	-1.134117356	1.19E-06	6.92E-06	yes	Os06g0265000	asparagine synthetase [Helianthus annuus]
Metabolism	Global and overview maps	Biosynthesis of secondary metabolites	ko01110	Isoform0048494	1.123333333	0.463333333	-1.277663708	2.82E-03	8.04E-03	yes	GAPCP1	PREDICTED: glycine-rich domain-containing protein 2-like isoform X1 [Nicotiana attenuata]
Metabolism	Global and overview maps	Biosynthesis of secondary metabolites	ko01110	Isoform0048503	3.653333333	0.35	-3.383786565	1.03E-38	3.56E-37	yes	HMG1	3-hydroxy-3-methyl glutaryl coenzyme A reductase [Chamaemelum nobile]
Metabolism	Global and overview maps	Biosynthesis of secondary metabolites	ko01110	Isoform0048605	1.886666667	0.226666667	-3.057195402	9.71E-15	1.29E-13	yes	CYP94A2	cytochrome P450 [Cynara cardunculus var. scolymus] [Cynara cardunculus]
Metabolism	Global and overview maps	Biosynthesis of secondary metabolites	ko01110	Isoform0048616	1.95	0.001	-10.92925841	1.68E-29	4.39E-28	yes	At1g73050	Glucose-methanol-choline oxidoreductase, partial [Cynara cardunculus var. scolymus] [Cynara cardunculus]
Metabolism	Global and overview maps	Biosynthesis of secondary metabolites	ko01110	Isoform0048683	2.53	0.546666667	-2.210404071	1.90E-13	2.31E-12	yes	MFP	PREDICTED: peroxisomal fatty acid beta-oxidation multifunctional protein AIM1 isoform X1 [Populus euphratica]
Metabolism	Global and overview maps	Biosynthesis of secondary metabolites	ko01110	Isoform0048829	27.25666667	4.713333333	-2.53178952	1.68E-123	2.23E-121	yes	co-1	Polyphenol oxidase, central domain-containing protein [Cynara cardunculus var. scolymus] [Cynara cardunculus]
Metabolism	Global and overview maps	Biosynthesis of secondary metabolites	ko01110	Isoform0048850	1.283333333	0.336666667	-1.930503153	6.61E-07	4.00E-06	yes	SMT	Homocysteine S-methyltransferase, partial [Cynara cardunculus var. scolymus] [Cynara cardunculus]
Metabolism	Global and overview maps	Biosynthesis of secondary metabolites	ko01110	Isoform0048914	0.86	0.001	-9.74819285	1.79E-14	2.34E-13	yes	co-2	aurone synthase [Coreopsis grandiflora]
Metabolism	Global and overview maps	Biosynthesis of secondary metabolites	ko01110	Isoform0048933	12.32333333	0.73	-4.077352269	3.58E-138	5.63E-136	yes	CER1	PREDICTED: protein ECERIFERUM 1-like [Sesamum indicum]
Metabolism	Global and overview maps	Biosynthesis of secondary metabolites	ko01110	Isoform0048949	8.643333333	4.05	-1.093665892	1.77E-21	3.40E-20	yes	AIM1	PREDICTED: peroxisomal fatty acid beta-oxidation multifunctional protein AIM1 [Theobroma cacao]
Metabolism	Global and overview maps	Biosynthesis of secondary metabolites	ko01110	Isoform0049027	0.656666667	0.303333333	-1.114257179	5.73E-03	1.49E-02	yes	PLDBETA1	phospholipase PLDb1 [Solanum lycopersicum]
Metabolism	Global and overview maps	Biosynthesis of secondary metabolites	ko01110	Isoform0049467	2.84	0.193333333	-3.876728625	4.27E-28	1.06E-26	yes	At1g02190	PREDICTED: protein ECERIFERUM 1-like [Daucus carota subsp. sativus] [Daucus carota]
Metabolism	Global and overview maps	Biosynthesis of secondary metabolites	ko01110	Isoform0049479	1.206666667	0.276666667	-2.124806456	2.69E-10	2.49E-09	yes	TKT2	Deoxyxylulose-5-phosphate synthase [Cynara cardunculus var. scolymus] [Cynara cardunculus]
Metabolism	Global and overview maps	Biosynthesis of secondary metabolites	ko01110	Isoform0049493	0.403333333	0.1	-2.011972642	4.10E-04	1.45E-03	yes	PLDDELTA	PREDICTED: phospholipase D delta-like [Sesamum indicum]
Metabolism	Global and overview maps	Biosynthesis of secondary metabolites	ko01110	Isoform0049519	0.196666667	0.023333333	-3.075288127	1.01E-02	2.45E-02	yes	PNA	Prenyltransferase/squalene oxidase [Cynara cardunculus var. scolymus] [Cynara cardunculus]
Metabolism	Global and overview maps	Biosynthesis of secondary metabolites	ko01110	Isoform0049548	1.13	0.433333333	-1.38277365	1.07E-05	5.29E-05	yes	ispG	4-hydroxy-3-methylbut-2-en-1-yl diphosphate synthase, atypical [Cynara cardunculus var. scolymus] [Cynara cardunculus]
Metabolism	Global and overview maps	Biosynthesis of secondary metabolites	ko01110	Isoform0049671	0.306666667	0.106666667	-1.523561956	1.54E-02	3.52E-02	yes	TKT2	Deoxyxylulose-5-phosphate synthase [Cynara cardunculus var. scolymus] [Cynara cardunculus]
Metabolism	Global and overview maps	Biosynthesis of secondary metabolites	ko01110	Isoform0049715	1.183333333	0.001	-10.20864081	8.98E-22	1.75E-20	yes	Aldh3b1	PREDICTED: aldehyde dehydrogenase family 3 member H1 isoform X1 [Gossypium arboreum]
Metabolism	Global and overview maps	Biosynthesis of secondary metabolites	ko01110	Isoform0049717	2.71	0.806666667	-1.748248305	2.49E-15	3.46E-14	yes	BCE2	2-oxoacid dehydrogenase acyltransferase, catalytic domain-containing protein [Cynara cardunculus var. scolymus] [Cynara cardunculus]
Metabolism	Global and overview maps	Biosynthesis of secondary metabolites	ko01110	Isoform0049727	0.21	0.023333333	-3.169925001	2.88E-03	8.18E-03	yes	GAPC	glyceraldehyde-3-phosphate dehydrogenase, partial [Carica papaya]
Metabolism	Global and overview maps	Biosynthesis of secondary metabolites	ko01110	Isoform0049776	2.283333333	0.816666667	-1.483322239	2.65E-09	2.20E-08	yes	PRO2	Aldehyde dehydrogenase, C-terminal [Cynara cardunculus var. scolymus] [Cynara cardunculus]
Metabolism	Global and overview maps	Biosynthesis of secondary metabolites	ko01110	Isoform0049900	0.29	0.066666667	-2.121015401	1.69E-02	3.82E-02	yes	At5g10920	PREDICTED: argininosuccinate lyase, chloroplastic [Arachis duranensis]
Metabolism	Global and overview maps	Biosynthesis of secondary metabolites	ko01110	Isoform0049955	0.95	0.393333333	-1.27217506	1.02E-04	4.11E-04	yes	PLDBETA1	C2 calcium-dependent membrane targeting [Cynara cardunculus var. scolymus] [Cynara cardunculus]
Metabolism	Global and overview maps	Biosynthesis of secondary metabolites	ko01110	Isoform0050030	0.566666667	0.216666667	-1.387023123	2.59E-03	7.45E-03	yes	GLYK	PREDICTED: D-glycerate 3-kinase, chloroplastic [Jatropha curcas]
Metabolism	Global and overview maps	Biosynthesis of secondary metabolites	ko01110	Isoform0050249	4.696666667	0.023333333	-7.653100974	2.65E-98	2.65E-96	yes	sdha	succinate dehydrogenase flavoprotein [Phaeodactylum tricornutum CCAP 1055/1]
Metabolism	Global and overview maps	Biosynthesis of secondary metabolites	ko01110	Isoform0050387	0.663333333	0.15	-2.144771524	1.48E-05	7.08E-05	yes	GLYK	PREDICTED: D-glycerate 3-kinase, chloroplastic [Ipomoea nil]
Metabolism	Global and overview maps	Biosynthesis of secondary metabolites	ko01110	Isoform0050408	0.506666667	0.143333333	-1.821662759	1.33E-03	4.13E-03	yes	NPC6	Phosphoesterase [Corchorus olitorius]
Metabolism	Global and overview maps	Biosynthesis of secondary metabolites	ko01110	Isoform0050515	2.716666667	0.116666667	-4.541373232	1.22E-42	4.68E-41	yes	CER1	PREDICTED: protein ECERIFERUM 1 isoform X2 [Eucalyptus grandis]
Metabolism	Global and overview maps	Biosynthesis of secondary metabolites	ko01110	Isoform0050609	0.32	0.03	-3.415037499	1.59E-03	4.84E-03	yes	CER1	sterol desaturase-like protein, partial [Senecio chrysanthemifolius]
Metabolism	Global and overview maps	Biosynthesis of secondary metabolites	ko01110	Isoform0050755	8.73	0.001	-13.09176594	1.02E-162	2.03E-160	yes	PyK	Pyruvate kinase [Anthurium amnicola]
Metabolism	Global and overview maps	Biosynthesis of secondary metabolites	ko01110	Isoform0050858	0.776666667	0.066666667	-3.54225805	2.71E-12	3.00E-11	yes	LOX2.1	lipoxygenase 2 [Tanacetum cinerariifolium]
Metabolism	Global and overview maps	Biosynthesis of secondary metabolites	ko01110	Isoform0050952	0.74	0.113333333	-2.706953025	2.68E-05	1.22E-04	yes	SMT	Caffeate O-methyltransferase (COMT) family [Cynara cardunculus var. scolymus] [Cynara cardunculus]
Metabolism	Global and overview maps	Biosynthesis of secondary metabolites	ko01110	Isoform0050982	57.63333333	0.033333333	-10.75572215	0.00E+00	0.00E+00	yes	Tktl2	transketolase [Blastocystis sp. ATCC 50177/Nand II]
Metabolism	Global and overview maps	Biosynthesis of secondary metabolites	ko01110	Isoform0051274	0.253333333	0.01	-4.662965013	2.03E-04	7.70E-04	yes	PPCC	Aldose 1-/Glucose-6-phosphate 1-epimerase [Cynara cardunculus var. scolymus] [Cynara cardunculus]
Metabolism	Global and overview maps	Biosynthesis of secondary metabolites	ko01110	Isoform0051340	0.333333333	0.096666667	-1.785875195	7.28E-03	1.84E-02	yes	CAS1	oxidosqualene cyclase [Taraxacum officinale]
Metabolism	Global and overview maps	Biosynthesis of secondary metabolites	ko01110	Isoform0051375	7.423333333	0.026666667	-8.120885843	7.71E-147	1.33E-144	yes	Sucla2	succinate- ligase [Nannochloropsis gaditana]
Metabolism	Global and overview maps	Biosynthesis of secondary metabolites	ko01110	Isoform0051430	0.36	0.08	-2.169925001	5.24E-04	1.81E-03	yes	DHDPS2	PREDICTED: 4-hydroxy-tetrahydrodipicolinate synthase 2, chloroplastic-like [Jatropha curcas]
Metabolism	Global and overview maps	Biosynthesis of secondary metabolites	ko01110	Isoform0051465	0.706666667	0.246666667	-1.518467089	3.97E-04	1.41E-03	yes	PER17	heme peroxidase [Cynara cardunculus var. scolymus] [Cynara cardunculus]
Metabolism	Global and overview maps	Biosynthesis of secondary metabolites	ko01110	Isoform0051591	1.19	0.25	-2.250961574	9.05E-08	6.20E-07	yes	At4g24830	PREDICTED: argininosuccinate synthase, chloroplastic-like [Brachypodium distachyon]
Metabolism	Global and overview maps	Biosynthesis of secondary metabolites	ko01110	Isoform0051817	0.473333333	0.126666667	-1.901819606	1.43E-02	3.31E-02	yes	EMB3004	PREDICTED: bifunctional 3-dehydroquinate dehydratase/shikimate dehydrogenase, chloroplastic-like [Nicotiana sylvestris]
Metabolism	Global and overview maps	Biosynthesis of secondary metabolites	ko01110	Isoform0051826	1.446666667	0.636666667	-1.184122404	2.27E-04	8.51E-04	yes	NDPK2	Ubiquitin [Cynara cardunculus var. scolymus] [Cynara cardunculus]
Metabolism	Global and overview maps	Biosynthesis of secondary metabolites	ko01110	Isoform0051932	1.66	0.543333333	-1.611273778	1.80E-05	8.46E-05	yes	IPT9	PREDICTED: tRNA dimethylallyltransferase 9 [Beta vulgaris subsp. vulgaris] [Beta vulgaris]
Metabolism	Global and overview maps	Biosynthesis of secondary metabolites	ko01110	Isoform0051970	2.05	0.476666667	-2.104571263	1.09E-15	1.54E-14	yes	CYP85A1	PREDICTED: cytochrome P450 85A1 [Daucus carota subsp. sativus] [Daucus carota]
Metabolism	Global and overview maps	Biosynthesis of secondary metabolites	ko01110	Isoform0052086	0.356666667	0.123333333	-1.532013621	2.07E-02	4.55E-02	yes	PFP-ALPHA	pyrophosphate--fructose 6-phosphate 1-phosphotransferase subunit alpha isoform X1 [Ananas comosus]
Metabolism	Global and overview maps	Biosynthesis of secondary metabolites	ko01110	Isoform0052111	0.486666667	0.193333333	-1.331843564	7.27E-03	1.84E-02	yes	CRTL-E-1	lycopene epsilon-cyclase [Chrysanthemum boreale]
Metabolism	Global and overview maps	Biosynthesis of secondary metabolites	ko01110	Isoform0052174	2.686666667	0.84	-1.677356105	1.13E-11	1.19E-10	yes	IPT9	PREDICTED: tRNA dimethylallyltransferase 9 [Beta vulgaris subsp. vulgaris] [Beta vulgaris]
Metabolism	Global and overview maps	Biosynthesis of secondary metabolites	ko01110	Isoform0052187	0.136666667	0.013333333	-3.357552005	1.05E-02	2.54E-02	yes	SDP6	PREDICTED: protein MICRORCHIDIA 7-like [Malus domestica]
Metabolism	Global and overview maps	Biosynthesis of secondary metabolites	ko01110	Isoform0052392	0.44	0.07	-2.652076697	4.86E-03	1.30E-02	yes	PNA	OSC2 [Artemisia annua]
Metabolism	Global and overview maps	Biosynthesis of secondary metabolites	ko01110	Isoform0052493	5.79	0.001	-12.49934763	3.05E-105	3.32E-103	yes	Odc1	ornithine decarboxylase 1 [Chlamydomonas reinhardtii]
Metabolism	Global and overview maps	Biosynthesis of secondary metabolites	ko01110	Isoform0052600	1.44	0.71	-1.020177882	2.46E-04	9.15E-04	yes	OSCPNY1	beta-amyrin synthase [Dorcoceras hygrometricum]
Metabolism	Global and overview maps	Biosynthesis of secondary metabolites	ko01110	Isoform0052636	0.726666667	0.193333333	-1.91020333	3.80E-05	1.68E-04	yes	SAT5	probable serine acetyltransferase 1 [Asparagus officinalis]
Metabolism	Global and overview maps	Biosynthesis of secondary metabolites	ko01110	Isoform0052673	4.083333333	1.866666667	-1.129283017	1.21E-12	1.37E-11	yes	PRO2	delta 1-pyrroline-5-carboxylate synthetase 2 [Chrysanthemum lavandulifolium]
Metabolism	Global and overview maps	Biosynthesis of secondary metabolites	ko01110	Isoform0052684	10.14	4.57	-1.149791582	1.87E-25	4.22E-24	yes	PAL	phenylalanine ammonia-lyase [Chrysanthemum boreale]
Metabolism	Global and overview maps	Biosynthesis of secondary metabolites	ko01110	Isoform0052801	6.393333333	2.8	-1.191141487	5.14E-16	7.45E-15	yes	PRO2	Aldehyde dehydrogenase, C-terminal [Cynara cardunculus var. scolymus] [Cynara cardunculus]
Metabolism	Global and overview maps	Biosynthesis of secondary metabolites	ko01110	Isoform0052814	3.526666667	0.99	-1.832804791	1.51E-18	2.52E-17	yes	CYP85A1	PREDICTED: cytochrome P450 85A1 [Daucus carota subsp. sativus] [Daucus carota]
Metabolism	Global and overview maps	Biosynthesis of secondary metabolites	ko01110	Isoform0052830	2.286666667	0.676666667	-1.756728849	4.25E-10	3.85E-09	yes	EMB3004	dehydroquinate dehydratase/shikimate:NADP oxidoreductase isoform 2 [Solanum lycopersicum]
Metabolism	Global and overview maps	Biosynthesis of secondary metabolites	ko01110	Isoform0052844	4.31	1.973333333	-1.127053194	4.63E-14	5.89E-13	yes	At5g06060	Glucose/ribitol dehydrogenase [Cynara cardunculus var. scolymus] [Cynara cardunculus]
Metabolism	Global and overview maps	Biosynthesis of secondary metabolites	ko01110	Isoform0052846	0.926666667	0.453333333	-1.031478231	1.99E-02	4.40E-02	yes	DGK1	diacylglycerol kinase 1, partial [Jatropha curcas]
Metabolism	Global and overview maps	Biosynthesis of secondary metabolites	ko01110	Isoform0052858	5.216666667	2.08	-1.326544723	6.54E-19	1.11E-17	yes	P5CS	delta 1-pyrroline-5-carboxylate synthetase 1 [Chrysanthemum lavandulifolium]
Metabolism	Global and overview maps	Biosynthesis of secondary metabolites	ko01110	Isoform0052997	49.14	18.4	-1.417192091	2.71E-97	2.66E-95	yes	DHAPS-1	phospho-2-dehydro-3-deoxyheptonate aldolase 1, chloroplastic-like [Gossypium hirsutum]
Metabolism	Global and overview maps	Biosynthesis of secondary metabolites	ko01110	Isoform0053004	3.086666667	1.103333333	-1.484180976	1.30E-09	1.12E-08	yes	PLDBETA2	PREDICTED: phospholipase D beta 1-like [Solanum pennellii]
Metabolism	Global and overview maps	Biosynthesis of secondary metabolites	ko01110	Isoform0053038	0.5	0.136666667	-1.871266686	1.89E-04	7.21E-04	yes	IDH5	PREDICTED: isocitrate dehydrogenase [NAD] catalytic subunit 5, mitochondrial-like [Malus domestica]
Metabolism	Global and overview maps	Biosynthesis of secondary metabolites	ko01110	Isoform0053150	2.263333333	0.886666667	-1.351985329	3.70E-11	3.72E-10	yes	LKR/SDH	Lysine-ketoglutarate reductase/saccharopine dehydrogenase bifunctional enzyme [Theobroma cacao]
Metabolism	Global and overview maps	Biosynthesis of secondary metabolites	ko01110	Isoform0053261	0.626666667	0.306666667	-1.031026896	1.83E-02	4.09E-02	yes	IDH5	Isocitrate and isopropylmalate dehydrogenase family [Cynara cardunculus var. scolymus] [Cynara cardunculus]
Metabolism	Global and overview maps	Biosynthesis of secondary metabolites	ko01110	Isoform0053277	4.99	2.27	-1.136347518	4.10E-12	4.48E-11	yes	PLDBETA1	PREDICTED: phospholipase D beta 1-like [Solanum pennellii]
Metabolism	Global and overview maps	Biosynthesis of secondary metabolites	ko01110	Isoform0053320	0.876666667	0.116666667	-2.909635972	8.16E-08	5.63E-07	yes	HMGR	3-hydroxy-3-methyl glutaryl coenzyme A reductase [Chamaemelum nobile]
Metabolism	Global and overview maps	Biosynthesis of secondary metabolites	ko01110	Isoform0053372	1.626666667	0.623333333	-1.383842878	1.16E-04	4.64E-04	yes	ACO1	Non-heme dioxygenase N-terminal domain-containing protein [Cynara cardunculus var. scolymus] [Cynara cardunculus]
Metabolism	Global and overview maps	Biosynthesis of secondary metabolites	ko01110	Isoform0053555	5.096666667	1.33	-1.938127755	7.48E-20	1.33E-18	yes	HMG1	3-hydroxy-3-methyl glutaryl coenzyme A reductase [Chamaemelum nobile]
Metabolism	Global and overview maps	Biosynthesis of secondary metabolites	ko01110	Isoform0053616	3.123333333	1.486666667	-1.071005338	1.13E-07	7.66E-07	yes	P5CS	delta 1-pyrroline-5-carboxylate synthetase 1 [Chrysanthemum lavandulifolium]
Metabolism	Global and overview maps	Biosynthesis of secondary metabolites	ko01110	Isoform0053659	0.56	0.126666667	-2.144389909	1.03E-04	4.17E-04	yes	HMG2	3-hydroxy-3-methyl glutaryl coenzyme A reductase [Chamaemelum nobile]
Metabolism	Global and overview maps	Biosynthesis of secondary metabolites	ko01110	Isoform0053721	0.42	0.113333333	-1.889817082	6.24E-03	1.61E-02	yes	NPC6	PREDICTED: non-specific phospholipase C6 [Nicotiana sylvestris]
Metabolism	Global and overview maps	Biosynthesis of secondary metabolites	ko01110	Isoform0053726	2.123333333	0.41	-2.372635057	2.45E-14	3.17E-13	yes	HMG1	3-hydroxy-3-methyl glutaryl coenzyme A reductase [Chamaemelum nobile]
Metabolism	Global and overview maps	Biosynthesis of secondary metabolites	ko01110	Isoform0053898	13.59	1.706666667	-2.993292241	1.72E-111	2.02E-109	yes	CER1	PREDICTED: protein ECERIFERUM 1-like [Sesamum indicum]
Metabolism	Global and overview maps	Biosynthesis of secondary metabolites	ko01110	Isoform0054105	0.443333333	0.116666667	-1.925999419	6.06E-04	2.06E-03	yes	ACX4	PREDICTED: acyl-coenzyme A oxidase 4, peroxisomal [Camelina sativa]
Metabolism	Global and overview maps	Biosynthesis of secondary metabolites	ko01110	Isoform0054168	0.216666667	0.043333333	-2.321928095	2.02E-02	4.46E-02	yes	PNA	OSC2 [Artemisia annua]
Metabolism	Global and overview maps	Biosynthesis of secondary metabolites	ko01110	Isoform0054292	2.776666667	1.35	-1.040394588	3.49E-07	2.20E-06	yes	LPD1	PREDICTED: dihydrolipoyl dehydrogenase, mitochondrial [Nicotiana attenuata]
Metabolism	Global and overview maps	Biosynthesis of secondary metabolites	ko01110	Isoform0054361	0.34	0.1	-1.765534746	9.35E-03	2.29E-02	yes	HCAR	Coenzyme F420 hydrogenase/dehydrogenase beta subunit, C-terminal [Cynara cardunculus var. scolymus] [Cynara cardunculus]
Metabolism	Global and overview maps	Biosynthesis of secondary metabolites	ko01110	Isoform0054471	0.84	0.14	-2.584962501	3.33E-08	2.42E-07	yes	ACC1	PREDICTED: acetyl-CoA carboxylase 1-like [Nicotiana attenuata]
Metabolism	Global and overview maps	Biosynthesis of secondary metabolites	ko01110	Isoform0054613	7.053333333	0.01	-9.462161411	8.84E-126	1.20E-123	yes	Aldh3b1	Aldehyde dehydrogenase family 3 member H1 [Anthurium amnicola]
Metabolism	Global and overview maps	Biosynthesis of secondary metabolites	ko01110	Isoform0054741	0.276666667	0.056666667	-2.28757659	1.56E-03	4.76E-03	yes	PNA	OSC2 [Artemisia annua]
Metabolism	Global and overview maps	Biosynthesis of secondary metabolites	ko01110	Isoform0055069	0.81	0.116666667	-2.795529487	2.52E-06	1.39E-05	yes	PNA	OSC2 [Artemisia annua]
Metabolism	Global and overview maps	Biosynthesis of secondary metabolites	ko01110	Isoform0055088	1.53	0.453333333	-1.754887502	4.84E-06	2.55E-05	yes	EMB3004	PREDICTED: bifunctional 3-dehydroquinate dehydratase/shikimate dehydrogenase, chloroplastic-like [Malus domestica]
Metabolism	Global and overview maps	Biosynthesis of secondary metabolites	ko01110	Isoform0055090	0.433333333	0.12	-1.852442812	5.36E-04	1.84E-03	yes	PNA	OSC2 [Artemisia annua]
Metabolism	Global and overview maps	Biosynthesis of secondary metabolites	ko01110	Isoform0055140	0.75	0.296666667	-1.33804776	3.01E-03	8.53E-03	yes	FLBR	PREDICTED: dihydrolipoyl dehydrogenase 1, mitochondrial [Eucalyptus grandis]
Metabolism	Global and overview maps	Biosynthesis of secondary metabolites	ko01110	Isoform0055240	7.463333333	3.683333333	-1.018808159	2.58E-19	4.48E-18	yes	KCS11	PREDICTED: 3-ketoacyl-CoA synthase 11-like [Vigna angularis]
Metabolism	Global and overview maps	Biosynthesis of secondary metabolites	ko01110	Isoform0055478	0.51	0.07	-2.86507042	9.59E-06	4.77E-05	yes	NPC6	PREDICTED: non-specific phospholipase C6-like [Erythranthe guttata]
Metabolism	Global and overview maps	Biosynthesis of secondary metabolites	ko01110	Isoform0055521	0.15	0.013333333	-3.491853096	2.05E-02	4.51E-02	yes	ALDH2B4	Aldehyde dehydrogenase family 2 member B4, mitochondrial, partial [Anthurium amnicola]
Metabolism	Global and overview maps	Biosynthesis of secondary metabolites	ko01110	Isoform0055549	0.846666667	0.376666667	-1.168505724	7.09E-04	2.37E-03	yes	PHYLLO	Mandelate racemase/muconate lactonizing enzyme, C-terminal [Cynara cardunculus var. scolymus] [Cynara cardunculus]
Metabolism	Global and overview maps	Biosynthesis of secondary metabolites	ko01110	Isoform0055621	0.14	0.01	-3.807354922	2.13E-02	4.65E-02	yes	ACO2	Aconitase/3-isopropylmalate dehydratase large subunit, alpha/beta/alpha [Cynara cardunculus var. scolymus] [Cynara cardunculus]
Metabolism	Global and overview maps	Biosynthesis of secondary metabolites	ko01110	Isoform0055630	0.633333333	0.18	-1.814968106	4.08E-03	1.11E-02	yes	RIBA2	Os08g0481950, partial [Oryza sativa Japonica Group]
Metabolism	Global and overview maps	Biosynthesis of secondary metabolites	ko01110	Isoform0055674	0.566666667	0.216666667	-1.387023123	5.33E-03	1.41E-02	yes	PLDBETA1	PREDICTED: phospholipase D beta 1-like [Ipomoea nil]
Metabolism	Global and overview maps	Biosynthesis of secondary metabolites	ko01110	Isoform0055694	1.52	0.433333333	-1.810522201	4.54E-11	4.52E-10	yes	ACS6	cytochrome b-c1 complex subunit 7 [Cynara cardunculus var. scolymus] [Cynara cardunculus]
Metabolism	Global and overview maps	Biosynthesis of secondary metabolites	ko01110	Isoform0055739	0.75	0.126666667	-2.565853678	5.89E-07	3.59E-06	yes	HMGR1	3-hydroxy-3-methyl glutaryl coenzyme A reductase [Chamaemelum nobile]
Metabolism	Global and overview maps	Biosynthesis of secondary metabolites	ko01110	Isoform0055899	1.433333333	0.393333333	-1.8655498	9.91E-09	7.69E-08	yes	-	-
Metabolism	Global and overview maps	Biosynthesis of secondary metabolites	ko01110	Isoform0055969	0.85	0.223333333	-1.928264246	5.98E-05	2.54E-04	yes	Os01g0939600	Glycerol-3-phosphate dehydrogenase (NAD(P)(+)) [Zostera marina]
Metabolism	Global and overview maps	Biosynthesis of secondary metabolites	ko01110	Isoform0055970	1.813333333	0.456666667	-1.989430758	8.87E-13	1.02E-11	yes	VTC5	GDP-L-galactose phosphorylase 1-like [Solanum tuberosum]
Metabolism	Global and overview maps	Biosynthesis of secondary metabolites	ko01110	Isoform0056062	1.196666667	0.326666667	-1.87313019	9.26E-09	7.22E-08	yes	HMG1	3-hydroxy-3-methyl glutaryl coenzyme A reductase [Chamaemelum nobile]
Metabolism	Global and overview maps	Biosynthesis of secondary metabolites	ko01110	Isoform0056145	1.243333333	0.333333333	-1.89917563	7.30E-10	6.45E-09	yes	ALDH3H1	Aldehyde dehydrogenase, conserved site-containing protein, partial [Cynara cardunculus var. scolymus] [Cynara cardunculus]
Metabolism	Global and overview maps	Biosynthesis of secondary metabolites	ko01110	Isoform0056196	1.523333333	0.426666667	-1.836050355	8.81E-08	6.04E-07	yes	GLYK	PREDICTED: D-glycerate 3-kinase, chloroplastic [Ipomoea nil]
Metabolism	Global and overview maps	Biosynthesis of secondary metabolites	ko01110	Isoform0056294	5.773333333	2.636666667	-1.13068933	4.55E-16	6.61E-15	yes	PAT	Aminotransferase, class I/classII [Cynara cardunculus var. scolymus] [Cynara cardunculus]
Metabolism	Global and overview maps	Biosynthesis of secondary metabolites	ko01110	Isoform0056319	3.24	1.363333333	-1.248855471	5.20E-11	5.15E-10	yes	PRO2	delta 1-pyrroline-5-carboxylate synthetase 2 [Chrysanthemum lavandulifolium]
Metabolism	Global and overview maps	Biosynthesis of secondary metabolites	ko01110	Isoform0056352	8.286666667	4.063333333	-1.02812817	8.82E-15	1.18E-13	yes	BTG-26	PREDICTED: aldehyde dehydrogenase family 7 member B4 [Gossypium raimondii]
Metabolism	Global and overview maps	Biosynthesis of secondary metabolites	ko01110	Isoform0056395	1.65	0.783333333	-1.074767768	3.94E-03	1.08E-02	yes	NDPK2	TB2/DP1/HVA22-related protein [Cynara cardunculus var. scolymus] [Cynara cardunculus]
Metabolism	Global and overview maps	Biosynthesis of secondary metabolites	ko01110	Isoform0056411	0.41	0.116666667	-1.813231488	5.08E-03	1.35E-02	yes	PNA	OSC2 [Artemisia annua]
Metabolism	Global and overview maps	Biosynthesis of secondary metabolites	ko01110	Isoform0056587	1.126666667	0.19	-2.567989422	1.65E-09	1.40E-08	yes	ICDH-1	isocitrate dehydrogenase, partial [Saltugilia latimeri]
Metabolism	Global and overview maps	Biosynthesis of secondary metabolites	ko01110	Isoform0056612	8.31	3.02	-1.460299927	1.87E-29	4.87E-28	yes	SMO2-2	PREDICTED: methylsterol monooxygenase 2-2 [Sesamum indicum]
Metabolism	Global and overview maps	Biosynthesis of secondary metabolites	ko01110	Isoform0056620	4.13	1.21	-1.771134734	2.88E-18	4.74E-17	yes	MET	Cobalamin-independent methionine synthase, partial [Cynara cardunculus var. scolymus] [Cynara cardunculus]
Metabolism	Global and overview maps	Biosynthesis of secondary metabolites	ko01110	Isoform0056629	0.55	0.056666667	-3.278859373	2.20E-07	1.42E-06	yes	AMPD	Adenosine/AMP deaminase active site-containing protein [Cynara cardunculus var. scolymus] [Cynara cardunculus]
Metabolism	Global and overview maps	Biosynthesis of secondary metabolites	ko01110	Isoform0056735	0.21	0.026666667	-2.977279923	4.17E-03	1.13E-02	yes	ACC2	plastid acetyl-CoA carboxylase [Triticum turgidum subsp. durum] [Triticum turgidum]
Metabolism	Global and overview maps	Biosynthesis of secondary metabolites	ko01110	Isoform0056803	0.946666667	0.46	-1.041222663	3.19E-03	8.96E-03	yes	ELI3	cinnamyl alcohol dehydrogenase 3 [Carthamus tinctorius]
Metabolism	Global and overview maps	Biosynthesis of secondary metabolites	ko01110	Isoform0056823	0.726666667	0.106666667	-2.768184325	1.99E-07	1.30E-06	yes	NPC6	Phosphoesterase [Corchorus olitorius]
Metabolism	Global and overview maps	Biosynthesis of secondary metabolites	ko01110	Isoform0056829	1.993333333	0.82	-1.281487169	7.05E-06	3.59E-05	yes	ELI3	cinnamyl alcohol dehydrogenase 3 [Carthamus tinctorius]
Metabolism	Global and overview maps	Biosynthesis of secondary metabolites	ko01110	Isoform0056846	0.373333333	0.04	-3.222392421	1.59E-05	7.56E-05	yes	AMPD	Adenosine/AMP deaminase active site-containing protein [Cynara cardunculus var. scolymus] [Cynara cardunculus]
Metabolism	Global and overview maps	Biosynthesis of secondary metabolites	ko01110	Isoform0056879	0.236666667	0.043333333	-2.449307401	1.80E-02	4.03E-02	yes	PUR5	PREDICTED: phosphoribosylformylglycinamidine cyclo-ligase, chloroplastic/mitochondrial [Amborella trichopoda]
Metabolism	Global and overview maps	Biosynthesis of secondary metabolites	ko01110	Isoform0056937	1.623333333	0.06	-4.757852961	4.65E-27	1.11E-25	yes	POX2	PDH2 [Helianthus tuberosus]
Metabolism	Global and overview maps	Biosynthesis of secondary metabolites	ko01110	Isoform0056944	0.896666667	0.27	-1.73161236	5.43E-07	3.33E-06	yes	HISN4	PREDICTED: imidazole glycerol phosphate synthase hisHF, chloroplastic-like [Glycine max]
Metabolism	Global and overview maps	Biosynthesis of secondary metabolites	ko01110	Isoform0057087	0.56	0.2	-1.485426827	2.05E-03	6.08E-03	yes	ACC2	acetyl-CoA carboxylase, partial [Arabidopsis thaliana]
Metabolism	Global and overview maps	Biosynthesis of secondary metabolites	ko01110	Isoform0057115	0.736666667	0.001	-9.524868154	1.19E-12	1.35E-11	yes	ZEP	PREDICTED: zeaxanthin epoxidase, chloroplastic isoform X1 [Vitis vinifera]
Metabolism	Global and overview maps	Biosynthesis of secondary metabolites	ko01110	Isoform0057159	17.94333333	3.413333333	-2.39419471	5.45E-105	5.91E-103	yes	MNR1	PREDICTED: (+)-neomenthol dehydrogenase-like [Daucus carota subsp. sativus] [Daucus carota]
Metabolism	Global and overview maps	Biosynthesis of secondary metabolites	ko01110	Isoform0057218	1.053333333	0.176666667	-2.575860294	7.63E-10	6.73E-09	yes	KPHMT2	Ketopantoate hydroxymethyltransferase [Cynara cardunculus var. scolymus] [Cynara cardunculus]
Metabolism	Global and overview maps	Biosynthesis of secondary metabolites	ko01110	Isoform0057308	4.53	0.063333333	-6.160402227	1.14E-63	6.87E-62	yes	CYP90D1	PREDICTED: 3-epi-6-deoxocathasterone 23-monooxygenase [Pyrus x bretschneideri]
Metabolism	Global and overview maps	Biosynthesis of secondary metabolites	ko01110	Isoform0057515	0.846666667	0.001	-9.725650281	9.08E-17	1.38E-15	yes	LTA3	PREDICTED: dihydrolipoyllysine-residue acetyltransferase component 1 of pyruvate dehydrogenase complex, mitochondrial isoform X2 [Arachis duranensis]
Metabolism	Global and overview maps	Biosynthesis of secondary metabolites	ko01110	Isoform0057563	0.733333333	0.19	-1.948469699	7.45E-06	3.78E-05	yes	At2g29150	Glucose/ribitol dehydrogenase [Cynara cardunculus var. scolymus] [Cynara cardunculus]
Metabolism	Global and overview maps	Biosynthesis of secondary metabolites	ko01110	Isoform0057603	0.823333333	0.223333333	-1.882278041	4.10E-07	2.56E-06	yes	NACK1	Pleckstrin homology domain-containing protein, partial [Cynara cardunculus var. scolymus] [Cynara cardunculus]
Metabolism	Global and overview maps	Biosynthesis of secondary metabolites	ko01110	Isoform0057608	0.443333333	0.063333333	-2.807354922	1.46E-03	4.50E-03	yes	PNA	OSC2 [Artemisia annua]
Metabolism	Global and overview maps	Biosynthesis of secondary metabolites	ko01110	Isoform0057683	10.41666667	0.283333333	-5.200249538	2.67E-137	4.15E-135	yes	CER1	PREDICTED: protein ECERIFERUM 1-like [Sesamum indicum]
Metabolism	Global and overview maps	Biosynthesis of secondary metabolites	ko01110	Isoform0057827	0.196666667	0.001	-7.619608644	1.83E-03	5.49E-03	yes	AMPD	Adenosine/AMP deaminase active site-containing protein [Cynara cardunculus var. scolymus] [Cynara cardunculus]
Metabolism	Global and overview maps	Biosynthesis of secondary metabolites	ko01110	Isoform0057924	0.423333333	0.013333333	-4.988684687	2.58E-08	1.90E-07	yes	PNA	OSC2 [Artemisia annua]
Metabolism	Global and overview maps	Biosynthesis of secondary metabolites	ko01110	Isoform0057980	0.376666667	0.146666667	-1.360747344	8.34E-03	2.07E-02	yes	-	-
Metabolism	Global and overview maps	Biosynthesis of secondary metabolites	ko01110	Isoform0058166	0.96	0.29	-1.726981506	1.09E-05	5.38E-05	yes	HMGR	3-hydroxy-3-methyl glutaryl coenzyme A reductase [Chamaemelum nobile]
Metabolism	Global and overview maps	Biosynthesis of secondary metabolites	ko01110	Isoform0058302	7.886666667	0.001	-12.94519995	9.09E-118	1.13E-115	yes	CCD4	carotenoid cleavage dioxygenase [Chrysanthemum x morifolium]
Metabolism	Global and overview maps	Biosynthesis of secondary metabolites	ko01110	Isoform0058404	4.083333333	0.123333333	-5.049112668	1.65E-76	1.24E-74	yes	CYP90D2	PREDICTED: 3-epi-6-deoxocathasterone 23-monooxygenase-like isoform X2 [Populus euphratica]
Metabolism	Global and overview maps	Biosynthesis of secondary metabolites	ko01110	Isoform0058430	1.786666667	0.78	-1.195724471	1.47E-05	7.04E-05	yes	ASN3	Asparagine synthase [Cynara cardunculus var. scolymus] [Cynara cardunculus]
Metabolism	Global and overview maps	Biosynthesis of secondary metabolites	ko01110	Isoform0058462	2.04	0.643333333	-1.664930805	1.76E-12	1.98E-11	yes	PRO2	Aldehyde dehydrogenase, C-terminal [Cynara cardunculus var. scolymus] [Cynara cardunculus]
Metabolism	Global and overview maps	Biosynthesis of secondary metabolites	ko01110	Isoform0058607	1.29	0.533333333	-1.274261661	2.52E-04	9.35E-04	yes	CYP97A3	PREDICTED: protein LUTEIN DEFICIENT 5, chloroplastic-like [Nicotiana tabacum]
Metabolism	Global and overview maps	Biosynthesis of secondary metabolites	ko01110	Isoform0058679	2.343333333	0.886666667	-1.402098444	4.07E-09	3.31E-08	yes	PLDBETA1	PREDICTED: phospholipase D beta 1-like [Nicotiana tabacum]
Metabolism	Global and overview maps	Biosynthesis of secondary metabolites	ko01110	Isoform0058725	0.576666667	0.143333333	-2.008363473	3.86E-04	1.37E-03	yes	PLDGAMMA2	PREDICTED: phospholipase D beta 2 [Jatropha curcas]
Metabolism	Global and overview maps	Biosynthesis of secondary metabolites	ko01110	Isoform0058744	0.863333333	0.296666667	-1.541074857	1.36E-05	6.56E-05	yes	PNA	OSC2 [Artemisia annua]
Metabolism	Global and overview maps	Biosynthesis of secondary metabolites	ko01110	Isoform0058765	1.706666667	0.83	-1.039998068	5.97E-06	3.09E-05	yes	DXS	1-deoxy-d-xylulose-5-phosphate synthase 2 [Taraxacum kok-saghyz]
Metabolism	Global and overview maps	Biosynthesis of secondary metabolites	ko01110	Isoform0058894	22.81333333	4.303333333	-2.406350759	2.38E-81	1.92E-79	yes	co-1	Polyphenol oxidase, central domain-containing protein [Cynara cardunculus var. scolymus] [Cynara cardunculus]
Metabolism	Global and overview maps	Biosynthesis of secondary metabolites	ko01110	Isoform0058930	2.543333333	0.606666667	-2.067744607	1.29E-14	1.71E-13	yes	HMG1	3-hydroxy-3-methyl glutaryl coenzyme A reductase [Chamaemelum nobile]
Metabolism	Global and overview maps	Biosynthesis of secondary metabolites	ko01110	Isoform0059171	0.44	0.09	-2.289506617	1.16E-04	4.62E-04	yes	SS1	Glycogen/starch synthase, ADP-glucose type, partial [Cynara cardunculus var. scolymus] [Cynara cardunculus]
Metabolism	Global and overview maps	Biosynthesis of secondary metabolites	ko01110	Isoform0059295	6.18	2.736666667	-1.175187117	6.93E-13	8.06E-12	yes	ELI3	cinnamyl alcohol dehydrogenase 3 [Carthamus tinctorius]
Metabolism	Global and overview maps	Biosynthesis of secondary metabolites	ko01110	Isoform0059413	0.31	0.04	-2.95419631	2.41E-04	8.98E-04	yes	naat-B	Tyrosine aminotransferase [Morus notabilis]
Metabolism	Global and overview maps	Biosynthesis of secondary metabolites	ko01110	Isoform0059427	31.53666667	10.71666667	-1.557173943	8.80E-64	5.31E-62	yes	PFK7	Phosphofructokinase [Cynara cardunculus var. scolymus] [Cynara cardunculus]
Metabolism	Global and overview maps	Biosynthesis of secondary metabolites	ko01110	Isoform0059477	0.883333333	0.066666667	-3.727920455	2.28E-11	2.34E-10	yes	LOX2.1	lipoxygenase 2 [Tanacetum cinerariifolium]
Metabolism	Global and overview maps	Biosynthesis of secondary metabolites	ko01110	Isoform0059491	1.013333333	0.346666667	-1.547487795	8.18E-05	3.38E-04	yes	EMB3004	BnaAnng03180D [Brassica napus]
Metabolism	Global and overview maps	Biosynthesis of secondary metabolites	ko01110	Isoform0059608	0.45	0.15	-1.584962501	1.62E-02	3.67E-02	yes	PSY1	phytoene synthase, partial [Helianthus annuus]
Metabolism	Global and overview maps	Biosynthesis of secondary metabolites	ko01110	Isoform0059654	0.786666667	0.15	-2.390789953	1.15E-07	7.81E-07	yes	-	-
Metabolism	Global and overview maps	Biosynthesis of secondary metabolites	ko01110	Isoform0059659	2.25	0.001	-11.13570929	2.18E-42	8.26E-41	yes	5NUC	phosphatidylinositol glycan class C [Klebsormidium flaccidum]
Metabolism	Global and overview maps	Biosynthesis of secondary metabolites	ko01110	Isoform0059699	1.92	0.513333333	-1.903138461	1.76E-11	1.82E-10	yes	HMG1	3-hydroxy-3-methylglutaryl coenzyme A reductase [Gentiana lutea]
Metabolism	Global and overview maps	Biosynthesis of secondary metabolites	ko01110	Isoform0059706	0.68	0.173333333	-1.971985624	8.73E-06	4.37E-05	yes	PAA1	Pyruvate kinase [Cynara cardunculus var. scolymus] [Cynara cardunculus]
Metabolism	Global and overview maps	Biosynthesis of secondary metabolites	ko01110	Isoform0059824	2.356666667	0.626666667	-1.910977553	4.68E-09	3.78E-08	yes	PLDBETA1	PREDICTED: phospholipase D beta 1-like isoform X2 [Solanum tuberosum]
Metabolism	Global and overview maps	Biosynthesis of secondary metabolites	ko01110	Isoform0059986	0.503333333	0.001	-8.975370333	2.46E-10	2.29E-09	yes	PNA	OSC2 [Artemisia annua]
Metabolism	Global and overview maps	Biosynthesis of secondary metabolites	ko01110	Isoform0059997	0.333333333	0.1	-1.736965594	4.20E-03	1.14E-02	yes	TKT2	Deoxyxylulose-5-phosphate synthase [Cynara cardunculus var. scolymus] [Cynara cardunculus]
Metabolism	Global and overview maps	Biosynthesis of secondary metabolites	ko01110	Isoform0060208	0.16	0.01	-4	5.76E-03	1.50E-02	yes	At1g73050	Glucose-methanol-choline oxidoreductase, partial [Cynara cardunculus var. scolymus] [Cynara cardunculus]
Metabolism	Global and overview maps	Biosynthesis of secondary metabolites	ko01110	Isoform0060336	0.51	0.15	-1.765534746	6.00E-04	2.04E-03	yes	ACS	PREDICTED: acetyl-coenzyme A synthetase, chloroplastic/glyoxysomal isoform X1 [Juglans regia]
Metabolism	Global and overview maps	Biosynthesis of secondary metabolites	ko01110	Isoform0060338	0.803333333	0.203333333	-1.982151999	2.13E-05	9.87E-05	yes	KPHMT2	glucose-6-phosphate dehydrogenase, partial [Dimocarpus longan]
Metabolism	Global and overview maps	Biosynthesis of secondary metabolites	ko01110	Isoform0060402	1.26	0.001	-10.29920802	5.98E-20	1.07E-18	yes	ACSF2	Long chain fatty acid acyl-CoA ligase [Klebsormidium flaccidum]
Metabolism	Global and overview maps	Biosynthesis of secondary metabolites	ko01110	Isoform0060445	1.176666667	0.346666667	-1.763084655	3.44E-07	2.17E-06	yes	VTC5	PREDICTED: GDP-L-galactose phosphorylase 1 [Daucus carota subsp. sativus] [Daucus carota]
Metabolism	Global and overview maps	Biosynthesis of secondary metabolites	ko01110	Isoform0060505	0.61	0.283333333	-1.106308902	1.83E-02	4.10E-02	yes	CA2	beta hydroxylase [Tagetes erecta]
Metabolism	Global and overview maps	Biosynthesis of secondary metabolites	ko01110	Isoform0060604	0.346666667	0.136666667	-1.342887714	1.93E-02	4.28E-02	yes	TKT2	Deoxyxylulose-5-phosphate synthase [Cynara cardunculus var. scolymus] [Cynara cardunculus]
Metabolism	Global and overview maps	Biosynthesis of secondary metabolites	ko01110	Isoform0060615	15.93333333	0.263333333	-5.919014155	1.59E-198	4.33E-196	yes	CER1	PREDICTED: protein ECERIFERUM 1-like [Sesamum indicum]
Metabolism	Global and overview maps	Biosynthesis of secondary metabolites	ko01110	Isoform0060716	1.513333333	0.603333333	-1.3267026	7.09E-05	2.97E-04	yes	GLYK	PREDICTED: D-glycerate 3-kinase, chloroplastic-like [Daucus carota subsp. sativus] [Daucus carota]
Metabolism	Global and overview maps	Biosynthesis of secondary metabolites	ko01110	Isoform0060739	0.62	0.296666667	-1.06342538	1.04E-02	2.52E-02	yes	DGK5	ATP-NAD kinase-like domain-containing protein [Cynara cardunculus var. scolymus] [Cynara cardunculus]
Metabolism	Global and overview maps	Biosynthesis of secondary metabolites	ko01110	Isoform0060876	0.596666667	0.21	-1.506535854	1.56E-03	4.77E-03	yes	NOA1	PREDICTED: NO-associated protein 1, chloroplastic/mitochondrial-like, partial [Elaeis guineensis]
Metabolism	Global and overview maps	Biosynthesis of secondary metabolites	ko01110	Isoform0060984	8.77	4.203333333	-1.061042973	4.06E-23	8.38E-22	yes	DHAPS-1	phospho-2-dehydro-3-deoxyheptonate aldolase [Medicago truncatula]
Metabolism	Global and overview maps	Biosynthesis of secondary metabolites	ko01110	Isoform0061012	2.26	1.12	-1.01282404	3.12E-05	1.40E-04	yes	PFP-ALPHA	Phosphofructokinase domain-containing protein [Cynara cardunculus var. scolymus] [Cynara cardunculus]
Metabolism	Global and overview maps	Biosynthesis of secondary metabolites	ko01110	Isoform0061054	2.583333333	0.993333333	-1.37888398	2.30E-09	1.92E-08	yes	PLDBETA1	C2 calcium-dependent membrane targeting [Cynara cardunculus var. scolymus] [Cynara cardunculus]
Metabolism	Global and overview maps	Biosynthesis of secondary metabolites	ko01110	Isoform0061064	0.43	0.14	-1.618909833	1.37E-03	4.26E-03	yes	ACO	PREDICTED: aconitate hydratase, cytoplasmic [Eucalyptus grandis]
Metabolism	Global and overview maps	Biosynthesis of secondary metabolites	ko01110	Isoform0061113	2.176666667	0.333333333	-2.707082992	1.55E-21	2.99E-20	yes	HMG3	3-hydroxy-3-methyl glutaryl coenzyme A reductase [Chamaemelum nobile]
Metabolism	Global and overview maps	Biosynthesis of secondary metabolites	ko01110	Isoform0061136	0.29	0.016666667	-4.121015401	4.62E-04	1.61E-03	yes	ALDH2B4	Restorer of fertility2 [Zea mays]
Metabolism	Global and overview maps	Biosynthesis of secondary metabolites	ko01110	Isoform0061214	2.82	1	-1.495695163	6.44E-14	8.11E-13	yes	ELI3	cinnamyl alcohol dehydrogenase 3 [Carthamus tinctorius]
Metabolism	Global and overview maps	Biosynthesis of secondary metabolites	ko01110	Isoform0061313	2.62	0.506666667	-2.370457989	5.31E-17	8.16E-16	yes	HMG1	3-hydroxy-3-methyl glutaryl coenzyme A reductase [Chamaemelum nobile]
Metabolism	Global and overview maps	Biosynthesis of secondary metabolites	ko01110	Isoform0061410	0.786666667	0.156666667	-2.328054198	2.44E-08	1.80E-07	yes	PFP-ALPHA	DNA replication licensing factor Mcm6 [Cynara cardunculus var. scolymus] [Cynara cardunculus]
Metabolism	Global and overview maps	Biosynthesis of secondary metabolites	ko01110	Isoform0061462	0.14	0.001	-7.129283017	1.26E-03	3.96E-03	yes	PNA	OSC2 [Artemisia annua]
Metabolism	Global and overview maps	Biosynthesis of secondary metabolites	ko01110	Isoform0061471	0.323333333	0.05	-2.693022247	5.77E-04	1.97E-03	yes	CDS1	Phosphatidate cytidylyltransferase [Cynara cardunculus var. scolymus] [Cynara cardunculus]
Metabolism	Global and overview maps	Biosynthesis of secondary metabolites	ko01110	Isoform0061514	1.1	0.34	-1.693896872	6.10E-06	3.15E-05	yes	RIBA2	PREDICTED: bifunctional riboflavin biosynthesis protein RIBA 1, chloroplastic-like isoform X2 [Juglans regia]
Metabolism	Global and overview maps	Biosynthesis of secondary metabolites	ko01110	Isoform0061536	0.65	0.026666667	-4.607330314	5.16E-09	4.15E-08	yes	PNA	PREDICTED: dammarenediol II synthase-like [Sesamum indicum]
Metabolism	Global and overview maps	Biosynthesis of secondary metabolites	ko01110	Isoform0061537	3.59	0.001	-11.80976813	3.24E-66	2.04E-64	yes	gpt2	alanine transaminase [Gracilariopsis lemaneiformis]
Metabolism	Global and overview maps	Biosynthesis of secondary metabolites	ko01110	Isoform0061689	2.806666667	1.393333333	-1.010317291	2.45E-07	1.58E-06	yes	PRO2	Aldehyde dehydrogenase, C-terminal [Cynara cardunculus var. scolymus] [Cynara cardunculus]
Metabolism	Global and overview maps	Biosynthesis of secondary metabolites	ko01110	Isoform0061706	0.466666667	0.001	-8.866248611	7.78E-09	6.12E-08	yes	PNA	OSC2 [Artemisia annua]
Metabolism	Global and overview maps	Biosynthesis of secondary metabolites	ko01110	Isoform0061736	0.813333333	0.19	-2.097847323	6.73E-05	2.83E-04	yes	VTC5	PREDICTED: GDP-L-galactose phosphorylase 1-like [Ipomoea nil]
Metabolism	Global and overview maps	Biosynthesis of secondary metabolites	ko01110	Isoform0061794	0.23	0.033333333	-2.786596362	2.02E-03	5.98E-03	yes	PNA	OSC2 [Artemisia annua]
Metabolism	Global and overview maps	Biosynthesis of secondary metabolites	ko01110	Isoform0061812	1.053333333	0.25	-2.074962058	2.28E-07	1.47E-06	yes	IPT9	PREDICTED: tRNA dimethylallyltransferase 9 [Nicotiana attenuata]
Metabolism	Global and overview maps	Biosynthesis of secondary metabolites	ko01110	Isoform0061958	1.833333333	0.77	-1.251538767	9.50E-09	7.40E-08	yes	DHAPS-1	DAHP synthetase, class II [Cynara cardunculus var. scolymus] [Cynara cardunculus]
Metabolism	Global and overview maps	Biosynthesis of secondary metabolites	ko01110	Isoform0061975	0.236666667	0.033333333	-2.827819025	1.48E-03	4.55E-03	yes	PED1	PREDICTED: 3-ketoacyl-CoA thiolase 2, peroxisomal-like isoform X2 [Ziziphus jujuba]
Metabolism	Global and overview maps	Biosynthesis of secondary metabolites	ko01110	Isoform0062185	0.4	0.153333333	-1.38332864	1.69E-02	3.82E-02	yes	SS1	Glycogen/starch synthase, ADP-glucose type, partial [Cynara cardunculus var. scolymus] [Cynara cardunculus]
Metabolism	Global and overview maps	Biosynthesis of secondary metabolites	ko01110	Isoform0062251	2.83	1.16	-1.286677248	1.44E-09	1.23E-08	yes	HMG1	3-hydroxy-3-methyl glutaryl coenzyme A reductase [Chamaemelum nobile]
Metabolism	Global and overview maps	Biosynthesis of secondary metabolites	ko01110	Isoform0062279	0.573333333	0.2	-1.519374159	2.96E-03	8.40E-03	yes	-	-
Metabolism	Global and overview maps	Biosynthesis of secondary metabolites	ko01110	Isoform0062342	0.366666667	0.046666667	-2.974004791	6.29E-05	2.66E-04	yes	ACO2	Ovarian tumor, otubain [Cynara cardunculus var. scolymus] [Cynara cardunculus]
Metabolism	Global and overview maps	Biosynthesis of secondary metabolites	ko01110	Isoform0062365	0.666666667	0.293333333	-1.184424571	8.83E-03	2.18E-02	yes	CGS1	cystathionine gamma synthase, partial [Prunus persica]
Metabolism	Global and overview maps	Biosynthesis of secondary metabolites	ko01110	Isoform0062371	1.183333333	0.28	-2.079357792	2.44E-07	1.57E-06	yes	4CLL1	PREDICTED: 4-coumarate--CoA ligase-like 1 [Ipomoea nil]
Metabolism	Global and overview maps	Biosynthesis of secondary metabolites	ko01110	Isoform0062423	0.62	0.193333333	-1.681177816	2.82E-06	1.54E-05	yes	DXS	1-deoxy-d-xylulose-5-phosphate synthase 2 [Taraxacum kok-saghyz]
Metabolism	Global and overview maps	Biosynthesis of secondary metabolites	ko01110	Isoform0062488	1.013333333	0.156666667	-2.693338662	1.92E-08	1.43E-07	yes	CYP97C1	cytochrome P450 [Cynara cardunculus var. scolymus] [Cynara cardunculus]
Metabolism	Global and overview maps	Biosynthesis of secondary metabolites	ko01110	Isoform0062500	0.32	0.063333333	-2.337034987	2.58E-03	7.43E-03	yes	MFP	PREDICTED: peroxisomal fatty acid beta-oxidation multifunctional protein MFP2 isoform X1 [Solanum lycopersicum]
Metabolism	Global and overview maps	Biosynthesis of secondary metabolites	ko01110	Isoform0062527	13.41	0.663333333	-4.337431402	6.82E-164	1.37E-161	yes	CER1	PREDICTED: protein ECERIFERUM 1-like [Sesamum indicum]
Metabolism	Global and overview maps	Biosynthesis of secondary metabolites	ko01110	Isoform0062569	4.123333333	1.56	-1.402265065	1.45E-12	1.64E-11	yes	LKR/SDH	LOR/SDH bifunctional enzyme, conserved domain-containing protein, partial [Cynara cardunculus var. scolymus] [Cynara cardunculus]
Metabolism	Global and overview maps	Biosynthesis of secondary metabolites	ko01110	Isoform0062643	0.61	0.22	-1.471305719	1.12E-02	2.68E-02	yes	APS1	glucose-1-phosphate adenylyltransferase small subunit 2, chloroplastic-like [Citrus sinensis]
Metabolism	Global and overview maps	Biosynthesis of secondary metabolites	ko01110	Isoform0062734	0.686666667	0.21	-1.709220604	2.34E-04	8.75E-04	yes	PFP-BETA	ppi-phosphofructokinase, partial [Zea mays]
Metabolism	Global and overview maps	Biosynthesis of secondary metabolites	ko01110	Isoform0062755	0.74	0.113333333	-2.706953025	1.45E-08	1.10E-07	yes	ACC1	Acetyl-CoA carboxylase, central domain-containing protein [Cynara cardunculus var. scolymus] [Cynara cardunculus]
Metabolism	Global and overview maps	Biosynthesis of secondary metabolites	ko01110	Isoform0062763	1.003333333	0.146666667	-2.774188058	3.98E-11	3.98E-10	yes	ACS	AMP-binding domain-containing protein/DUF3448 domain-containing protein/DUF4009 domain-containing protein [Cephalotus follicularis]
Metabolism	Global and overview maps	Biosynthesis of secondary metabolites	ko01110	Isoform0062783	0.806666667	0.116666667	-2.78958022	2.08E-09	1.75E-08	yes	GLYK	PREDICTED: D-glycerate 3-kinase, chloroplastic [Ipomoea nil]
Metabolism	Global and overview maps	Biosynthesis of secondary metabolites	ko01110	Isoform0062803	0.65	0.183333333	-1.8259706	1.47E-04	5.74E-04	yes	OBGL	PREDICTED: GTP-binding protein OBGC, chloroplastic [Daucus carota subsp. sativus] [Daucus carota]
Metabolism	Global and overview maps	Biosynthesis of secondary metabolites	ko01110	Isoform0062850	0.3	0.05	-2.584962501	2.45E-03	7.11E-03	yes	DHAPRD	PREDICTED: glycerol-3-phosphate dehydrogenase [NAD(+)] 1, chloroplastic-like [Ziziphus jujuba]
Metabolism	Global and overview maps	Biosynthesis of secondary metabolites	ko01110	Isoform0062854	3.926666667	1.813333333	-1.114660983	1.16E-10	1.11E-09	yes	PAL1	phenylalanine ammonia-lyase [Chrysanthemum boreale]
Metabolism	Global and overview maps	Biosynthesis of secondary metabolites	ko01110	Isoform0062974	0.336666667	0.013333333	-4.658211483	3.31E-06	1.79E-05	yes	Os08g0536000	PREDICTED: LOW QUALITY PROTEIN: pyruvate dehydrogenase E1 component subunit beta-1, mitochondrial-like [Phoenix dactylifera]
Metabolism	Global and overview maps	Biosynthesis of secondary metabolites	ko01110	Isoform0063181	3.253333333	1.29	-1.334547581	2.12E-10	1.99E-09	yes	LPD	PREDICTED: dihydrolipoyl dehydrogenase 1, mitochondrial isoform X1 [Citrus sinensis]
Metabolism	Global and overview maps	Biosynthesis of secondary metabolites	ko01110	Isoform0063265	43.17	11.80666667	-1.870427381	2.43E-141	3.93E-139	yes	co-2	Polyphenol oxidase [Cynara cardunculus var. scolymus] [Cynara cardunculus]
Metabolism	Global and overview maps	Biosynthesis of secondary metabolites	ko01110	Isoform0063293	0.36	0.063333333	-2.506959989	2.14E-03	6.31E-03	yes	GAS2	germacrene A synthase, partial [Artemisia annua]
Metabolism	Global and overview maps	Biosynthesis of secondary metabolites	ko01110	Isoform0063312	1.253333333	0.61	-1.038889013	5.06E-03	1.34E-02	yes	HPA	PREDICTED: histidinol-phosphate aminotransferase, chloroplastic-like [Malus domestica]
Metabolism	Global and overview maps	Biosynthesis of secondary metabolites	ko01110	Isoform0063377	12.98	0.71	-4.192327548	6.43E-131	9.27E-129	yes	CER1	PREDICTED: protein ECERIFERUM 1-like [Sesamum indicum]
Metabolism	Global and overview maps	Biosynthesis of secondary metabolites	ko01110	Isoform0063403	0.716666667	0.216666667	-1.725825037	4.11E-03	1.12E-02	yes	G6PDH	glucose-6-phosphate dehydrogenase, partial [Dimocarpus longan]
Metabolism	Global and overview maps	Biosynthesis of secondary metabolites	ko01110	Isoform0063498	2.84	1.286666667	-1.142252583	1.29E-06	7.45E-06	yes	Os07g0190000	1-deoxyxylulose 5-phosphate synthase [Chrysanthemum x morifolium]
Metabolism	Global and overview maps	Biosynthesis of secondary metabolites	ko01110	Isoform0063533	1.313333333	0.393333333	-1.73940877	3.22E-05	1.44E-04	yes	TSB1	PREDICTED: tryptophan synthase beta chain 1, chloroplastic-like [Malus domestica]
Metabolism	Global and overview maps	Biosynthesis of secondary metabolites	ko01110	Isoform0063557	1.46	0.576666667	-1.340158832	2.60E-05	1.19E-04	yes	BACOVA_02659	C2 calcium-dependent membrane targeting [Cynara cardunculus var. scolymus] [Cynara cardunculus]
Metabolism	Global and overview maps	Biosynthesis of secondary metabolites	ko01110	Isoform0063726	0.75	0.246666667	-1.604327826	4.47E-05	1.95E-04	yes	-	-
Metabolism	Global and overview maps	Biosynthesis of secondary metabolites	ko01110	Isoform0063745	0.74	0.353333333	-1.066495412	9.08E-03	2.23E-02	yes	YMR099C	Aldose 1-/Glucose-6-phosphate 1-epimerase [Cynara cardunculus var. scolymus] [Cynara cardunculus]
Metabolism	Global and overview maps	Biosynthesis of secondary metabolites	ko01110	Isoform0063806	0.986666667	0.246666667	-2	1.84E-04	7.04E-04	yes	At2g37500	PREDICTED: arginine biosynthesis bifunctional protein ArgJ, chloroplastic isoform X2 [Sesamum indicum]
Metabolism	Global and overview maps	Biosynthesis of secondary metabolites	ko01110	Isoform0063822	0.41	0.066666667	-2.62058641	2.77E-04	1.02E-03	yes	ACS	acetyl-coenzyme A synthetase [Saccharum hybrid cultivar R570]
Metabolism	Global and overview maps	Biosynthesis of secondary metabolites	ko01110	Isoform0063900	2.633333333	1.293333333	-1.025796001	1.56E-08	1.18E-07	yes	At5g13110	PREDICTED: glucose-6-phosphate 1-dehydrogenase, chloroplastic [Ziziphus jujuba]
Metabolism	Global and overview maps	Biosynthesis of secondary metabolites	ko01110	Isoform0063925	0.433333333	0.001	-8.759333407	4.27E-08	3.06E-07	yes	PNA	OSC2 [Artemisia annua]
Metabolism	Global and overview maps	Biosynthesis of secondary metabolites	ko01110	Isoform0063965	0.81	0.001	-9.661778098	2.90E-09	2.40E-08	yes	PDC2	PREDICTED: pyruvate decarboxylase 1 [Erythranthe guttata]
Metabolism	Global and overview maps	Biosynthesis of secondary metabolites	ko01110	Isoform0064021	12.74	0.71	-4.165402443	1.68E-155	3.13E-153	yes	CER1	PREDICTED: protein ECERIFERUM 1-like [Sesamum indicum]
Metabolism	Global and overview maps	Biosynthesis of secondary metabolites	ko01110	Isoform0064148	8.576666667	1.376666667	-2.63923777	6.19E-66	3.88E-64	yes	CER1	protein ECERIFERUM 1-like [Aegilops tauschii subsp. tauschii] [Aegilops tauschii]
Metabolism	Global and overview maps	Biosynthesis of secondary metabolites	ko01110	Isoform0064171	4.69	2.166666667	-1.114110705	3.60E-12	3.95E-11	yes	AIM1	3-hydroxyacyl-CoA dehydrogenase, conserved site-containing protein [Cynara cardunculus var. scolymus] [Cynara cardunculus]
Metabolism	Global and overview maps	Biosynthesis of secondary metabolites	ko01110	Isoform0064210	1.103333333	0.396666667	-1.475869643	5.35E-04	1.84E-03	yes	PER10	heme peroxidase [Cynara cardunculus var. scolymus] [Cynara cardunculus]
Metabolism	Global and overview maps	Biosynthesis of secondary metabolites	ko01110	Isoform0064299	2.926666667	0.001	-11.51504272	3.10E-51	1.47E-49	yes	At1g73050	Glucose-methanol-choline oxidoreductase, partial [Cynara cardunculus var. scolymus] [Cynara cardunculus]
Metabolism	Global and overview maps	Biosynthesis of secondary metabolites	ko01110	Isoform0064333	0.853333333	0.236666667	-1.85025288	2.25E-04	8.45E-04	yes	GA2	ent-kaurene synthase No1 [Lactuca sativa]
Metabolism	Global and overview maps	Biosynthesis of secondary metabolites	ko01110	Isoform0064563	0.723333333	0.2	-1.854660637	8.57E-05	3.53E-04	yes	ACO2	cytosolic aconitase [Nicotiana tabacum]
Metabolism	Global and overview maps	Biosynthesis of secondary metabolites	ko01110	Isoform0064566	1.936666667	0.001	-10.91935995	1.15E-24	2.53E-23	yes	ade2	phosphoribosylformylglycinamidine synthase [Blastocystis sp. ATCC 50177/Nand II]
Metabolism	Global and overview maps	Biosynthesis of secondary metabolites	ko01110	Isoform0064787	0.296666667	0.04	-2.89077093	5.25E-04	1.81E-03	yes	-	-
Metabolism	Global and overview maps	Biosynthesis of secondary metabolites	ko01110	Isoform0064790	8.9	1.093333333	-3.025072022	1.86E-71	1.27E-69	yes	CER1	PREDICTED: protein ECERIFERUM 1-like [Sesamum indicum]
Metabolism	Global and overview maps	Biosynthesis of secondary metabolites	ko01110	Isoform0064852	0.353333333	0.06	-2.557995453	6.19E-04	2.10E-03	yes	IPT9	tRNA isopentenyltransferase [Cynara cardunculus var. scolymus] [Cynara cardunculus]
Metabolism	Global and overview maps	Biosynthesis of secondary metabolites	ko01110	Isoform0064987	1.093333333	0.256666667	-2.090765464	1.39E-08	1.06E-07	yes	ALDH2B4	PREDICTED: aldehyde dehydrogenase family 2 member B4, mitochondrial-like [Brassica napus]
Metabolism	Global and overview maps	Biosynthesis of secondary metabolites	ko01110	Isoform0065020	0.736666667	0.001	-9.524868154	3.34E-10	3.05E-09	yes	PDC2	PREDICTED: pyruvate decarboxylase 1 [Daucus carota subsp. sativus] [Daucus carota]
Metabolism	Global and overview maps	Biosynthesis of secondary metabolites	ko01110	Isoform0065064	2.14	0.001	-11.06339508	6.33E-45	2.57E-43	yes	SLC27A4	acyl-CoA synthetase [Ectocarpus siliculosus]
Metabolism	Global and overview maps	Biosynthesis of secondary metabolites	ko01110	Isoform0065075	1.523333333	0.38	-2.003160341	2.81E-07	1.79E-06	yes	EMB3004	PREDICTED: bifunctional 3-dehydroquinate dehydratase/shikimate dehydrogenase, chloroplastic isoform X2 [Daucus carota subsp. sativus] [Daucus carota]
Metabolism	Global and overview maps	Biosynthesis of secondary metabolites	ko01110	Isoform0065273	0.406666667	0.073333333	-2.471305719	3.23E-04	1.17E-03	yes	TKL-1	PREDICTED: transketolase, chloroplastic [Malus domestica]
Metabolism	Global and overview maps	Biosynthesis of secondary metabolites	ko01110	Isoform0065276	0.553333333	0.053333333	-3.375039431	1.41E-06	8.12E-06	yes	NPC6	PREDICTED: non-specific phospholipase C6 [Fragaria vesca subsp. vesca] [Fragaria vesca]
Metabolism	Global and overview maps	Biosynthesis of secondary metabolites	ko01110	Isoform0065389	1.043333333	0.426666667	-1.290018847	9.65E-06	4.79E-05	yes	At5g26707	Aminoacyl-tRNA synthetase, class I, conserved site-containing protein [Cynara cardunculus var. scolymus] [Cynara cardunculus]
Metabolism	Global and overview maps	Biosynthesis of secondary metabolites	ko01110	Isoform0065410	0.7	0.223333333	-1.648156327	1.38E-03	4.29E-03	yes	GAPCP1	PREDICTED: glycine-rich domain-containing protein 2 [Solanum tuberosum]
Metabolism	Global and overview maps	Biosynthesis of secondary metabolites	ko01110	Isoform0065465	1.23	0.613333333	-1.00391505	1.73E-03	5.22E-03	yes	DXS	1-deoxy-d-xylulose-5-phosphate synthase 2 [Taraxacum kok-saghyz]
Metabolism	Global and overview maps	Biosynthesis of secondary metabolites	ko01110	Isoform0065480	0.863333333	0.143333333	-2.590543533	7.22E-08	5.02E-07	yes	GPAT1	Phospholipid/glycerol acyltransferase [Cynara cardunculus var. scolymus] [Cynara cardunculus]
Metabolism	Global and overview maps	Biosynthesis of secondary metabolites	ko01110	Isoform0065546	0.776666667	0.29	-1.421242649	6.92E-04	2.32E-03	yes	PFP-BETA1	Phosphofructokinase [Cynara cardunculus var. scolymus] [Cynara cardunculus]
Metabolism	Global and overview maps	Biosynthesis of secondary metabolites	ko01110	Isoform0065592	0.39	0.08	-2.285402219	4.12E-04	1.46E-03	yes	PER64	heme peroxidase, partial [Cynara cardunculus var. scolymus] [Cynara cardunculus]
Metabolism	Global and overview maps	Biosynthesis of secondary metabolites	ko01110	Isoform0065630	0.503333333	0.1	-2.331514144	8.27E-05	3.41E-04	yes	AMPD	Adenosine/AMP deaminase active site-containing protein [Cynara cardunculus var. scolymus] [Cynara cardunculus]
Metabolism	Global and overview maps	Biosynthesis of secondary metabolites	ko01110	Isoform0065672	0.383333333	0.076666667	-2.321928095	4.93E-03	1.31E-02	yes	PFP-ALPHA	PREDICTED: pyrophosphate--fructose 6-phosphate 1-phosphotransferase subunit alpha isoform X2 [Musa acuminata subsp. malaccensis] [Musa acuminata]
Metabolism	Global and overview maps	Biosynthesis of secondary metabolites	ko01110	Isoform0065739	0.31	0.04	-2.95419631	1.27E-04	5.02E-04	yes	ACS	acetyl-CoA synthetase [Saccharum hybrid cultivar R570]
Metabolism	Global and overview maps	Biosynthesis of secondary metabolites	ko01110	Isoform0065772	8.7	3.803333333	-1.193751015	3.08E-26	7.14E-25	yes	PRO2	delta 1-pyrroline-5-carboxylate synthetase 2 [Chrysanthemum lavandulifolium]
Metabolism	Global and overview maps	Biosynthesis of secondary metabolites	ko01110	Isoform0065776	0.813333333	0.273333333	-1.573185333	5.15E-04	1.78E-03	yes	SALR	Glucose/ribitol dehydrogenase [Cynara cardunculus var. scolymus] [Cynara cardunculus]
Metabolism	Global and overview maps	Biosynthesis of secondary metabolites	ko01110	Isoform0065801	0.553333333	0.233333333	-1.245756414	2.05E-02	4.51E-02	yes	GEDH1	heteroyohimbine synthase [Catharanthus roseus]
Metabolism	Global and overview maps	Biosynthesis of secondary metabolites	ko01110	Isoform0065863	1.853333333	0.726666667	-1.350756748	4.28E-09	3.48E-08	yes	UGT76A2	UDP-glucuronosyl/UDP-glucosyltransferase [Cynara cardunculus var. scolymus] [Cynara cardunculus]
Metabolism	Global and overview maps	Biosynthesis of secondary metabolites	ko01110	Isoform0065871	0.7	0.23	-1.605721061	9.19E-05	3.76E-04	yes	GLYK	PREDICTED: D-glycerate 3-kinase, chloroplastic [Ziziphus jujuba]
Metabolism	Global and overview maps	Biosynthesis of secondary metabolites	ko01110	Isoform0065895	2.453333333	0.013333333	-7.523561956	1.45E-38	4.99E-37	yes	sdha	succinate dehydrogenase [Coccomyxa subellipsoidea C-169]
Metabolism	Global and overview maps	Biosynthesis of secondary metabolites	ko01110	Isoform0065954	3.143333333	1.393333333	-1.173754829	1.23E-09	1.06E-08	yes	UGT76F1	UDP-glucuronosyl/UDP-glucosyltransferase [Cynara cardunculus var. scolymus] [Cynara cardunculus]
Metabolism	Global and overview maps	Biosynthesis of secondary metabolites	ko01110	Isoform0066084	2.58	1.28	-1.011227255	2.33E-04	8.71E-04	yes	EMB3004	PREDICTED: bifunctional 3-dehydroquinate dehydratase/shikimate dehydrogenase, chloroplastic isoform X2 [Daucus carota subsp. sativus] [Daucus carota]
Metabolism	Global and overview maps	Biosynthesis of secondary metabolites	ko01110	Isoform0066122	17.35666667	3.06	-2.503886348	2.00E-91	1.83E-89	yes	At1g02190	PREDICTED: protein ECERIFERUM 1-like [Ziziphus jujuba]
Metabolism	Global and overview maps	Biosynthesis of secondary metabolites	ko01110	Isoform0066471	0.616666667	0.23	-1.422857004	1.43E-03	4.41E-03	yes	EMB3004	Aldolase-type TIM barrel [Cynara cardunculus var. scolymus] [Cynara cardunculus]
Metabolism	Global and overview maps	Biosynthesis of secondary metabolites	ko01110	Isoform0066731	0.336666667	0.093333333	-1.850856561	2.92E-03	8.29E-03	yes	-	-
Metabolism	Global and overview maps	Biosynthesis of secondary metabolites	ko01110	Isoform0066777	0.336666667	0.063333333	-2.410283969	7.76E-04	2.57E-03	yes	PNA	OSC2 [Artemisia annua]
Metabolism	Global and overview maps	Biosynthesis of secondary metabolites	ko01110	Isoform0066805	1.176666667	0.456666667	-1.36549229	2.41E-04	8.99E-04	yes	IPT9	PREDICTED: tRNA dimethylallyltransferase 9 [Nicotiana attenuata]
Metabolism	Global and overview maps	Biosynthesis of secondary metabolites	ko01110	Isoform0066812	0.73	0.306666667	-1.251225104	1.13E-03	3.59E-03	yes	OPR2	PREDICTED: 12-oxophytodienoate reductase 2-like isoform X1 [Ipomoea nil]
Metabolism	Global and overview maps	Biosynthesis of secondary metabolites	ko01110	Isoform0066926	0.296666667	0.1	-1.568842835	7.22E-03	1.83E-02	yes	-	-
Metabolism	Global and overview maps	Biosynthesis of secondary metabolites	ko01110	Isoform0066985	5.886666667	0.001	-12.52323522	1.16E-92	1.08E-90	yes	aco-2	aconitase [Gracilariopsis longissima]
Metabolism	Global and overview maps	Biosynthesis of secondary metabolites	ko01110	Isoform0067066	2.443333333	0.666666667	-1.873813198	3.83E-13	4.55E-12	yes	HMG1	3-hydroxy-3-methyl glutaryl coenzyme A reductase [Chamaemelum nobile]
Metabolism	Global and overview maps	Biosynthesis of secondary metabolites	ko01110	Isoform0067110	0.523333333	0.213333333	-1.294620749	4.50E-03	1.21E-02	yes	At5g14590	isocitrate dehydrogenase [Paeonia suffruticosa]
Metabolism	Global and overview maps	Biosynthesis of secondary metabolites	ko01110	Isoform0067456	0.553333333	0.096666667	-2.517058436	1.83E-05	8.60E-05	yes	SS1	Glycogen/starch synthase, ADP-glucose type, partial [Cynara cardunculus var. scolymus] [Cynara cardunculus]
Metabolism	Global and overview maps	Biosynthesis of secondary metabolites	ko01110	Isoform0067458	2.276666667	0.626666667	-1.861152917	2.73E-16	4.02E-15	yes	-	-
Metabolism	Global and overview maps	Biosynthesis of secondary metabolites	ko01110	Isoform0067469	0.673333333	0.156666667	-2.103622631	7.42E-06	3.77E-05	yes	PNA	OSC2 [Artemisia annua]
Metabolism	Global and overview maps	Biosynthesis of secondary metabolites	ko01110	Isoform0067472	0.96	0.3	-1.678071905	2.50E-06	1.38E-05	yes	KPHMT2	PREDICTED: 3-methyl-2-oxobutanoate hydroxymethyltransferase 1, mitochondrial-like, partial [Solanum tuberosum]
Metabolism	Global and overview maps	Biosynthesis of secondary metabolites	ko01110	Isoform0067627	0.5	0.246666667	-1.019365325	2.09E-02	4.57E-02	yes	DIM	PREDICTED: delta(24)-sterol reductase [Vitis vinifera]
Metabolism	Global and overview maps	Biosynthesis of secondary metabolites	ko01110	Isoform0067655	0.17	0.001	-7.409390936	1.99E-04	7.57E-04	yes	ALDH2B7	NAD-dependent aldehyde dehydrogenase family protein [Medicago truncatula]
Metabolism	Global and overview maps	Biosynthesis of secondary metabolites	ko01110	Isoform0067917	0.23	0.04	-2.523561956	2.68E-03	7.68E-03	yes	ADT2	Prephenate dehydratase [Cynara cardunculus var. scolymus] [Cynara cardunculus]
Metabolism	Global and overview maps	Biosynthesis of secondary metabolites	ko01110	Isoform0067971	1.703333333	0.65	-1.389849167	4.54E-05	1.98E-04	yes	-	-
Metabolism	Global and overview maps	Biosynthesis of secondary metabolites	ko01110	Isoform0068005	4.46	1.513333333	-1.559313913	4.86E-17	7.48E-16	yes	MET	Cobalamin-independent methionine synthase, partial [Cynara cardunculus var. scolymus] [Cynara cardunculus]
Metabolism	Global and overview maps	Biosynthesis of secondary metabolites	ko01110	Isoform0068334	7.126666667	0.001	-12.79901173	1.05E-133	1.57E-131	yes	aco-2	aconitase [Gracilariopsis longissima]
Metabolism	Global and overview maps	Biosynthesis of secondary metabolites	ko01110	Isoform0068456	6.553333333	0.001	-12.6780132	6.19E-143	1.01E-140	yes	HADHA	3HCDH_N-domain-containing protein [Fragilariopsis cylindrus CCMP1102]
Metabolism	Global and overview maps	Biosynthesis of secondary metabolites	ko01110	Isoform0068606	9.526666667	4.57	-1.059777345	2.32E-21	4.43E-20	yes	KCS11	PREDICTED: 3-ketoacyl-CoA synthase 11-like [Vigna radiata var. radiata] [Vigna radiata]
Metabolism	Global and overview maps	Biosynthesis of secondary metabolites	ko01110	Isoform0068613	0.823333333	0.001	-9.685332826	2.32E-24	5.04E-23	yes	NME6	PREDICTED: probable nucleoside diphosphate kinase 5 [Prunus mume]
Metabolism	Global and overview maps	Biosynthesis of secondary metabolites	ko01110	Isoform0068705	0.76	0.04	-4.247927513	1.28E-14	1.69E-13	yes	AKHSDH2	ACT domain-containing protein [Cynara cardunculus var. scolymus] [Cynara cardunculus]
Metabolism	Global and overview maps	Biosynthesis of secondary metabolites	ko01110	Isoform0068836	0.29	0.053333333	-2.442943496	1.33E-03	4.13E-03	yes	PNA	OSC2 [Artemisia annua]
Metabolism	Global and overview maps	Biosynthesis of secondary metabolites	ko01110	Isoform0068875	0.41	0.126666667	-1.694586992	1.21E-03	3.81E-03	yes	ASN3	Asparagine synthase [Cynara cardunculus var. scolymus] [Cynara cardunculus]
Metabolism	Global and overview maps	Biosynthesis of secondary metabolites	ko01110	Isoform0068888	2.373333333	0.696666667	-1.768374299	2.72E-15	3.77E-14	yes	PED1	PREDICTED: 3-ketoacyl-CoA thiolase 2, peroxisomal-like [Nicotiana tabacum]
Metabolism	Global and overview maps	Biosynthesis of secondary metabolites	ko01110	Isoform0069020	0.543333333	0.25	-1.119909464	1.04E-03	3.32E-03	yes	ACC1	Carboxyl transferase [Corchorus capsularis]
Metabolism	Global and overview maps	Biosynthesis of secondary metabolites	ko01110	Isoform0069119	0.25	0.001	-7.965784285	4.92E-07	3.03E-06	yes	GLDC	PREDICTED: glycine dehydrogenase (decarboxylating), mitochondrial [Glycine max]
Metabolism	Global and overview maps	Biosynthesis of secondary metabolites	ko01110	Isoform0069162	0.59	0.276666667	-1.092566119	3.34E-03	9.34E-03	yes	CDS1	PREDICTED: phosphatidate cytidylyltransferase-like [Populus euphratica]
Metabolism	Global and overview maps	Biosynthesis of secondary metabolites	ko01110	Isoform0069193	2.556666667	1	-1.354264077	5.82E-11	5.73E-10	yes	Os06g0265000	asparagine synthetase [Helianthus annuus]
Metabolism	Global and overview maps	Biosynthesis of secondary metabolites	ko01110	Isoform0069239	0.373333333	0.14	-1.415037499	3.35E-03	9.35E-03	yes	PKP1	Pyruvate kinase [Cynara cardunculus var. scolymus] [Cynara cardunculus]
Metabolism	Global and overview maps	Biosynthesis of secondary metabolites	ko01110	Isoform0069361	0.366666667	0.036666667	-3.321928095	1.10E-06	6.43E-06	yes	OMT1	S-adenosyl-L-methionine:caffeic acid 3-O-methyltransferase [Zinnia violacea]
Metabolism	Global and overview maps	Biosynthesis of secondary metabolites	ko01110	Isoform0069508	0.8	0.25	-1.678071905	1.80E-06	1.02E-05	yes	FLBR	PREDICTED: dihydrolipoyl dehydrogenase 1, mitochondrial [Eucalyptus grandis]
Metabolism	Global and overview maps	Biosynthesis of secondary metabolites	ko01110	Isoform0069910	1.47	0.343333333	-2.098134318	2.95E-14	3.81E-13	yes	4CLL1	AMP-binding, conserved site-containing protein [Cynara cardunculus var. scolymus] [Cynara cardunculus]
Metabolism	Global and overview maps	Biosynthesis of secondary metabolites	ko01110	Isoform0070123	0.386666667	0.056666667	-2.770518154	1.32E-06	7.60E-06	yes	SHM7	PREDICTED: serine hydroxymethyltransferase 7-like isoform X2 [Gossypium raimondii]
Metabolism	Global and overview maps	Biosynthesis of secondary metabolites	ko01110	Isoform0070135	2.396666667	0.863333333	-1.473039673	7.73E-16	1.11E-14	yes	PLDP1	Phospholipase D P1, ZETA 1 isoform 1 [Theobroma cacao]
Metabolism	Global and overview maps	Biosynthesis of secondary metabolites	ko01110	Isoform0070170	1.183333333	0.146666667	-3.012243596	5.33E-18	8.66E-17	yes	GME-2	Homeodomain-like protein [Cynara cardunculus var. scolymus] [Cynara cardunculus]
Metabolism	Global and overview maps	Biosynthesis of secondary metabolites	ko01110	Isoform0070209	0.366666667	0.073333333	-2.321928095	3.94E-05	1.74E-04	yes	PLDBETA1	C2 calcium-dependent membrane targeting [Cynara cardunculus var. scolymus] [Cynara cardunculus]
Metabolism	Global and overview maps	Biosynthesis of secondary metabolites	ko01110	Isoform0070294	0.626666667	0.013333333	-5.554588852	9.19E-12	9.76E-11	yes	LOX2.1	lipoxygenase 2 [Tanacetum cinerariifolium]
Metabolism	Global and overview maps	Biosynthesis of secondary metabolites	ko01110	Isoform0070349	0.906666667	0.001	-9.824428435	2.23E-23	4.64E-22	yes	Lbr	sterol reductase [Coccomyxa subellipsoidea C-169]
Metabolism	Global and overview maps	Biosynthesis of secondary metabolites	ko01110	Isoform0070372	0.236666667	0.046666667	-2.342392197	9.16E-05	3.75E-04	yes	-	-
Metabolism	Global and overview maps	Biosynthesis of secondary metabolites	ko01110	Isoform0070390	1.223333333	0.023333333	-5.712281331	3.87E-29	9.98E-28	yes	AKHSDH2	ACT domain-containing protein [Cynara cardunculus var. scolymus] [Cynara cardunculus]
Metabolism	Global and overview maps	Biosynthesis of secondary metabolites	ko01110	Isoform0070407	18.79333333	0.001	-14.19793336	0.00E+00	0.00E+00	yes	AAEL002956	PREDICTED: citrate synthase, mitochondrial [Juglans regia]
Metabolism	Global and overview maps	Biosynthesis of secondary metabolites	ko01110	Isoform0070792	2.71	1.163333333	-1.220028316	2.45E-13	2.96E-12	yes	LKR/SDH	Alanine dehydrogenase/PNT, NAD(H)-binding domain-containing protein [Cynara cardunculus var. scolymus] [Cynara cardunculus]
Metabolism	Global and overview maps	Biosynthesis of secondary metabolites	ko01110	Isoform0070991	6.073333333	0.001	-12.56827284	1.05E-145	1.78E-143	yes	ACLY	ATP-citrate synthase [Anthurium amnicola]
Metabolism	Global and overview maps	Biosynthesis of secondary metabolites	ko01110	Isoform0071068	3.81	1.58	-1.269866439	5.39E-16	7.81E-15	yes	At4g26390	Pyruvate kinase [Cynara cardunculus var. scolymus] [Cynara cardunculus]
Metabolism	Global and overview maps	Biosynthesis of secondary metabolites	ko01110	Isoform0071145	0.656666667	0.193333333	-1.764070824	8.40E-05	3.46E-04	yes	-	-
Metabolism	Global and overview maps	Biosynthesis of secondary metabolites	ko01110	Isoform0071153	0.456666667	0.173333333	-1.397592365	8.45E-03	2.10E-02	yes	HXK2	PREDICTED: hexokinase-1-like [Sesamum indicum]
Metabolism	Global and overview maps	Biosynthesis of secondary metabolites	ko01110	Isoform0071194	0.333333333	0.103333333	-1.689659879	2.03E-03	6.03E-03	yes	PDS1	PREDICTED: phytoene dehydrogenase, chloroplastic/chromoplastic [Brachypodium distachyon]
Metabolism	Global and overview maps	Biosynthesis of secondary metabolites	ko01110	Isoform0071301	2.673333333	0.001	-11.38442402	9.78E-46	4.08E-44	yes	gpt2	alanine transaminase [Gracilariopsis lemaneiformis]
Metabolism	Global and overview maps	Biosynthesis of secondary metabolites	ko01110	Isoform0071515	0.356666667	0.15	-1.24961389	6.39E-03	1.65E-02	yes	MET	Cobalamin-independent methionine synthase [Cynara cardunculus var. scolymus] [Cynara cardunculus]
Metabolism	Global and overview maps	Biosynthesis of secondary metabolites	ko01110	Isoform0071527	2.06	0.813333333	-1.34072569	9.28E-09	7.24E-08	yes	LKR/SDH	Lysine-ketoglutarate reductase/saccharopine dehydrogenase bifunctional enzyme [Theobroma cacao]
Metabolism	Global and overview maps	Biosynthesis of secondary metabolites	ko01110	Isoform0071570	0.57	0.16	-1.832890014	7.52E-03	1.90E-02	yes	PLDBETA1	PREDICTED: phospholipase D beta 1-like isoform X1 [Vitis vinifera]
Metabolism	Global and overview maps	Biosynthesis of secondary metabolites	ko01110	Isoform0071615	1.246666667	0.001	-10.28386005	7.96E-32	2.25E-30	yes	PISD	Phosphatidylserine decarboxylase proenzyme 1, mitochondrial, partial [Noccaea caerulescens]
Metabolism	Global and overview maps	Biosynthesis of secondary metabolites	ko01110	Isoform0071792	3	1.363333333	-1.137824158	9.51E-13	1.09E-11	yes	PAH2	HAD-like domain-containing protein [Cynara cardunculus var. scolymus] [Cynara cardunculus]
Metabolism	Global and overview maps	Biosynthesis of secondary metabolites	ko01110	Isoform0071893	0.413333333	0.143333333	-1.527931556	4.02E-04	1.42E-03	yes	PAH2	HAD-like domain-containing protein [Cynara cardunculus var. scolymus] [Cynara cardunculus]
Metabolism	Global and overview maps	Biosynthesis of secondary metabolites	ko01110	Isoform0072132	0.383333333	0.073333333	-2.386058432	7.35E-05	3.06E-04	yes	LPD2	PREDICTED: dihydrolipoyl dehydrogenase, mitochondrial-like [Phoenix dactylifera]
Metabolism	Global and overview maps	Biosynthesis of secondary metabolites	ko01110	Isoform0072208	0.34	0.086666667	-1.971985624	4.14E-05	1.82E-04	yes	PLDP1	Phospholipase D, eukaryota [Cynara cardunculus var. scolymus] [Cynara cardunculus]
Metabolism	Global and overview maps	Biosynthesis of secondary metabolites	ko01110	Isoform0072294	0.656666667	0.233333333	-1.492768803	4.58E-04	1.60E-03	yes	PFP-BETA	Phosphofructokinase [Cynara cardunculus var. scolymus] [Cynara cardunculus]
Metabolism	Global and overview maps	Biosynthesis of secondary metabolites	ko01110	Isoform0072302	0.69	0.24	-1.523561956	1.70E-06	9.64E-06	yes	PLDBETA1	C2 calcium-dependent membrane targeting [Cynara cardunculus var. scolymus] [Cynara cardunculus]
Metabolism	Global and overview maps	Biosynthesis of secondary metabolites	ko01110	Isoform0072399	3.616666667	1.786666667	-1.017390137	1.02E-12	1.17E-11	yes	ogdh	PREDICTED: 2-oxoglutarate dehydrogenase, mitochondrial-like [Sesamum indicum]
Metabolism	Global and overview maps	Biosynthesis of secondary metabolites	ko01110	Isoform0072401	0.45	0.153333333	-1.553253641	9.91E-05	4.03E-04	yes	HMG1	Hydroxymethylglutaryl-CoA reductase, class I/II [Cynara cardunculus var. scolymus] [Cynara cardunculus]
Metabolism	Global and overview maps	Biosynthesis of secondary metabolites	ko01110	Isoform0072573	0.37	0.016666667	-4.472487771	6.33E-07	3.84E-06	yes	AKHSDH2	ACT domain-containing protein [Cynara cardunculus var. scolymus] [Cynara cardunculus]
Metabolism	Global and overview maps	Biosynthesis of secondary metabolites	ko01110	Isoform0072600	1.1	0.113333333	-3.278859373	5.20E-20	9.33E-19	yes	LOX2.1	lipoxygenase 2 [Tanacetum cinerariifolium]
Metabolism	Global and overview maps	Biosynthesis of secondary metabolites	ko01110	Isoform0072648	4.703333333	0.01	-8.877539772	3.56E-120	4.59E-118	yes	Odc1	ornithine decarboxylase 1 [Chlamydomonas reinhardtii]
Metabolism	Global and overview maps	Biosynthesis of secondary metabolites	ko01110	Isoform0072770	0.543333333	0.083333333	-2.704871964	5.12E-08	3.62E-07	yes	COMT1	S-adenosyl-L-methionine:caffeic acid 3-O-methyltransferase [Zinnia violacea]
Metabolism	Global and overview maps	Biosynthesis of secondary metabolites	ko01110	Isoform0072780	0.623333333	0.04	-3.961931959	4.58E-10	4.13E-09	yes	LOX2.1	lipoxygenase 2 [Tanacetum cinerariifolium]
Metabolism	Global and overview maps	Biosynthesis of secondary metabolites	ko01110	Isoform0072783	0.19	0.05	-1.925999419	1.50E-02	3.45E-02	yes	SDP6	PREDICTED: glycerol-3-phosphate dehydrogenase SDP6, mitochondrial-like [Tarenaya hassleriana]
Metabolism	Global and overview maps	Biosynthesis of secondary metabolites	ko01110	Isoform0072790	1.053333333	0.006666667	-7.303780748	4.80E-26	1.11E-24	yes	AKHSDH2	ACT domain-containing protein [Cynara cardunculus var. scolymus] [Cynara cardunculus]
Metabolism	Global and overview maps	Biosynthesis of secondary metabolites	ko01110	Isoform0072938	3.443333333	1.57	-1.133041289	4.86E-14	6.18E-13	yes	LKR/SDH	PREDICTED: alpha-aminoadipic semialdehyde synthase isoform X1 [Juglans regia]
Metabolism	Global and overview maps	Biosynthesis of secondary metabolites	ko01110	Isoform0072985	1.26	0.606666667	-1.054447784	3.77E-04	1.35E-03	yes	PRO2	delta 1-pyrroline-5-carboxylate synthetase 2 [Chrysanthemum lavandulifolium]
Metabolism	Global and overview maps	Biosynthesis of secondary metabolites	ko01110	Isoform0072987	2.51	1.1	-1.19018384	1.08E-08	8.34E-08	yes	PLDP1	PREDICTED: phospholipase D zeta 1 isoform X1 [Nicotiana tomentosiformis]
Metabolism	Global and overview maps	Biosynthesis of secondary metabolites	ko01110	Isoform0073138	0.433333333	0.02	-4.437405312	6.38E-08	4.46E-07	yes	LOX2.1	lipoxygenase 2 [Tanacetum cinerariifolium]
Metabolism	Global and overview maps	Biosynthesis of secondary metabolites	ko01110	Isoform0073154	0.78	0.326666667	-1.255654875	1.77E-04	6.80E-04	yes	MEL1	Argonaute/Dicer protein, PAZ [Cynara cardunculus var. scolymus] [Cynara cardunculus]
Metabolism	Global and overview maps	Biosynthesis of secondary metabolites	ko01110	Isoform0073320	0.516666667	0.206666667	-1.321928095	2.01E-03	5.96E-03	yes	PDS	phytoene desaturase [Chrysanthemum x morifolium]
Metabolism	Global and overview maps	Biosynthesis of secondary metabolites	ko01110	Isoform0073346	7.176666667	3.27	-1.134023278	1.30E-17	2.08E-16	yes	PAT	PREDICTED: bifunctional aspartate aminotransferase and glutamate/aspartate-prephenate aminotransferase [Daucus carota subsp. sativus] [Daucus carota]
Metabolism	Global and overview maps	Biosynthesis of secondary metabolites	ko01110	Isoform0073502	1.566666667	0.51	-1.619129104	2.28E-09	1.91E-08	yes	At5g14590	isocitrate dehydrogenase [Paeonia suffruticosa]
Metabolism	Global and overview maps	Biosynthesis of secondary metabolites	ko01110	Isoform0073509	0.59	0.28	-1.075288127	3.87E-03	1.06E-02	yes	PGK1	G-patch domain-containing protein, partial [Cynara cardunculus var. scolymus] [Cynara cardunculus]
Metabolism	Global and overview maps	Biosynthesis of secondary metabolites	ko01110	Isoform0073692	0.486666667	0.05	-3.282933963	5.26E-09	4.22E-08	yes	COMT1	S-adenosyl-L-methionine:caffeic acid 3-O-methyltransferase [Zinnia violacea]
Metabolism	Global and overview maps	Biosynthesis of secondary metabolites	ko01110	Isoform0073693	0.753333333	0.066666667	-3.498250868	2.14E-12	2.39E-11	yes	GLYK	PREDICTED: D-glycerate 3-kinase, chloroplastic isoform X1 [Nelumbo nucifera]
Metabolism	Global and overview maps	Biosynthesis of secondary metabolites	ko01110	Isoform0073733	0.346666667	0.063333333	-2.452512205	9.82E-05	3.99E-04	yes	HCAR	Coenzyme F420 hydrogenase/dehydrogenase beta subunit, C-terminal [Cynara cardunculus var. scolymus] [Cynara cardunculus]
Metabolism	Global and overview maps	Biosynthesis of secondary metabolites	ko01110	Isoform0073759	0.843333333	0.083333333	-3.339137385	5.43E-13	6.38E-12	yes	MDHG	Pheromone shutdown, TraB [Cynara cardunculus var. scolymus] [Cynara cardunculus]
Metabolism	Global and overview maps	Biosynthesis of secondary metabolites	ko01110	Isoform0073846	0.48	0.096666667	-2.311944006	6.42E-06	3.30E-05	yes	PLDP1	PREDICTED: phospholipase D zeta 1-like isoform X1 [Ipomoea nil]
Metabolism	Global and overview maps	Biosynthesis of secondary metabolites	ko01110	Isoform0073886	0.203333333	0.043333333	-2.230297619	6.37E-03	1.64E-02	yes	SBE3	Alpha-amylase, C-terminal all beta [Cynara cardunculus var. scolymus] [Cynara cardunculus]
Metabolism	Global and overview maps	Biosynthesis of secondary metabolites	ko01110	Isoform0073942	0.28	0.06	-2.222392421	3.39E-03	9.46E-03	yes	At4g37840	Hexokinase [Cynara cardunculus var. scolymus] [Cynara cardunculus]
Metabolism	Global and overview maps	Biosynthesis of secondary metabolites	ko01110	Isoform0073992	0.13	0.001	-7.022367813	2.36E-03	6.86E-03	yes	PLDP1	Phospholipase D family [Corchorus olitorius]
Metabolism	Global and overview maps	Biosynthesis of secondary metabolites	ko01110	Isoform0074102	0.74	0.173333333	-2.093976148	9.01E-08	6.17E-07	yes	LOX2.1	lipoxygenase 2 [Tanacetum cinerariifolium]
Metabolism	Global and overview maps	Biosynthesis of secondary metabolites	ko01110	Isoform0074202	1.423333333	0.35	-2.023846742	5.68E-12	6.13E-11	yes	SDR2b	Glucose/ribitol dehydrogenase [Cynara cardunculus var. scolymus] [Cynara cardunculus]
Metabolism	Global and overview maps	Biosynthesis of secondary metabolites	ko01110	Isoform0074359	12.63	0.036666667	-8.428169806	3.25E-251	1.22E-248	yes	GlyP	glycogen phosphorylase [Klebsormidium flaccidum]
Metabolism	Global and overview maps	Biosynthesis of secondary metabolites	ko01110	Isoform0074380	1.59	0.66	-1.268488836	3.51E-08	2.54E-07	yes	LKR/SDH	AlaDh_PNT_C domain-containing protein/Saccharop_dh domain-containing protein/Saccharop_dh_N domain-containing protein/AlaDh_PNT_N domain-containing protein [Cephalotus follicularis]
Metabolism	Global and overview maps	Biosynthesis of secondary metabolites	ko01110	Isoform0074463	1.846666667	0.02	-6.528779665	5.88E-49	2.64E-47	yes	ACOX3	PREDICTED: acyl-coenzyme A oxidase 2, peroxisomal [Amborella trichopoda]
Metabolism	Global and overview maps	Biosynthesis of secondary metabolites	ko01110	Isoform0074496	0.22	0.07	-1.652076697	7.54E-03	1.90E-02	yes	PLDBETA1	C2 calcium-dependent membrane targeting [Cynara cardunculus var. scolymus] [Cynara cardunculus]
Metabolism	Global and overview maps	Biosynthesis of secondary metabolites	ko01110	Isoform0074513	0.636666667	0.18	-1.822541326	2.57E-05	1.17E-04	yes	IPT9	PREDICTED: tRNA dimethylallyltransferase 9 [Nicotiana attenuata]
Metabolism	Global and overview maps	Biosynthesis of secondary metabolites	ko01110	Isoform0074530	0.923333333	0.043333333	-4.413302448	2.07E-17	3.27E-16	yes	LOX2.1	lipoxygenase 2 [Tanacetum cinerariifolium]
Metabolism	Global and overview maps	Biosynthesis of secondary metabolites	ko01110	Isoform0074553	0.35	0.086666667	-2.0138058	1.12E-04	4.51E-04	yes	HMG1	Hydroxymethylglutaryl-CoA reductase, class I/II [Cynara cardunculus var. scolymus] [Cynara cardunculus]
Metabolism	Global and overview maps	Biosynthesis of secondary metabolites	ko01110	Isoform0074646	0.846666667	0.276666667	-1.613645255	5.89E-07	3.59E-06	yes	-	-
Metabolism	Global and overview maps	Biosynthesis of secondary metabolites	ko01110	Isoform0074689	0.393333333	0.163333333	-1.267933205	1.83E-03	5.50E-03	yes	PAH2	HAD-like domain-containing protein [Cynara cardunculus var. scolymus] [Cynara cardunculus]
Metabolism	Global and overview maps	Biosynthesis of secondary metabolites	ko01110	Isoform0074692	0.363333333	0.046666667	-2.960829403	5.33E-06	2.78E-05	yes	GAS2	germacrene A synthase, partial [Artemisia annua]
Metabolism	Global and overview maps	Biosynthesis of secondary metabolites	ko01110	Isoform0074738	2.08	0.001	-11.02236781	2.26E-53	1.12E-51	yes	Pfk	PREDICTED: ATP-dependent 6-phosphofructokinase 5, chloroplastic-like [Erythranthe guttata]
Metabolism	Global and overview maps	Biosynthesis of secondary metabolites	ko01110	Isoform0074746	0.316666667	0.123333333	-1.360402243	1.50E-02	3.44E-02	yes	UROS	Uroporphyrinogen-III synthase [Morus notabilis]
Metabolism	Global and overview maps	Biosynthesis of secondary metabolites	ko01110	Isoform0074798	0.293333333	0.103333333	-1.505235308	7.06E-03	1.79E-02	yes	HMG1	Hydroxymethylglutaryl-CoA reductase, class I/II [Cynara cardunculus var. scolymus] [Cynara cardunculus]
Metabolism	Global and overview maps	Biosynthesis of secondary metabolites	ko01110	Isoform0074802	2.946666667	1.176666667	-1.324378186	1.04E-13	1.29E-12	yes	PRO2	Aldehyde dehydrogenase, C-terminal [Cynara cardunculus var. scolymus] [Cynara cardunculus]
Metabolism	Global and overview maps	Biosynthesis of secondary metabolites	ko01110	Isoform0075042	0.263333333	0.056666667	-2.216317907	3.01E-03	8.51E-03	yes	NPC6	PREDICTED: non-specific phospholipase C6-like [Malus domestica]
Metabolism	Global and overview maps	Biosynthesis of secondary metabolites	ko01110	Isoform0075077	0.303333333	0.093333333	-1.700439718	6.25E-03	1.61E-02	yes	GLYK	PREDICTED: D-glycerate 3-kinase, chloroplastic isoform X1 [Nelumbo nucifera]
Metabolism	Global and overview maps	Biosynthesis of secondary metabolites	ko01110	Isoform0075087	0.956666667	0.173333333	-2.464467209	2.53E-09	2.10E-08	yes	PFP-ALPHA	Phosphofructokinase domain-containing protein [Cynara cardunculus var. scolymus] [Cynara cardunculus]
Metabolism	Global and overview maps	Biosynthesis of secondary metabolites	ko01110	Isoform0075180	0.876666667	0.346666667	-1.338479271	1.18E-05	5.76E-05	yes	PLDP1	PREDICTED: phospholipase D zeta 1-like isoform X1 [Ipomoea nil]
Metabolism	Global and overview maps	Biosynthesis of secondary metabolites	ko01110	Isoform0075209	0.146666667	0.01	-3.874469118	3.79E-03	1.04E-02	yes	-	-
Metabolism	Global and overview maps	Biosynthesis of secondary metabolites	ko01110	Isoform0075251	0.826666667	0.001	-9.691161905	2.02E-21	3.88E-20	yes	ACOX3	Acyl-CoA oxidase [Klebsormidium flaccidum]
Metabolism	Global and overview maps	Biosynthesis of secondary metabolites	ko01110	Isoform0075310	0.306666667	0.086666667	-1.823122238	7.01E-03	1.78E-02	yes	ACO3	cytosolic aconitase [Nicotiana tabacum]
Metabolism	Global and overview maps	Biosynthesis of secondary metabolites	ko01110	Isoform0075357	0.653333333	0.32	-1.029747343	7.98E-04	2.63E-03	yes	HST	Pentatricopeptide repeat-containing protein [Cynara cardunculus var. scolymus] [Cynara cardunculus]
Metabolism	Global and overview maps	Biosynthesis of secondary metabolites	ko01110	Isoform0075482	0.416666667	0.166666667	-1.321928095	3.96E-03	1.08E-02	yes	CRTL-E-1	lycopene epsilon-cyclase [Chrysanthemum boreale]
Metabolism	Global and overview maps	Biosynthesis of secondary metabolites	ko01110	Isoform0075488	0.106666667	0.016666667	-2.678071905	9.99E-03	2.42E-02	yes	ACC1	KAKTUS 1, partial [Artemisia annua]
Metabolism	Global and overview maps	Biosynthesis of secondary metabolites	ko01110	Isoform0075654	1.306666667	0.48	-1.444784843	1.96E-07	1.28E-06	yes	At5g55070	2-oxoacid dehydrogenase acyltransferase, catalytic domain-containing protein [Cynara cardunculus var. scolymus] [Cynara cardunculus]
Metabolism	Global and overview maps	Biosynthesis of secondary metabolites	ko01110	Isoform0075722	0.59	0.163333333	-1.852895706	3.75E-04	1.34E-03	yes	PGAAIR	6-phosphogluconate dehydrogenase, C-terminal-like protein [Cynara cardunculus var. scolymus] [Cynara cardunculus]
Metabolism	Global and overview maps	Biosynthesis of secondary metabolites	ko01110	Isoform0075862	0.306666667	0.14	-1.131244533	1.86E-02	4.15E-02	yes	F09G2.8	Phospholipase D Z [Dichanthelium oligosanthes]
Metabolism	Global and overview maps	Biosynthesis of secondary metabolites	ko01110	Isoform0075887	0.146666667	0.01	-3.874469118	6.26E-03	1.62E-02	yes	LPD1	PREDICTED: dihydrolipoyl dehydrogenase, mitochondrial [Setaria italica]
Metabolism	Global and overview maps	Biosynthesis of secondary metabolites	ko01110	Isoform0076282	0.56	0.24	-1.222392421	3.77E-03	1.04E-02	yes	HMG1	3-hydroxy-3-methyl glutaryl coenzyme A reductase [Chamaemelum nobile]
Metabolism	Global and overview maps	Biosynthesis of secondary metabolites	ko01110	Isoform0076317	1.073333333	0.146666667	-2.871485259	5.21E-12	5.64E-11	yes	IIL1	PREDICTED: 3-isopropylmalate dehydratase large subunit isoform X1 [Erythranthe guttata]
Metabolism	Global and overview maps	Biosynthesis of secondary metabolites	ko01110	Isoform0076365	0.45	0.07	-2.684498174	6.16E-09	4.90E-08	yes	GLYK	PREDICTED: D-glycerate 3-kinase, chloroplastic-like [Arachis duranensis]
Metabolism	Global and overview maps	Biosynthesis of secondary metabolites	ko01110	Isoform0076402	0.14	0.02	-2.807354922	5.75E-03	1.50E-02	yes	ACO3	cytosolic aconitase [Nicotiana tabacum]
Metabolism	Global and overview maps	Biosynthesis of secondary metabolites	ko01110	Isoform0076489	0.066666667	0.001	-6.058893689	2.02E-02	4.45E-02	yes	PHYLLO	PREDICTED: protein PHYLLO, chloroplastic isoform X2 [Solanum pennellii]
Metabolism	Global and overview maps	Biosynthesis of secondary metabolites	ko01110	Isoform0076501	0.666666667	0.26	-1.358453971	4.15E-05	1.82E-04	yes	BGLU25	Glycoside hydrolase, catalytic domain-containing protein [Cynara cardunculus var. scolymus] [Cynara cardunculus]
Metabolism	Global and overview maps	Biosynthesis of secondary metabolites	ko01110	Isoform0076538	1.256666667	0.366666667	-1.777061	2.75E-10	2.54E-09	yes	BHY	Fatty acid hydroxylase [Corchorus olitorius]
Metabolism	Global and overview maps	Biosynthesis of secondary metabolites	ko01110	Isoform0076559	0.52	0.09	-2.530514717	1.49E-07	9.89E-07	yes	ACS	acetyl-coenzyme A synthetase [Saccharum hybrid cultivar R570]
Metabolism	Global and overview maps	Biosynthesis of secondary metabolites	ko01110	Isoform0076637	0.49	0.173333333	-1.499232627	2.62E-04	9.68E-04	yes	HCAR	Coenzyme F420 hydrogenase/dehydrogenase beta subunit, C-terminal [Cynara cardunculus var. scolymus] [Cynara cardunculus]
Metabolism	Global and overview maps	Biosynthesis of secondary metabolites	ko01110	Isoform0076773	0.42	0.086666667	-2.276840205	4.20E-07	2.61E-06	yes	LOX3.1	Apple-like protein [Cynara cardunculus var. scolymus] [Cynara cardunculus]
Metabolism	Global and overview maps	Biosynthesis of secondary metabolites	ko01110	Isoform0076856	1.183333333	0.533333333	-1.14974712	4.97E-05	2.15E-04	yes	-	-
Metabolism	Global and overview maps	Biosynthesis of secondary metabolites	ko01110	Isoform0076956	6.116666667	1.793333333	-1.770101985	5.79E-31	1.60E-29	yes	LKR/SDH	Alpha-aminoadipic semialdehyde synthase [Morus notabilis]
Metabolism	Global and overview maps	Biosynthesis of secondary metabolites	ko01110	Isoform0077030	8.526666667	0.02	-8.735838048	7.43E-189	1.86E-186	yes	Odc1	ornithine decarboxylase 1 [Chlamydomonas reinhardtii]
Metabolism	Global and overview maps	Biosynthesis of secondary metabolites	ko01110	Isoform0077033	1.256666667	0.403333333	-1.639557476	6.12E-09	4.88E-08	yes	PLDP1	PREDICTED: phospholipase D p1-like isoform X2 [Nicotiana sylvestris]
Metabolism	Global and overview maps	Biosynthesis of secondary metabolites	ko01110	Isoform0077059	0.276666667	0.096666667	-1.517058436	4.08E-03	1.11E-02	yes	-	-
Metabolism	Global and overview maps	Biosynthesis of secondary metabolites	ko01110	Isoform0077074	0.606666667	0.193333333	-1.649813645	1.55E-04	6.04E-04	yes	GAPC1	GAPC, partial [Cornus florida]
Metabolism	Global and overview maps	Biosynthesis of secondary metabolites	ko01110	Isoform0077089	1.95	0.88	-1.147898695	5.46E-08	3.85E-07	yes	EMB3004	PREDICTED: bifunctional 3-dehydroquinate dehydratase/shikimate dehydrogenase, chloroplastic isoform X1 [Capsicum annuum]
Metabolism	Global and overview maps	Biosynthesis of secondary metabolites	ko01110	Isoform0077105	1.953333333	0.473333333	-2.045009735	1.78E-19	3.12E-18	yes	LOX2.1	lipoxygenase 2 [Tanacetum cinerariifolium]
Metabolism	Global and overview maps	Biosynthesis of secondary metabolites	ko01110	Isoform0077133	0.266666667	0.023333333	-3.514573173	4.94E-06	2.59E-05	yes	10HGO	PREDICTED: 8-hydroxygeraniol dehydrogenase-like isoform X2 [Capsicum annuum]
Metabolism	Global and overview maps	Biosynthesis of secondary metabolites	ko01110	Isoform0077378	0.406666667	0.163333333	-1.316027493	3.42E-03	9.52E-03	yes	EMB3004	PREDICTED: bifunctional 3-dehydroquinate dehydratase/shikimate dehydrogenase, chloroplastic isoform X2 [Capsicum annuum]
Metabolism	Global and overview maps	Biosynthesis of secondary metabolites	ko01110	Isoform0077527	0.56	0.206666667	-1.438121112	2.28E-04	8.55E-04	yes	PFP-ALPHA	Phosphofructokinase domain-containing protein [Cynara cardunculus var. scolymus] [Cynara cardunculus]
Metabolism	Global and overview maps	Biosynthesis of secondary metabolites	ko01110	Isoform0077559	3.213333333	1.186666667	-1.437155905	3.82E-18	6.26E-17	yes	CS1	Chorismate synthase [Cynara cardunculus var. scolymus] [Cynara cardunculus]
Metabolism	Global and overview maps	Biosynthesis of secondary metabolites	ko01110	Isoform0077680	1.766666667	0.79	-1.161105301	3.30E-08	2.39E-07	yes	GSA	PREDICTED: glutamate-1-semialdehyde 2,1-aminomutase, chloroplastic [Daucus carota subsp. sativus] [Daucus carota]
Metabolism	Global and overview maps	Biosynthesis of secondary metabolites	ko01110	Isoform0077819	1.11	0.26	-2.093976148	1.03E-07	6.98E-07	yes	CM-LOX1	Lipase/lipooxygenase, PLAT/LH2 [Cynara cardunculus var. scolymus] [Cynara cardunculus]
Metabolism	Global and overview maps	Biosynthesis of secondary metabolites	ko01110	Isoform0077866	0.29	0.05	-2.5360529	2.43E-03	7.04E-03	yes	PLDP1	PREDICTED: phospholipase D zeta 1-like [Phoenix dactylifera]
Metabolism	Global and overview maps	Biosynthesis of secondary metabolites	ko01110	Isoform0077979	3.516666667	0.02	-7.458064783	1.86E-65	1.16E-63	yes	sdha	succinate dehydrogenase [Coccomyxa subellipsoidea C-169]
Metabolism	Global and overview maps	Biosynthesis of secondary metabolites	ko01110	Isoform0078029	1.406666667	0.673333333	-1.062887706	7.68E-05	3.19E-04	yes	ACO2	PREDICTED: aconitate hydratase, cytoplasmic-like [Ipomoea nil]
Metabolism	Global and overview maps	Biosynthesis of secondary metabolites	ko01110	Isoform0078093	1.016666667	0.35	-1.538419915	2.11E-05	9.78E-05	yes	MDHG	NAD-malate dehydrogenase, partial [Vitis vinifera]
Metabolism	Global and overview maps	Biosynthesis of secondary metabolites	ko01110	Isoform0078240	0.13	0.03	-2.115477217	1.76E-02	3.96E-02	yes	-	-
Metabolism	Global and overview maps	Biosynthesis of secondary metabolites	ko01110	Isoform0078296	0.34	0.063333333	-2.424497829	1.09E-04	4.37E-04	yes	-	-
Metabolism	Global and overview maps	Biosynthesis of secondary metabolites	ko01110	Isoform0078313	1.256666667	0.066666667	-4.236492618	1.47E-26	3.44E-25	yes	LOX2.1	lipoxygenase 2 [Tanacetum cinerariifolium]
Metabolism	Global and overview maps	Biosynthesis of secondary metabolites	ko01110	Isoform0078529	0.586666667	0.116666667	-2.330148602	6.05E-08	4.25E-07	yes	IIL1	PREDICTED: 3-isopropylmalate dehydratase large subunit isoform X2 [Erythranthe guttata]
Metabolism	Global and overview maps	Biosynthesis of secondary metabolites	ko01110	Isoform0078550	0.356666667	0.09	-1.986579484	2.52E-03	7.29E-03	yes	TPL	Calcium-binding EF-hand [Cynara cardunculus var. scolymus] [Cynara cardunculus]
Metabolism	Global and overview maps	Biosynthesis of secondary metabolites	ko01110	Isoform0078570	1.68	0.66	-1.347923303	4.51E-10	4.07E-09	yes	IDH5	Isocitrate and isopropylmalate dehydrogenase family [Cynara cardunculus var. scolymus] [Cynara cardunculus]
Metabolism	Global and overview maps	Biosynthesis of secondary metabolites	ko01110	Isoform0078592	11.40666667	5.023333333	-1.183160343	2.43E-39	8.52E-38	yes	KCS11	PREDICTED: 3-ketoacyl-CoA synthase 11-like [Vigna angularis]
Metabolism	Global and overview maps	Biosynthesis of secondary metabolites	ko01110	Isoform0078665	0.326666667	0.033333333	-3.292781749	1.71E-06	9.69E-06	yes	PLDP1	PREDICTED: phospholipase D p1-like isoform X1 [Sesamum indicum]
Metabolism	Global and overview maps	Biosynthesis of secondary metabolites	ko01110	Isoform0078733	0.96	0.163333333	-2.555215157	6.55E-10	5.81E-09	yes	NOA1	PREDICTED: NO-associated protein 1, chloroplastic/mitochondrial-like, partial [Elaeis guineensis]
Metabolism	Global and overview maps	Biosynthesis of secondary metabolites	ko01110	Isoform0078841	0.42	0.14	-1.584962501	1.95E-03	5.81E-03	yes	OSCPNY2	beta-amyrin synthase, partial [Panax ginseng]
Metabolism	Global and overview maps	Biosynthesis of secondary metabolites	ko01110	Isoform0078843	0.19	0.05	-1.925999419	1.81E-02	4.05E-02	yes	naat-A	Tyrosine aminotransferase [Morus notabilis]
Metabolism	Global and overview maps	Biosynthesis of secondary metabolites	ko01110	Isoform0079077	0.143333333	0.01	-3.841302254	5.81E-03	1.51E-02	yes	ALDH2B7	NAD-dependent aldehyde dehydrogenase family protein [Medicago truncatula]
Metabolism	Global and overview maps	Biosynthesis of secondary metabolites	ko01110	Isoform0079138	1.07	0.356666667	-1.584962501	8.05E-05	3.33E-04	yes	-	-
Metabolism	Global and overview maps	Biosynthesis of secondary metabolites	ko01110	Isoform0079212	1.13	0.253333333	-2.15721395	1.89E-10	1.77E-09	yes	LOX2.1	lipoxygenase 2 [Tanacetum cinerariifolium]
Metabolism	Global and overview maps	Biosynthesis of secondary metabolites	ko01110	Isoform0079374	1.373333333	0.456666667	-1.588468444	5.02E-10	4.52E-09	yes	PFP-ALPHA	Phosphofructokinase domain-containing protein [Cynara cardunculus var. scolymus] [Cynara cardunculus]
Metabolism	Global and overview maps	Biosynthesis of secondary metabolites	ko01110	Isoform0079390	5.453333333	2.363333333	-1.206315216	2.70E-21	5.15E-20	yes	PLDBETA1	PREDICTED: phospholipase D beta 1-like [Ipomoea nil]
Metabolism	Global and overview maps	Biosynthesis of secondary metabolites	ko01110	Isoform0079611	2.023333333	0.001	-10.9825183	2.02E-49	9.14E-48	yes	Ampd2	PREDICTED: AMP deaminase-like [Tarenaya hassleriana]
Metabolism	Global and overview maps	Biosynthesis of secondary metabolites	ko01110	Isoform0079739	0.816666667	0.001	-9.673603533	4.33E-22	8.53E-21	yes	4CL1	PREDICTED: 4-coumarate--CoA ligase 1-like isoform X1 [Lupinus angustifolius]
Metabolism	Global and overview maps	Biosynthesis of secondary metabolites	ko01110	Isoform0079924	0.456666667	0.173333333	-1.397592365	7.63E-04	2.53E-03	yes	PAH2	HAD-like domain-containing protein [Cynara cardunculus var. scolymus] [Cynara cardunculus]
Metabolism	Global and overview maps	Biosynthesis of secondary metabolites	ko01110	Isoform0079936	3.31	0.9	-1.87883431	3.44E-27	8.26E-26	yes	BCE2	2-oxoacid dehydrogenase acyltransferase, catalytic domain-containing protein [Cynara cardunculus var. scolymus] [Cynara cardunculus]
Metabolism	Global and overview maps	Biosynthesis of secondary metabolites	ko01110	Isoform0080161	0.643333333	0.293333333	-1.133025419	2.46E-03	7.13E-03	yes	PURKE	Phosphoribosylaminoimidazole carboxylase family protein [Populus trichocarpa]
Metabolism	Global and overview maps	Biosynthesis of secondary metabolites	ko01110	Isoform0080193	0.696666667	0.206666667	-1.753162822	4.36E-05	1.90E-04	yes	BGLU25	Beta glucosidase 41 isoform 1 [Theobroma cacao]
Metabolism	Global and overview maps	Biosynthesis of secondary metabolites	ko01110	Isoform0080374	0.446666667	0.05	-3.159198595	8.38E-07	4.99E-06	yes	-	-
Metabolism	Global and overview maps	Biosynthesis of secondary metabolites	ko01110	Isoform0080423	0.556666667	0.153333333	-1.860142336	2.34E-05	1.08E-04	yes	DFRA	NAD-dependent epimerase/dehydratase family protein [Medicago truncatula]
Metabolism	Global and overview maps	Biosynthesis of secondary metabolites	ko01110	Isoform0080431	0.38	0.026666667	-3.832890014	3.75E-08	2.70E-07	yes	CER1	PREDICTED: protein ECERIFERUM 1-like [Nelumbo nucifera]
Metabolism	Global and overview maps	Biosynthesis of secondary metabolites	ko01110	Isoform0080476	2.636666667	1.123333333	-1.230929103	1.89E-09	1.60E-08	yes	PLD1	C2 calcium-dependent membrane targeting [Cynara cardunculus var. scolymus] [Cynara cardunculus]
Metabolism	Global and overview maps	Biosynthesis of secondary metabolites	ko01110	Isoform0081101	0.27	0.001	-8.076815597	3.62E-08	2.61E-07	yes	PDC1	TPP_enzyme_M domain-containing protein/TPP_enzyme_C domain-containing protein/TPP_enzyme_N domain-containing protein [Cephalotus follicularis]
Metabolism	Global and overview maps	Biosynthesis of secondary metabolites	ko01110	Isoform0081114	0.323333333	0.03	-3.429987841	3.13E-05	1.41E-04	yes	PLDP1	PREDICTED: phospholipase D zeta 1-like [Phoenix dactylifera]
Metabolism	Global and overview maps	Biosynthesis of secondary metabolites	ko01110	Isoform0081134	7.243333333	1.373333333	-2.398971932	4.86E-63	2.90E-61	yes	BGLU40	PREDICTED: beta-glucosidase 40-like [Prunus mume]
Metabolism	Global and overview maps	Biosynthesis of secondary metabolites	ko01110	Isoform0081185	0.406666667	0.17	-1.258311996	7.16E-03	1.82E-02	yes	FDS-1	farnesyl diphosphate synthase [Artemisia annua]
Metabolism	Global and overview maps	Biosynthesis of secondary metabolites	ko01110	Isoform0081264	0.766666667	0.21	-1.868210127	5.84E-07	3.56E-06	yes	PFP-ALPHA	PREDICTED: pyrophosphate--fructose 6-phosphate 1-phosphotransferase subunit alpha-like isoform X1 [Elaeis guineensis]
Metabolism	Global and overview maps	Biosynthesis of secondary metabolites	ko01110	Isoform0081324	0.24	0.02	-3.584962501	5.18E-05	2.23E-04	yes	ACO3	cytosolic aconitase [Nicotiana tabacum]
Metabolism	Global and overview maps	Biosynthesis of secondary metabolites	ko01110	Isoform0081472	0.76	0.001	-9.569855608	1.38E-18	2.30E-17	yes	Pfk	PREDICTED: ATP-dependent 6-phosphofructokinase 5, chloroplastic-like [Erythranthe guttata]
Metabolism	Global and overview maps	Biosynthesis of secondary metabolites	ko01110	Isoform0081503	1.186666667	0.52	-1.190331212	1.49E-04	5.80E-04	yes	DXS	1-deoxy-D-xylulose 5-phosphate synthase 3 [Stevia rebaudiana]
Metabolism	Global and overview maps	Biosynthesis of secondary metabolites	ko01110	Isoform0081544	0.786666667	0.001	-9.619608644	3.69E-19	6.36E-18	yes	flad1	fad synthetase [Chrysochromulina sp. CCMP291]
Metabolism	Global and overview maps	Biosynthesis of secondary metabolites	ko01110	Isoform0081588	0.393333333	0.15	-1.390789953	6.27E-03	1.62E-02	yes	-	-
Metabolism	Global and overview maps	Biosynthesis of secondary metabolites	ko01110	Isoform0081974	0.696666667	0.001	-9.444324726	1.18E-19	2.09E-18	yes	AKHSDH2	ACT domain-containing protein [Cynara cardunculus var. scolymus] [Cynara cardunculus]
Metabolism	Global and overview maps	Biosynthesis of secondary metabolites	ko01110	Isoform0081992	0.303333333	0.086666667	-1.807354922	1.14E-02	2.71E-02	yes	CAD	sinapyl alcohol dehydrogenase [Populus tremuloides]
Metabolism	Global and overview maps	Biosynthesis of secondary metabolites	ko01110	Isoform0082056	0.14	0.023333333	-2.584962501	6.07E-03	1.57E-02	yes	HCAR	7-hydroxymethyl chlorophyll a reductase, chloroplastic isoform X1 [Aegilops tauschii subsp. tauschii] [Aegilops tauschii]
Metabolism	Global and overview maps	Biosynthesis of secondary metabolites	ko01110	Isoform0082107	3.556666667	1.42	-1.324634841	1.08E-14	1.44E-13	yes	CS1	PREDICTED: chorismate synthase 1, chloroplastic [Vitis vinifera]
Metabolism	Global and overview maps	Biosynthesis of secondary metabolites	ko01110	Isoform0082135	0.946666667	0.26	-1.864344901	3.44E-06	1.85E-05	yes	AKHSDH2	ACT domain-containing protein [Cynara cardunculus var. scolymus] [Cynara cardunculus]
Metabolism	Global and overview maps	Biosynthesis of secondary metabolites	ko01110	Isoform0082173	0.253333333	0.05	-2.341036918	3.69E-03	1.02E-02	yes	ACC2	ACCase, partial [Alopecurus japonicus]
Metabolism	Global and overview maps	Biosynthesis of secondary metabolites	ko01110	Isoform0082293	0.326666667	0.043333333	-2.914270126	1.33E-05	6.44E-05	yes	LPD2	PREDICTED: dihydrolipoyl dehydrogenase, mitochondrial-like [Phoenix dactylifera]
Metabolism	Global and overview maps	Biosynthesis of secondary metabolites	ko01110	Isoform0082538	0.98	0.073333333	-3.740240726	1.28E-16	1.93E-15	yes	AKHSDH2	ACT domain-containing protein [Cynara cardunculus var. scolymus] [Cynara cardunculus]
Metabolism	Global and overview maps	Biosynthesis of secondary metabolites	ko01110	Isoform0082561	0.436666667	0.17	-1.36099766	2.82E-03	8.05E-03	yes	HCAR	Coenzyme F420 hydrogenase/dehydrogenase beta subunit, C-terminal [Cynara cardunculus var. scolymus] [Cynara cardunculus]
Metabolism	Global and overview maps	Biosynthesis of secondary metabolites	ko01110	Isoform0082692	0.62	0.14	-2.146841388	5.48E-06	2.85E-05	yes	ALDH3F1	PREDICTED: aldehyde dehydrogenase family 3 member F1-like [Daucus carota subsp. sativus] [Daucus carota]
Metabolism	Global and overview maps	Biosynthesis of secondary metabolites	ko01110	Isoform0082778	0.333333333	0.08	-2.058893689	3.52E-04	1.26E-03	yes	COMT1	S-adenosyl-L-methionine:caffeic acid 3-O-methyltransferase [Zinnia violacea]
Metabolism	Global and overview maps	Biosynthesis of secondary metabolites	ko01110	Isoform0082783	2.03	0.001	-10.98726401	9.02E-43	3.46E-41	yes	Aass	PREDICTED: alpha-aminoadipic semialdehyde synthase [Erythranthe guttata]
Metabolism	Global and overview maps	Biosynthesis of secondary metabolites	ko01110	Isoform0082862	1.05	0.503333333	-1.060803279	3.24E-05	1.45E-04	yes	DXS	1-deoxy-d-xylulose-5-phosphate synthase 2 [Taraxacum kok-saghyz]
Metabolism	Global and overview maps	Biosynthesis of secondary metabolites	ko01110	Isoform0082981	2.11	1.023333333	-1.043966844	3.47E-08	2.51E-07	yes	KCS11	beta-ketoacyl-CoA synthase [Helianthus annuus]
Metabolism	Global and overview maps	Biosynthesis of secondary metabolites	ko01110	Isoform0083292	0.616666667	0.146666667	-2.071949842	8.60E-07	5.11E-06	yes	PFP-ALPHA	DNA replication licensing factor Mcm6 [Cynara cardunculus var. scolymus] [Cynara cardunculus]
Metabolism	Global and overview maps	Biosynthesis of secondary metabolites	ko01110	Isoform0083431	1.53	0.636666667	-1.264921515	8.30E-07	4.94E-06	yes	MNR1	PREDICTED: short-chain dehydrogenase/reductase 2b-like isoform X1 [Ipomoea nil]
Metabolism	Global and overview maps	Biosynthesis of secondary metabolites	ko01110	Isoform0083441	4.193333333	1.5	-1.483135016	5.99E-19	1.02E-17	yes	GLO4	PREDICTED: peroxisomal (S)-2-hydroxy-acid oxidase GLO4-like [Solanum pennellii]
Metabolism	Global and overview maps	Biosynthesis of secondary metabolites	ko01110	Isoform0083731	0.41	0.016666667	-4.62058641	8.12E-09	6.37E-08	yes	AKHSDH2	ACT domain-containing protein [Cynara cardunculus var. scolymus] [Cynara cardunculus]
Metabolism	Global and overview maps	Biosynthesis of secondary metabolites	ko01110	Isoform0083748	0.24	0.06	-2	1.13E-02	2.70E-02	yes	STP-1	plastidic alpha-glucan phosphorylase, partial (chloroplast) [Hordeum vulgare subsp. vulgare] [Hordeum vulgare]
Metabolism	Global and overview maps	Biosynthesis of secondary metabolites	ko01110	Isoform0083852	0.396666667	0.176666667	-1.166897309	9.22E-03	2.26E-02	yes	VTC5	PREDICTED: protodermal factor 1-like [Sesamum indicum]
Metabolism	Global and overview maps	Biosynthesis of secondary metabolites	ko01110	Isoform0083910	0.696666667	0.001	-9.444324726	1.79E-13	2.19E-12	yes	PDC2	PREDICTED: pyruvate decarboxylase 1 [Erythranthe guttata]
Metabolism	Global and overview maps	Biosynthesis of secondary metabolites	ko01110	Isoform0084010	0.286666667	0.06	-2.256339753	9.47E-05	3.86E-04	yes	LPD	PREDICTED: dihydrolipoyl dehydrogenase 1, mitochondrial-like [Gossypium hirsutum]
Metabolism	Global and overview maps	Biosynthesis of secondary metabolites	ko01110	Isoform0084127	0.5	0.173333333	-1.528378972	9.25E-04	3.00E-03	yes	PHS1	PREDICTED: alpha-1,4 glucan phosphorylase L-2 isozyme, chloroplastic/amyloplastic [Nelumbo nucifera]
Metabolism	Global and overview maps	Biosynthesis of secondary metabolites	ko01110	Isoform0084278	0.17	0.026666667	-2.672425342	1.74E-03	5.26E-03	yes	At2g20420	ATP-citrate lyase/succinyl-CoA ligase [Cynara cardunculus var. scolymus] [Cynara cardunculus]
Metabolism	Global and overview maps	Biosynthesis of secondary metabolites	ko01110	Isoform0084795	0.213333333	0.04	-2.415037499	1.49E-02	3.42E-02	yes	XDH1	[2Fe-2S]-binding [Cynara cardunculus var. scolymus] [Cynara cardunculus]
Metabolism	Global and overview maps	Biosynthesis of secondary metabolites	ko01110	Isoform0084839	4.933333333	0.001	-12.26834705	8.57E-104	9.16E-102	yes	Gart	phosphoribosylamine-glycine ligase [Blastocystis sp. ATCC 50177/Nand II]
Metabolism	Global and overview maps	Biosynthesis of secondary metabolites	ko01110	Isoform0084864	4.353333333	0.001	-12.08790478	1.74E-92	1.62E-90	yes	CG5009	PREDICTED: peroxisomal acyl-coenzyme A oxidase 1-like [Lupinus angustifolius]
Metabolism	Global and overview maps	Biosynthesis of secondary metabolites	ko01110	Isoform0084898	2.996666667	0.001	-11.5491429	2.77E-70	1.87E-68	yes	GA10892	Mannose-1-phosphate guanylyltransferase 1 [Zea mays]
Metabolism	Global and overview maps	Biosynthesis of secondary metabolites	ko01110	Isoform0084925	3.76	1.146666667	-1.713286598	2.02E-17	3.18E-16	yes	LOX2	lipoxygenase 2 [Tanacetum cinerariifolium]
Metabolism	Global and overview maps	Biosynthesis of secondary metabolites	ko01110	Isoform0084948	0.203333333	0.043333333	-2.230297619	1.37E-02	3.19E-02	yes	PLDP1	PREDICTED: phospholipase D zeta 1-like [Phoenix dactylifera]
Metabolism	Global and overview maps	Biosynthesis of secondary metabolites	ko01110	Isoform0084964	0.926666667	0.35	-1.404695555	1.04E-04	4.22E-04	yes	-	-
Metabolism	Global and overview maps	Biosynthesis of secondary metabolites	ko01110	Isoform0085022	0.35	0.106666667	-1.714245518	3.08E-03	8.70E-03	yes	OMR1	PREDICTED: threonine dehydratase biosynthetic, chloroplastic isoform X2 [Musa acuminata subsp. malaccensis] [Musa acuminata]
Metabolism	Global and overview maps	Biosynthesis of secondary metabolites	ko01110	Isoform0085083	0.446666667	0.21	-1.088809267	1.21E-02	2.87E-02	yes	GLYK	PREDICTED: D-glycerate 3-kinase, chloroplastic [Ipomoea nil]
Metabolism	Global and overview maps	Biosynthesis of secondary metabolites	ko01110	Isoform0085119	0.596666667	0.23	-1.37529132	2.30E-04	8.62E-04	yes	EMB3004	PREDICTED: bifunctional 3-dehydroquinate dehydratase/shikimate dehydrogenase, chloroplastic isoform X2 [Capsicum annuum]
Metabolism	Global and overview maps	Biosynthesis of secondary metabolites	ko01110	Isoform0085135	0.673333333	0.276666667	-1.283172051	2.54E-03	7.32E-03	yes	LPD	PREDICTED: dihydrolipoyl dehydrogenase 1, mitochondrial [Eucalyptus grandis]
Metabolism	Global and overview maps	Biosynthesis of secondary metabolites	ko01110	Isoform0085166	0.446666667	0.153333333	-1.542527234	1.75E-02	3.93E-02	yes	CAD2	cinnamyl alcohol dehydrogenase 7 [Populus tomentosa]
Metabolism	Global and overview maps	Biosynthesis of secondary metabolites	ko01110	Isoform0085189	0.583333333	0.166666667	-1.807354922	3.39E-05	1.52E-04	yes	SAT5	PREDICTED: serine acetyltransferase 5-like [Ipomoea nil]
Metabolism	Global and overview maps	Biosynthesis of secondary metabolites	ko01110	Isoform0085263	0.71	0.283333333	-1.325318684	1.21E-03	3.81E-03	yes	CDS2	PREDICTED: phosphatidate cytidylyltransferase-like [Populus euphratica]
Metabolism	Global and overview maps	Biosynthesis of secondary metabolites	ko01110	Isoform0085507	0.193333333	0.06	-1.688055994	1.76E-02	3.95E-02	yes	At5g14590	isocitrate dehydrogenase-like protein [Arabidopsis thaliana]
Metabolism	Global and overview maps	Biosynthesis of secondary metabolites	ko01110	Isoform0085616	0.716666667	0.266666667	-1.426264755	6.79E-04	2.28E-03	yes	CDS1	Phosphatidate cytidylyltransferase [Cynara cardunculus var. scolymus] [Cynara cardunculus]
Metabolism	Global and overview maps	Biosynthesis of secondary metabolites	ko01110	Isoform0085882	0.646666667	0.19	-1.767022828	3.98E-06	2.12E-05	yes	PFP-BETA	Phosphofructokinase [Cynara cardunculus var. scolymus] [Cynara cardunculus]
Metabolism	Global and overview maps	Biosynthesis of secondary metabolites	ko01110	Isoform0085953	0.236666667	0.073333333	-1.690315501	1.62E-02	3.69E-02	yes	GLT1	Aldolase-type TIM barrel [Cynara cardunculus var. scolymus] [Cynara cardunculus]
Metabolism	Global and overview maps	Biosynthesis of secondary metabolites	ko01110	Isoform0086187	1.223333333	0.51	-1.26224841	1.96E-04	7.45E-04	yes	CS1	PREDICTED: chorismate synthase 1, chloroplastic [Vitis vinifera]
Metabolism	Global and overview maps	Biosynthesis of secondary metabolites	ko01110	Isoform0086222	0.933333333	0.446666667	-1.063193826	1.42E-03	4.39E-03	yes	NDPK2	TB2/DP1/HVA22-related protein [Cynara cardunculus var. scolymus] [Cynara cardunculus]
Metabolism	Global and overview maps	Biosynthesis of secondary metabolites	ko01110	Isoform0086253	0.453333333	0.156666667	-1.53287399	1.04E-03	3.34E-03	yes	-	-
Metabolism	Global and overview maps	Biosynthesis of secondary metabolites	ko01110	Isoform0086265	4.226666667	1.813333333	-1.220876189	1.36E-11	1.42E-10	yes	At4g26390	Pyruvate kinase [Cynara cardunculus var. scolymus] [Cynara cardunculus]
Metabolism	Global and overview maps	Biosynthesis of secondary metabolites	ko01110	Isoform0086508	3.29	0.02	-7.361943774	3.62E-89	3.22E-87	yes	BCAT1	branched chain amino acid aminotransferase [Ectocarpus siliculosus]
Metabolism	Global and overview maps	Biosynthesis of secondary metabolites	ko01110	Isoform0086591	0.816666667	0.296666667	-1.460904508	6.66E-06	3.41E-05	yes	PLDBETA1	C2 calcium-dependent membrane targeting [Cynara cardunculus var. scolymus] [Cynara cardunculus]
Metabolism	Global and overview maps	Biosynthesis of secondary metabolites	ko01110	Isoform0086723	0.543333333	0.033333333	-4.026800059	3.88E-11	3.89E-10	yes	AKHSDH2	ACT domain-containing protein [Cynara cardunculus var. scolymus] [Cynara cardunculus]
Metabolism	Global and overview maps	Biosynthesis of secondary metabolites	ko01110	Isoform0086794	0.256666667	0.063333333	-2.018859027	2.90E-03	8.23E-03	yes	FLBR	PREDICTED: dihydrolipoyl dehydrogenase 1, mitochondrial [Eucalyptus grandis]
Metabolism	Global and overview maps	Biosynthesis of secondary metabolites	ko01110	Isoform0086872	0.316666667	0.036666667	-3.11042399	1.17E-06	6.80E-06	yes	MD1	PREDICTED: malate dehydrogenase [Citrus sinensis]
Metabolism	Global and overview maps	Biosynthesis of secondary metabolites	ko01110	Isoform0086969	0.176666667	0.001	-7.464886049	5.45E-05	2.33E-04	yes	PLDP1	Phospholipase D, eukaryota [Cynara cardunculus var. scolymus] [Cynara cardunculus]
Metabolism	Global and overview maps	Biosynthesis of secondary metabolites	ko01110	Isoform0087278	0.61	0.193333333	-1.657718843	5.15E-04	1.78E-03	yes	-	-
Metabolism	Global and overview maps	Biosynthesis of secondary metabolites	ko01110	Isoform0087332	1.89	0.806666667	-1.228341688	1.85E-09	1.56E-08	yes	PRO2	delta 1-pyrroline-5-carboxylate synthetase 2 [Chrysanthemum lavandulifolium]
Metabolism	Global and overview maps	Biosynthesis of secondary metabolites	ko01110	Isoform0087412	0.24	0.063333333	-1.921997488	6.31E-03	1.63E-02	yes	AHRI	ketol-acid reductoisomerase [Arabidopsis thaliana]
Metabolism	Global and overview maps	Biosynthesis of secondary metabolites	ko01110	Isoform0087486	0.563333333	0.143333333	-1.974614682	2.80E-06	1.53E-05	yes	GLYK	PREDICTED: D-glycerate 3-kinase, chloroplastic [Ipomoea nil]
Metabolism	Global and overview maps	Biosynthesis of secondary metabolites	ko01110	Isoform0087547	2.45	0.786666667	-1.63895739	2.45E-13	2.96E-12	yes	BCE2	2-oxoacid dehydrogenase acyltransferase, catalytic domain-containing protein [Cynara cardunculus var. scolymus] [Cynara cardunculus]
Metabolism	Global and overview maps	Biosynthesis of secondary metabolites	ko01110	Isoform0087636	0.49	0.133333333	-1.87774425	4.11E-06	2.18E-05	yes	GEDH1	cinnamyl alcohol dehydrogenase 3 [Carthamus tinctorius]
Metabolism	Global and overview maps	Biosynthesis of secondary metabolites	ko01110	Isoform0087764	0.893333333	0.206666667	-2.11189288	1.18E-10	1.13E-09	yes	EMB3004	PREDICTED: bifunctional 3-dehydroquinate dehydratase/shikimate dehydrogenase, chloroplastic-like isoform X3 [Ziziphus jujuba]
Metabolism	Global and overview maps	Biosynthesis of secondary metabolites	ko01110	Isoform0087785	0.793333333	0.063333333	-3.64689025	7.92E-14	9.92E-13	yes	LOX2.1	lipoxygenase 2 [Tanacetum cinerariifolium]
Metabolism	Global and overview maps	Biosynthesis of secondary metabolites	ko01110	Isoform0087903	0.19	0.006666667	-4.832890014	8.35E-06	4.20E-05	yes	ALDH2B4	aldehyde dehydrogenase, partial [Fagus sylvatica]
Metabolism	Global and overview maps	Biosynthesis of secondary metabolites	ko01110	Isoform0087982	0.973333333	0.296666667	-1.714091128	8.24E-09	6.46E-08	yes	IIL1	PREDICTED: 3-isopropylmalate dehydratase large subunit, chloroplastic-like isoform X1 [Tarenaya hassleriana]
Metabolism	Global and overview maps	Biosynthesis of secondary metabolites	ko01110	Isoform0088034	0.383333333	0.05	-2.938599455	2.05E-05	9.53E-05	yes	LPD2	PREDICTED: dihydrolipoyl dehydrogenase, mitochondrial-like [Phoenix dactylifera]
Metabolism	Global and overview maps	Biosynthesis of secondary metabolites	ko01110	Isoform0088056	0.136666667	0.016666667	-3.03562391	9.46E-03	2.31E-02	yes	-	-
Metabolism	Global and overview maps	Biosynthesis of secondary metabolites	ko01110	Isoform0088147	0.18	0.023333333	-2.94753258	3.38E-04	1.22E-03	yes	PFP-ALPHA2	Phosphofructokinase domain-containing protein [Cynara cardunculus var. scolymus] [Cynara cardunculus]
Metabolism	Global and overview maps	Biosynthesis of secondary metabolites	ko01110	Isoform0088271	0.74	0.256666667	-1.527629326	2.73E-04	1.00E-03	yes	PFP-BETA	Phosphofructokinase [Cynara cardunculus var. scolymus] [Cynara cardunculus]
Metabolism	Global and overview maps	Biosynthesis of secondary metabolites	ko01110	Isoform0088378	0.606666667	0.25	-1.27897595	2.72E-03	7.79E-03	yes	LOX2	lipoxygenase 2 [Tanacetum cinerariifolium]
Metabolism	Global and overview maps	Biosynthesis of secondary metabolites	ko01110	Isoform0088470	0.796666667	0.29	-1.457923312	1.16E-03	3.66E-03	yes	-	-
Metabolism	Global and overview maps	Biosynthesis of secondary metabolites	ko01110	Isoform0088478	3.943333333	1.56	-1.337869639	1.07E-11	1.13E-10	yes	GLO4	PREDICTED: peroxisomal (S)-2-hydroxy-acid oxidase GLO4 [Vitis vinifera]
Metabolism	Global and overview maps	Biosynthesis of secondary metabolites	ko01110	Isoform0088585	1.163333333	0.166666667	-2.803227036	3.02E-14	3.89E-13	yes	NOA1	nitric-oxide synthase, plant, partial [Chrysanthemum boreale]
Metabolism	Global and overview maps	Biosynthesis of secondary metabolites	ko01110	Isoform0088592	0.85	0.273333333	-1.636801432	3.20E-07	2.03E-06	yes	ISPH	IPP/DMAPP synthase [Artemisia annua]
Metabolism	Global and overview maps	Biosynthesis of secondary metabolites	ko01110	Isoform0088625	0.46	0.093333333	-2.301169535	2.04E-05	9.52E-05	yes	Os01g0939600	6-phosphogluconate dehydrogenase, C-terminal-like protein [Cynara cardunculus var. scolymus] [Cynara cardunculus]
Metabolism	Global and overview maps	Biosynthesis of secondary metabolites	ko01110	Isoform0088628	0.493333333	0.126666667	-1.961525852	1.84E-05	8.66E-05	yes	HCAR	Coenzyme F420 hydrogenase/dehydrogenase beta subunit, C-terminal [Cynara cardunculus var. scolymus] [Cynara cardunculus]
Metabolism	Global and overview maps	Biosynthesis of secondary metabolites	ko01110	Isoform0088773	0.326666667	0.05	-2.707819249	8.58E-05	3.53E-04	yes	4CLL6	AMP-binding, conserved site-containing protein [Cynara cardunculus var. scolymus] [Cynara cardunculus]
Metabolism	Global and overview maps	Biosynthesis of secondary metabolites	ko01110	Isoform0088814	0.466666667	0.133333333	-1.807354922	2.49E-03	7.20E-03	yes	PLDBETA1	PREDICTED: phospholipase D beta 1-like isoform X2 [Solanum tuberosum]
Metabolism	Global and overview maps	Biosynthesis of secondary metabolites	ko01110	Isoform0088984	2.953333333	1.22	-1.27546305	8.78E-09	6.86E-08	yes	LKR/SDH	Alanine dehydrogenase/PNT, NAD(H)-binding domain-containing protein [Cynara cardunculus var. scolymus] [Cynara cardunculus]
Metabolism	Global and overview maps	Biosynthesis of secondary metabolites	ko01110	Isoform0089108	7.056666667	3.496666667	-1.013006591	6.15E-20	1.10E-18	yes	PLDBETA1	C2 calcium-dependent membrane targeting [Cynara cardunculus var. scolymus] [Cynara cardunculus]
Metabolism	Global and overview maps	Biosynthesis of secondary metabolites	ko01110	Isoform0089433	0.22	0.056666667	-1.956931278	9.49E-03	2.32E-02	yes	PLDBETA1	PREDICTED: phospholipase D beta 1-like isoform X2 [Solanum tuberosum]
Metabolism	Global and overview maps	Biosynthesis of secondary metabolites	ko01110	Isoform0089580	0.306666667	0.04	-2.938599455	1.77E-04	6.81E-04	yes	CDS1	Phosphatidate cytidylyltransferase [Cynara cardunculus var. scolymus] [Cynara cardunculus]
Metabolism	Global and overview maps	Biosynthesis of secondary metabolites	ko01110	Isoform0089585	4.306666667	2.046666667	-1.073295509	8.80E-15	1.18E-13	yes	CS1	PREDICTED: chorismate synthase 1, chloroplastic [Vitis vinifera]
Metabolism	Global and overview maps	Biosynthesis of secondary metabolites	ko01110	Isoform0089613	0.566666667	0.226666667	-1.321928095	4.92E-04	1.71E-03	yes	ACO2	Aconitase/3-isopropylmalate dehydratase large subunit, alpha/beta/alpha [Cynara cardunculus var. scolymus] [Cynara cardunculus]
Metabolism	Global and overview maps	Biosynthesis of secondary metabolites	ko01110	Isoform0089666	0.636666667	0.21	-1.600148905	3.55E-05	1.58E-04	yes	AMPD	Adenosine/AMP deaminase active site-containing protein [Cynara cardunculus var. scolymus] [Cynara cardunculus]
Metabolism	Global and overview maps	Biosynthesis of secondary metabolites	ko01110	Isoform0089718	0.21	0.043333333	-2.276840205	1.95E-02	4.31E-02	yes	ALDH3F1	PREDICTED: aldehyde dehydrogenase family 3 member F1-like [Daucus carota subsp. sativus] [Daucus carota]
Metabolism	Global and overview maps	Biosynthesis of secondary metabolites	ko01110	Isoform0089771	0.45	0.126666667	-1.828888084	2.77E-04	1.02E-03	yes	GA2	G-patch domain-containing protein, partial [Cynara cardunculus var. scolymus] [Cynara cardunculus]
Metabolism	Global and overview maps	Biosynthesis of secondary metabolites	ko01110	Isoform0089887	6.29	0.01	-9.296916207	1.67E-156	3.12E-154	yes	ASNS	asparagine synthase, glutamine-hydrolysing [Cyanidioschyzon merolae strain 10D] [Cyanidioschyzon merolae]
Metabolism	Global and overview maps	Biosynthesis of secondary metabolites	ko01110	Isoform0090086	0.503333333	0.076666667	-2.714842783	5.72E-08	4.03E-07	yes	GLYK	PREDICTED: D-glycerate 3-kinase, chloroplastic isoform X1 [Nelumbo nucifera]
Metabolism	Global and overview maps	Biosynthesis of secondary metabolites	ko01110	Isoform0090173	0.833333333	0.026666667	-4.965784285	7.48E-19	1.27E-17	yes	AKHSDH2	ACT domain-containing protein [Cynara cardunculus var. scolymus] [Cynara cardunculus]
Metabolism	Global and overview maps	Biosynthesis of secondary metabolites	ko01110	Isoform0090215	5.586666667	0.01	-9.125843933	3.67E-127	5.10E-125	yes	SLC27A4	acyl-CoA synthetase [Ectocarpus siliculosus]
Metabolism	Global and overview maps	Biosynthesis of secondary metabolites	ko01110	Isoform0090281	0.266666667	0.093333333	-1.514573173	5.85E-03	1.52E-02	yes	GLYK	PREDICTED: D-glycerate 3-kinase, chloroplastic-like [Arachis duranensis]
Metabolism	Global and overview maps	Biosynthesis of secondary metabolites	ko01110	Isoform0090283	0.44	0.086666667	-2.343954401	1.00E-06	5.89E-06	yes	NOA1	PREDICTED: NO-associated protein 1, chloroplastic/mitochondrial-like, partial [Elaeis guineensis]
Metabolism	Global and overview maps	Biosynthesis of secondary metabolites	ko01110	Isoform0090359	1.653333333	0.001	-10.6911619	9.18E-34	2.76E-32	yes	Ampd2	PREDICTED: AMP deaminase-like [Tarenaya hassleriana]
Metabolism	Global and overview maps	Biosynthesis of secondary metabolites	ko01110	Isoform0090379	0.576666667	0.196666667	-1.551985178	1.22E-04	4.84E-04	yes	IIL1	PREDICTED: 3-isopropylmalate dehydratase large subunit isoform X1 [Erythranthe guttata]
Metabolism	Global and overview maps	Biosynthesis of secondary metabolites	ko01110	Isoform0090406	1.03	0.423333333	-1.282778341	3.51E-05	1.56E-04	yes	LKR/SDH	PREDICTED: alpha-aminoadipic semialdehyde synthase isoform X5 [Vitis vinifera]
Metabolism	Global and overview maps	Biosynthesis of secondary metabolites	ko01110	Isoform0090438	0.436666667	0.093333333	-2.226068079	1.75E-06	9.92E-06	yes	PLDBETA1	C2 calcium-dependent membrane targeting [Cynara cardunculus var. scolymus] [Cynara cardunculus]
Metabolism	Global and overview maps	Biosynthesis of secondary metabolites	ko01110	Isoform0090518	0.09	0.001	-6.491853096	4.70E-03	1.26E-02	yes	ALDH2B4	Aldehyde dehydrogenase, conserved site-containing protein [Cynara cardunculus var. scolymus] [Cynara cardunculus]
Metabolism	Global and overview maps	Biosynthesis of secondary metabolites	ko01110	Isoform0090521	3.243333333	0.001	-11.66326159	2.43E-73	1.72E-71	yes	BGLU27	PREDICTED: beta-glucosidase 42-like [Ziziphus jujuba]
Metabolism	Global and overview maps	Biosynthesis of secondary metabolites	ko01110	Isoform0090624	0.423333333	0.19	-1.155794673	1.58E-02	3.60E-02	yes	-	-
Metabolism	Global and overview maps	Biosynthesis of secondary metabolites	ko01110	Isoform0090737	0.173333333	0.053333333	-1.700439718	2.18E-02	4.75E-02	yes	PKP1	pyruvate kinase [Diospyros kaki]
Metabolism	Global and overview maps	Biosynthesis of secondary metabolites	ko01110	Isoform0090787	0.763333333	0.156666667	-2.284614936	5.17E-09	4.15E-08	yes	ACC1	Acetyl-CoA carboxylase 1 [Ananas comosus]
Metabolism	Global and overview maps	Biosynthesis of secondary metabolites	ko01110	Isoform0090923	0.59	0.26	-1.182203331	3.95E-04	1.40E-03	yes	VTC5	PREDICTED: GDP-L-galactose phosphorylase 1 [Cicer arietinum]
Metabolism	Global and overview maps	Biosynthesis of secondary metabolites	ko01110	Isoform0091285	8.653333333	4.1	-1.077632068	2.63E-29	6.84E-28	yes	PLDBETA1	C2 calcium-dependent membrane targeting [Cynara cardunculus var. scolymus] [Cynara cardunculus]
Metabolism	Global and overview maps	Biosynthesis of secondary metabolites	ko01110	Isoform0091287	8.78	3.013333333	-1.542860668	9.62E-39	3.32E-37	yes	LKR/SDH	LOR/SDH bifunctional enzyme, conserved domain-containing protein, partial [Cynara cardunculus var. scolymus] [Cynara cardunculus]
Metabolism	Global and overview maps	Biosynthesis of secondary metabolites	ko01110	Isoform0091362	0.75	0.32	-1.22881869	2.46E-04	9.17E-04	yes	PLDGAMMA1	PREDICTED: phospholipase D beta 1-like [Ipomoea nil]
Metabolism	Global and overview maps	Biosynthesis of secondary metabolites	ko01110	Isoform0091433	5.976666667	2.42	-1.304334035	3.78E-24	8.12E-23	yes	PLDBETA1	PREDICTED: phospholipase D beta 1-like [Ipomoea nil]
Metabolism	Global and overview maps	Biosynthesis of secondary metabolites	ko01110	Isoform0091494	6.396666667	2.78	-1.202235423	3.39E-18	5.57E-17	yes	PLDBETA1	PREDICTED: phospholipase D beta 1-like [Ipomoea nil]
Metabolism	Global and overview maps	Biosynthesis of secondary metabolites	ko01110	Isoform0091553	7.87	3.293333333	-1.256815095	2.24E-28	5.62E-27	yes	LKR/SDH	PREDICTED: alpha-aminoadipic semialdehyde synthase isoform X5 [Vitis vinifera]
Metabolism	Global and overview maps	Biosynthesis of secondary metabolites	ko01110	Isoform0091818	5.726666667	2.63	-1.122632831	1.47E-19	2.58E-18	yes	PLDBETA1	PREDICTED: phospholipase D beta 1-like [Ipomoea nil]
Metabolism	Global and overview maps	Biosynthesis of secondary metabolites	ko01110	Isoform0091879	0.393333333	0.156666667	-1.328054198	3.09E-03	8.71E-03	yes	PLDBETA1	C2 calcium-dependent membrane targeting [Cynara cardunculus var. scolymus] [Cynara cardunculus]
Metabolism	Global and overview maps	Biosynthesis of secondary metabolites	ko01110	Isoform0091940	2.75	1.3	-1.080919995	1.99E-10	1.87E-09	yes	ogdh	PREDICTED: 2-oxoglutarate dehydrogenase, mitochondrial-like [Sesamum indicum]
Metabolism	Global and overview maps	Biosynthesis of secondary metabolites	ko01110	Isoform0091966	1.773333333	0.67	-1.404230744	1.05E-09	9.11E-09	yes	LKR/SDH	Lysine-ketoglutarate reductase/saccharopine dehydrogenase bifunctional enzyme [Theobroma cacao]
Metabolism	Global and overview maps	Biosynthesis of secondary metabolites	ko01110	Isoform0092256	0.406666667	0.106666667	-1.930737338	1.07E-03	3.40E-03	yes	DIM	sterol C-24 reductase [Zinnia violacea]
Metabolism	Global and overview maps	Biosynthesis of secondary metabolites	ko01110	Isoform0092315	0.176666667	0.001	-7.464886049	4.05E-04	1.43E-03	yes	AKHSDH1	ACT domain-containing protein [Cynara cardunculus var. scolymus] [Cynara cardunculus]
Metabolism	Global and overview maps	Biosynthesis of secondary metabolites	ko01110	Isoform0092556	0.406666667	0.096666667	-2.072756342	1.36E-05	6.58E-05	yes	At4g27270	Flavodoxin/nitric oxide synthase [Cynara cardunculus var. scolymus] [Cynara cardunculus]
Metabolism	Global and overview maps	Biosynthesis of secondary metabolites	ko01110	Isoform0092584	0.15	0.023333333	-2.684498174	1.19E-03	3.76E-03	yes	-	-
Metabolism	Global and overview maps	Biosynthesis of secondary metabolites	ko01110	Isoform0092770	0.16	0.04	-2	3.61E-03	9.99E-03	yes	CLS	labda-13-en-8-ol diphosphate synthase [Grindelia hirsutula]
Metabolism	Global and overview maps	Biosynthesis of secondary metabolites	ko01110	Isoform0092830	0.703333333	0.09	-2.966211687	2.59E-12	2.88E-11	yes	FPS2	farnesyl diphosphate synthase [Artemisia annua]
Metabolism	Global and overview maps	Biosynthesis of secondary metabolites	ko01110	Isoform0092913	6.646666667	0.006666667	-9.961449694	6.56E-213	1.94E-210	yes	ACLY	atp-citrate synthase [Nannochloropsis gaditana]
Metabolism	Global and overview maps	Biosynthesis of secondary metabolites	ko01110	Isoform0093299	0.156666667	0.016666667	-3.232660757	3.47E-04	1.25E-03	yes	HPT1	PREDICTED: homogentisate phytyltransferase 1, chloroplastic isoform X2 [Solanum lycopersicum]
Metabolism	Global and overview maps	Biosynthesis of secondary metabolites	ko01110	Isoform0093302	1.133333333	0.366666667	-1.628031223	3.69E-10	3.37E-09	yes	NOA1	PREDICTED: NO-associated protein 1, chloroplastic/mitochondrial-like, partial [Elaeis guineensis]
Metabolism	Global and overview maps	Biosynthesis of secondary metabolites	ko01110	Isoform0093435	0.243333333	0.04	-2.604862058	1.13E-04	4.52E-04	yes	-	-
Metabolism	Global and overview maps	Biosynthesis of secondary metabolites	ko01110	Isoform0093810	0.316666667	0.123333333	-1.360402243	3.51E-03	9.76E-03	yes	PFP-ALPHA	GTP-binding protein, partial [Lumnitzera racemosa]
Metabolism	Global and overview maps	Biosynthesis of secondary metabolites	ko01110	Isoform0093987	5.01	2.31	-1.116917752	4.92E-19	8.43E-18	yes	BTG-26	PREDICTED: aldehyde dehydrogenase family 7 member B4 [Gossypium raimondii]
Metabolism	Global and overview maps	Biosynthesis of secondary metabolites	ko01110	Isoform0094641	0.3	0.04	-2.906890596	1.41E-05	6.77E-05	yes	TYDC2	PREDICTED: tyrosine/DOPA decarboxylase 2-like [Nelumbo nucifera]
Metabolism	Global and overview maps	Biosynthesis of secondary metabolites	ko01110	Isoform0094778	0.446666667	0.163333333	-1.451379346	7.13E-05	2.98E-04	yes	Os01g0939600	Glycerol-3-phosphate dehydrogenase (NAD(P)(+)) [Zostera marina]
Metabolism	Global and overview maps	Biosynthesis of secondary metabolites	ko01110	Isoform0094918	0.373333333	0.07	-2.415037499	6.66E-07	4.02E-06	yes	COMT1	S-adenosyl-L-methionine:caffeic acid 3-O-methyltransferase [Zinnia violacea]
Metabolism	Global and overview maps	Biosynthesis of secondary metabolites	ko01110	Isoform0094946	1.576666667	0.213333333	-2.885696373	1.02E-26	2.42E-25	yes	LOX2.1	lipoxygenase 2 [Tanacetum cinerariifolium]
Metabolism	Global and overview maps	Biosynthesis of secondary metabolites	ko01110	Isoform0095117	0.556666667	0.001	-9.120669887	1.36E-18	2.28E-17	yes	GART	bifunctional purine biosynthetic protein [Chrysochromulina sp. CCMP291]
Metabolism	Global and overview maps	Biosynthesis of secondary metabolites	ko01110	Isoform0095195	2.926666667	0.02	-7.193114629	1.33E-90	1.20E-88	yes	GPD2	glycerol-3-phosphate dehydrogenase [Galdieria sulphuraria]
Metabolism	Global and overview maps	Biosynthesis of secondary metabolites	ko01110	Isoform0095198	0.366666667	0.076666667	-2.257797757	6.23E-07	3.78E-06	yes	HCAR	Coenzyme F420 hydrogenase/dehydrogenase beta subunit, C-terminal [Cynara cardunculus var. scolymus] [Cynara cardunculus]
Metabolism	Global and overview maps	Biosynthesis of secondary metabolites	ko01110	Isoform0095224	0.356666667	0.036666667	-3.282035368	5.22E-08	3.69E-07	yes	AMPD	Adenosine/AMP deaminase active site-containing protein [Cynara cardunculus var. scolymus] [Cynara cardunculus]
Metabolism	Global and overview maps	Biosynthesis of secondary metabolites	ko01110	Isoform0095240	0.333333333	0.046666667	-2.836501268	3.87E-06	2.07E-05	yes	-	-
Metabolism	Global and overview maps	Biosynthesis of secondary metabolites	ko01110	Isoform0095356	0.183333333	0.05	-1.874469118	6.81E-03	1.74E-02	yes	-	-
Metabolism	Global and overview maps	Biosynthesis of secondary metabolites	ko01110	Isoform0095423	0.28	0.106666667	-1.392317423	1.67E-03	5.06E-03	yes	-	-
Metabolism	Global and overview maps	Biosynthesis of secondary metabolites	ko01110	Isoform0095455	0.143333333	0.016666667	-3.10433666	2.40E-03	6.96E-03	yes	PHS1	PHS1 [Actinidia deliciosa]
Metabolism	Global and overview maps	Biosynthesis of secondary metabolites	ko01110	Isoform0095539	0.16	0.056666667	-1.497499659	1.88E-02	4.18E-02	yes	GPDH	PREDICTED: glycerol-3-phosphate dehydrogenase [NAD(+)] [Citrus sinensis]
Metabolism	Global and overview maps	Biosynthesis of secondary metabolites	ko01110	Isoform0095612	0.253333333	0.07	-1.855610091	4.46E-03	1.20E-02	yes	-	-
Metabolism	Global and overview maps	Biosynthesis of secondary metabolites	ko01110	Isoform0095628	0.27	0.09	-1.584962501	1.82E-03	5.48E-03	yes	PAH1	PREDICTED: phosphatidate phosphatase PAH1 [Daucus carota subsp. sativus] [Daucus carota]
Metabolism	Global and overview maps	Biosynthesis of secondary metabolites	ko01110	Isoform0095632	0.4	0.093333333	-2.099535674	7.35E-07	4.42E-06	yes	CA1	beta hydroxylase [Tagetes erecta]
Metabolism	Global and overview maps	Biosynthesis of secondary metabolites	ko01110	Isoform0095747	0.4	0.07	-2.514573173	7.69E-07	4.60E-06	yes	MD1	PREDICTED: malate dehydrogenase [Citrus sinensis]
Metabolism	Global and overview maps	Biosynthesis of secondary metabolites	ko01110	Isoform0095793	0.5	0.133333333	-1.906890596	6.11E-06	3.16E-05	yes	MD1	PREDICTED: malate dehydrogenase [Citrus sinensis]
Metabolism	Global and overview maps	Biosynthesis of secondary metabolites	ko01110	Isoform0095822	0.613333333	0.001	-9.26052755	2.27E-19	3.95E-18	yes	CYP79A2	cytochrome P450 [Cynara cardunculus var. scolymus] [Cynara cardunculus]
Metabolism	Global and overview maps	Biosynthesis of secondary metabolites	ko01110	Isoform0095848	1.37	0.54	-1.343144581	1.83E-06	1.03E-05	yes	LKR/SDH	LOR/SDH bifunctional enzyme, conserved domain-containing protein, partial [Cynara cardunculus var. scolymus] [Cynara cardunculus]
Metabolism	Global and overview maps	Biosynthesis of secondary metabolites	ko01110	Isoform0095966	1.88	0.886666667	-1.084268917	7.31E-11	7.13E-10	yes	LKR/SDH	Lysine-ketoglutarate reductase/saccharopine dehydrogenase bifunctional enzyme [Theobroma cacao]
Metabolism	Global and overview maps	Biosynthesis of secondary metabolites	ko01110	Isoform0096169	0.47	0.13	-1.854149134	8.03E-05	3.32E-04	yes	PFP-ALPHA2	Phosphofructokinase domain-containing protein [Cynara cardunculus var. scolymus] [Cynara cardunculus]
Metabolism	Global and overview maps	Biosynthesis of secondary metabolites	ko01110	Isoform0096309	0.473333333	0.001	-8.886712714	3.04E-15	4.21E-14	yes	yfkN	5'-nucleotidase [Chlamydomonas reinhardtii]
Metabolism	Global and overview maps	Biosynthesis of secondary metabolites	ko01110	Isoform0096391	0.183333333	0.05	-1.874469118	5.58E-03	1.46E-02	yes	HMG1	PREDICTED: pyrophosphate--fructose 6-phosphate 1-phosphotransferase subunit alpha [Amborella trichopoda]
Metabolism	Global and overview maps	Biosynthesis of secondary metabolites	ko01110	Isoform0096467	0.413333333	0.073333333	-2.494764692	5.74E-07	3.51E-06	yes	ACX4	PREDICTED: acyl-coenzyme A oxidase 4, peroxisomal [Camelina sativa]
Metabolism	Global and overview maps	Biosynthesis of secondary metabolites	ko01110	Isoform0096574	0.27	0.043333333	-2.639410285	3.35E-05	1.50E-04	yes	AMPD	PREDICTED: AMP deaminase [Daucus carota subsp. sativus] [Daucus carota]
Metabolism	Global and overview maps	Biosynthesis of secondary metabolites	ko01110	Isoform0096831	0.406666667	0.133333333	-1.608809243	1.04E-04	4.21E-04	yes	EMB3004	PREDICTED: bifunctional 3-dehydroquinate dehydratase/shikimate dehydrogenase, chloroplastic-like isoform X2 [Fragaria vesca subsp. vesca] [Fragaria vesca]
Metabolism	Global and overview maps	Biosynthesis of secondary metabolites	ko01110	Isoform0097060	1.786666667	0.383333333	-2.22059914	8.09E-20	1.44E-18	yes	ENO1	PREDICTED: enolase-like [Nelumbo nucifera]
Metabolism	Global and overview maps	Biosynthesis of secondary metabolites	ko01110	Isoform0097293	0.353333333	0.126666667	-1.479992941	7.08E-03	1.80E-02	yes	PLDBETA1	C2 calcium-dependent membrane targeting [Cynara cardunculus var. scolymus] [Cynara cardunculus]
Metabolism	Global and overview maps	Biosynthesis of secondary metabolites	ko01110	Isoform0097417	1.836666667	0.826666667	-1.151712198	1.63E-08	1.23E-07	yes	P5CS	delta 1-pyrroline-5-carboxylate synthetase 1 [Chrysanthemum lavandulifolium]
Metabolism	Global and overview maps	Biosynthesis of secondary metabolites	ko01110	Isoform0097503	0.406666667	0.156666667	-1.376148486	1.13E-03	3.59E-03	yes	-	-
Metabolism	Global and overview maps	Biosynthesis of secondary metabolites	ko01110	Isoform0097515	1.266666667	0.196666667	-2.687212559	3.70E-16	5.41E-15	yes	ADK-B	adenylate kinase 4, partial [Nicotiana attenuata]
Metabolism	Global and overview maps	Biosynthesis of secondary metabolites	ko01110	Isoform0097588	0.333333333	0.153333333	-1.120294234	6.55E-03	1.68E-02	yes	RPI1	Ribose 5-phosphate isomerase, type A [Cynara cardunculus var. scolymus] [Cynara cardunculus]
Metabolism	Global and overview maps	Biosynthesis of secondary metabolites	ko01110	Isoform0097624	0.49	0.163333333	-1.584962501	3.18E-05	1.43E-04	yes	PFP-BETA	Phosphofructokinase [Cynara cardunculus var. scolymus] [Cynara cardunculus]
Metabolism	Global and overview maps	Biosynthesis of secondary metabolites	ko01110	Isoform0097647	3	0.866666667	-1.791413378	1.09E-23	2.29E-22	yes	At1g32780	PREDICTED: alcohol dehydrogenase-like 4 [Theobroma cacao]
Metabolism	Global and overview maps	Biosynthesis of secondary metabolites	ko01110	Isoform0097762	0.773333333	0.333333333	-1.214124805	2.90E-04	1.06E-03	yes	DAP	PREDICTED: LL-diaminopimelate aminotransferase, chloroplastic-like [Juglans regia]
Metabolism	Global and overview maps	Biosynthesis of secondary metabolites	ko01110	Isoform0097786	0.26	0.056666667	-2.197939378	6.53E-05	2.75E-04	yes	-	-
Metabolism	Global and overview maps	Biosynthesis of secondary metabolites	ko01110	Isoform0097791	0.266666667	0.113333333	-1.234465254	1.32E-02	3.09E-02	yes	SHM2	Pyridoxal phosphate-dependent transferase, partial [Cynara cardunculus var. scolymus] [Cynara cardunculus]
Metabolism	Global and overview maps	Biosynthesis of secondary metabolites	ko01110	Isoform0097848	0.28	0.053333333	-2.392317423	5.39E-05	2.31E-04	yes	PATL3	PREDICTED: phospholipase D gamma 1-like [Vigna radiata var. radiata] [Vigna radiata]
Metabolism	Global and overview maps	Biosynthesis of secondary metabolites	ko01110	Isoform0097902	0.326666667	0.033333333	-3.292781749	2.69E-05	1.23E-04	yes	OPR1	PREDICTED: 12-oxophytodienoate reductase 2-like [Ziziphus jujuba]
Metabolism	Global and overview maps	Biosynthesis of secondary metabolites	ko01110	Isoform0097906	1.126666667	0.49	-1.201207091	3.21E-06	1.74E-05	yes	AHRI	PREDICTED: ketol-acid reductoisomerase, chloroplastic [Ricinus communis]
Metabolism	Global and overview maps	Biosynthesis of secondary metabolites	ko01110	Isoform0097942	0.516666667	0.116666667	-2.146841388	5.81E-08	4.09E-07	yes	SDR2b	Glucose/ribitol dehydrogenase [Cynara cardunculus var. scolymus] [Cynara cardunculus]
Metabolism	Global and overview maps	Biosynthesis of secondary metabolites	ko01110	Isoform0097947	0.386666667	0.1	-1.9510904	1.68E-05	7.95E-05	yes	CDS1	Phosphatidate cytidylyltransferase [Cynara cardunculus var. scolymus] [Cynara cardunculus]
Metabolism	Global and overview maps	Biosynthesis of secondary metabolites	ko01110	Isoform0097962	0.196666667	0.063333333	-1.634715536	9.36E-03	2.29E-02	yes	CLS	PREDICTED: cell wall protein RBR3-like [Nicotiana attenuata]
Metabolism	Global and overview maps	Biosynthesis of secondary metabolites	ko01110	Isoform0098128	0.25	0.036666667	-2.769387072	1.13E-05	5.53E-05	yes	CHI	Chalcone isomerase [Cynara cardunculus var. scolymus] [Cynara cardunculus]
Metabolism	Global and overview maps	Biosynthesis of secondary metabolites	ko01110	Isoform0098420	0.876666667	0.033333333	-4.716990894	7.26E-22	1.42E-20	yes	DAP	PREDICTED: LL-diaminopimelate aminotransferase, chloroplastic-like [Juglans regia]
Metabolism	Global and overview maps	Biosynthesis of secondary metabolites	ko01110	Isoform0098472	0.236666667	0.09	-1.394859617	1.69E-02	3.82E-02	yes	-	-
Metabolism	Global and overview maps	Biosynthesis of secondary metabolites	ko01110	Isoform0098557	1.216666667	0.493333333	-1.302299288	7.15E-07	4.30E-06	yes	gmppA	PREDICTED: mannose-1-phosphate guanyltransferase alpha-like [Lupinus angustifolius]
Metabolism	Global and overview maps	Biosynthesis of secondary metabolites	ko01110	Isoform0098637	0.13	0.04	-1.700439718	1.79E-02	4.02E-02	yes	RAC1	PREDICTED: peroxidase 64-like [Setaria italica]
Metabolism	Global and overview maps	Biosynthesis of secondary metabolites	ko01110	Isoform0098753	0.933333333	0.266666667	-1.807354922	1.14E-09	9.86E-09	yes	DET2	3-oxo-5-alpha-steroid 4-dehydrogenase, C-terminal [Cynara cardunculus var. scolymus] [Cynara cardunculus]
Metabolism	Global and overview maps	Biosynthesis of secondary metabolites	ko01110	Isoform0099269	0.453333333	0.176666667	-1.359542387	6.76E-04	2.27E-03	yes	ACC1	acetyl-CoA carboxylase [Medicago sativa]
Metabolism	Global and overview maps	Biosynthesis of secondary metabolites	ko01110	Isoform0099359	0.256666667	0.09	-1.511899039	8.60E-03	2.13E-02	yes	HXK1	PREDICTED: hexokinase-2 [Nicotiana sylvestris]
Metabolism	Global and overview maps	Biosynthesis of secondary metabolites	ko01110	Isoform0100025	0.53	0.063333333	-3.064955442	1.94E-09	1.64E-08	yes	trpB	Tryptophan synthase beta chain 1, chloroplastic [Noccaea caerulescens]
Metabolism	Global and overview maps	Biosynthesis of secondary metabolites	ko01110	Isoform0100052	0.356666667	0.163333333	-1.126757142	1.67E-02	3.77E-02	yes	PAH2	HAD-like domain-containing protein [Cynara cardunculus var. scolymus] [Cynara cardunculus]
Metabolism	Global and overview maps	Biosynthesis of secondary metabolites	ko01110	Isoform0100086	0.283333333	0.106666667	-1.409390936	5.38E-03	1.42E-02	yes	TSB2	RNA-induced silencing complex, nuclease component Tudor-SN [Cynara cardunculus var. scolymus] [Cynara cardunculus]
Metabolism	Global and overview maps	Biosynthesis of secondary metabolites	ko01110	Isoform0100141	0.376666667	0.073333333	-2.360747344	7.60E-05	3.16E-04	yes	ACS6	Aminotransferase, class I/classII [Cynara cardunculus var. scolymus] [Cynara cardunculus]
Metabolism	Global and overview maps	Biosynthesis of secondary metabolites	ko01110	Isoform0100649	0.24	0.016666667	-3.847996907	1.10E-05	5.42E-05	yes	PFP-ALPHA2	Phosphofructokinase domain-containing protein [Cynara cardunculus var. scolymus] [Cynara cardunculus]
Metabolism	Global and overview maps	Biosynthesis of secondary metabolites	ko01110	Isoform0100657	0.776666667	0.103333333	-2.909989834	1.51E-13	1.85E-12	yes	EMB3004	PREDICTED: bifunctional 3-dehydroquinate dehydratase/shikimate dehydrogenase, chloroplastic-like isoform X1 [Musa acuminata subsp. malaccensis] [Musa acuminata]
Metabolism	Global and overview maps	Biosynthesis of secondary metabolites	ko01110	Isoform0100755	0.273333333	0.106666667	-1.357552005	3.86E-03	1.06E-02	yes	LPD2	PREDICTED: dihydrolipoyl dehydrogenase, mitochondrial-like [Phoenix dactylifera]
Metabolism	Global and overview maps	Biosynthesis of secondary metabolites	ko01110	Isoform0101000	0.26	0.053333333	-2.285402219	1.79E-04	6.87E-04	yes	KPHMT1	Ketopantoate hydroxymethyltransferase [Cynara cardunculus var. scolymus] [Cynara cardunculus]
Metabolism	Global and overview maps	Biosynthesis of secondary metabolites	ko01110	Isoform0101050	0.353333333	0.166666667	-1.084064265	1.32E-02	3.08E-02	yes	FDS-1	farnesyl diphosphate synthase [Artemisia annua]
Metabolism	Global and overview maps	Biosynthesis of secondary metabolites	ko01110	Isoform0101101	0.243333333	0.03	-3.019899557	3.94E-05	1.74E-04	yes	OSCPNY1	oxidosqualene cyclase 3 [Artemisia annua]
Metabolism	Global and overview maps	Biosynthesis of secondary metabolites	ko01110	Isoform0101190	0.13	0.001	-7.022367813	4.22E-05	1.85E-04	yes	PFP-ALPHA1	Phosphofructokinase domain-containing protein [Cynara cardunculus var. scolymus] [Cynara cardunculus]
Metabolism	Global and overview maps	Biosynthesis of secondary metabolites	ko01110	Isoform0101231	1.176666667	0.001	-10.20048997	1.70E-46	7.24E-45	yes	Pfas	phosphoribosylformylglycinamidine synthase [Nannochloropsis gaditana]
Metabolism	Global and overview maps	Biosynthesis of secondary metabolites	ko01110	Isoform0101292	0.45	0.18	-1.321928095	1.47E-03	4.52E-03	yes	PLDDELTA	PREDICTED: phospholipase D delta-like [Sesamum indicum]
Metabolism	Global and overview maps	Biosynthesis of secondary metabolites	ko01110	Isoform0101306	0.333333333	0.001	-8.380821784	1.60E-10	1.52E-09	yes	FAXDC2	sterol desaturase [Chrysochromulina sp. CCMP291]
Metabolism	Global and overview maps	Biosynthesis of secondary metabolites	ko01110	Isoform0101366	0.41	0.166666667	-1.298658316	1.05E-03	3.35E-03	yes	VTC5	PREDICTED: GDP-L-galactose phosphorylase 1, partial [Ricinus communis]
Metabolism	Global and overview maps	Biosynthesis of secondary metabolites	ko01110	Isoform0101449	0.453333333	0.21	-1.110182918	5.83E-03	1.52E-02	yes	pgk	G-patch domain-containing protein [Cynara cardunculus var. scolymus] [Cynara cardunculus]
Metabolism	Global and overview maps	Biosynthesis of secondary metabolites	ko01110	Isoform0101482	0.903333333	0.001	-9.819114636	3.32E-29	8.59E-28	yes	ry	Xanthine dehydrogenase [Klebsormidium flaccidum]
Metabolism	Global and overview maps	Biosynthesis of secondary metabolites	ko01110	Isoform0101736	0.683333333	0.266666667	-1.357552005	2.21E-05	1.02E-04	yes	PDS	phytoene desaturase [Chrysanthemum x morifolium]
Metabolism	Global and overview maps	Biosynthesis of secondary metabolites	ko01110	Isoform0101868	0.303333333	0.103333333	-1.55359833	1.28E-03	4.00E-03	yes	PKP1	Pyruvate kinase [Cynara cardunculus var. scolymus] [Cynara cardunculus]
Metabolism	Global and overview maps	Biosynthesis of secondary metabolites	ko01110	Isoform0101879	1.966666667	0.643333333	-1.612114107	5.77E-16	8.33E-15	yes	BCE2	2-oxoacid dehydrogenase acyltransferase, catalytic domain-containing protein [Cynara cardunculus var. scolymus] [Cynara cardunculus]
Metabolism	Global and overview maps	Biosynthesis of secondary metabolites	ko01110	Isoform0101882	0.306666667	0.11	-1.479167837	4.59E-03	1.23E-02	yes	MD1	PREDICTED: malate dehydrogenase [Citrus sinensis]
Metabolism	Global and overview maps	Biosynthesis of secondary metabolites	ko01110	Isoform0101911	0.34	0.096666667	-1.814444347	1.87E-04	7.16E-04	yes	PKP1	Pyruvate kinase [Cynara cardunculus var. scolymus] [Cynara cardunculus]
Metabolism	Global and overview maps	Biosynthesis of secondary metabolites	ko01110	Isoform0102071	1.123333333	0.483333333	-1.216695691	6.31E-08	4.42E-07	yes	BCE2	2-oxoacid dehydrogenase acyltransferase, catalytic domain-containing protein [Cynara cardunculus var. scolymus] [Cynara cardunculus]
Metabolism	Global and overview maps	Biosynthesis of secondary metabolites	ko01110	Isoform0102209	0.586666667	0.001	-9.196397213	1.14E-23	2.40E-22	yes	CYP79A2	cytochrome P450 [Cynara cardunculus var. scolymus] [Cynara cardunculus]
Metabolism	Global and overview maps	Biosynthesis of secondary metabolites	ko01110	Isoform0102228	2.82	0.943333333	-1.57985561	2.80E-22	5.58E-21	yes	GLO4	PREDICTED: peroxisomal (S)-2-hydroxy-acid oxidase GLO4-like isoform X5 [Sesamum indicum]
Metabolism	Global and overview maps	Biosynthesis of secondary metabolites	ko01110	Isoform0102310	2.403333333	0.001	-11.23082104	1.22E-78	9.44E-77	yes	aldh4a1	1-pyrroline-5-carboxylate dehydrogenase [Galdieria sulphuraria]
Metabolism	Global and overview maps	Biosynthesis of secondary metabolites	ko01110	Isoform0102382	0.68	0.253333333	-1.424497829	1.06E-05	5.21E-05	yes	BGLU25	Glycoside hydrolase, catalytic domain-containing protein [Cynara cardunculus var. scolymus] [Cynara cardunculus]
Metabolism	Global and overview maps	Biosynthesis of secondary metabolites	ko01110	Isoform0102400	0.57	0.26	-1.132450296	1.22E-03	3.84E-03	yes	HMGR2	hydroxy-methyl-glutaryl-coenzyme A reductase, partial [Bacopa monnieri]
Metabolism	Global and overview maps	Biosynthesis of secondary metabolites	ko01110	Isoform0102460	1.95	0.006666667	-8.192292814	1.39E-70	9.42E-69	yes	GPD2	glycerol-3-phosphate dehydrogenase [Galdieria sulphuraria]
Metabolism	Global and overview maps	Biosynthesis of secondary metabolites	ko01110	Isoform0102567	0.57	0.26	-1.132450296	6.17E-03	1.59E-02	yes	PLDBETA1	C2 calcium-dependent membrane targeting [Cynara cardunculus var. scolymus] [Cynara cardunculus]
Metabolism	Global and overview maps	Biosynthesis of secondary metabolites	ko01110	Isoform0102639	5.28	0.006666667	-9.62935662	9.09E-158	1.72E-155	yes	pgmA	PREDICTED: phosphoglucomutase, cytoplasmic [Ricinus communis]
Metabolism	Global and overview maps	Biosynthesis of secondary metabolites	ko01110	Isoform0102660	3.84	1.896666667	-1.017640159	2.61E-07	1.67E-06	yes	ELI3	cinnamyl alcohol dehydrogenase 3 [Carthamus tinctorius]
Metabolism	Global and overview maps	Biosynthesis of secondary metabolites	ko01110	Isoform0102860	0.6	0.29	-1.0489096	5.30E-03	1.40E-02	yes	EMB3004	PREDICTED: bifunctional 3-dehydroquinate dehydratase/shikimate dehydrogenase, chloroplastic isoform X2 [Capsicum annuum]
Metabolism	Global and overview maps	Biosynthesis of secondary metabolites	ko01110	Isoform0103021	0.176666667	0.006666667	-4.727920455	3.85E-06	2.06E-05	yes	ALDH2B4	Aldehyde dehydrogenase family 2 member [Morus notabilis]
Metabolism	Global and overview maps	Biosynthesis of secondary metabolites	ko01110	Isoform0103230	1.073333333	0.353333333	-1.602996424	7.83E-11	7.62E-10	yes	BCE2	2-oxoacid dehydrogenase acyltransferase, catalytic domain-containing protein [Cynara cardunculus var. scolymus] [Cynara cardunculus]
Metabolism	Global and overview maps	Biosynthesis of secondary metabolites	ko01110	Isoform0103365	0.82	0.26	-1.657112286	2.10E-03	6.19E-03	yes	ACO2	Armadillo-like helical [Cynara cardunculus var. scolymus] [Cynara cardunculus]
Metabolism	Global and overview maps	Biosynthesis of secondary metabolites	ko01110	Isoform0103445	0.31	0.106666667	-1.539158811	1.73E-03	5.23E-03	yes	At1g24280	PREDICTED: glucose-6-phosphate 1-dehydrogenase, chloroplastic-like [Sesamum indicum]
Metabolism	Global and overview maps	Biosynthesis of secondary metabolites	ko01110	Isoform0103531	0.57	0.19	-1.584962501	8.38E-05	3.45E-04	yes	VTC5	PREDICTED: GDP-L-galactose phosphorylase 1, partial [Ricinus communis]
Metabolism	Global and overview maps	Biosynthesis of secondary metabolites	ko01110	Isoform0103714	0.25	0.103333333	-1.27462238	9.60E-03	2.34E-02	yes	OSCPNY1	oxidosqualene cyclase 3 [Artemisia annua]
Metabolism	Global and overview maps	Biosynthesis of secondary metabolites	ko01110	Isoform0103840	8.026666667	0.001	-12.97058527	4.62E-238	1.63E-235	yes	ACLY	ATP-citrate synthase [Symbiodinium microadriaticum]
Metabolism	Global and overview maps	Biosynthesis of secondary metabolites	ko01110	Isoform0103923	0.896666667	0.26	-1.786060144	1.30E-08	9.96E-08	yes	NOA1	PREDICTED: NO-associated protein 1, chloroplastic/mitochondrial-like, partial [Elaeis guineensis]
Metabolism	Global and overview maps	Biosynthesis of secondary metabolites	ko01110	Isoform0104027	0.766666667	0.046666667	-4.038135129	3.37E-16	4.93E-15	yes	COMT1	S-adenosyl-L-methionine:caffeic acid 3-O-methyltransferase [Zinnia violacea]
Metabolism	Global and overview maps	Biosynthesis of secondary metabolites	ko01110	Isoform0104147	1.08	0.001	-10.0768156	2.06E-35	6.52E-34	yes	Pfk	PREDICTED: ATP-dependent 6-phosphofructokinase 5, chloroplastic-like [Erythranthe guttata]
Metabolism	Global and overview maps	Biosynthesis of secondary metabolites	ko01110	Isoform0104207	2.71	0.001	-11.40407714	5.25E-73	3.70E-71	yes	OGDH	2-oxoglutarate e1 subunit [Chrysochromulina sp. CCMP291]
Metabolism	Global and overview maps	Biosynthesis of secondary metabolites	ko01110	Isoform0104211	0.393333333	0.083333333	-2.23878686	1.18E-04	4.69E-04	yes	LPD	PREDICTED: dihydrolipoyl dehydrogenase 1, mitochondrial [Jatropha curcas]
Metabolism	Global and overview maps	Biosynthesis of secondary metabolites	ko01110	Isoform0104614	0.726666667	0.21	-1.790904401	1.00E-09	8.72E-09	yes	At3g58610	PREDICTED: ketol-acid reductoisomerase, chloroplastic [Solanum pennellii]
Metabolism	Global and overview maps	Biosynthesis of secondary metabolites	ko01110	Isoform0104785	0.423333333	0.093333333	-2.181329765	2.84E-05	1.29E-04	yes	-	-
Metabolism	Global and overview maps	Biosynthesis of secondary metabolites	ko01110	Isoform0104795	0.103333333	0.006666667	-3.95419631	1.97E-03	5.87E-03	yes	LPD2	PREDICTED: dihydrolipoyl dehydrogenase, mitochondrial-like [Phoenix dactylifera]
Metabolism	Global and overview maps	Biosynthesis of secondary metabolites	ko01110	Isoform0104829	0.21	0.026666667	-2.977279923	1.81E-04	6.93E-04	yes	FAE1	3-Oxoacyl-[acyl-carrier-protein (ACP)] synthase III C-terminal [Cynara cardunculus var. scolymus] [Cynara cardunculus]
Metabolism	Global and overview maps	Biosynthesis of secondary metabolites	ko01110	Isoform0104941	0.713333333	0.14	-2.349149564	5.26E-12	5.69E-11	yes	PLDBETA1	C2 calcium-dependent membrane targeting [Cynara cardunculus var. scolymus] [Cynara cardunculus]
Metabolism	Global and overview maps	Biosynthesis of secondary metabolites	ko01110	Isoform0104946	0.233333333	0.036666667	-2.669851398	6.96E-05	2.92E-04	yes	ACO2	PREDICTED: aconitate hydratase-like isoform X1 [Lupinus angustifolius]
Metabolism	Global and overview maps	Biosynthesis of secondary metabolites	ko01110	Isoform0105069	0.436666667	0.14	-1.641105579	2.88E-05	1.30E-04	yes	PUR5	AIR synthase-related protein, C-terminal domain-containing protein [Cynara cardunculus var. scolymus] [Cynara cardunculus]
Metabolism	Global and overview maps	Biosynthesis of secondary metabolites	ko01110	Isoform0105190	0.34	0.056666667	-2.584962501	9.28E-06	4.62E-05	yes	HEMA1	NAD(P)-binding domain-containing protein [Cynara cardunculus var. scolymus] [Cynara cardunculus]
Metabolism	Global and overview maps	Biosynthesis of secondary metabolites	ko01110	Isoform0105296	0.203333333	0.07	-1.538419915	1.80E-02	4.03E-02	yes	AHRI	PREDICTED: ketol-acid reductoisomerase, chloroplastic [Solanum lycopersicum]
Metabolism	Global and overview maps	Biosynthesis of secondary metabolites	ko01110	Isoform0105507	0.506666667	0.236666667	-1.098180394	4.54E-03	1.22E-02	yes	-	-
Metabolism	Global and overview maps	Biosynthesis of secondary metabolites	ko01110	Isoform0105556	0.78	0.37	-1.075948853	3.02E-03	8.54E-03	yes	KPHMT2	3-methyl-2-oxobutanoate hydroxymethyltransferase 1 mitochondrial [Zea mays]
Metabolism	Global and overview maps	Biosynthesis of secondary metabolites	ko01110	Isoform0105730	0.61	0.206666667	-1.561503528	2.13E-06	1.19E-05	yes	PFP-ALPHA	GTP-binding protein, partial [Lumnitzera racemosa]
Metabolism	Global and overview maps	Biosynthesis of secondary metabolites	ko01110	Isoform0105753	0.38	0.143333333	-1.406625259	5.10E-04	1.77E-03	yes	-	-
Metabolism	Global and overview maps	Biosynthesis of secondary metabolites	ko01110	Isoform0106033	0.456666667	0.206666667	-1.143835773	1.53E-03	4.68E-03	yes	-	-
Metabolism	Global and overview maps	Biosynthesis of secondary metabolites	ko01110	Isoform0106998	0.286666667	0.093333333	-1.618909833	2.38E-03	6.94E-03	yes	PFP-ALPHA2	Phosphofructokinase domain-containing protein [Cynara cardunculus var. scolymus] [Cynara cardunculus]
Metabolism	Global and overview maps	Biosynthesis of secondary metabolites	ko01110	Isoform0107126	1.296666667	0.643333333	-1.011169308	6.17E-08	4.32E-07	yes	GLT1	PREDICTED: glutamate synthase 1 [NADH], chloroplastic isoform X1 [Theobroma cacao]
Metabolism	Global and overview maps	Biosynthesis of secondary metabolites	ko01110	Isoform0107260	1.613333333	0.533333333	-1.596935142	5.68E-15	7.69E-14	yes	RBL14	Aldose 1-/Glucose-6-phosphate 1-epimerase [Cynara cardunculus var. scolymus] [Cynara cardunculus]
Metabolism	Global and overview maps	Biosynthesis of secondary metabolites	ko01110	Isoform0107431	0.233333333	0.063333333	-1.881355504	1.54E-04	6.00E-04	yes	HMG1	Hydroxymethylglutaryl-CoA reductase, class I/II [Cynara cardunculus var. scolymus] [Cynara cardunculus]
Metabolism	Global and overview maps	Biosynthesis of secondary metabolites	ko01110	Isoform0107731	0.606666667	0.17	-1.835369298	4.57E-11	4.55E-10	yes	CYS1	Cysteine synthase [Glycine soja]
Metabolism	Global and overview maps	Biosynthesis of secondary metabolites	ko01110	Isoform0107735	0.213333333	0.073333333	-1.540568381	3.73E-03	1.03E-02	yes	LOX3.1	Lipase/lipooxygenase, PLAT/LH2, partial [Cynara cardunculus var. scolymus] [Cynara cardunculus]
Metabolism	Global and overview maps	Biosynthesis of secondary metabolites	ko01110	Isoform0107766	0.383333333	0.116666667	-1.716207034	1.90E-04	7.26E-04	yes	OSCPNX1	cycloartenol synthase [Centella asiatica]
Metabolism	Global and overview maps	Biosynthesis of secondary metabolites	ko01110	Isoform0107858	0.33	0.143333333	-1.203091865	1.96E-03	5.83E-03	yes	AMPD	Adenosine/AMP deaminase active site-containing protein [Cynara cardunculus var. scolymus] [Cynara cardunculus]
Metabolism	Global and overview maps	Biosynthesis of secondary metabolites	ko01110	Isoform0107899	0.293333333	0.083333333	-1.815575429	1.18E-04	4.72E-04	yes	TKT10	PREDICTED: transketolase-1, chloroplastic-like [Brassica napus]
Metabolism	Global and overview maps	Biosynthesis of secondary metabolites	ko01110	Isoform0108037	0.393333333	0.126666667	-1.634715536	3.30E-05	1.48E-04	yes	PNA	PREDICTED: dammarenediol II synthase-like [Daucus carota subsp. sativus] [Daucus carota]
Metabolism	Global and overview maps	Biosynthesis of secondary metabolites	ko01110	Isoform0108204	0.1	0.01	-3.321928095	1.55E-02	3.55E-02	yes	CAD7	PREDICTED: probable cinnamyl alcohol dehydrogenase [Ricinus communis]
Metabolism	Global and overview maps	Biosynthesis of secondary metabolites	ko01110	Isoform0108217	1.586666667	0.4	-1.987927168	5.70E-19	9.72E-18	yes	RBL14	Aldose 1-/Glucose-6-phosphate 1-epimerase [Cynara cardunculus var. scolymus] [Cynara cardunculus]
Metabolism	Global and overview maps	Biosynthesis of secondary metabolites	ko01110	Isoform0108240	0.13	0.016666667	-2.963474124	2.01E-03	5.96E-03	yes	AMPD	Adenosine/AMP deaminase active site-containing protein [Cynara cardunculus var. scolymus] [Cynara cardunculus]
Metabolism	Global and overview maps	Biosynthesis of secondary metabolites	ko01110	Isoform0108487	0.08	0.003333333	-4.584962501	5.44E-03	1.43E-02	yes	NFYA1	NF-Y protein, partial [Chrysanthemum x morifolium]
Metabolism	Global and overview maps	Biosynthesis of secondary metabolites	ko01110	Isoform0108514	0.886666667	0.27	-1.715432433	6.95E-06	3.55E-05	yes	CAS1	--
Metabolism	Global and overview maps	Biosynthesis of secondary metabolites	ko01110	Isoform0108533	0.356666667	0.123333333	-1.532013621	1.10E-04	4.41E-04	yes	F09G2.8	PREDICTED: phospholipase D Z-like [Beta vulgaris subsp. vulgaris] [Beta vulgaris]
Metabolism	Global and overview maps	Biosynthesis of secondary metabolites	ko01110	Isoform0108589	0.296666667	0.136666667	-1.118181426	1.10E-02	2.63E-02	yes	AMPD	PREDICTED: AMP deaminase [Jatropha curcas]
Metabolism	Global and overview maps	Biosynthesis of secondary metabolites	ko01110	Isoform0108616	0.45	0.046666667	-3.269460675	2.70E-13	3.25E-12	yes	-	-
Metabolism	Global and overview maps	Biosynthesis of secondary metabolites	ko01110	Isoform0108696	0.583333333	0.183333333	-1.669851398	4.73E-07	2.92E-06	yes	EMB3004	PREDICTED: bifunctional 3-dehydroquinate dehydratase/shikimate dehydrogenase, chloroplastic-like, partial [Nicotiana tabacum]
Metabolism	Global and overview maps	Biosynthesis of secondary metabolites	ko01110	Isoform0108741	0.796666667	0.286666667	-1.474602053	5.23E-09	4.20E-08	yes	PKP1	Pyruvate kinase [Cynara cardunculus var. scolymus] [Cynara cardunculus]
Metabolism	Global and overview maps	Biosynthesis of secondary metabolites	ko01110	Isoform0108773	1.04	0.001	-10.02236781	1.56E-39	5.51E-38	yes	Lpgat1	--
Metabolism	Global and overview maps	Biosynthesis of secondary metabolites	ko01110	Isoform0108887	3.103333333	1.333333333	-1.218781168	6.06E-19	1.03E-17	yes	GLT1	NADH-dependent glutamate synthase 1 isoform 4 [Theobroma cacao]
Metabolism	Global and overview maps	Biosynthesis of secondary metabolites	ko01110	Isoform0108930	0.993333333	0.443333333	-1.163886085	8.51E-08	5.85E-07	yes	SAG13	polyprotein [Oryza australiensis]
Metabolism	Global and overview maps	Biosynthesis of secondary metabolites	ko01110	Isoform0109166	0.316666667	0.11	-1.525461489	3.91E-04	1.39E-03	yes	pldZ	Phospholipase D-like domain-containing protein [Cynara cardunculus var. scolymus] [Cynara cardunculus]
Metabolism	Global and overview maps	Biosynthesis of secondary metabolites	ko01110	Isoform0109429	0.16	0.036666667	-2.125530882	4.97E-03	1.32E-02	yes	CASBPX2	cycloartenol synthase [Centella asiatica]
Metabolism	Global and overview maps	Biosynthesis of secondary metabolites	ko01110	Isoform0109496	0.44	0.073333333	-2.584962501	3.71E-10	3.38E-09	yes	PFP-ALPHA2	Phosphofructokinase domain-containing protein [Cynara cardunculus var. scolymus] [Cynara cardunculus]
Metabolism	Global and overview maps	Biosynthesis of secondary metabolites	ko01110	Isoform0109585	0.13	0.013333333	-3.285402219	9.17E-04	2.97E-03	yes	Os01g0939600	Microtubule-associated protein, MAP65/Ase1/PRC1 [Cynara cardunculus var. scolymus] [Cynara cardunculus]
Metabolism	Global and overview maps	Biosynthesis of secondary metabolites	ko01110	Isoform0109669	0.29	0.113333333	-1.355480655	4.61E-03	1.24E-02	yes	RPI2	PREDICTED: probable ribose-5-phosphate isomerase 2 [Juglans regia]
Metabolism	Global and overview maps	Biosynthesis of secondary metabolites	ko01110	Isoform0109681	0.346666667	0.09	-1.945552216	6.29E-04	2.13E-03	yes	EMB3004	PREDICTED: bifunctional 3-dehydroquinate dehydratase/shikimate dehydrogenase, chloroplastic-like [Fragaria vesca subsp. vesca] [Fragaria vesca]
Metabolism	Global and overview maps	Biosynthesis of secondary metabolites	ko01110	Isoform0109960	3.006666667	1.486666667	-1.016083723	8.28E-12	8.83E-11	yes	GLT1	Aldolase-type TIM barrel [Cynara cardunculus var. scolymus] [Cynara cardunculus]
Metabolism	Global and overview maps	Biosynthesis of secondary metabolites	ko01110	Isoform0109972	0.716666667	0.293333333	-1.288761231	2.50E-06	1.38E-05	yes	ACC1	Carboxyl transferase [Corchorus capsularis]
Metabolism	Global and overview maps	Biosynthesis of secondary metabolites	ko01110	Isoform0110394	1.85	0.816666667	-1.179706022	5.18E-13	6.10E-12	yes	GLT1	glutamate synthase 1 [Dorcoceras hygrometricum]
Metabolism	Global and overview maps	Biosynthesis of secondary metabolites	ko01110	Isoform0110430	0.223333333	0.06	-1.896164189	3.00E-04	1.10E-03	yes	ACO1	PREDICTED: aconitate hydratase, cytoplasmic [Gossypium arboreum]
Metabolism	Global and overview maps	Biosynthesis of secondary metabolites	ko01110	Isoform0110457	2.493333333	0.503333333	-2.308489721	3.02E-46	1.27E-44	yes	CAD	sinapyl alcohol dehydrogenase [Populus tremuloides]
Metabolism	Global and overview maps	Biosynthesis of secondary metabolites	ko01110	Isoform0110649	1.383333333	0.556666667	-1.313263234	3.94E-12	4.31E-11	yes	ACC1	PREDICTED: acetyl-CoA carboxylase 1 [Vitis vinifera]
Metabolism	Global and overview maps	Biosynthesis of secondary metabolites	ko01110	Isoform0110798	0.833333333	0.33	-1.336427665	2.30E-08	1.71E-07	yes	GLT1	Aldolase-type TIM barrel [Cynara cardunculus var. scolymus] [Cynara cardunculus]
Metabolism	Global and overview maps	Biosynthesis of secondary metabolites	ko01110	Isoform0110816	0.363333333	0.126666667	-1.520256811	1.55E-04	6.03E-04	yes	GDH2	glycine cleavage system H protein 2, mitochondrial-like [Cajanus cajan]
Metabolism	Global and overview maps	Biosynthesis of secondary metabolites	ko01110	Isoform0110817	1.24	0.553333333	-1.16411938	2.70E-10	2.50E-09	yes	GLT1	NADH-dependent glutamate synthase 1 isoform 3, partial [Theobroma cacao]
Metabolism	Global and overview maps	Biosynthesis of secondary metabolites	ko01110	Isoform0110931	3.743333333	1.64	-1.190627707	1.81E-22	3.64E-21	yes	GLT1	PREDICTED: glutamate synthase 1 [NADH], chloroplastic isoform X1 [Sesamum indicum]
Metabolism	Global and overview maps	Biosynthesis of secondary metabolites	ko01110	Isoform0111000	0.176666667	0.063333333	-1.479992941	7.71E-03	1.94E-02	yes	PKP1	pyruvate kinase [Diospyros kaki]
Metabolism	Global and overview maps	Biosynthesis of secondary metabolites	ko01110	Isoform0111114	10.39333333	0.001	-13.34337081	1.97E-55	1.02E-53	yes	CCD4	carotenoid cleavage dioxygenase [Chrysanthemum x morifolium]
Metabolism	Global and overview maps	Biosynthesis of secondary metabolites	ko01110	Isoform0111346	20.24666667	9.433333333	-1.101844855	3.83E-14	4.90E-13	yes	At3g01820	Adenylate kinase [Cynara cardunculus var. scolymus] [Cynara cardunculus]
Metabolism	Global and overview maps	Biosynthesis of secondary metabolites	ko01110	Isoform0112542	29.58	0.44	-6.070974718	3.30E-114	3.97E-112	yes	Os09g0529100	6-phosphogluconolactonase, DevB-type [Cynara cardunculus var. scolymus] [Cynara cardunculus]
Metabolism	Global and overview maps	Biosynthesis of secondary metabolites	ko01110	Isoform0112629	46.47	22.04	-1.076175421	1.25E-23	2.62E-22	yes	SMTA	Homocysteine S-methyltransferase [Cynara cardunculus var. scolymus] [Cynara cardunculus]
Metabolism	Global and overview maps	Biosynthesis of secondary metabolites	ko01110	Isoform0112663	8.83	4.306666667	-1.035841774	4.95E-05	2.14E-04	yes	PFK7	Phosphofructokinase [Cynara cardunculus var. scolymus] [Cynara cardunculus]
Metabolism	Global and overview maps	Biosynthesis of secondary metabolites	ko01110	Isoform0112965	24.77333333	0.603333333	-5.359688899	3.17E-100	3.25E-98	yes	OsI_031067	6-phosphogluconolactonase, DevB-type [Cynara cardunculus var. scolymus] [Cynara cardunculus]
Metabolism	Global and overview maps	Biosynthesis of secondary metabolites	ko01110	Isoform0112968	1.14	0.001	-10.15481811	1.47E-06	8.42E-06	yes	CER1	Fatty acid hydroxylase [Cynara cardunculus var. scolymus] [Cynara cardunculus]
Metabolism	Global and overview maps	Biosynthesis of secondary metabolites	ko01110	Isoform0113297	18.92333333	8.096666667	-1.224766252	3.41E-13	4.07E-12	yes	F26G	Glycoside hydrolase, catalytic domain-containing protein [Cynara cardunculus var. scolymus] [Cynara cardunculus]
Metabolism	Global and overview maps	Biosynthesis of secondary metabolites	ko01110	Isoform0113426	12.97	6.273333333	-1.047874352	4.41E-12	4.80E-11	yes	At5g47720	Thiolase [Cynara cardunculus var. scolymus] [Cynara cardunculus]
Metabolism	Global and overview maps	Biosynthesis of secondary metabolites	ko01110	Isoform0113510	6.766666667	3.36	-1.009984089	1.57E-12	1.78E-11	yes	Os06g0265000	asparagine synthetase [Helianthus annuus]
Metabolism	Global and overview maps	Biosynthesis of secondary metabolites	ko01110	Isoform0113526	13.95	6.586666667	-1.082644676	8.61E-07	5.12E-06	yes	DET2	3-oxo-5-alpha-steroid 4-dehydrogenase, C-terminal [Cynara cardunculus var. scolymus] [Cynara cardunculus]
Metabolism	Global and overview maps	Biosynthesis of secondary metabolites	ko01110	Isoform0113569	0.423333333	0.106666667	-1.988684687	1.08E-02	2.59E-02	yes	F09G2.8	Phospholipase D Z [Dichanthelium oligosanthes]
Metabolism	Global and overview maps	Biosynthesis of secondary metabolites	ko01110	Isoform0113713	2.9	1.27	-1.191224403	4.32E-04	1.52E-03	yes	ISPH	1-hydroxy-2-methyl-2-(E)-butenyl 4-diphosphate reductase [Artemisia annua]
Metabolism	Global and overview maps	Biosynthesis of secondary metabolites	ko01110	Isoform0113755	1.52	0.26	-2.547487795	4.53E-10	4.09E-09	yes	SDR	Glucose/ribitol dehydrogenase [Cynara cardunculus var. scolymus] [Cynara cardunculus]
Metabolism	Global and overview maps	Biosynthesis of secondary metabolites	ko01110	Isoform0113774	6.083333333	2.916666667	-1.060541542	1.64E-08	1.24E-07	yes	At5g53970	PREDICTED: probable aminotransferase TAT2 [Populus euphratica]
Metabolism	Global and overview maps	Biosynthesis of secondary metabolites	ko01110	Isoform0113795	10.37666667	4.226666667	-1.295750831	4.18E-17	6.46E-16	yes	At1g32780	PREDICTED: alcohol dehydrogenase-like 4 isoform X1 [Nicotiana attenuata]
Metabolism	Global and overview maps	Biosynthesis of secondary metabolites	ko01110	Isoform0113797	21.84333333	8.96	-1.285622394	1.85E-30	5.01E-29	yes	HEMH	Ferrochelatase [Cynara cardunculus var. scolymus] [Cynara cardunculus]
Metabolism	Global and overview maps	Biosynthesis of secondary metabolites	ko01110	Isoform0113889	1.176666667	0.386666667	-1.605543378	3.53E-04	1.27E-03	yes	EMB3004	PREDICTED: bifunctional 3-dehydroquinate dehydratase/shikimate dehydrogenase, chloroplastic isoform X2 [Capsicum annuum]
Metabolism	Global and overview maps	Biosynthesis of secondary metabolites	ko01110	Isoform0113896	3.836666667	0.001	-11.90563771	3.23E-47	1.40E-45	yes	Ugt2b15	UDP-Glycosyltransferase/glycogen phosphorylase [Coccomyxa subellipsoidea C-169]
Metabolism	Global and overview maps	Biosynthesis of secondary metabolites	ko01110	Isoform0114017	6.2	1.84	-1.752562449	7.57E-24	1.61E-22	yes	RIBA1	PREDICTED: bifunctional riboflavin biosynthesis protein RIBA 1, chloroplastic-like [Fragaria vesca subsp. vesca] [Fragaria vesca]
Metabolism	Global and overview maps	Biosynthesis of secondary metabolites	ko01110	Isoform0114057	7.44	1.343333333	-2.469485283	6.23E-42	2.34E-40	yes	PED1	PREDICTED: 3-ketoacyl-CoA thiolase 2, peroxisomal [Malus domestica]
Metabolism	Global and overview maps	Biosynthesis of secondary metabolites	ko01110	Isoform0114111	1.546666667	0.506666667	-1.610053482	2.17E-06	1.21E-05	yes	ENO1	Enolase [Corchorus capsularis]
Metabolism	Global and overview maps	Biosynthesis of secondary metabolites	ko01110	Isoform0114162	5.09	2.363333333	-1.10684253	2.61E-03	7.50E-03	yes	ELI3	cinnamyl alcohol dehydrogenase 3 [Carthamus tinctorius]
Metabolism	Global and overview maps	Biosynthesis of secondary metabolites	ko01110	Isoform0114266	1.156666667	0.303333333	-1.930997212	1.06E-03	3.39E-03	yes	At5g10920	PREDICTED: argininosuccinate lyase, chloroplastic [Vitis vinifera]
Metabolism	Global and overview maps	Biosynthesis of secondary metabolites	ko01110	Isoform0114268	2.406666667	0.433333333	-2.473487214	5.77E-10	5.15E-09	yes	PED1	3-ketoacyl-CoA thiolase 2, peroxisomal [Dorcoceras hygrometricum]
Metabolism	Global and overview maps	Biosynthesis of secondary metabolites	ko01110	Isoform0114297	43.24666667	0.063333333	-9.41540821	0.00E+00	0.00E+00	yes	Cyp4g15	Cytochrome P450 4g15 [Anthurium amnicola]
Metabolism	Global and overview maps	Biosynthesis of secondary metabolites	ko01110	Isoform0114367	1.026666667	0.493333333	-1.057333175	3.87E-03	1.06E-02	yes	KPHMT2	Kinesin, motor domain-containing protein [Cynara cardunculus var. scolymus] [Cynara cardunculus]
Metabolism	Global and overview maps	Biosynthesis of secondary metabolites	ko01110	Isoform0114420	1.5	0.393333333	-1.931138142	7.19E-06	3.66E-05	yes	KPHMT2	Ketopantoate hydroxymethyltransferase [Cynara cardunculus var. scolymus] [Cynara cardunculus]
Metabolism	Global and overview maps	Biosynthesis of secondary metabolites	ko01110	Isoform0114495	1.833333333	0.593333333	-1.627554377	5.91E-07	3.60E-06	yes	ALDH2B7	aldehyde dehydrogenase family 2 member b7, mitochondrial [Nicotiana attenuata]
Metabolism	Global and overview maps	Biosynthesis of secondary metabolites	ko01110	Isoform0114498	8.083333333	0.883333333	-3.193920483	6.74E-54	3.39E-52	yes	co-1	aurone synthase [Coreopsis grandiflora]
Metabolism	Global and overview maps	Biosynthesis of secondary metabolites	ko01110	Isoform0114569	18.55	3.396666667	-2.449227636	3.24E-60	1.83E-58	yes	poxN1	peroxidase [Artemisia annua]
Metabolism	Global and overview maps	Biosynthesis of secondary metabolites	ko01110	Isoform0114672	4.756666667	1.73	-1.459178891	2.14E-11	2.19E-10	yes	CYP85A1	PREDICTED: cytochrome P450 85A1 [Daucus carota subsp. sativus] [Daucus carota]
Metabolism	Global and overview maps	Biosynthesis of secondary metabolites	ko01110	Isoform0114835	123.35	52.17333333	-1.241373201	5.72E-138	8.99E-136	yes	CYP84A1	ferulate-5-hydroxylase [Chrysanthemum x morifolium]
Metabolism	Global and overview maps	Biosynthesis of secondary metabolites	ko01110	Isoform0114946	4.73	1.333333333	-1.826802684	1.97E-16	2.92E-15	yes	RIBA1	PREDICTED: bifunctional riboflavin biosynthesis protein RIBA 1, chloroplastic [Daucus carota subsp. sativus] [Daucus carota]
Metabolism	Global and overview maps	Biosynthesis of secondary metabolites	ko01110	Isoform0114968	1.186666667	0.536666667	-1.144816553	1.88E-03	5.62E-03	yes	IDH1	isocitrate dehydrogenase [Paeonia suffruticosa]
Metabolism	Global and overview maps	Biosynthesis of secondary metabolites	ko01110	Isoform0114987	0.513333333	0.13	-1.981384322	1.44E-03	4.44E-03	yes	SHM2	serine hydroxymethyltransferase, partial [Lolium perenne]
Metabolism	Global and overview maps	Biosynthesis of secondary metabolites	ko01110	Isoform0115017	0.61	0.033333333	-4.193771743	1.66E-04	6.40E-04	yes	EMB3004	PREDICTED: bifunctional 3-dehydroquinate dehydratase/shikimate dehydrogenase, chloroplastic-like [Malus domestica]
Metabolism	Global and overview maps	Biosynthesis of secondary metabolites	ko01110	Isoform0115098	5.13	0.826666667	-2.633581206	6.64E-33	1.94E-31	yes	CYP84A1	cytochrome P450 [Cynara cardunculus var. scolymus] [Cynara cardunculus]
Metabolism	Global and overview maps	Biosynthesis of secondary metabolites	ko01110	Isoform0115104	0.766666667	0.09	-3.090602549	5.03E-06	2.64E-05	yes	GPD	glyceraldehyde 3-phosphate dehydrogenase, partial [Lactuca sativa]
Metabolism	Global and overview maps	Biosynthesis of secondary metabolites	ko01110	Isoform0115174	1.28	0.313333333	-2.030373649	1.12E-06	6.57E-06	yes	CHI1	Chalcone--flavonone isomerase, putative [Ricinus communis]
Metabolism	Global and overview maps	Biosynthesis of secondary metabolites	ko01110	Isoform0115200	2.943333333	1.13	-1.381128165	3.02E-05	1.36E-04	yes	BGLU11	PREDICTED: cyanidin 3-O-glucoside 7-O-glucosyltransferase (acyl-glucose)-like [Daucus carota subsp. sativus] [Daucus carota]
Metabolism	Global and overview maps	Biosynthesis of secondary metabolites	ko01110	Isoform0115245	7.726666667	3.413333333	-1.178664851	6.22E-09	4.95E-08	yes	At5g53970	PREDICTED: probable aminotransferase TAT2 [Populus euphratica]
Metabolism	Global and overview maps	Biosynthesis of secondary metabolites	ko01110	Isoform0115443	18.95	7.153333333	-1.405510273	6.85E-22	1.34E-20	yes	VTE4	Methyltransferase type 11 [Cynara cardunculus var. scolymus] [Cynara cardunculus]
Metabolism	Global and overview maps	Biosynthesis of secondary metabolites	ko01110	Isoform0115481	16.18333333	0.033333333	-8.923327485	6.08E-196	1.63E-193	yes	ALDH2	aldehyde dehydrogenase [Chlamydomonas reinhardtii]
Metabolism	Global and overview maps	Biosynthesis of secondary metabolites	ko01110	Isoform0115484	12.68666667	5.673333333	-1.161044525	3.49E-13	4.16E-12	yes	ALDH3F1	Aldehyde dehydrogenase, C-terminal [Cynara cardunculus var. scolymus] [Cynara cardunculus]
Metabolism	Global and overview maps	Biosynthesis of secondary metabolites	ko01110	Isoform0116031	1.12	0.263333333	-2.088536675	5.22E-05	2.25E-04	yes	EMB3004	PREDICTED: bifunctional 3-dehydroquinate dehydratase/shikimate dehydrogenase, chloroplastic-like isoform X1 [Fragaria vesca subsp. vesca] [Fragaria vesca]
Metabolism	Global and overview maps	Biosynthesis of secondary metabolites	ko01110	Isoform0116071	0.486666667	0.001	-8.926790153	3.83E-06	2.05E-05	yes	OGDH	2-oxoglutarate e1 subunit [Chrysochromulina sp. CCMP291]
Metabolism	Global and overview maps	Biosynthesis of secondary metabolites	ko01110	Isoform0116122	11.04666667	3.56	-1.633661956	4.36E-34	1.33E-32	yes	CYP90A1	steroid 23-alpha-hydroxylase [Echinacea purpurea]
Metabolism	Global and overview maps	Biosynthesis of secondary metabolites	ko01110	Isoform0116163	1.313333333	0.24	-2.452126818	3.78E-08	2.72E-07	yes	CHI1	Chalcone--flavonone isomerase, putative [Ricinus communis]
Metabolism	Global and overview maps	Biosynthesis of secondary metabolites	ko01110	Isoform0116171	26.94333333	0.02	-10.39571263	1.48E-257	5.87E-255	yes	AA7GT	beta glucosidase like protein [Delphinium grandiflorum]
Metabolism	Global and overview maps	Biosynthesis of secondary metabolites	ko01110	Isoform0116193	26.22	0.013333333	-10.94141447	7.44E-260	3.00E-257	yes	Ald	PREDICTED: fructose-bisphosphate aldolase, cytoplasmic isozyme 1-like [Nelumbo nucifera]
Metabolism	Global and overview maps	Biosynthesis of secondary metabolites	ko01110	Isoform0116267	8.04	0.53	-3.923131237	7.23E-72	5.00E-70	yes	co-2	aurone synthase [Coreopsis grandiflora]
Metabolism	Global and overview maps	Biosynthesis of secondary metabolites	ko01110	Isoform0116291	36.44666667	11.92333333	-1.611999257	4.34E-58	2.35E-56	yes	KAO1	ent-kaurenoic acid oxidase [Lactuca sativa]
Metabolism	Global and overview maps	Biosynthesis of secondary metabolites	ko01110	Isoform0116453	0.576666667	0.001	-9.171593822	5.47E-07	3.35E-06	yes	ZEP	zeaxanthin epoxidase, chloroplastic-like isoform X2 [Cajanus cajan]
Metabolism	Global and overview maps	Biosynthesis of secondary metabolites	ko01110	Isoform0116599	8.946666667	2.96	-1.59575309	1.59E-19	2.79E-18	yes	KCS4	3-Oxoacyl-[acyl-carrier-protein (ACP)] synthase III C-terminal [Cynara cardunculus var. scolymus] [Cynara cardunculus]
Metabolism	Global and overview maps	Biosynthesis of secondary metabolites	ko01110	Isoform0116629	4.723333333	0.933333333	-2.339341026	2.29E-10	2.13E-09	yes	GEDH1	PREDICTED: 8-hydroxygeraniol dehydrogenase [Eucalyptus grandis]
Metabolism	Global and overview maps	Biosynthesis of secondary metabolites	ko01110	Isoform0116924	6.553333333	3.023333333	-1.116088866	1.57E-09	1.33E-08	yes	Z-ISO	15-cis-zeta-carotene isomerase, chloroplastic [Helianthus annuus]
Metabolism	Global and overview maps	Biosynthesis of secondary metabolites	ko01110	Isoform0116982	0.536666667	0.15	-1.839063782	3.77E-03	1.04E-02	yes	TKT2	Deoxyxylulose-5-phosphate synthase [Cynara cardunculus var. scolymus] [Cynara cardunculus]
Metabolism	Global and overview maps	Biosynthesis of secondary metabolites	ko01110	Isoform0116992	0.846666667	0.183333333	-2.207324973	3.78E-04	1.35E-03	yes	CHI2	CHIcm, partial [Chrysanthemum x morifolium]
Metabolism	Global and overview maps	Biosynthesis of secondary metabolites	ko01110	Isoform0117079	1.926666667	0.47	-2.03537433	4.70E-10	4.23E-09	yes	HMG1	3-hydroxy-3-methyl glutaryl coenzyme A reductase [Chamaemelum nobile]
Metabolism	Global and overview maps	Biosynthesis of secondary metabolites	ko01110	Isoform0117132	12.79	5.84	-1.13097599	1.26E-18	2.11E-17	yes	At5g47720	Thiolase [Cynara cardunculus var. scolymus] [Cynara cardunculus]
Metabolism	Global and overview maps	Biosynthesis of secondary metabolites	ko01110	Isoform0117195	16.85666667	8.363333333	-1.011169308	8.32E-14	1.04E-12	yes	DET2	steroid 5-alpha-reductase [Echinacea purpurea]
Metabolism	Global and overview maps	Biosynthesis of secondary metabolites	ko01110	Isoform0117203	1.25	0.576666667	-1.116118558	1.19E-02	2.81E-02	yes	ALDH3F1	PREDICTED: aldehyde dehydrogenase family 3 member F1-like [Daucus carota subsp. sativus] [Daucus carota]
Metabolism	Global and overview maps	Biosynthesis of secondary metabolites	ko01110	Isoform0117277	2.816666667	0.396666667	-2.827989768	7.24E-20	1.29E-18	yes	CYP84A1	cytochrome P450 [Cynara cardunculus var. scolymus] [Cynara cardunculus]
Metabolism	Global and overview maps	Biosynthesis of secondary metabolites	ko01110	Isoform0117439	16.68666667	7.79	-1.099000557	6.72E-24	1.43E-22	yes	At5g47720	Thiolase [Cynara cardunculus var. scolymus] [Cynara cardunculus]
Metabolism	Global and overview maps	Biosynthesis of secondary metabolites	ko01110	Isoform0117514	1.15	0.32	-1.845490051	3.29E-05	1.47E-04	yes	DAP	probable LL-diaminopimelate aminotransferase, chloroplastic [Asparagus officinalis]
Metabolism	Global and overview maps	Biosynthesis of secondary metabolites	ko01110	Isoform0117519	4.036666667	1.356666667	-1.573098165	9.99E-12	1.06E-10	yes	BCE2	2-oxoacid dehydrogenase acyltransferase, catalytic domain-containing protein [Cynara cardunculus var. scolymus] [Cynara cardunculus]
Metabolism	Global and overview maps	Biosynthesis of secondary metabolites	ko01110	Isoform0117576	0.533333333	0.136666667	-1.96437609	8.04E-05	3.33E-04	yes	SQE3	Aromatic-ring hydroxylase-like protein [Cynara cardunculus var. scolymus] [Cynara cardunculus]
Metabolism	Global and overview maps	Biosynthesis of secondary metabolites	ko01110	Isoform0117685	0.69	0.103333333	-2.739290647	2.10E-05	9.75E-05	yes	GPD	glyceraldehyde 3-phosphate dehydrogenase, partial [Lactuca sativa]
Metabolism	Global and overview maps	Biosynthesis of secondary metabolites	ko01110	Isoform0117701	9.303333333	2.27	-2.035055421	3.11E-41	1.15E-39	yes	PDC4	PREDICTED: pyruvate decarboxylase 1 [Erythranthe guttata]
Metabolism	Global and overview maps	Biosynthesis of secondary metabolites	ko01110	Isoform0117708	1.333333333	0.25	-2.415037499	1.28E-07	8.61E-07	yes	HDH	PREDICTED: histidinol dehydrogenase, chloroplastic [Daucus carota subsp. sativus] [Daucus carota]
Metabolism	Global and overview maps	Biosynthesis of secondary metabolites	ko01110	Isoform0117732	0.746666667	0.16	-2.222392421	6.23E-05	2.64E-04	yes	KPHMT2	Ketopantoate hydroxymethyltransferase [Cynara cardunculus var. scolymus] [Cynara cardunculus]
Metabolism	Global and overview maps	Biosynthesis of secondary metabolites	ko01110	Isoform0117746	2.053333333	0.443333333	-2.211504105	1.66E-11	1.72E-10	yes	PDC2	PREDICTED: pyruvate decarboxylase 1 [Daucus carota subsp. sativus] [Daucus carota]
Metabolism	Global and overview maps	Biosynthesis of secondary metabolites	ko01110	Isoform0117793	0.706666667	0.286666667	-1.3016557	9.25E-03	2.27E-02	yes	SMT	Homocysteine S-methyltransferase [Cynara cardunculus var. scolymus] [Cynara cardunculus]
Metabolism	Global and overview maps	Biosynthesis of secondary metabolites	ko01110	Isoform0117818	0.24	0.063333333	-1.921997488	2.05E-02	4.51E-02	yes	COMT1	S-adenosyl-L-methionine:caffeic acid 3-O-methyltransferase [Zinnia violacea]
Metabolism	Global and overview maps	Biosynthesis of secondary metabolites	ko01110	Isoform0117882	0.716666667	0.223333333	-1.682103659	8.57E-05	3.53E-04	yes	VTC5	GDP-L-galactose phosphorylase 1 -like protein [Gossypium arboreum]
Metabolism	Global and overview maps	Biosynthesis of secondary metabolites	ko01110	Isoform0117906	0.453333333	0.1	-2.180572246	1.30E-05	6.28E-05	yes	TKT2	Deoxyxylulose-5-phosphate synthase [Cynara cardunculus var. scolymus] [Cynara cardunculus]
Metabolism	Global and overview maps	Biosynthesis of secondary metabolites	ko01110	Isoform0117923	0.58	0.001	-9.17990909	2.95E-10	2.72E-09	yes	PNA	OSC2 [Artemisia annua]
Metabolism	Global and overview maps	Biosynthesis of secondary metabolites	ko01110	Isoform0117928	0.636666667	0.056666667	-3.489965987	1.52E-08	1.15E-07	yes	NPC6	PREDICTED: non-specific phospholipase C6 [Fragaria vesca subsp. vesca] [Fragaria vesca]
Metabolism	Global and overview maps	Biosynthesis of secondary metabolites	ko01110	Isoform0117978	1.063333333	0.53	-1.004529658	1.13E-03	3.59E-03	yes	PRO2	Aldehyde dehydrogenase, C-terminal [Cynara cardunculus var. scolymus] [Cynara cardunculus]
Metabolism	Global and overview maps	Biosynthesis of secondary metabolites	ko01110	Isoform0117991	0.283333333	0.11	-1.364996817	1.69E-02	3.82E-02	yes	IDH5	PREDICTED: isocitrate dehydrogenase [NAD] catalytic subunit 5, mitochondrial-like [Malus domestica]
Metabolism	Global and overview maps	Biosynthesis of secondary metabolites	ko01110	Isoform0118092	0.48	0.21	-1.192645078	8.91E-03	2.20E-02	yes	Os01g0939600	glycerol-3-phosphate dehydrogenase [Medicago truncatula]
Metabolism	Global and overview maps	Biosynthesis of secondary metabolites	ko01110	Isoform0118107	2.37	0.273333333	-3.116153745	3.64E-19	6.27E-18	yes	PDC4	PREDICTED: pyruvate decarboxylase 1 [Daucus carota subsp. sativus] [Daucus carota]
Metabolism	Global and overview maps	Biosynthesis of secondary metabolites	ko01110	Isoform0118156	1.003333333	0.213333333	-2.233619677	1.08E-06	6.31E-06	yes	HMG1	3-hydroxy-3-methyl glutaryl coenzyme A reductase [Chamaemelum nobile]
Metabolism	Global and overview maps	Biosynthesis of secondary metabolites	ko01110	Isoform0118180	0.663333333	0.226666667	-1.549161779	1.05E-03	3.37E-03	yes	-	-
Metabolism	Global and overview maps	Biosynthesis of secondary metabolites	ko01110	Isoform0118414	1.88	0.663333333	-1.502926732	6.36E-09	5.05E-08	yes	PRO2	Aldehyde dehydrogenase, C-terminal [Cynara cardunculus var. scolymus] [Cynara cardunculus]
Metabolism	Global and overview maps	Biosynthesis of secondary metabolites	ko01110	Isoform0118622	29.33666667	5.073333333	-2.531699098	1.41E-167	2.93E-165	yes	co-1	Polyphenol oxidase, central domain-containing protein [Cynara cardunculus var. scolymus] [Cynara cardunculus]
Metabolism	Global and overview maps	Biosynthesis of secondary metabolites	ko01110	Isoform0118624	4.21	0.001	-12.03960452	6.52E-64	3.94E-62	yes	CCD4	carotenoid cleavage dioxygenase-partial protein [Chrysanthemum x morifolium]
Metabolism	Global and overview maps	Biosynthesis of secondary metabolites	ko01110	Isoform0118626	3.79	0.413333333	-3.196820229	4.23E-29	1.09E-27	yes	HMG1	3-hydroxy-3-methyl glutaryl coenzyme A reductase [Chamaemelum nobile]
Metabolism	Global and overview maps	Biosynthesis of secondary metabolites	ko01110	Isoform0118630	9.65	0.001	-13.23631323	1.01E-158	1.93E-156	yes	AAEL002956	PREDICTED: citrate synthase, mitochondrial [Juglans regia]
Metabolism	Global and overview maps	Biosynthesis of secondary metabolites	ko01110	Isoform0118635	0.563333333	0.206666667	-1.446683126	7.18E-03	1.82E-02	yes	AIM1	PREDICTED: peroxisomal fatty acid beta-oxidation multifunctional protein isoform X2 [Nicotiana tomentosiformis]
Metabolism	Global and overview maps	Biosynthesis of secondary metabolites	ko01110	Isoform0118639	0.56	0.173333333	-1.691877705	3.27E-04	1.19E-03	yes	NOA1	PREDICTED: NO-associated protein 1, chloroplastic/mitochondrial-like, partial [Elaeis guineensis]
Metabolism	Global and overview maps	Biosynthesis of secondary metabolites	ko01110	Isoform0118699	2.536666667	0.96	-1.401827642	1.25E-09	1.07E-08	yes	PRO2	delta 1-pyrroline-5-carboxylate synthetase 2 [Chrysanthemum lavandulifolium]
Metabolism	Global and overview maps	Biosynthesis of secondary metabolites	ko01110	Isoform0118806	0.323333333	0.16	-1.014950341	2.24E-02	4.86E-02	yes	ASP1	DDT domain-containing protein [Cynara cardunculus var. scolymus] [Cynara cardunculus]
Metabolism	Global and overview maps	Biosynthesis of secondary metabolites	ko01110	Isoform0118903	1.573333333	0.626666667	-1.328054198	1.42E-04	5.56E-04	yes	VTC5	PREDICTED: GDP-L-galactose phosphorylase 1, partial [Ricinus communis]
Metabolism	Global and overview maps	Biosynthesis of secondary metabolites	ko01110	Isoform0118923	0.286666667	0.05	-2.519374159	6.79E-03	1.73E-02	yes	PFP-ALPHA2	Phosphofructokinase domain-containing protein [Cynara cardunculus var. scolymus] [Cynara cardunculus]
Metabolism	Global and overview maps	Biosynthesis of secondary metabolites	ko01110	Isoform0118978	0.463333333	0.2	-1.212050477	2.07E-02	4.54E-02	yes	KPHMT2	3-methyl-2-oxobutanoate hydroxymethyltransferase 1 mitochondrial [Zea mays]
Metabolism	Global and overview maps	Biosynthesis of secondary metabolites	ko01110	Isoform0118983	1.073333333	0.053333333	-4.330916878	3.40E-16	4.98E-15	yes	LOX2.1	lipoxygenase 2 [Tanacetum cinerariifolium]
Metabolism	Global and overview maps	Biosynthesis of secondary metabolites	ko01110	Isoform0119009	1.056666667	0.27	-1.968489027	5.05E-09	4.07E-08	yes	LOX3	Lipase/lipooxygenase, PLAT/LH2 [Cynara cardunculus var. scolymus] [Cynara cardunculus]
Metabolism	Global and overview maps	Biosynthesis of secondary metabolites	ko01110	Isoform0119068	1.633333333	0.36	-2.181750437	3.54E-09	2.90E-08	yes	HMG1	3-hydroxy-3-methyl glutaryl coenzyme A reductase [Chamaemelum nobile]
Metabolism	Global and overview maps	Biosynthesis of secondary metabolites	ko01110	Isoform0119087	0.766666667	0.306666667	-1.321928095	3.88E-04	1.38E-03	yes	PNA	OSC2 [Artemisia annua]
Metabolism	Global and overview maps	Biosynthesis of secondary metabolites	ko01110	Isoform0119159	3.37	1.446666667	-1.220016049	1.65E-09	1.40E-08	yes	GAPCP2	Glyceraldehyde-3-phosphate dehydrogenase GAPCP2, chloroplastic, partial [Ananas comosus]
Metabolism	Global and overview maps	Biosynthesis of secondary metabolites	ko01110	Isoform0119384	1.88	0.336666667	-2.48133987	5.92E-17	9.08E-16	yes	HMGR1	3-hydroxy-3-methyl glutaryl coenzyme A reductase [Chamaemelum nobile]
Metabolism	Global and overview maps	Biosynthesis of secondary metabolites	ko01110	Isoform0119389	1.516666667	0.326666667	-2.215012891	5.79E-07	3.54E-06	yes	co-2	Polyphenol oxidase [Cynara cardunculus var. scolymus] [Cynara cardunculus]
Metabolism	Global and overview maps	Biosynthesis of secondary metabolites	ko01110	Isoform0119445	8.616666667	0.001	-13.07291416	1.74E-97	1.72E-95	yes	PyK	Pyruvate kinase [Anthurium amnicola]
Metabolism	Global and overview maps	Biosynthesis of secondary metabolites	ko01110	Isoform0119447	0.193333333	0.046666667	-2.050626073	1.76E-02	3.96E-02	yes	MDHG	NAD-malate dehydrogenase, partial [Vitis vinifera]
Metabolism	Global and overview maps	Biosynthesis of secondary metabolites	ko01110	Isoform0119531	0.686666667	0.24	-1.516575526	5.96E-03	1.55E-02	yes	TSB2	PREDICTED: tryptophan synthase beta chain 1, chloroplastic-like [Malus domestica]
Metabolism	Global and overview maps	Biosynthesis of secondary metabolites	ko01110	Isoform0119615	0.706666667	0.133333333	-2.40599236	2.19E-06	1.22E-05	yes	-	-
Metabolism	Global and overview maps	Biosynthesis of secondary metabolites	ko01110	Isoform0119626	1.753333333	0.653333333	-1.424209145	2.53E-04	9.38E-04	yes	PLDP2	PREDICTED: phospholipase D zeta 1 [Prunus mume]
Metabolism	Global and overview maps	Biosynthesis of secondary metabolites	ko01110	Isoform0119677	0.446666667	0.116666667	-1.936806174	3.26E-03	9.15E-03	yes	GLYK	PREDICTED: D-glycerate 3-kinase, chloroplastic [Ipomoea nil]
Metabolism	Global and overview maps	Biosynthesis of secondary metabolites	ko01110	Isoform0119678	3.876666667	1	-1.954816691	3.33E-14	4.29E-13	yes	ALDH3F1	PREDICTED: aldehyde dehydrogenase family 3 member F1 [Erythranthe guttata]
Metabolism	Global and overview maps	Biosynthesis of secondary metabolites	ko01110	Isoform0119685	0.58	0.146666667	-1.983511877	1.81E-04	6.96E-04	yes	SQE3	Aromatic-ring hydroxylase-like protein [Cynara cardunculus var. scolymus] [Cynara cardunculus]
Metabolism	Global and overview maps	Biosynthesis of secondary metabolites	ko01110	Isoform0119864	0.696666667	0.28	-1.315041709	6.62E-03	1.70E-02	yes	PFP-ALPHA1	PREDICTED: pyrophosphate--fructose 6-phosphate 1-phosphotransferase subunit alpha 1-like [Brassica napus]
Metabolism	Global and overview maps	Biosynthesis of secondary metabolites	ko01110	Isoform0119877	1.83	0.82	-1.158147834	2.04E-05	9.50E-05	yes	PAL	Aromatic amino acid lyase [Cynara cardunculus var. scolymus] [Cynara cardunculus]
Metabolism	Global and overview maps	Biosynthesis of secondary metabolites	ko01110	Isoform0119880	0.513333333	0.163333333	-1.652076697	1.86E-03	5.56E-03	yes	At5g10920	PREDICTED: argininosuccinate lyase, chloroplastic [Vitis vinifera]
Metabolism	Global and overview maps	Biosynthesis of secondary metabolites	ko01110	Isoform0119960	1.013333333	0.41	-1.305413008	5.28E-04	1.82E-03	yes	SQE3	PREDICTED: squalene monooxygenase-like isoform X1 [Capsicum annuum]
Metabolism	Global and overview maps	Biosynthesis of secondary metabolites	ko01110	Isoform0120029	0.266666667	0.07	-1.929610672	1.12E-02	2.69E-02	yes	-	-
Metabolism	Global and overview maps	Biosynthesis of secondary metabolites	ko01110	Isoform0120040	10.05666667	0.67	-3.90784729	6.94E-106	7.60E-104	yes	CER1	PREDICTED: protein ECERIFERUM 1-like [Sesamum indicum]
Metabolism	Global and overview maps	Biosynthesis of secondary metabolites	ko01110	Isoform0120075	1.033333333	0.33	-1.646767785	1.08E-05	5.33E-05	yes	4CLL1	PREDICTED: 4-coumarate--CoA ligase-like 1 [Ipomoea nil]
Metabolism	Global and overview maps	Biosynthesis of secondary metabolites	ko01110	Isoform0120113	0.24	0.043333333	-2.469485283	4.03E-03	1.10E-02	yes	-	-
Metabolism	Global and overview maps	Biosynthesis of secondary metabolites	ko01110	Isoform0120143	4.84	0.001	-12.24079133	1.03E-71	7.10E-70	yes	At1g73050	Glucose-methanol-choline oxidoreductase, partial [Cynara cardunculus var. scolymus] [Cynara cardunculus]
Metabolism	Global and overview maps	Biosynthesis of secondary metabolites	ko01110	Isoform0120205	0.873333333	0.37	-1.239007135	1.53E-03	4.70E-03	yes	ACC1	Acetyl-CoA carboxylase, central domain-containing protein [Cynara cardunculus var. scolymus] [Cynara cardunculus]
Metabolism	Global and overview maps	Biosynthesis of secondary metabolites	ko01110	Isoform0120257	0.48	0.103333333	-2.215728691	4.67E-04	1.63E-03	yes	NPC6	PREDICTED: non-specific phospholipase C6-like [Malus domestica]
Metabolism	Global and overview maps	Biosynthesis of secondary metabolites	ko01110	Isoform0120299	0.466666667	0.166666667	-1.485426827	1.37E-02	3.19E-02	yes	GLYK	PREDICTED: D-glycerate 3-kinase, chloroplastic [Jatropha curcas]
Metabolism	Global and overview maps	Biosynthesis of secondary metabolites	ko01110	Isoform0120379	0.88	0.283333333	-1.635003183	3.87E-04	1.38E-03	yes	CGS1	PREDICTED: cystathionine gamma-synthase 1, chloroplastic-like [Raphanus sativus]
Metabolism	Global and overview maps	Biosynthesis of secondary metabolites	ko01110	Isoform0120473	1.01	0.286666667	-1.816909229	1.18E-07	7.95E-07	yes	PER25	heme peroxidase [Cynara cardunculus var. scolymus] [Cynara cardunculus]
Metabolism	Global and overview maps	Biosynthesis of secondary metabolites	ko01110	Isoform0120645	0.18	0.013333333	-3.754887502	2.60E-03	7.49E-03	yes	PNA	OSC2 [Artemisia annua]
Metabolism	Global and overview maps	Biosynthesis of secondary metabolites	ko01110	Isoform0120658	4.153333333	0.236666667	-4.133341234	1.22E-47	5.33E-46	yes	PDC4	PREDICTED: pyruvate decarboxylase 1 [Daucus carota subsp. sativus] [Daucus carota]
Metabolism	Global and overview maps	Biosynthesis of secondary metabolites	ko01110	Isoform0120685	2.816666667	0.263333333	-3.419026783	4.37E-28	1.09E-26	yes	HMG1	3-hydroxy-3-methyl glutaryl coenzyme A reductase [Chamaemelum nobile]
Metabolism	Global and overview maps	Biosynthesis of secondary metabolites	ko01110	Isoform0120766	0.566666667	0.2	-1.502500341	9.24E-04	3.00E-03	yes	GLYK	PREDICTED: D-glycerate 3-kinase, chloroplastic [Jatropha curcas]
Metabolism	Global and overview maps	Biosynthesis of secondary metabolites	ko01110	Isoform0120804	0.416666667	0.14	-1.573466862	1.40E-03	4.34E-03	yes	ACX4	PREDICTED: acyl-coenzyme A oxidase 4, peroxisomal [Camelina sativa]
Metabolism	Global and overview maps	Biosynthesis of secondary metabolites	ko01110	Isoform0120818	0.493333333	0.116666667	-2.080170349	7.35E-05	3.06E-04	yes	IPT9	tRNA isopentenyltransferase [Cynara cardunculus var. scolymus] [Cynara cardunculus]
Metabolism	Global and overview maps	Biosynthesis of secondary metabolites	ko01110	Isoform0120846	0.916666667	0.2	-2.196397213	5.34E-05	2.29E-04	yes	KPHMT2	Kinesin, motor domain-containing protein [Cynara cardunculus var. scolymus] [Cynara cardunculus]
Metabolism	Global and overview maps	Biosynthesis of secondary metabolites	ko01110	Isoform0120899	8.24	0.001	-13.00842862	6.47E-127	8.95E-125	yes	PyK	Pyruvate kinase [Anthurium amnicola]
Metabolism	Global and overview maps	Biosynthesis of secondary metabolites	ko01110	Isoform0120996	0.423333333	0.093333333	-2.181329765	8.40E-04	2.75E-03	yes	-	-
Metabolism	Global and overview maps	Biosynthesis of secondary metabolites	ko01110	Isoform0121154	0.416666667	0.076666667	-2.442222329	5.99E-05	2.54E-04	yes	PLDGAMMA1	PREDICTED: phospholipase D gamma 1-like, partial [Raphanus sativus]
Metabolism	Global and overview maps	Biosynthesis of secondary metabolites	ko01110	Isoform0121179	1.586666667	0.216666667	-2.87244995	9.49E-11	9.18E-10	yes	TSB1	PREDICTED: tryptophan synthase beta chain 1, chloroplastic-like [Malus domestica]
Metabolism	Global and overview maps	Biosynthesis of secondary metabolites	ko01110	Isoform0121205	0.386666667	0.106666667	-1.857980995	1.01E-02	2.45E-02	yes	PNA	OSC2 [Artemisia annua]
Metabolism	Global and overview maps	Biosynthesis of secondary metabolites	ko01110	Isoform0121338	5.783333333	0.001	-12.49768554	1.97E-82	1.61E-80	yes	Gpdh	Glycerol-3-phosphate dehydrogenase 1-like protein [Anthurium amnicola]
Metabolism	Global and overview maps	Biosynthesis of secondary metabolites	ko01110	Isoform0121356	1.923333333	0.603333333	-1.672581622	3.67E-09	3.00E-08	yes	SS1	Glycosyl transferase, family 1 [Corchorus capsularis]
Metabolism	Global and overview maps	Biosynthesis of secondary metabolites	ko01110	Isoform0121400	3.193333333	0.296666667	-3.428148415	2.86E-28	7.15E-27	yes	HMG1	3-hydroxy-3-methyl glutaryl coenzyme A reductase [Chamaemelum nobile]
Metabolism	Global and overview maps	Biosynthesis of secondary metabolites	ko01110	Isoform0121421	1.066666667	0.18	-2.567040593	9.24E-08	6.32E-07	yes	HDH	PREDICTED: histidinol dehydrogenase, chloroplastic [Daucus carota subsp. sativus] [Daucus carota]
Metabolism	Global and overview maps	Biosynthesis of secondary metabolites	ko01110	Isoform0121457	1.153333333	0.001	-10.17159382	2.09E-20	3.82E-19	yes	PDC2	PREDICTED: pyruvate decarboxylase 1 [Daucus carota subsp. sativus] [Daucus carota]
Metabolism	Global and overview maps	Biosynthesis of secondary metabolites	ko01110	Isoform0121460	10.02666667	4.723333333	-1.085964809	9.59E-25	2.11E-23	yes	AIM1	PREDICTED: peroxisomal fatty acid beta-oxidation multifunctional protein AIM1 [Theobroma cacao]
Metabolism	Global and overview maps	Biosynthesis of secondary metabolites	ko01110	Isoform0121513	0.723333333	0.31	-1.222392421	1.41E-03	4.36E-03	yes	PNA	OSC2 [Artemisia annua]
Metabolism	Global and overview maps	Biosynthesis of secondary metabolites	ko01110	Isoform0121606	1.796666667	0.4	-2.167250867	6.63E-12	7.12E-11	yes	HMG1	3-hydroxy-3-methyl glutaryl coenzyme A reductase [Chamaemelum nobile]
Metabolism	Global and overview maps	Biosynthesis of secondary metabolites	ko01110	Isoform0121742	0.526666667	0.113333333	-2.216317907	7.35E-06	3.73E-05	yes	-	-
Metabolism	Global and overview maps	Biosynthesis of secondary metabolites	ko01110	Isoform0121762	0.263333333	0.053333333	-2.303780748	1.27E-02	2.98E-02	yes	HCAR	7-hydroxymethyl chlorophyll a reductase chloroplastic [Zea mays]
Metabolism	Global and overview maps	Biosynthesis of secondary metabolites	ko01110	Isoform0121804	0.676666667	0.196666667	-1.782692868	7.30E-06	3.71E-05	yes	PFP-ALPHA1	PREDICTED: pyrophosphate--fructose 6-phosphate 1-phosphotransferase subunit alpha 1-like [Brassica napus]
Metabolism	Global and overview maps	Biosynthesis of secondary metabolites	ko01110	Isoform0121811	0.476666667	0.116666667	-2.03058832	8.26E-04	2.71E-03	yes	VTC5	PREDICTED: GDP-L-galactose phosphorylase 1-like [Ipomoea nil]
Metabolism	Global and overview maps	Biosynthesis of secondary metabolites	ko01110	Isoform0121813	0.52	0.086666667	-2.584962501	1.17E-04	4.68E-04	yes	PUR5	PREDICTED: phosphoribosylformylglycinamidine cyclo-ligase, chloroplastic/mitochondrial [Amborella trichopoda]
Metabolism	Global and overview maps	Biosynthesis of secondary metabolites	ko01110	Isoform0121860	0.42	0.096666667	-2.119298928	9.19E-04	2.98E-03	yes	NPC6	PREDICTED: non-specific phospholipase C6-like [Erythranthe guttata]
Metabolism	Global and overview maps	Biosynthesis of secondary metabolites	ko01110	Isoform0121998	3.62	1.393333333	-1.377449256	2.59E-14	3.36E-13	yes	P5CS	delta 1-pyrroline-5-carboxylate synthetase 1 [Chrysanthemum lavandulifolium]
Metabolism	Global and overview maps	Biosynthesis of secondary metabolites	ko01110	Isoform0122036	0.373333333	0.09	-2.05246742	2.26E-03	6.62E-03	yes	-	-
Metabolism	Global and overview maps	Biosynthesis of secondary metabolites	ko01110	Isoform0122067	2.026666667	0.73	-1.473140454	2.98E-08	2.18E-07	yes	PRO2	Aldehyde dehydrogenase, C-terminal [Cynara cardunculus var. scolymus] [Cynara cardunculus]
Metabolism	Global and overview maps	Biosynthesis of secondary metabolites	ko01110	Isoform0122118	0.333333333	0.103333333	-1.689659879	1.24E-02	2.93E-02	yes	AIM1	PREDICTED: peroxisomal fatty acid beta-oxidation multifunctional protein isoform X2 [Nicotiana tomentosiformis]
Metabolism	Global and overview maps	Biosynthesis of secondary metabolites	ko01110	Isoform0122121	1.54	0.663333333	-1.215124421	1.09E-05	5.36E-05	yes	SQE1	squalene epoxidase [Withania somnifera]
Metabolism	Global and overview maps	Biosynthesis of secondary metabolites	ko01110	Isoform0122125	0.763333333	0.186666667	-2.031848866	3.59E-06	1.93E-05	yes	SQE3	Aromatic-ring hydroxylase-like protein [Cynara cardunculus var. scolymus] [Cynara cardunculus]
Metabolism	Global and overview maps	Biosynthesis of secondary metabolites	ko01110	Isoform0122527	2.333333333	1.153333333	-1.016582884	6.69E-04	2.25E-03	yes	At1g32780	PREDICTED: alcohol dehydrogenase-like 4 isoform X2 [Nicotiana attenuata]
Metabolism	Global and overview maps	Biosynthesis of secondary metabolites	ko01110	Isoform0122630	8.266666667	0.036666667	-7.816692787	5.50E-162	1.08E-159	yes	BGLU11	PREDICTED: beta-glucosidase 24-like [Cucumis melo]
Metabolism	Global and overview maps	Biosynthesis of secondary metabolites	ko01110	Isoform0122773	0.54	0.2	-1.432959407	9.57E-04	3.09E-03	yes	-	-
Metabolism	Global and overview maps	Biosynthesis of secondary metabolites	ko01110	Isoform0122854	0.52	0.096666667	-2.427421224	5.78E-06	3.00E-05	yes	SHM7	PREDICTED: serine hydroxymethyltransferase 7-like [Gossypium hirsutum]
Metabolism	Global and overview maps	Biosynthesis of secondary metabolites	ko01110	Isoform0122904	5.613333333	1.426666667	-1.976209437	1.97E-23	4.12E-22	yes	HMG1	3-hydroxy-3-methyl glutaryl coenzyme A reductase [Chamaemelum nobile]
Metabolism	Global and overview maps	Biosynthesis of secondary metabolites	ko01110	Isoform0122910	1.893333333	0.196666667	-3.26710407	3.80E-17	5.90E-16	yes	HMG1	3-hydroxy-3-methyl glutaryl coenzyme A reductase [Chamaemelum nobile]
Metabolism	Global and overview maps	Biosynthesis of secondary metabolites	ko01110	Isoform0122964	1.096666667	0.253333333	-2.11401626	9.02E-09	7.04E-08	yes	PLDGAMMA1	PREDICTED: phospholipase D beta 1-like [Ipomoea nil]
Metabolism	Global and overview maps	Biosynthesis of secondary metabolites	ko01110	Isoform0123056	0.463333333	0.056666667	-3.031478231	8.07E-06	4.07E-05	yes	IDH5	PREDICTED: isocitrate dehydrogenase [NAD] catalytic subunit 5, mitochondrial-like [Malus domestica]
Metabolism	Global and overview maps	Biosynthesis of secondary metabolites	ko01110	Isoform0123073	1.406666667	0.386666667	-1.863118194	1.96E-10	1.84E-09	yes	HMG1	3-hydroxy-3-methyl glutaryl coenzyme A reductase [Chamaemelum nobile]
Metabolism	Global and overview maps	Biosynthesis of secondary metabolites	ko01110	Isoform0123096	0.29	0.086666667	-1.742503778	8.67E-03	2.14E-02	yes	PER64	PREDICTED: protein MID1-COMPLEMENTING ACTIVITY 1-like isoform X2 [Capsicum annuum]
Metabolism	Global and overview maps	Biosynthesis of secondary metabolites	ko01110	Isoform0123103	1.42	0.51	-1.477321778	1.89E-06	1.06E-05	yes	GAPDH	PREDICTED: glyceraldehyde-3-phosphate dehydrogenase, cytosolic-like, partial [Vigna radiata var. radiata] [Vigna radiata]
Metabolism	Global and overview maps	Biosynthesis of secondary metabolites	ko01110	Isoform0123174	0.25	0.073333333	-1.769387072	1.40E-02	3.25E-02	yes	NPC6	PREDICTED: non-specific phospholipase C6-like [Malus domestica]
Metabolism	Global and overview maps	Biosynthesis of secondary metabolites	ko01110	Isoform0123186	1.453333333	0.01	-7.183221824	2.38E-26	5.55E-25	yes	MDL2	Glucose-methanol-choline oxidoreductase, partial [Cynara cardunculus var. scolymus] [Cynara cardunculus]
Metabolism	Global and overview maps	Biosynthesis of secondary metabolites	ko01110	Isoform0123332	0.336666667	0.076666667	-2.134649527	5.99E-03	1.56E-02	yes	KPHMT2	Kinesin, motor domain-containing protein [Cynara cardunculus var. scolymus] [Cynara cardunculus]
Metabolism	Global and overview maps	Biosynthesis of secondary metabolites	ko01110	Isoform0123366	0.396666667	0.05	-2.987927168	2.91E-06	1.59E-05	yes	-	-
Metabolism	Global and overview maps	Biosynthesis of secondary metabolites	ko01110	Isoform0123367	0.336666667	0.03	-3.488286481	5.70E-05	2.43E-04	yes	PFP-ALPHA	pyrophosphate-dependent phosphofructokinase alpha subunit [Citrus x paradisi]
Metabolism	Global and overview maps	Biosynthesis of secondary metabolites	ko01110	Isoform0123491	1.27	0.43	-1.562419932	2.39E-05	1.10E-04	yes	PLDGAMMA1	PREDICTED: phospholipase D beta 1-like [Ipomoea nil]
Metabolism	Global and overview maps	Biosynthesis of secondary metabolites	ko01110	Isoform0123621	6.08	0.001	-12.56985561	2.66E-85	2.25E-83	yes	LTA3	PREDICTED: dihydrolipoyllysine-residue acetyltransferase component 1 of pyruvate dehydrogenase complex, mitochondrial isoform X2 [Arachis duranensis]
Metabolism	Global and overview maps	Biosynthesis of secondary metabolites	ko01110	Isoform0123626	0.273333333	0.02	-3.772589504	3.66E-05	1.62E-04	yes	At2g20420	ATP-citrate lyase/succinyl-CoA ligase [Cynara cardunculus var. scolymus] [Cynara cardunculus]
Metabolism	Global and overview maps	Biosynthesis of secondary metabolites	ko01110	Isoform0123705	1.356666667	0.646666667	-1.068972142	1.94E-03	5.78E-03	yes	HMG1	3-hydroxy-3-methyl glutaryl coenzyme A reductase [Chamaemelum nobile]
Metabolism	Global and overview maps	Biosynthesis of secondary metabolites	ko01110	Isoform0123781	0.346666667	0.01	-5.115477217	9.57E-07	5.65E-06	yes	NPC6	PREDICTED: non-specific phospholipase C6-like [Gossypium hirsutum]
Metabolism	Global and overview maps	Biosynthesis of secondary metabolites	ko01110	Isoform0123856	5.773333333	2.593333333	-1.15459687	1.21E-12	1.38E-11	yes	PAL3	phenylalanine ammonia-lyase [Chrysanthemum boreale]
Metabolism	Global and overview maps	Biosynthesis of secondary metabolites	ko01110	Isoform0123862	1.486666667	0.293333333	-2.341468281	1.07E-13	1.32E-12	yes	At5g35170	Adenylate kinase, partial [Cynara cardunculus var. scolymus] [Cynara cardunculus]
Metabolism	Global and overview maps	Biosynthesis of secondary metabolites	ko01110	Isoform0123945	0.456666667	0.193333333	-1.240051088	1.81E-02	4.06E-02	yes	AMPD	Adenosine/AMP deaminase active site-containing protein [Cynara cardunculus var. scolymus] [Cynara cardunculus]
Metabolism	Global and overview maps	Biosynthesis of secondary metabolites	ko01110	Isoform0124006	0.546666667	0.001	-9.094517599	1.12E-07	7.60E-07	yes	ZEP	PREDICTED: zeaxanthin epoxidase, chloroplastic-like isoform X4 [Nelumbo nucifera]
Metabolism	Global and overview maps	Biosynthesis of secondary metabolites	ko01110	Isoform0124261	2.076666667	0.916666667	-1.179800545	6.55E-11	6.42E-10	yes	PROC	6-phosphogluconate dehydrogenase, C-terminal-like protein [Cynara cardunculus var. scolymus] [Cynara cardunculus]
Metabolism	Global and overview maps	Biosynthesis of secondary metabolites	ko01110	Isoform0124474	0.356666667	0.146666667	-1.282035368	7.97E-03	1.99E-02	yes	TSB2	RNA-induced silencing complex, nuclease component Tudor-SN [Cynara cardunculus var. scolymus] [Cynara cardunculus]
Metabolism	Global and overview maps	Biosynthesis of secondary metabolites	ko01110	Isoform0124535	0.346666667	0.033333333	-3.378511623	9.96E-08	6.78E-07	yes	GLYK	PREDICTED: D-glycerate 3-kinase, chloroplastic isoform X1 [Nelumbo nucifera]
Metabolism	Global and overview maps	Biosynthesis of secondary metabolites	ko01110	Isoform0124545	0.41	0.163333333	-1.327804661	1.80E-03	5.40E-03	yes	PCKA	phosphoenolpyruvate carboxykinase, partial [Alloteropsis semialata subsp. semialata] [Alloteropsis semialata]
Metabolism	Global and overview maps	Biosynthesis of secondary metabolites	ko01110	Isoform0124554	0.36	0.063333333	-2.506959989	6.33E-05	2.68E-04	yes	PGAAIR	PREDICTED: ketol-acid reductoisomerase, chloroplastic-like [Oryza sativa Japonica Group]
Metabolism	Global and overview maps	Biosynthesis of secondary metabolites	ko01110	Isoform0124660	0.533333333	0.153333333	-1.798366139	4.69E-05	2.04E-04	yes	GPDHC1	6-phosphogluconate dehydrogenase, C-terminal-like protein [Cynara cardunculus var. scolymus] [Cynara cardunculus]
Metabolism	Global and overview maps	Biosynthesis of secondary metabolites	ko01110	Isoform0124764	0.44	0.053333333	-3.044394119	3.25E-08	2.36E-07	yes	OMT1	S-adenosyl-L-methionine:caffeic acid 3-O-methyltransferase [Zinnia violacea]
Metabolism	Global and overview maps	Biosynthesis of secondary metabolites	ko01110	Isoform0124791	0.523333333	0.1	-2.387730153	1.68E-07	1.11E-06	yes	FDS-1	farnesyl diphosphate synthase [Artemisia annua]
Metabolism	Global and overview maps	Biosynthesis of secondary metabolites	ko01110	Isoform0124842	0.653333333	0.11	-2.570315725	5.44E-10	4.88E-09	yes	GLYK	PREDICTED: D-glycerate 3-kinase, chloroplastic isoform X1 [Nelumbo nucifera]
Metabolism	Global and overview maps	Biosynthesis of secondary metabolites	ko01110	Isoform0124859	0.333333333	0.06	-2.473931188	2.87E-04	1.05E-03	yes	COMT1	S-adenosyl-L-methionine:caffeic acid 3-O-methyltransferase [Zinnia violacea]
Metabolism	Global and overview maps	Biosynthesis of secondary metabolites	ko01110	Isoform0124910	0.633333333	0.243333333	-1.380031049	6.53E-04	2.20E-03	yes	SAT5	PREDICTED: serine acetyltransferase 5-like [Ipomoea nil]
Metabolism	Global and overview maps	Biosynthesis of secondary metabolites	ko01110	Isoform0125014	0.336666667	0.126666667	-1.410283969	2.31E-02	4.98E-02	yes	AMPD	Adenosine/AMP deaminase active site-containing protein [Cynara cardunculus var. scolymus] [Cynara cardunculus]
Metabolism	Global and overview maps	Biosynthesis of secondary metabolites	ko01110	Isoform0125072	0.383333333	0.096666667	-1.987509056	1.33E-04	5.24E-04	yes	SQE1	PREDICTED: squalene monooxygenase-like isoform X3 [Capsicum annuum]
Metabolism	Global and overview maps	Biosynthesis of secondary metabolites	ko01110	Isoform0125165	2.95	0.01	-8.204571144	3.84E-73	2.71E-71	yes	HK1	PREDICTED: hexokinase-2, chloroplastic [Jatropha curcas]
Metabolism	Global and overview maps	Biosynthesis of secondary metabolites	ko01110	Isoform0125214	0.246666667	0.043333333	-2.509013647	4.16E-03	1.13E-02	yes	CDS1	Phosphatidate cytidylyltransferase [Cynara cardunculus var. scolymus] [Cynara cardunculus]
Metabolism	Global and overview maps	Biosynthesis of secondary metabolites	ko01110	Isoform0125323	0.533333333	0.146666667	-1.862496476	2.37E-04	8.85E-04	yes	SQE3	Aromatic-ring hydroxylase-like protein [Cynara cardunculus var. scolymus] [Cynara cardunculus]
Metabolism	Global and overview maps	Biosynthesis of secondary metabolites	ko01110	Isoform0125385	1.88	0.753333333	-1.31937239	1.03E-07	7.01E-07	yes	EMB3004	PREDICTED: bifunctional 3-dehydroquinate dehydratase/shikimate dehydrogenase, chloroplastic isoform X1 [Capsicum annuum]
Metabolism	Global and overview maps	Biosynthesis of secondary metabolites	ko01110	Isoform0125423	0.396666667	0.153333333	-1.371255807	1.32E-03	4.10E-03	yes	KPHMT2	Ketopantoate hydroxymethyltransferase [Cynara cardunculus var. scolymus] [Cynara cardunculus]
Metabolism	Global and overview maps	Biosynthesis of secondary metabolites	ko01110	Isoform0125519	0.176666667	0.01	-4.142957954	4.11E-04	1.45E-03	yes	SDP6	PREDICTED: glycerol-3-phosphate dehydrogenase SDP6, mitochondrial-like [Tarenaya hassleriana]
Metabolism	Global and overview maps	Biosynthesis of secondary metabolites	ko01110	Isoform0125585	1.073333333	0.163333333	-2.716207034	6.55E-15	8.83E-14	yes	ACC2	PREDICTED: acetyl-CoA carboxylase 1-like [Nicotiana sylvestris]
Metabolism	Global and overview maps	Biosynthesis of secondary metabolites	ko01110	Isoform0125587	0.5	0.116666667	-2.099535674	6.77E-06	3.47E-05	yes	At2g29150	Glucose/ribitol dehydrogenase [Cynara cardunculus var. scolymus] [Cynara cardunculus]
Metabolism	Global and overview maps	Biosynthesis of secondary metabolites	ko01110	Isoform0125667	0.62	0.156666667	-1.984569959	2.30E-06	1.27E-05	yes	EMB3004	PREDICTED: bifunctional 3-dehydroquinate dehydratase/shikimate dehydrogenase, chloroplastic isoform X2 [Capsicum annuum]
Metabolism	Global and overview maps	Biosynthesis of secondary metabolites	ko01110	Isoform0125725	0.736666667	0.25	-1.559083869	4.24E-05	1.86E-04	yes	HEMH	Ferrochelatase [Cynara cardunculus var. scolymus] [Cynara cardunculus]
Metabolism	Global and overview maps	Biosynthesis of secondary metabolites	ko01110	Isoform0125767	0.203333333	0.02	-3.345774837	5.67E-04	1.94E-03	yes	At2g20420	ATP-citrate lyase/succinyl-CoA ligase [Cynara cardunculus var. scolymus] [Cynara cardunculus]
Metabolism	Global and overview maps	Biosynthesis of secondary metabolites	ko01110	Isoform0125907	3.803333333	1.87	-1.024226116	1.35E-11	1.41E-10	yes	SK	Shikimate kinase [Cynara cardunculus var. scolymus] [Cynara cardunculus]
Metabolism	Global and overview maps	Biosynthesis of secondary metabolites	ko01110	Isoform0125945	8.11	0.006666667	-10.2485206	1.25E-159	2.43E-157	yes	ACO1	PREDICTED: aconitate hydratase, cytoplasmic [Erythranthe guttata]
Metabolism	Global and overview maps	Biosynthesis of secondary metabolites	ko01110	Isoform0125956	0.7	0.21	-1.736965594	2.03E-06	1.14E-05	yes	-	-
Metabolism	Global and overview maps	Biosynthesis of secondary metabolites	ko01110	Isoform0125959	0.233333333	0.08	-1.544320516	2.09E-02	4.58E-02	yes	PNA	PREDICTED: dammarenediol II synthase-like isoform X1 [Daucus carota subsp. sativus] [Daucus carota]
Metabolism	Global and overview maps	Biosynthesis of secondary metabolites	ko01110	Isoform0125987	0.236666667	0.053333333	-2.14974712	8.03E-03	2.01E-02	yes	LPD	PREDICTED: dihydrolipoyl dehydrogenase 1, mitochondrial [Eucalyptus grandis]
Metabolism	Global and overview maps	Biosynthesis of secondary metabolites	ko01110	Isoform0126068	0.616666667	0.2	-1.624490865	1.15E-04	4.59E-04	yes	-	-
Metabolism	Global and overview maps	Biosynthesis of secondary metabolites	ko01110	Isoform0126109	0.51	0.193333333	-1.399406848	2.91E-03	8.27E-03	yes	EMB3004	PREDICTED: bifunctional 3-dehydroquinate dehydratase/shikimate dehydrogenase, chloroplastic isoform X2 [Capsicum annuum]
Metabolism	Global and overview maps	Biosynthesis of secondary metabolites	ko01110	Isoform0126131	0.286666667	0.063333333	-2.178337241	7.67E-03	1.93E-02	yes	NPC6	PREDICTED: non-specific phospholipase C6-like [Malus domestica]
Metabolism	Global and overview maps	Biosynthesis of secondary metabolites	ko01110	Isoform0126204	1.143333333	0.226666667	-2.334601925	9.22E-11	8.92E-10	yes	GME-2	Homeodomain-like protein [Cynara cardunculus var. scolymus] [Cynara cardunculus]
Metabolism	Global and overview maps	Biosynthesis of secondary metabolites	ko01110	Isoform0126299	1.153333333	0.336666667	-1.776416745	2.37E-08	1.76E-07	yes	Os08g0547100	6-phosphogluconolactonase, DevB-type [Cynara cardunculus var. scolymus] [Cynara cardunculus]
Metabolism	Global and overview maps	Biosynthesis of secondary metabolites	ko01110	Isoform0126331	0.246666667	0.07	-1.817135943	1.30E-02	3.05E-02	yes	ADK-B	PREDICTED: adenylate kinase 4-like [Populus euphratica]
Metabolism	Global and overview maps	Biosynthesis of secondary metabolites	ko01110	Isoform0126333	0.526666667	0.213333333	-1.303780748	5.13E-03	1.36E-02	yes	PFP-BETA	Phosphofructokinase [Cynara cardunculus var. scolymus] [Cynara cardunculus]
Metabolism	Global and overview maps	Biosynthesis of secondary metabolites	ko01110	Isoform0126364	0.45	0.086666667	-2.376375879	2.40E-06	1.33E-05	yes	SQE3	Aromatic-ring hydroxylase-like protein [Cynara cardunculus var. scolymus] [Cynara cardunculus]
Metabolism	Global and overview maps	Biosynthesis of secondary metabolites	ko01110	Isoform0126369	1.233333333	0.446666667	-1.46529227	1.27E-05	6.15E-05	yes	PFP-ALPHA	PREDICTED: pyrophosphate--fructose 6-phosphate 1-phosphotransferase subunit alpha isoform X2 [Musa acuminata subsp. malaccensis] [Musa acuminata]
Metabolism	Global and overview maps	Biosynthesis of secondary metabolites	ko01110	Isoform0126374	0.513333333	0.106666667	-2.266786541	1.36E-04	5.36E-04	yes	-	-
Metabolism	Global and overview maps	Biosynthesis of secondary metabolites	ko01110	Isoform0126509	0.573333333	0.1	-2.519374159	2.04E-07	1.33E-06	yes	XDH1	[2Fe-2S]-binding [Cynara cardunculus var. scolymus] [Cynara cardunculus]
Metabolism	Global and overview maps	Biosynthesis of secondary metabolites	ko01110	Isoform0126547	0.833333333	0.12	-2.795859283	1.78E-08	1.34E-07	yes	LOX2.1	lipoxygenase 2 [Tanacetum cinerariifolium]
Metabolism	Global and overview maps	Biosynthesis of secondary metabolites	ko01110	Isoform0126606	0.12	0.001	-6.906890596	1.89E-03	5.66E-03	yes	SDR1	Glucose/ribitol dehydrogenase [Cynara cardunculus var. scolymus] [Cynara cardunculus]
Metabolism	Global and overview maps	Biosynthesis of secondary metabolites	ko01110	Isoform0126683	0.336666667	0.133333333	-1.336283388	1.00E-02	2.43E-02	yes	DHDPS2	PREDICTED: 4-hydroxy-tetrahydrodipicolinate synthase 2, chloroplastic-like [Jatropha curcas]
Metabolism	Global and overview maps	Biosynthesis of secondary metabolites	ko01110	Isoform0126690	1.876666667	0.773333333	-1.279010117	5.04E-08	3.57E-07	yes	IDH5	Isocitrate and isopropylmalate dehydrogenase family [Cynara cardunculus var. scolymus] [Cynara cardunculus]
Metabolism	Global and overview maps	Biosynthesis of secondary metabolites	ko01110	Isoform0126713	0.886666667	0.043333333	-4.354842717	7.32E-16	1.05E-14	yes	OMT1	S-adenosyl-L-methionine:caffeic acid 3-O-methyltransferase [Zinnia violacea]
Metabolism	Global and overview maps	Biosynthesis of secondary metabolites	ko01110	Isoform0126738	0.423333333	0.136666667	-1.631132682	2.91E-04	1.07E-03	yes	SS1	Glycogen/starch synthase, ADP-glucose type, partial [Cynara cardunculus var. scolymus] [Cynara cardunculus]
Metabolism	Global and overview maps	Biosynthesis of secondary metabolites	ko01110	Isoform0126860	0.526666667	0.06	-3.133855747	9.82E-09	7.63E-08	yes	ACO2	Armadillo-like helical [Cynara cardunculus var. scolymus] [Cynara cardunculus]
Metabolism	Global and overview maps	Biosynthesis of secondary metabolites	ko01110	Isoform0126906	0.376666667	0.073333333	-2.360747344	1.28E-05	6.21E-05	yes	PAH1	PREDICTED: phosphatidate phosphatase PAH1-like [Arachis ipaensis]
Metabolism	Global and overview maps	Biosynthesis of secondary metabolites	ko01110	Isoform0126944	0.74	0.001	-9.531381461	1.61E-16	2.41E-15	yes	GGPS1	geranylgeranyl pyrophosphate synthase [Fragilariopsis cylindrus CCMP1102]
Metabolism	Global and overview maps	Biosynthesis of secondary metabolites	ko01110	Isoform0126967	0.403333333	0.146666667	-1.459431619	8.70E-03	2.15E-02	yes	MD1	PREDICTED: malate dehydrogenase [Citrus sinensis]
Metabolism	Global and overview maps	Biosynthesis of secondary metabolites	ko01110	Isoform0127063	1.423333333	0.656666667	-1.11604044	1.70E-06	9.66E-06	yes	CDS1	PREDICTED: phosphatidate cytidylyltransferase-like [Populus euphratica]
Metabolism	Global and overview maps	Biosynthesis of secondary metabolites	ko01110	Isoform0127134	1.233333333	0.35	-1.817135943	6.80E-11	6.66E-10	yes	PLDGAMMA1	PREDICTED: phospholipase D beta 1-like [Ipomoea nil]
Metabolism	Global and overview maps	Biosynthesis of secondary metabolites	ko01110	Isoform0127144	0.296666667	0.083333333	-1.831877241	1.24E-03	3.88E-03	yes	F09G2.8	Phospholipase D-like domain-containing protein [Cynara cardunculus var. scolymus] [Cynara cardunculus]
Metabolism	Global and overview maps	Biosynthesis of secondary metabolites	ko01110	Isoform0127178	0.733333333	0.173333333	-2.080919995	8.08E-06	4.07E-05	yes	KPHMT2	Ketopantoate hydroxymethyltransferase [Cynara cardunculus var. scolymus] [Cynara cardunculus]
Metabolism	Global and overview maps	Biosynthesis of secondary metabolites	ko01110	Isoform0127213	0.693333333	0.213333333	-1.700439718	1.48E-05	7.07E-05	yes	At2g04400	PREDICTED: indole-3-glycerol phosphate synthase, chloroplastic-like isoform X1 [Glycine max]
Metabolism	Global and overview maps	Biosynthesis of secondary metabolites	ko01110	Isoform0127343	0.78	0.346666667	-1.169925001	3.38E-04	1.22E-03	yes	CDS1	PREDICTED: phosphatidate cytidylyltransferase [Sesamum indicum]
Metabolism	Global and overview maps	Biosynthesis of secondary metabolites	ko01110	Isoform0127348	0.866666667	0.286666667	-1.596103058	3.84E-06	2.05E-05	yes	PLDBETA1	PREDICTED: phospholipase D beta 1-like [Ipomoea nil]
Metabolism	Global and overview maps	Biosynthesis of secondary metabolites	ko01110	Isoform0127411	0.113333333	0.023333333	-2.280107919	1.58E-02	3.60E-02	yes	AMPD	WD40 repeat-containing protein [Cynara cardunculus var. scolymus] [Cynara cardunculus]
Metabolism	Global and overview maps	Biosynthesis of secondary metabolites	ko01110	Isoform0127434	0.486666667	0.05	-3.282933963	7.02E-12	7.52E-11	yes	-	-
Metabolism	Global and overview maps	Biosynthesis of secondary metabolites	ko01110	Isoform0127526	2.576666667	0.001	-11.3312902	4.13E-85	3.48E-83	yes	OGDH	2-oxoglutarate e1 subunit [Chrysochromulina sp. CCMP291]
Metabolism	Global and overview maps	Biosynthesis of secondary metabolites	ko01110	Isoform0127864	0.3	0.076666667	-1.96829114	2.08E-05	9.68E-05	yes	At1g73050	Glucose-methanol-choline oxidoreductase, C-terminal [Cynara cardunculus var. scolymus] [Cynara cardunculus]
Metabolism	Global and overview maps	Biosynthesis of secondary metabolites	ko01110	Isoform0127909	0.56	0.126666667	-2.144389909	7.17E-08	4.99E-07	yes	FLBR	PREDICTED: dihydrolipoyl dehydrogenase 1, mitochondrial [Eucalyptus grandis]
Metabolism	Global and overview maps	Biosynthesis of secondary metabolites	ko01110	Isoform0128171	0.323333333	0.02	-4.014950341	2.62E-09	2.18E-08	yes	AVP1	PREDICTED: transketolase-1, chloroplastic-like [Brassica napus]
Metabolism	Global and overview maps	Biosynthesis of secondary metabolites	ko01110	Isoform0128277	0.743333333	0.186666667	-1.993544978	5.46E-09	4.38E-08	yes	ALDH3H1	Aldehyde dehydrogenase, conserved site-containing protein, partial [Cynara cardunculus var. scolymus] [Cynara cardunculus]
Metabolism	Global and overview maps	Biosynthesis of secondary metabolites	ko01110	Isoform0128409	0.396666667	0.166666667	-1.250961574	1.69E-03	5.12E-03	yes	cysK1	O-acetylserine (thiol) lyase (OAS-TL) isoform A2 [Arabidopsis thaliana]
Metabolism	Global and overview maps	Biosynthesis of secondary metabolites	ko01110	Isoform0128556	0.15	0.04	-1.906890596	1.28E-02	3.00E-02	yes	-	-
Metabolism	Global and overview maps	Biosynthesis of secondary metabolites	ko01110	Isoform0128658	0.37	0.166666667	-1.150559677	6.48E-03	1.66E-02	yes	AMPD	PREDICTED: pentatricopeptide repeat-containing protein At5g39350 [Nicotiana tomentosiformis]
Metabolism	Global and overview maps	Biosynthesis of secondary metabolites	ko01110	Isoform0128742	4.253333333	0.001	-12.05437821	9.35E-144	1.54E-141	yes	Pfas	Purine biosynthesis 4 [Theobroma cacao]
Metabolism	Global and overview maps	Biosynthesis of secondary metabolites	ko01110	Isoform0128822	3.916666667	1.11	-1.819066674	6.61E-35	2.06E-33	yes	SALR	Glucose/ribitol dehydrogenase [Cynara cardunculus var. scolymus] [Cynara cardunculus]
Metabolism	Global and overview maps	Biosynthesis of secondary metabolites	ko01110	Isoform0128867	0.783333333	0.213333333	-1.876516947	2.59E-06	1.42E-05	yes	DIM	PREDICTED: delta(24)-sterol reductase [Sesamum indicum]
Metabolism	Global and overview maps	Biosynthesis of secondary metabolites	ko01110	Isoform0129015	10.11333333	0.006666667	-10.56700537	6.68E-284	3.17E-281	yes	ACLY	ATP-citrate synthase [Symbiodinium microadriaticum]
Metabolism	Global and overview maps	Biosynthesis of secondary metabolites	ko01110	Isoform0129060	0.623333333	0.27	-1.207044457	1.33E-04	5.27E-04	yes	PCKA	phosphoenolpyruvate carboxykinase, partial [Alloteropsis semialata subsp. semialata] [Alloteropsis semialata]
Metabolism	Global and overview maps	Biosynthesis of secondary metabolites	ko01110	Isoform0129262	0.386666667	0.063333333	-2.610053482	6.43E-08	4.50E-07	yes	AHRI	ketol-acid reductoisomerase [Arabidopsis thaliana]
Metabolism	Global and overview maps	Biosynthesis of secondary metabolites	ko01110	Isoform0129312	1.333333333	0.446666667	-1.577766999	9.67E-10	8.43E-09	yes	RBL14	Aldose 1-/Glucose-6-phosphate 1-epimerase [Cynara cardunculus var. scolymus] [Cynara cardunculus]
Metabolism	Global and overview maps	Biosynthesis of secondary metabolites	ko01110	Isoform0129435	1.606666667	0.793333333	-1.018071573	6.38E-11	6.27E-10	yes	ACC1	Carboxyl transferase [Corchorus capsularis]
Metabolism	Global and overview maps	Biosynthesis of secondary metabolites	ko01110	Isoform0129773	0.786666667	0.336666667	-1.224431567	4.64E-08	3.30E-07	yes	ACC1	Carboxyl transferase [Corchorus capsularis]
Metabolism	Global and overview maps	Biosynthesis of secondary metabolites	ko01110	Isoform0129776	0.27	0.11	-1.295455884	2.20E-03	6.47E-03	yes	Os01g0939600	Glycerol-3-phosphate dehydrogenase [NAD(P)+] [Cajanus cajan]
Metabolism	Lipid metabolism	Linoleic acid metabolism	ko00591	Isoform0005938	4.983333333	1.303333333	-1.934904972	2.13E-07	1.38E-06	yes	LOX2	lipoxygenase 2 [Tanacetum cinerariifolium]
Metabolism	Lipid metabolism	Linoleic acid metabolism	ko00591	Isoform0007268	121.0833333	0.073333333	-10.68924356	0.00E+00	0.00E+00	yes	CYP6K1	PREDICTED: cytochrome P450 6k1-like [Pyrus x bretschneideri]
Metabolism	Lipid metabolism	Linoleic acid metabolism	ko00591	Isoform0019936	1.253333333	0.29	-2.111645356	1.20E-07	8.06E-07	yes	LOX1.5	PREDICTED: probable linoleate 9S-lipoxygenase 5 [Nicotiana sylvestris]
Metabolism	Lipid metabolism	Linoleic acid metabolism	ko00591	Isoform0027076	32.68	0.043333333	-9.558715051	0.00E+00	0.00E+00	yes	CYP6K1	PREDICTED: cytochrome P450 6k1-like [Pyrus x bretschneideri]
Metabolism	Lipid metabolism	Linoleic acid metabolism	ko00591	Isoform0027107	1.753333333	0.426666667	-2.038918989	2.90E-12	3.21E-11	yes	LOX1.5	PREDICTED: probable linoleate 9S-lipoxygenase 5 [Juglans regia]
Metabolism	Lipid metabolism	Linoleic acid metabolism	ko00591	Isoform0027160	3.64	0.276666667	-3.71771771	2.21E-49	9.99E-48	yes	LOX2.1	Lipase/lipooxygenase, PLAT/LH2 [Cynara cardunculus var. scolymus] [Cynara cardunculus]
Metabolism	Lipid metabolism	Linoleic acid metabolism	ko00591	Isoform0029006	0.836666667	0.056666667	-3.884080713	4.86E-13	5.73E-12	yes	LOX2.1	lipoxygenase 2 [Tanacetum cinerariifolium]
Metabolism	Lipid metabolism	Linoleic acid metabolism	ko00591	Isoform0029189	44.99333333	10.73666667	-2.067165093	6.73E-118	8.43E-116	yes	LOX2.1	lipoxygenase 2 [Tanacetum cinerariifolium]
Metabolism	Lipid metabolism	Linoleic acid metabolism	ko00591	Isoform0030447	0.9	0.126666667	-2.828888084	6.78E-11	6.64E-10	yes	LOX1.5	Lipase/lipooxygenase, PLAT/LH2 [Cynara cardunculus var. scolymus] [Cynara cardunculus]
Metabolism	Lipid metabolism	Linoleic acid metabolism	ko00591	Isoform0031170	4.4	0.846666667	-2.377637527	2.64E-30	7.13E-29	yes	LOX1.5	PREDICTED: probable linoleate 9S-lipoxygenase 5 [Daucus carota subsp. sativus] [Daucus carota]
Metabolism	Lipid metabolism	Linoleic acid metabolism	ko00591	Isoform0032206	1.096666667	0.2	-2.455053178	2.01E-10	1.88E-09	yes	LOX1.5	PREDICTED: probable linoleate 9S-lipoxygenase 5 [Juglans regia]
Metabolism	Lipid metabolism	Linoleic acid metabolism	ko00591	Isoform0034565	15.07	3.29	-2.195519928	5.28E-87	4.55E-85	yes	LOX2.1	lipoxygenase 2 [Tanacetum cinerariifolium]
Metabolism	Lipid metabolism	Linoleic acid metabolism	ko00591	Isoform0034831	2.176666667	0.153333333	-3.827377225	2.30E-36	7.47E-35	yes	LOX2.1	lipoxygenase 2 [Tanacetum cinerariifolium]
Metabolism	Lipid metabolism	Linoleic acid metabolism	ko00591	Isoform0034937	21.45666667	5.846666667	-1.875739721	5.55E-65	3.41E-63	yes	LOX2.1	lipoxygenase 2 [Tanacetum cinerariifolium]
Metabolism	Lipid metabolism	Linoleic acid metabolism	ko00591	Isoform0039439	8.053333333	1.323333333	-2.605409542	8.70E-78	6.67E-76	yes	LOX2.1	Lipase/lipooxygenase, PLAT/LH2 [Cynara cardunculus var. scolymus] [Cynara cardunculus]
Metabolism	Lipid metabolism	Linoleic acid metabolism	ko00591	Isoform0040346	0.39	0.11	-1.8259706	1.24E-03	3.90E-03	yes	LOX2.1	lipoxygenase 2 [Tanacetum cinerariifolium]
Metabolism	Lipid metabolism	Linoleic acid metabolism	ko00591	Isoform0043860	0.8	0.06	-3.736965594	6.71E-14	8.43E-13	yes	LOX2.1	lipoxygenase 2 [Tanacetum cinerariifolium]
Metabolism	Lipid metabolism	Linoleic acid metabolism	ko00591	Isoform0044354	2.136666667	0.423333333	-2.33549586	2.20E-20	4.02E-19	yes	LOX1.5	PREDICTED: probable linoleate 9S-lipoxygenase 5 [Juglans regia]
Metabolism	Lipid metabolism	Linoleic acid metabolism	ko00591	Isoform0044707	0.59	0.276666667	-1.092566119	7.40E-03	1.87E-02	yes	LOX4	Lipase/lipooxygenase, PLAT/LH2 [Cynara cardunculus var. scolymus] [Cynara cardunculus]
Metabolism	Lipid metabolism	Linoleic acid metabolism	ko00591	Isoform0045161	0.643333333	0.04	-4.007494537	3.54E-12	3.89E-11	yes	LOX2.1	lipoxygenase 2 [Tanacetum cinerariifolium]
Metabolism	Lipid metabolism	Linoleic acid metabolism	ko00591	Isoform0046433	1.656666667	0.38	-2.124212027	7.53E-10	6.64E-09	yes	LOX1.5	PREDICTED: probable linoleate 9S-lipoxygenase 5 [Daucus carota subsp. sativus] [Daucus carota]
Metabolism	Lipid metabolism	Linoleic acid metabolism	ko00591	Isoform0047335	1.36	0.086666667	-3.971985624	9.80E-25	2.16E-23	yes	LOX2.1	lipoxygenase 2 [Tanacetum cinerariifolium]
Metabolism	Lipid metabolism	Linoleic acid metabolism	ko00591	Isoform0050858	0.776666667	0.066666667	-3.54225805	2.71E-12	3.00E-11	yes	LOX2.1	lipoxygenase 2 [Tanacetum cinerariifolium]
Metabolism	Lipid metabolism	Linoleic acid metabolism	ko00591	Isoform0057150	0.933333333	0.206666667	-2.175086707	3.04E-09	2.51E-08	yes	LOX1.5	PREDICTED: probable linoleate 9S-lipoxygenase 5 [Juglans regia]
Metabolism	Lipid metabolism	Linoleic acid metabolism	ko00591	Isoform0059477	0.883333333	0.066666667	-3.727920455	2.28E-11	2.34E-10	yes	LOX2.1	lipoxygenase 2 [Tanacetum cinerariifolium]
Metabolism	Lipid metabolism	Linoleic acid metabolism	ko00591	Isoform0070294	0.626666667	0.013333333	-5.554588852	9.19E-12	9.76E-11	yes	LOX2.1	lipoxygenase 2 [Tanacetum cinerariifolium]
Metabolism	Lipid metabolism	Linoleic acid metabolism	ko00591	Isoform0071089	43.20333333	0.006666667	-12.66188941	0.00E+00	0.00E+00	yes	CYP6K1	PREDICTED: cytochrome P450 6k1-like [Pyrus x bretschneideri]
Metabolism	Lipid metabolism	Linoleic acid metabolism	ko00591	Isoform0072600	1.1	0.113333333	-3.278859373	5.20E-20	9.33E-19	yes	LOX2.1	lipoxygenase 2 [Tanacetum cinerariifolium]
Metabolism	Lipid metabolism	Linoleic acid metabolism	ko00591	Isoform0072780	0.623333333	0.04	-3.961931959	4.58E-10	4.13E-09	yes	LOX2.1	lipoxygenase 2 [Tanacetum cinerariifolium]
Metabolism	Lipid metabolism	Linoleic acid metabolism	ko00591	Isoform0073138	0.433333333	0.02	-4.437405312	6.38E-08	4.46E-07	yes	LOX2.1	lipoxygenase 2 [Tanacetum cinerariifolium]
Metabolism	Lipid metabolism	Linoleic acid metabolism	ko00591	Isoform0074102	0.74	0.173333333	-2.093976148	9.01E-08	6.17E-07	yes	LOX2.1	lipoxygenase 2 [Tanacetum cinerariifolium]
Metabolism	Lipid metabolism	Linoleic acid metabolism	ko00591	Isoform0074530	0.923333333	0.043333333	-4.413302448	2.07E-17	3.27E-16	yes	LOX2.1	lipoxygenase 2 [Tanacetum cinerariifolium]
Metabolism	Lipid metabolism	Linoleic acid metabolism	ko00591	Isoform0076773	0.42	0.086666667	-2.276840205	4.20E-07	2.61E-06	yes	LOX3.1	Apple-like protein [Cynara cardunculus var. scolymus] [Cynara cardunculus]
Metabolism	Lipid metabolism	Linoleic acid metabolism	ko00591	Isoform0077105	1.953333333	0.473333333	-2.045009735	1.78E-19	3.12E-18	yes	LOX2.1	lipoxygenase 2 [Tanacetum cinerariifolium]
Metabolism	Lipid metabolism	Linoleic acid metabolism	ko00591	Isoform0077819	1.11	0.26	-2.093976148	1.03E-07	6.98E-07	yes	CM-LOX1	Lipase/lipooxygenase, PLAT/LH2 [Cynara cardunculus var. scolymus] [Cynara cardunculus]
Metabolism	Lipid metabolism	Linoleic acid metabolism	ko00591	Isoform0078313	1.256666667	0.066666667	-4.236492618	1.47E-26	3.44E-25	yes	LOX2.1	lipoxygenase 2 [Tanacetum cinerariifolium]
Metabolism	Lipid metabolism	Linoleic acid metabolism	ko00591	Isoform0079212	1.13	0.253333333	-2.15721395	1.89E-10	1.77E-09	yes	LOX2.1	lipoxygenase 2 [Tanacetum cinerariifolium]
Metabolism	Lipid metabolism	Linoleic acid metabolism	ko00591	Isoform0084925	3.76	1.146666667	-1.713286598	2.02E-17	3.18E-16	yes	LOX2	lipoxygenase 2 [Tanacetum cinerariifolium]
Metabolism	Lipid metabolism	Linoleic acid metabolism	ko00591	Isoform0085563	1.64	0.366666667	-2.161154792	6.80E-16	9.78E-15	yes	LOX1.5	lipoxygenase [Camellia sinensis]
Metabolism	Lipid metabolism	Linoleic acid metabolism	ko00591	Isoform0087785	0.793333333	0.063333333	-3.64689025	7.92E-14	9.92E-13	yes	LOX2.1	lipoxygenase 2 [Tanacetum cinerariifolium]
Metabolism	Lipid metabolism	Linoleic acid metabolism	ko00591	Isoform0088378	0.606666667	0.25	-1.27897595	2.72E-03	7.79E-03	yes	LOX2	lipoxygenase 2 [Tanacetum cinerariifolium]
Metabolism	Lipid metabolism	Linoleic acid metabolism	ko00591	Isoform0094946	1.576666667	0.213333333	-2.885696373	1.02E-26	2.42E-25	yes	LOX2.1	lipoxygenase 2 [Tanacetum cinerariifolium]
Metabolism	Lipid metabolism	Linoleic acid metabolism	ko00591	Isoform0107735	0.213333333	0.073333333	-1.540568381	3.73E-03	1.03E-02	yes	LOX3.1	Lipase/lipooxygenase, PLAT/LH2, partial [Cynara cardunculus var. scolymus] [Cynara cardunculus]
Metabolism	Lipid metabolism	Linoleic acid metabolism	ko00591	Isoform0118983	1.073333333	0.053333333	-4.330916878	3.40E-16	4.98E-15	yes	LOX2.1	lipoxygenase 2 [Tanacetum cinerariifolium]
Metabolism	Lipid metabolism	Linoleic acid metabolism	ko00591	Isoform0119009	1.056666667	0.27	-1.968489027	5.05E-09	4.07E-08	yes	LOX3	Lipase/lipooxygenase, PLAT/LH2 [Cynara cardunculus var. scolymus] [Cynara cardunculus]
Metabolism	Lipid metabolism	Linoleic acid metabolism	ko00591	Isoform0119728	2.966666667	0.643333333	-2.205204489	2.82E-22	5.61E-21	yes	LOX1.6	Lipase/lipooxygenase, PLAT/LH2 [Cynara cardunculus var. scolymus] [Cynara cardunculus]
Metabolism	Lipid metabolism	Linoleic acid metabolism	ko00591	Isoform0120618	0.86	0.243333333	-1.821402697	7.69E-06	3.89E-05	yes	LOX1.5	PREDICTED: probable linoleate 9S-lipoxygenase 5 [Daucus carota subsp. sativus] [Daucus carota]
Metabolism	Lipid metabolism	Linoleic acid metabolism	ko00591	Isoform0121922	1.063333333	0.223333333	-2.251323423	2.23E-10	2.08E-09	yes	LOX1.5	lipoxygenase [Camellia sinensis]
Metabolism	Lipid metabolism	Linoleic acid metabolism	ko00591	Isoform0123752	1.516666667	0.326666667	-2.215012891	6.49E-13	7.57E-12	yes	LOX1.5	PREDICTED: probable linoleate 9S-lipoxygenase 5 [Daucus carota subsp. sativus] [Daucus carota]
Metabolism	Lipid metabolism	Linoleic acid metabolism	ko00591	Isoform0124052	1.843333333	0.536666667	-1.780218792	2.21E-12	2.47E-11	yes	LOX1.5	lipoxygenase [Camellia sinensis]
Metabolism	Lipid metabolism	Linoleic acid metabolism	ko00591	Isoform0126547	0.833333333	0.12	-2.795859283	1.78E-08	1.34E-07	yes	LOX2.1	lipoxygenase 2 [Tanacetum cinerariifolium]
Metabolism	Lipid metabolism	Linoleic acid metabolism	ko00591	Isoform0126920	4.22	0.893333333	-2.239972499	1.20E-36	3.94E-35	yes	LOX1.5	lipoxygenase [Camellia sinensis]
Metabolism	Lipid metabolism	Linoleic acid metabolism	ko00591	Isoform0126952	0.816666667	0.11	-2.89224382	4.04E-12	4.41E-11	yes	LOX1.5	PREDICTED: probable linoleate 9S-lipoxygenase 5 [Juglans regia]
Metabolism	Lipid metabolism	alpha-Linolenic acid metabolism	ko00592	Isoform0005938	4.983333333	1.303333333	-1.934904972	2.13E-07	1.38E-06	yes	LOX2	lipoxygenase 2 [Tanacetum cinerariifolium]
Metabolism	Lipid metabolism	alpha-Linolenic acid metabolism	ko00592	Isoform0008035	1.63	0.001	-10.67065625	7.62E-21	1.42E-19	yes	ACSF2	Long chain fatty acid acyl-CoA ligase [Klebsormidium flaccidum]
Metabolism	Lipid metabolism	alpha-Linolenic acid metabolism	ko00592	Isoform0010233	2.16	1.03	-1.068386975	6.10E-04	2.07E-03	yes	4CLL5	AMP-binding, conserved site-containing protein [Cynara cardunculus var. scolymus] [Cynara cardunculus]
Metabolism	Lipid metabolism	alpha-Linolenic acid metabolism	ko00592	Isoform0011200	10.40666667	4.306666667	-1.272864467	3.25E-24	7.00E-23	yes	PED1	PREDICTED: 3-ketoacyl-CoA thiolase 2, peroxisomal [Malus domestica]
Metabolism	Lipid metabolism	alpha-Linolenic acid metabolism	ko00592	Isoform0012865	7.23	0.823333333	-3.134447106	5.90E-33	1.73E-31	yes	BAMT	SAM dependent carboxyl methyltransferase [Cynara cardunculus var. scolymus] [Cynara cardunculus]
Metabolism	Lipid metabolism	alpha-Linolenic acid metabolism	ko00592	Isoform0015332	8.34	1.67	-2.320199281	1.83E-29	4.77E-28	yes	PED1	PREDICTED: 3-ketoacyl-CoA thiolase 2, peroxisomal [Malus domestica]
Metabolism	Lipid metabolism	alpha-Linolenic acid metabolism	ko00592	Isoform0016598	6.156666667	1.503333333	-2.033984528	8.63E-27	2.04E-25	yes	KAT5	PREDICTED: 3-ketoacyl-CoA thiolase 2, peroxisomal-like [Nicotiana tabacum]
Metabolism	Lipid metabolism	alpha-Linolenic acid metabolism	ko00592	Isoform0023876	8.17	0.583333333	-3.807943657	3.37E-47	1.46E-45	yes	OPR2	12-oxophytodienoate reductase 1, partial [Noccaea caerulescens]
Metabolism	Lipid metabolism	alpha-Linolenic acid metabolism	ko00592	Isoform0025430	6.703333333	1.156666667	-2.534905514	5.42E-34	1.64E-32	yes	PED1	PREDICTED: 3-ketoacyl-CoA thiolase 2, peroxisomal [Malus domestica]
Metabolism	Lipid metabolism	alpha-Linolenic acid metabolism	ko00592	Isoform0027160	3.64	0.276666667	-3.71771771	2.21E-49	9.99E-48	yes	LOX2.1	Lipase/lipooxygenase, PLAT/LH2 [Cynara cardunculus var. scolymus] [Cynara cardunculus]
Metabolism	Lipid metabolism	alpha-Linolenic acid metabolism	ko00592	Isoform0029006	0.836666667	0.056666667	-3.884080713	4.86E-13	5.73E-12	yes	LOX2.1	lipoxygenase 2 [Tanacetum cinerariifolium]
Metabolism	Lipid metabolism	alpha-Linolenic acid metabolism	ko00592	Isoform0029189	44.99333333	10.73666667	-2.067165093	6.73E-118	8.43E-116	yes	LOX2.1	lipoxygenase 2 [Tanacetum cinerariifolium]
Metabolism	Lipid metabolism	alpha-Linolenic acid metabolism	ko00592	Isoform0030806	10.51	3.35	-1.649529669	1.40E-32	4.04E-31	yes	PED1	PREDICTED: 3-ketoacyl-CoA thiolase 2, peroxisomal [Malus domestica]
Metabolism	Lipid metabolism	alpha-Linolenic acid metabolism	ko00592	Isoform0031472	9.26	4.256666667	-1.121288074	5.33E-21	1.00E-19	yes	DOX1	heme peroxidase [Cynara cardunculus var. scolymus] [Cynara cardunculus]
Metabolism	Lipid metabolism	alpha-Linolenic acid metabolism	ko00592	Isoform0034565	15.07	3.29	-2.195519928	5.28E-87	4.55E-85	yes	LOX2.1	lipoxygenase 2 [Tanacetum cinerariifolium]
Metabolism	Lipid metabolism	alpha-Linolenic acid metabolism	ko00592	Isoform0034726	0.246666667	0.053333333	-2.209453366	3.95E-03	1.08E-02	yes	-	-
Metabolism	Lipid metabolism	alpha-Linolenic acid metabolism	ko00592	Isoform0034831	2.176666667	0.153333333	-3.827377225	2.30E-36	7.47E-35	yes	LOX2.1	lipoxygenase 2 [Tanacetum cinerariifolium]
Metabolism	Lipid metabolism	alpha-Linolenic acid metabolism	ko00592	Isoform0034937	21.45666667	5.846666667	-1.875739721	5.55E-65	3.41E-63	yes	LOX2.1	lipoxygenase 2 [Tanacetum cinerariifolium]
Metabolism	Lipid metabolism	alpha-Linolenic acid metabolism	ko00592	Isoform0035077	1.1	0.263333333	-2.062541466	1.17E-07	7.92E-07	yes	MFP	PREDICTED: peroxisomal fatty acid beta-oxidation multifunctional protein AIM1 isoform X2 [Populus euphratica]
Metabolism	Lipid metabolism	alpha-Linolenic acid metabolism	ko00592	Isoform0035266	3.413333333	1.14	-1.582147485	2.66E-10	2.47E-09	yes	PED1	PREDICTED: 3-ketoacyl-CoA thiolase 2, peroxisomal [Malus domestica]
Metabolism	Lipid metabolism	alpha-Linolenic acid metabolism	ko00592	Isoform0035398	0.37	0.086666667	-2.093976148	3.86E-03	1.06E-02	yes	PED1	PREDICTED: 3-ketoacyl-CoA thiolase 2, peroxisomal-like isoform X2 [Ziziphus jujuba]
Metabolism	Lipid metabolism	alpha-Linolenic acid metabolism	ko00592	Isoform0036087	10.31666667	5.113333333	-1.012640927	1.11E-19	1.96E-18	yes	AIM1	PREDICTED: peroxisomal fatty acid beta-oxidation multifunctional protein AIM1 [Theobroma cacao]
Metabolism	Lipid metabolism	alpha-Linolenic acid metabolism	ko00592	Isoform0039439	8.053333333	1.323333333	-2.605409542	8.70E-78	6.67E-76	yes	LOX2.1	Lipase/lipooxygenase, PLAT/LH2 [Cynara cardunculus var. scolymus] [Cynara cardunculus]
Metabolism	Lipid metabolism	alpha-Linolenic acid metabolism	ko00592	Isoform0039457	9.223333333	3.303333333	-1.481365681	3.19E-20	5.79E-19	yes	PED1	PREDICTED: 3-ketoacyl-CoA thiolase 2, peroxisomal-like [Sesamum indicum]
Metabolism	Lipid metabolism	alpha-Linolenic acid metabolism	ko00592	Isoform0040346	0.39	0.11	-1.8259706	1.24E-03	3.90E-03	yes	LOX2.1	lipoxygenase 2 [Tanacetum cinerariifolium]
Metabolism	Lipid metabolism	alpha-Linolenic acid metabolism	ko00592	Isoform0040846	5.196666667	2.49	-1.06144078	5.68E-09	4.55E-08	yes	ACX2	PREDICTED: acyl-coenzyme A oxidase 2, peroxisomal [Juglans regia]
Metabolism	Lipid metabolism	alpha-Linolenic acid metabolism	ko00592	Isoform0043456	0.576666667	0.023333333	-4.627273306	6.99E-08	4.86E-07	yes	ACX4	PREDICTED: acyl-coenzyme A oxidase 4, peroxisomal-like [Pyrus x bretschneideri]
Metabolism	Lipid metabolism	alpha-Linolenic acid metabolism	ko00592	Isoform0043860	0.8	0.06	-3.736965594	6.71E-14	8.43E-13	yes	LOX2.1	lipoxygenase 2 [Tanacetum cinerariifolium]
Metabolism	Lipid metabolism	alpha-Linolenic acid metabolism	ko00592	Isoform0044707	0.59	0.276666667	-1.092566119	7.40E-03	1.87E-02	yes	LOX4	Lipase/lipooxygenase, PLAT/LH2 [Cynara cardunculus var. scolymus] [Cynara cardunculus]
Metabolism	Lipid metabolism	alpha-Linolenic acid metabolism	ko00592	Isoform0045161	0.643333333	0.04	-4.007494537	3.54E-12	3.89E-11	yes	LOX2.1	lipoxygenase 2 [Tanacetum cinerariifolium]
Metabolism	Lipid metabolism	alpha-Linolenic acid metabolism	ko00592	Isoform0047335	1.36	0.086666667	-3.971985624	9.80E-25	2.16E-23	yes	LOX2.1	lipoxygenase 2 [Tanacetum cinerariifolium]
Metabolism	Lipid metabolism	alpha-Linolenic acid metabolism	ko00592	Isoform0048683	2.53	0.546666667	-2.210404071	1.90E-13	2.31E-12	yes	MFP	PREDICTED: peroxisomal fatty acid beta-oxidation multifunctional protein AIM1 isoform X1 [Populus euphratica]
Metabolism	Lipid metabolism	alpha-Linolenic acid metabolism	ko00592	Isoform0048949	8.643333333	4.05	-1.093665892	1.77E-21	3.40E-20	yes	AIM1	PREDICTED: peroxisomal fatty acid beta-oxidation multifunctional protein AIM1 [Theobroma cacao]
Metabolism	Lipid metabolism	alpha-Linolenic acid metabolism	ko00592	Isoform0049753	2.096666667	0.823333333	-1.348548975	2.27E-07	1.47E-06	yes	DOX1	PREDICTED: alpha-dioxygenase 1-like [Juglans regia]
Metabolism	Lipid metabolism	alpha-Linolenic acid metabolism	ko00592	Isoform0050858	0.776666667	0.066666667	-3.54225805	2.71E-12	3.00E-11	yes	LOX2.1	lipoxygenase 2 [Tanacetum cinerariifolium]
Metabolism	Lipid metabolism	alpha-Linolenic acid metabolism	ko00592	Isoform0054105	0.443333333	0.116666667	-1.925999419	6.06E-04	2.06E-03	yes	ACX4	PREDICTED: acyl-coenzyme A oxidase 4, peroxisomal [Camelina sativa]
Metabolism	Lipid metabolism	alpha-Linolenic acid metabolism	ko00592	Isoform0059477	0.883333333	0.066666667	-3.727920455	2.28E-11	2.34E-10	yes	LOX2.1	lipoxygenase 2 [Tanacetum cinerariifolium]
Metabolism	Lipid metabolism	alpha-Linolenic acid metabolism	ko00592	Isoform0060402	1.26	0.001	-10.29920802	5.98E-20	1.07E-18	yes	ACSF2	Long chain fatty acid acyl-CoA ligase [Klebsormidium flaccidum]
Metabolism	Lipid metabolism	alpha-Linolenic acid metabolism	ko00592	Isoform0061975	0.236666667	0.033333333	-2.827819025	1.48E-03	4.55E-03	yes	PED1	PREDICTED: 3-ketoacyl-CoA thiolase 2, peroxisomal-like isoform X2 [Ziziphus jujuba]
Metabolism	Lipid metabolism	alpha-Linolenic acid metabolism	ko00592	Isoform0062500	0.32	0.063333333	-2.337034987	2.58E-03	7.43E-03	yes	MFP	PREDICTED: peroxisomal fatty acid beta-oxidation multifunctional protein MFP2 isoform X1 [Solanum lycopersicum]
Metabolism	Lipid metabolism	alpha-Linolenic acid metabolism	ko00592	Isoform0064171	4.69	2.166666667	-1.114110705	3.60E-12	3.95E-11	yes	AIM1	3-hydroxyacyl-CoA dehydrogenase, conserved site-containing protein [Cynara cardunculus var. scolymus] [Cynara cardunculus]
Metabolism	Lipid metabolism	alpha-Linolenic acid metabolism	ko00592	Isoform0066812	0.73	0.306666667	-1.251225104	1.13E-03	3.59E-03	yes	OPR2	PREDICTED: 12-oxophytodienoate reductase 2-like isoform X1 [Ipomoea nil]
Metabolism	Lipid metabolism	alpha-Linolenic acid metabolism	ko00592	Isoform0068456	6.553333333	0.001	-12.6780132	6.19E-143	1.01E-140	yes	HADHA	3HCDH_N-domain-containing protein [Fragilariopsis cylindrus CCMP1102]
Metabolism	Lipid metabolism	alpha-Linolenic acid metabolism	ko00592	Isoform0068888	2.373333333	0.696666667	-1.768374299	2.72E-15	3.77E-14	yes	PED1	PREDICTED: 3-ketoacyl-CoA thiolase 2, peroxisomal-like [Nicotiana tabacum]
Metabolism	Lipid metabolism	alpha-Linolenic acid metabolism	ko00592	Isoform0070294	0.626666667	0.013333333	-5.554588852	9.19E-12	9.76E-11	yes	LOX2.1	lipoxygenase 2 [Tanacetum cinerariifolium]
Metabolism	Lipid metabolism	alpha-Linolenic acid metabolism	ko00592	Isoform0070372	0.236666667	0.046666667	-2.342392197	9.16E-05	3.75E-04	yes	-	-
Metabolism	Lipid metabolism	alpha-Linolenic acid metabolism	ko00592	Isoform0072600	1.1	0.113333333	-3.278859373	5.20E-20	9.33E-19	yes	LOX2.1	lipoxygenase 2 [Tanacetum cinerariifolium]
Metabolism	Lipid metabolism	alpha-Linolenic acid metabolism	ko00592	Isoform0072780	0.623333333	0.04	-3.961931959	4.58E-10	4.13E-09	yes	LOX2.1	lipoxygenase 2 [Tanacetum cinerariifolium]
Metabolism	Lipid metabolism	alpha-Linolenic acid metabolism	ko00592	Isoform0073138	0.433333333	0.02	-4.437405312	6.38E-08	4.46E-07	yes	LOX2.1	lipoxygenase 2 [Tanacetum cinerariifolium]
Metabolism	Lipid metabolism	alpha-Linolenic acid metabolism	ko00592	Isoform0074102	0.74	0.173333333	-2.093976148	9.01E-08	6.17E-07	yes	LOX2.1	lipoxygenase 2 [Tanacetum cinerariifolium]
Metabolism	Lipid metabolism	alpha-Linolenic acid metabolism	ko00592	Isoform0074463	1.846666667	0.02	-6.528779665	5.88E-49	2.64E-47	yes	ACOX3	PREDICTED: acyl-coenzyme A oxidase 2, peroxisomal [Amborella trichopoda]
Metabolism	Lipid metabolism	alpha-Linolenic acid metabolism	ko00592	Isoform0074530	0.923333333	0.043333333	-4.413302448	2.07E-17	3.27E-16	yes	LOX2.1	lipoxygenase 2 [Tanacetum cinerariifolium]
Metabolism	Lipid metabolism	alpha-Linolenic acid metabolism	ko00592	Isoform0075251	0.826666667	0.001	-9.691161905	2.02E-21	3.88E-20	yes	ACOX3	Acyl-CoA oxidase [Klebsormidium flaccidum]
Metabolism	Lipid metabolism	alpha-Linolenic acid metabolism	ko00592	Isoform0076773	0.42	0.086666667	-2.276840205	4.20E-07	2.61E-06	yes	LOX3.1	Apple-like protein [Cynara cardunculus var. scolymus] [Cynara cardunculus]
Metabolism	Lipid metabolism	alpha-Linolenic acid metabolism	ko00592	Isoform0077105	1.953333333	0.473333333	-2.045009735	1.78E-19	3.12E-18	yes	LOX2.1	lipoxygenase 2 [Tanacetum cinerariifolium]
Metabolism	Lipid metabolism	alpha-Linolenic acid metabolism	ko00592	Isoform0077819	1.11	0.26	-2.093976148	1.03E-07	6.98E-07	yes	CM-LOX1	Lipase/lipooxygenase, PLAT/LH2 [Cynara cardunculus var. scolymus] [Cynara cardunculus]
Metabolism	Lipid metabolism	alpha-Linolenic acid metabolism	ko00592	Isoform0078313	1.256666667	0.066666667	-4.236492618	1.47E-26	3.44E-25	yes	LOX2.1	lipoxygenase 2 [Tanacetum cinerariifolium]
Metabolism	Lipid metabolism	alpha-Linolenic acid metabolism	ko00592	Isoform0079212	1.13	0.253333333	-2.15721395	1.89E-10	1.77E-09	yes	LOX2.1	lipoxygenase 2 [Tanacetum cinerariifolium]
Metabolism	Lipid metabolism	alpha-Linolenic acid metabolism	ko00592	Isoform0080374	0.446666667	0.05	-3.159198595	8.38E-07	4.99E-06	yes	-	-
Metabolism	Lipid metabolism	alpha-Linolenic acid metabolism	ko00592	Isoform0084864	4.353333333	0.001	-12.08790478	1.74E-92	1.62E-90	yes	CG5009	PREDICTED: peroxisomal acyl-coenzyme A oxidase 1-like [Lupinus angustifolius]
Metabolism	Lipid metabolism	alpha-Linolenic acid metabolism	ko00592	Isoform0084925	3.76	1.146666667	-1.713286598	2.02E-17	3.18E-16	yes	LOX2	lipoxygenase 2 [Tanacetum cinerariifolium]
Metabolism	Lipid metabolism	alpha-Linolenic acid metabolism	ko00592	Isoform0087278	0.61	0.193333333	-1.657718843	5.15E-04	1.78E-03	yes	-	-
Metabolism	Lipid metabolism	alpha-Linolenic acid metabolism	ko00592	Isoform0087785	0.793333333	0.063333333	-3.64689025	7.92E-14	9.92E-13	yes	LOX2.1	lipoxygenase 2 [Tanacetum cinerariifolium]
Metabolism	Lipid metabolism	alpha-Linolenic acid metabolism	ko00592	Isoform0088378	0.606666667	0.25	-1.27897595	2.72E-03	7.79E-03	yes	LOX2	lipoxygenase 2 [Tanacetum cinerariifolium]
Metabolism	Lipid metabolism	alpha-Linolenic acid metabolism	ko00592	Isoform0093435	0.243333333	0.04	-2.604862058	1.13E-04	4.52E-04	yes	-	-
Metabolism	Lipid metabolism	alpha-Linolenic acid metabolism	ko00592	Isoform0094946	1.576666667	0.213333333	-2.885696373	1.02E-26	2.42E-25	yes	LOX2.1	lipoxygenase 2 [Tanacetum cinerariifolium]
Metabolism	Lipid metabolism	alpha-Linolenic acid metabolism	ko00592	Isoform0095240	0.333333333	0.046666667	-2.836501268	3.87E-06	2.07E-05	yes	-	-
Metabolism	Lipid metabolism	alpha-Linolenic acid metabolism	ko00592	Isoform0095423	0.28	0.106666667	-1.392317423	1.67E-03	5.06E-03	yes	-	-
Metabolism	Lipid metabolism	alpha-Linolenic acid metabolism	ko00592	Isoform0096467	0.413333333	0.073333333	-2.494764692	5.74E-07	3.51E-06	yes	ACX4	PREDICTED: acyl-coenzyme A oxidase 4, peroxisomal [Camelina sativa]
Metabolism	Lipid metabolism	alpha-Linolenic acid metabolism	ko00592	Isoform0097786	0.26	0.056666667	-2.197939378	6.53E-05	2.75E-04	yes	-	-
Metabolism	Lipid metabolism	alpha-Linolenic acid metabolism	ko00592	Isoform0097902	0.326666667	0.033333333	-3.292781749	2.69E-05	1.23E-04	yes	OPR1	PREDICTED: 12-oxophytodienoate reductase 2-like [Ziziphus jujuba]
Metabolism	Lipid metabolism	alpha-Linolenic acid metabolism	ko00592	Isoform0098472	0.236666667	0.09	-1.394859617	1.69E-02	3.82E-02	yes	-	-
Metabolism	Lipid metabolism	alpha-Linolenic acid metabolism	ko00592	Isoform0107735	0.213333333	0.073333333	-1.540568381	3.73E-03	1.03E-02	yes	LOX3.1	Lipase/lipooxygenase, PLAT/LH2, partial [Cynara cardunculus var. scolymus] [Cynara cardunculus]
Metabolism	Lipid metabolism	alpha-Linolenic acid metabolism	ko00592	Isoform0108487	0.08	0.003333333	-4.584962501	5.44E-03	1.43E-02	yes	NFYA1	NF-Y protein, partial [Chrysanthemum x morifolium]
Metabolism	Lipid metabolism	alpha-Linolenic acid metabolism	ko00592	Isoform0108616	0.45	0.046666667	-3.269460675	2.70E-13	3.25E-12	yes	-	-
Metabolism	Lipid metabolism	alpha-Linolenic acid metabolism	ko00592	Isoform0114057	7.44	1.343333333	-2.469485283	6.23E-42	2.34E-40	yes	PED1	PREDICTED: 3-ketoacyl-CoA thiolase 2, peroxisomal [Malus domestica]
Metabolism	Lipid metabolism	alpha-Linolenic acid metabolism	ko00592	Isoform0114268	2.406666667	0.433333333	-2.473487214	5.77E-10	5.15E-09	yes	PED1	3-ketoacyl-CoA thiolase 2, peroxisomal [Dorcoceras hygrometricum]
Metabolism	Lipid metabolism	alpha-Linolenic acid metabolism	ko00592	Isoform0118635	0.563333333	0.206666667	-1.446683126	7.18E-03	1.82E-02	yes	AIM1	PREDICTED: peroxisomal fatty acid beta-oxidation multifunctional protein isoform X2 [Nicotiana tomentosiformis]
Metabolism	Lipid metabolism	alpha-Linolenic acid metabolism	ko00592	Isoform0118983	1.073333333	0.053333333	-4.330916878	3.40E-16	4.98E-15	yes	LOX2.1	lipoxygenase 2 [Tanacetum cinerariifolium]
Metabolism	Lipid metabolism	alpha-Linolenic acid metabolism	ko00592	Isoform0119009	1.056666667	0.27	-1.968489027	5.05E-09	4.07E-08	yes	LOX3	Lipase/lipooxygenase, PLAT/LH2 [Cynara cardunculus var. scolymus] [Cynara cardunculus]
Metabolism	Lipid metabolism	alpha-Linolenic acid metabolism	ko00592	Isoform0120804	0.416666667	0.14	-1.573466862	1.40E-03	4.34E-03	yes	ACX4	PREDICTED: acyl-coenzyme A oxidase 4, peroxisomal [Camelina sativa]
Metabolism	Lipid metabolism	alpha-Linolenic acid metabolism	ko00592	Isoform0121460	10.02666667	4.723333333	-1.085964809	9.59E-25	2.11E-23	yes	AIM1	PREDICTED: peroxisomal fatty acid beta-oxidation multifunctional protein AIM1 [Theobroma cacao]
Metabolism	Lipid metabolism	alpha-Linolenic acid metabolism	ko00592	Isoform0122118	0.333333333	0.103333333	-1.689659879	1.24E-02	2.93E-02	yes	AIM1	PREDICTED: peroxisomal fatty acid beta-oxidation multifunctional protein isoform X2 [Nicotiana tomentosiformis]
Metabolism	Lipid metabolism	alpha-Linolenic acid metabolism	ko00592	Isoform0126547	0.833333333	0.12	-2.795859283	1.78E-08	1.34E-07	yes	LOX2.1	lipoxygenase 2 [Tanacetum cinerariifolium]
Metabolism	Lipid metabolism	alpha-Linolenic acid metabolism	ko00592	Isoform0127434	0.486666667	0.05	-3.282933963	7.02E-12	7.52E-11	yes	-	-
Metabolism	Carbohydrate metabolism	Pentose and glucuronate interconversions	ko00040	Isoform0003784	24.01	8.396666667	-1.515746782	1.69E-15	2.37E-14	yes	9612	Pectate lyase/Amb allergen [Corchorus capsularis]
Metabolism	Carbohydrate metabolism	Pentose and glucuronate interconversions	ko00040	Isoform0006909	22.12	8	-1.46727948	5.54E-38	1.87E-36	yes	ALDH3F1	Aldehyde dehydrogenase, C-terminal [Cynara cardunculus var. scolymus] [Cynara cardunculus]
Metabolism	Carbohydrate metabolism	Pentose and glucuronate interconversions	ko00040	Isoform0006963	56.97	19.86333333	-1.520094659	2.53E-116	3.12E-114	yes	PMEU1	PREDICTED: pectinesterase [Daucus carota subsp. sativus] [Daucus carota]
Metabolism	Carbohydrate metabolism	Pentose and glucuronate interconversions	ko00040	Isoform0007627	0.543333333	0.1	-2.441837559	1.66E-03	5.03E-03	yes	At3g15720	Glycoside hydrolase, family 28, partial [Cynara cardunculus var. scolymus] [Cynara cardunculus]
Metabolism	Carbohydrate metabolism	Pentose and glucuronate interconversions	ko00040	Isoform0008201	93.88333333	45.25333333	-1.052845002	6.43E-60	3.60E-58	yes	PMEU1	PREDICTED: pectinesterase/pectinesterase inhibitor U1 [Nicotiana tomentosiformis]
Metabolism	Carbohydrate metabolism	Pentose and glucuronate interconversions	ko00040	Isoform0008802	26.2	9.43	-1.474237136	2.36E-55	1.22E-53	yes	At1g67750	PREDICTED: probable pectate lyase 18 isoform X1 [Lupinus angustifolius]
Metabolism	Carbohydrate metabolism	Pentose and glucuronate interconversions	ko00040	Isoform0008806	33.42333333	13.33666667	-1.325457494	3.65E-63	2.18E-61	yes	At4g13710	PREDICTED: probable pectate lyase 8 [Fragaria vesca subsp. vesca] [Fragaria vesca]
Metabolism	Carbohydrate metabolism	Pentose and glucuronate interconversions	ko00040	Isoform0009145	1.52	0.06	-4.662965013	8.05E-14	1.01E-12	yes	PECS-2.1	Pectinesterase, active site-containing protein [Cynara cardunculus var. scolymus] [Cynara cardunculus]
Metabolism	Carbohydrate metabolism	Pentose and glucuronate interconversions	ko00040	Isoform0009915	2.926666667	0.993333333	-1.558908609	8.14E-10	7.16E-09	yes	ALDH3F1	PREDICTED: aldehyde dehydrogenase family 3 member F1 [Ipomoea nil]
[truncated: 14,592 more rows]
