# Supplementary material for: Whole-transcriptome analysis of differentially expressed genes in the mutant and normal capitula of Chrysanthemum morifolium
Source: BMC Genom Data. 2021 Jan 25;22:2. doi: 10.1186/s12863-021-00959-2 (PMC7853313; doi:10.1186/s12863-021-00959-2)
Supplement: Supplementary file 9 — Additional file 9. The enriched KEGG pathways among the DEGs up-regulated in the mutant capitula [file 12863_2021_959_MOESM9_ESM.xls]

KEGG A class	KEGG B class	Pathway	Pathway ID	Gene ID	The normal capitula fpkm (CK)	The mutant capitula fpkm (T1)	Log2 Ratio(T1/CK)	Pvalue	FDR	Significant	Symbol	Description
Metabolism	Global and overview maps	Biosynthesis of secondary metabolites	ko01110	Isoform0000225	11.65666667	52.59333333	2.173724642	6.06E-76	4.50E-74	yes	TR1	Glucose/ribitol dehydrogenase [Cynara cardunculus var. scolymus] [Cynara cardunculus]
Metabolism	Global and overview maps	Biosynthesis of secondary metabolites	ko01110	Isoform0000302	74.04333333	150.8466667	1.026641067	6.56E-77	4.95E-75	yes	CAT3	catalase [Homogyne alpina]
Metabolism	Global and overview maps	Biosynthesis of secondary metabolites	ko01110	Isoform0000415	27.56	90.40666667	1.713853274	7.22E-110	8.27E-108	yes	CHI2	chalcone isomerase [Chrysanthemum x morifolium]
Metabolism	Global and overview maps	Biosynthesis of secondary metabolites	ko01110	Isoform0000613	147.73	470.03	1.669790012	2.78E-106	3.05E-104	yes	GDCSH	H-protein, partial [Flaveria chlorifolia]
Metabolism	Global and overview maps	Biosynthesis of secondary metabolites	ko01110	Isoform0000829	5.106666667	19.7	1.947741833	2.45E-13	2.96E-12	yes	GAD1	Glutamate decarboxylase [Cynara cardunculus var. scolymus] [Cynara cardunculus]
Metabolism	Global and overview maps	Biosynthesis of secondary metabolites	ko01110	Isoform0000977	17.26666667	111.7466667	2.694170295	3.95E-133	5.83E-131	yes	co-1	aurone synthase [Coreopsis grandiflora]
Metabolism	Global and overview maps	Biosynthesis of secondary metabolites	ko01110	Isoform0001018	81.25666667	270.0666667	1.732757496	7.80E-162	1.53E-159	yes	GDCSH	H-protein [Flaveria cronquistii]
Metabolism	Global and overview maps	Biosynthesis of secondary metabolites	ko01110	Isoform0001244	2.33	13.31	2.514108711	6.83E-17	1.04E-15	yes	AS	asparagine synthetase [Helianthus annuus]
Metabolism	Global and overview maps	Biosynthesis of secondary metabolites	ko01110	Isoform0001424	2.123333333	6.243333333	1.555985622	9.01E-07	5.34E-06	yes	GAD5	glutamate decarboxylase, partial [Elaeis oleifera]
Metabolism	Global and overview maps	Biosynthesis of secondary metabolites	ko01110	Isoform0001435	8.036666667	32.97	2.036484737	3.64E-42	1.38E-40	yes	PER3	PREDICTED: peroxidase 3-like [Nelumbo nucifera]
Metabolism	Global and overview maps	Biosynthesis of secondary metabolites	ko01110	Isoform0001437	5.32	19.65	1.885031162	5.69E-23	1.17E-21	yes	LOX2.1	Lipase/lipooxygenase, PLAT/LH2 [Cynara cardunculus var. scolymus] [Cynara cardunculus]
Metabolism	Global and overview maps	Biosynthesis of secondary metabolites	ko01110	Isoform0001749	3.53	8.6	1.284668476	1.26E-03	3.96E-03	yes	SHKA	PREDICTED: phospho-2-dehydro-3-deoxyheptonate aldolase 2, chloroplastic-like [Nicotiana tabacum]
Metabolism	Global and overview maps	Biosynthesis of secondary metabolites	ko01110	Isoform0001937	1.243333333	3.88	1.641843523	7.36E-04	2.45E-03	yes	GA2OX1	gibberellin 2-oxidase1 [Helianthus annuus]
Metabolism	Global and overview maps	Biosynthesis of secondary metabolites	ko01110	Isoform0002036	18.74	51.13666667	1.448237169	6.60E-21	1.24E-19	yes	KCS12	3-Oxoacyl-[acyl-carrier-protein (ACP)] synthase III C-terminal [Cynara cardunculus var. scolymus] [Cynara cardunculus]
Metabolism	Global and overview maps	Biosynthesis of secondary metabolites	ko01110	Isoform0002217	8.86	25.30666667	1.514138888	1.31E-13	1.62E-12	yes	-	-
Metabolism	Global and overview maps	Biosynthesis of secondary metabolites	ko01110	Isoform0002292	5.49	14.41666667	1.392859578	6.11E-09	4.86E-08	yes	LOX2.1	Lipase/lipooxygenase, PLAT/LH2 [Cynara cardunculus var. scolymus] [Cynara cardunculus]
Metabolism	Global and overview maps	Biosynthesis of secondary metabolites	ko01110	Isoform0002472	2.066666667	13.85	2.744508356	1.06E-33	3.18E-32	yes	ACS1	Aminotransferase, class I/classII [Cynara cardunculus var. scolymus] [Cynara cardunculus]
Metabolism	Global and overview maps	Biosynthesis of secondary metabolites	ko01110	Isoform0003263	1.09	4.353333333	1.997792356	1.36E-08	1.03E-07	yes	ACT	Chloramphenicol acetyltransferase-like domain-containing protein [Cynara cardunculus var. scolymus] [Cynara cardunculus]
Metabolism	Global and overview maps	Biosynthesis of secondary metabolites	ko01110	Isoform0003470	5.223333333	14.3	1.452972468	3.46E-19	5.96E-18	yes	RPI1	Ribose 5-phosphate isomerase, type A [Cynara cardunculus var. scolymus] [Cynara cardunculus]
Metabolism	Global and overview maps	Biosynthesis of secondary metabolites	ko01110	Isoform0003485	10.28666667	78.24	2.927130809	1.37E-177	3.04E-175	yes	CHI	chalcone isomerase [Carthamus tinctorius]
Metabolism	Global and overview maps	Biosynthesis of secondary metabolites	ko01110	Isoform0003572	0.33	4.5	3.769387072	3.03E-06	1.65E-05	yes	At5g06060	Glucose/ribitol dehydrogenase [Cynara cardunculus var. scolymus] [Cynara cardunculus]
Metabolism	Global and overview maps	Biosynthesis of secondary metabolites	ko01110	Isoform0003788	3.29	14.53666667	2.143537001	9.06E-27	2.14E-25	yes	TR1	Glucose/ribitol dehydrogenase [Cynara cardunculus var. scolymus] [Cynara cardunculus]
Metabolism	Global and overview maps	Biosynthesis of secondary metabolites	ko01110	Isoform0003856	5.7	21.78666667	1.934411658	6.55E-16	9.43E-15	yes	CCD4	Carotenoid cleavage dioxygenase 4-like protein [Helianthus annuus]
Metabolism	Global and overview maps	Biosynthesis of secondary metabolites	ko01110	Isoform0003894	3.886666667	12.93666667	1.734860645	5.56E-12	6.01E-11	yes	KCS3	3-Oxoacyl-[acyl-carrier-protein (ACP)] synthase III C-terminal [Cynara cardunculus var. scolymus] [Cynara cardunculus]
Metabolism	Global and overview maps	Biosynthesis of secondary metabolites	ko01110	Isoform0004085	4.716666667	13.06	1.469315345	1.11E-10	1.07E-09	yes	CCD4	Carotenoid cleavage dioxygenase 4-like protein [Helianthus annuus]
Metabolism	Global and overview maps	Biosynthesis of secondary metabolites	ko01110	Isoform0004375	28.39666667	63.18666667	1.153898571	1.41E-19	2.48E-18	yes	At1g43670	PREDICTED: fructose-1,6-bisphosphatase, cytosolic [Daucus carota subsp. sativus] [Daucus carota]
Metabolism	Global and overview maps	Biosynthesis of secondary metabolites	ko01110	Isoform0004393	0.203333333	0.916666667	2.172550471	6.40E-03	1.65E-02	yes	CM-LOX1	Lipase/lipooxygenase, PLAT/LH2 [Cynara cardunculus var. scolymus] [Cynara cardunculus]
Metabolism	Global and overview maps	Biosynthesis of secondary metabolites	ko01110	Isoform0004508	0.926666667	1.996666667	1.10747112	1.92E-02	4.27E-02	yes	SDR1	Glucose/ribitol dehydrogenase [Cynara cardunculus var. scolymus] [Cynara cardunculus]
Metabolism	Global and overview maps	Biosynthesis of secondary metabolites	ko01110	Isoform0004995	0.303333333	4	3.72102405	4.51E-06	2.38E-05	yes	FBA2	Aldolase-type TIM barrel [Cynara cardunculus var. scolymus] [Cynara cardunculus]
Metabolism	Global and overview maps	Biosynthesis of secondary metabolites	ko01110	Isoform0005832	22.90333333	76.04333333	1.731264191	2.38E-22	4.76E-21	yes	AGT1	PREDICTED: serine--glyoxylate aminotransferase [Juglans regia]
Metabolism	Global and overview maps	Biosynthesis of secondary metabolites	ko01110	Isoform0005925	3.893333333	11.18666667	1.522702442	1.52E-04	5.92E-04	yes	ADH1	alcohol dehydrogenases homologous [Lactuca sativa]
Metabolism	Global and overview maps	Biosynthesis of secondary metabolites	ko01110	Isoform0006887	14.26	56.11333333	1.976369635	3.11E-190	7.92E-188	yes	for	PREDICTED: serine hydroxymethyltransferase 1, mitochondrial-like [Juglans regia]
Metabolism	Global and overview maps	Biosynthesis of secondary metabolites	ko01110	Isoform0006982	14.02333333	36.77	1.390699859	6.13E-64	3.70E-62	yes	GDCST	T-protein [Flaveria anomala]
Metabolism	Global and overview maps	Biosynthesis of secondary metabolites	ko01110	Isoform0007002	3.376666667	7.11	1.074249792	2.09E-07	1.36E-06	yes	SAT1	Bacterial transferase hexapeptide repeat-containing protein [Cynara cardunculus var. scolymus] [Cynara cardunculus]
Metabolism	Global and overview maps	Biosynthesis of secondary metabolites	ko01110	Isoform0007168	10.85333333	25.41666667	1.227636638	3.11E-18	5.12E-17	yes	RPI1	Ribose 5-phosphate isomerase, type A [Cynara cardunculus var. scolymus] [Cynara cardunculus]
Metabolism	Global and overview maps	Biosynthesis of secondary metabolites	ko01110	Isoform0007259	1.056666667	20.21333333	4.257715008	3.99E-158	7.59E-156	yes	QHS1	RecName: Full=(-)-germacrene D synthase; AltName: Full=Terpene synthase 5 [Matricaria chamomilla var. recutita] [Matricaria chamomilla]
Metabolism	Global and overview maps	Biosynthesis of secondary metabolites	ko01110	Isoform0007305	2.523333333	34.93	3.791063938	4.24E-191	1.09E-188	yes	SDC1	serine decarboxylase [Echinacea purpurea]
Metabolism	Global and overview maps	Biosynthesis of secondary metabolites	ko01110	Isoform0007356	17.04333333	61.24666667	1.845423803	1.89E-86	1.62E-84	yes	FBP	PREDICTED: fructose-1,6-bisphosphatase, chloroplastic [Ricinus communis]
Metabolism	Global and overview maps	Biosynthesis of secondary metabolites	ko01110	Isoform0007387	37.26333333	83.34	1.161252366	1.10E-43	4.34E-42	yes	CHLI	PREDICTED: magnesium-chelatase subunit ChlI, chloroplastic-like isoform X3 [Juglans regia]
Metabolism	Global and overview maps	Biosynthesis of secondary metabolites	ko01110	Isoform0007410	15.60333333	46.35333333	1.570818824	2.52E-109	2.86E-107	yes	EMB3004	Aldolase-type TIM barrel [Cynara cardunculus var. scolymus] [Cynara cardunculus]
Metabolism	Global and overview maps	Biosynthesis of secondary metabolites	ko01110	Isoform0007452	5.936666667	30.16333333	2.345070853	1.48E-96	1.44E-94	yes	ACS1	Aminotransferase, class I/classII [Cynara cardunculus var. scolymus] [Cynara cardunculus]
Metabolism	Global and overview maps	Biosynthesis of secondary metabolites	ko01110	Isoform0007527	8.226666667	21.45333333	1.382821932	9.13E-45	3.70E-43	yes	ADG2	PREDICTED: glucose-1-phosphate adenylyltransferase large subunit 1, chloroplastic [Jatropha curcas]
Metabolism	Global and overview maps	Biosynthesis of secondary metabolites	ko01110	Isoform0007535	21.10333333	70.80666667	1.746414306	6.34E-119	8.03E-117	yes	KCS12	3-Oxoacyl-[acyl-carrier-protein (ACP)] synthase III C-terminal [Cynara cardunculus var. scolymus] [Cynara cardunculus]
Metabolism	Global and overview maps	Biosynthesis of secondary metabolites	ko01110	Isoform0007555	3.076666667	8.526666667	1.470613711	1.54E-19	2.70E-18	yes	LOX2.1	Lipase/lipooxygenase, PLAT/LH2 [Cynara cardunculus var. scolymus] [Cynara cardunculus]
Metabolism	Global and overview maps	Biosynthesis of secondary metabolites	ko01110	Isoform0007621	1.166666667	3.4	1.543142325	4.32E-10	3.91E-09	yes	AGPS1	ADP-glucose pyrophosphorylase catalytic subunit [Perilla frutescens]
Metabolism	Global and overview maps	Biosynthesis of secondary metabolites	ko01110	Isoform0007642	0.686666667	3.353333333	2.287914063	3.28E-15	4.52E-14	yes	GA2OX1	Isopenicillin N synthase [Cynara cardunculus var. scolymus] [Cynara cardunculus]
Metabolism	Global and overview maps	Biosynthesis of secondary metabolites	ko01110	Isoform0007704	76.01666667	154.41	1.022378519	1.07E-103	1.14E-101	yes	CAT3	catalase [Homogyne alpina]
Metabolism	Global and overview maps	Biosynthesis of secondary metabolites	ko01110	Isoform0007754	17.01	40.50333333	1.251657502	1.03E-59	5.74E-58	yes	ALDH3F1	Aldehyde dehydrogenase, C-terminal [Cynara cardunculus var. scolymus] [Cynara cardunculus]
Metabolism	Global and overview maps	Biosynthesis of secondary metabolites	ko01110	Isoform0007769	36.99666667	148.0733333	2.00084465	0.00E+00	0.00E+00	yes	PER42	PREDICTED: peroxidase 42 [Daucus carota subsp. sativus] [Daucus carota]
Metabolism	Global and overview maps	Biosynthesis of secondary metabolites	ko01110	Isoform0008060	4.533333333	12.74666667	1.491475872	3.73E-30	1.00E-28	yes	TPS13	Terpene synthase, metal-binding domain-containing protein [Cynara cardunculus var. scolymus] [Cynara cardunculus]
Metabolism	Global and overview maps	Biosynthesis of secondary metabolites	ko01110	Isoform0008154	1.11	7.013333333	2.659540622	2.35E-33	6.99E-32	yes	LOX2.1	Lipase/lipooxygenase, PLAT/LH2 [Cynara cardunculus var. scolymus] [Cynara cardunculus]
Metabolism	Global and overview maps	Biosynthesis of secondary metabolites	ko01110	Isoform0008391	2.916666667	11.04	1.920347751	1.05E-34	3.26E-33	yes	GAS2	germacrene A synthase, partial [Artemisia annua]
Metabolism	Global and overview maps	Biosynthesis of secondary metabolites	ko01110	Isoform0008434	5.256666667	12.03666667	1.19521576	3.25E-20	5.88E-19	yes	At4g26390	PREDICTED: pyruvate kinase, cytosolic isozyme-like [Juglans regia]
Metabolism	Global and overview maps	Biosynthesis of secondary metabolites	ko01110	Isoform0008855	15.71666667	34.42	1.130951827	7.56E-22	1.48E-20	yes	At1g62810	Copper amine oxidase [Cynara cardunculus var. scolymus] [Cynara cardunculus]
Metabolism	Global and overview maps	Biosynthesis of secondary metabolites	ko01110	Isoform0008924	0.69	2.716666667	1.977169292	1.70E-13	2.08E-12	yes	GA2OX1	Isopenicillin N synthase [Cynara cardunculus var. scolymus] [Cynara cardunculus]
Metabolism	Global and overview maps	Biosynthesis of secondary metabolites	ko01110	Isoform0008938	0.166666667	6.08	5.189033824	9.32E-40	3.31E-38	yes	CYP79D4	PREDICTED: isoleucine N-monooxygenase 1-like [Vigna radiata var. radiata] [Vigna radiata]
Metabolism	Global and overview maps	Biosynthesis of secondary metabolites	ko01110	Isoform0009156	34.01666667	75.17666667	1.144043171	2.10E-33	6.25E-32	yes	GLO1	glycolate oxidase [Mikania micrantha]
Metabolism	Global and overview maps	Biosynthesis of secondary metabolites	ko01110	Isoform0009184	0.023333333	0.243333333	3.382469637	7.63E-03	1.92E-02	yes	ALDH3F1	Aldehyde dehydrogenase family 3 member F1 [Morus notabilis]
Metabolism	Global and overview maps	Biosynthesis of secondary metabolites	ko01110	Isoform0009465	89.06333333	194.46	1.126569913	1.17587623710217e-321	6.48540210669971e-319	yes	CAT3	catalase [Homogyne alpina]
Metabolism	Global and overview maps	Biosynthesis of secondary metabolites	ko01110	Isoform0009536	13.46	52.16	1.95426546	6.45E-86	5.49E-84	yes	KCS12	3-Oxoacyl-[acyl-carrier-protein (ACP)] synthase III C-terminal [Cynara cardunculus var. scolymus] [Cynara cardunculus]
Metabolism	Global and overview maps	Biosynthesis of secondary metabolites	ko01110	Isoform0009606	15.73333333	38.50666667	1.291283883	1.77E-34	5.44E-33	yes	ADH2	alcohol dehydrogenases homologous [Lactuca sativa]
Metabolism	Global and overview maps	Biosynthesis of secondary metabolites	ko01110	Isoform0009627	6.183333333	17.47333333	1.498698167	2.13E-41	7.88E-40	yes	FDH	3-Oxoacyl-[acyl-carrier-protein (ACP)] synthase III C-terminal [Cynara cardunculus var. scolymus] [Cynara cardunculus]
Metabolism	Global and overview maps	Biosynthesis of secondary metabolites	ko01110	Isoform0009633	5.176666667	35.19666667	2.765343475	3.72E-122	4.87E-120	yes	CAD6	PREDICTED: probable cinnamyl alcohol dehydrogenase 6 [Ricinus communis]
Metabolism	Global and overview maps	Biosynthesis of secondary metabolites	ko01110	Isoform0009757	16.96333333	64.65	1.930230679	7.78E-147	1.34E-144	yes	AGT1	Aminotransferase, class V/Cysteine desulfurase [Cynara cardunculus var. scolymus] [Cynara cardunculus]
Metabolism	Global and overview maps	Biosynthesis of secondary metabolites	ko01110	Isoform0009770	0.413333333	1.046666667	1.340424439	1.19E-03	3.76E-03	yes	CHLH	magnesium chelatase subunit H [Chrysanthemum x morifolium]
Metabolism	Global and overview maps	Biosynthesis of secondary metabolites	ko01110	Isoform0009938	9.396666667	42.45333333	2.175656858	1.24E-82	1.02E-80	yes	PER3	heme peroxidase [Cynara cardunculus var. scolymus] [Cynara cardunculus]
Metabolism	Global and overview maps	Biosynthesis of secondary metabolites	ko01110	Isoform0009948	59.7	307.5266667	2.36490868	0.00E+00	0.00E+00	yes	PER42	PREDICTED: peroxidase 42 [Daucus carota subsp. sativus] [Daucus carota]
Metabolism	Global and overview maps	Biosynthesis of secondary metabolites	ko01110	Isoform0010020	8.81	22.70666667	1.36590201	5.91E-32	1.68E-30	yes	FBA2	PREDICTED: fructose-bisphosphate aldolase 1, chloroplastic-like [Nicotiana tomentosiformis]
Metabolism	Global and overview maps	Biosynthesis of secondary metabolites	ko01110	Isoform0010275	18.31666667	46.12666667	1.33244406	2.42E-33	7.17E-32	yes	GDCST	T-protein [Flaveria anomala]
Metabolism	Global and overview maps	Biosynthesis of secondary metabolites	ko01110	Isoform0010341	12.25333333	51.30666667	2.065972032	4.18E-112	4.95E-110	yes	AS	asparagine synthetase [Helianthus annuus]
Metabolism	Global and overview maps	Biosynthesis of secondary metabolites	ko01110	Isoform0010343	9.366666667	27.10333333	1.532862664	7.24E-51	3.39E-49	yes	GLO1	PREDICTED: peroxisomal (S)-2-hydroxy-acid oxidase GLO1-like [Daucus carota subsp. sativus] [Daucus carota]
Metabolism	Global and overview maps	Biosynthesis of secondary metabolites	ko01110	Isoform0010378	5.033333333	12.23333333	1.281231514	2.57E-21	4.90E-20	yes	PSY1	phytoene synthase [Helianthus annuus]
Metabolism	Global and overview maps	Biosynthesis of secondary metabolites	ko01110	Isoform0010494	7.203333333	18.69666667	1.376044511	5.23E-39	1.82E-37	yes	At4g26390	PREDICTED: pyruvate kinase, cytosolic isozyme-like [Juglans regia]
Metabolism	Global and overview maps	Biosynthesis of secondary metabolites	ko01110	Isoform0010496	7.14	14.89666667	1.060993565	1.84E-19	3.21E-18	yes	CYP77A1	cytochrome P450 [Cynara cardunculus var. scolymus] [Cynara cardunculus]
Metabolism	Global and overview maps	Biosynthesis of secondary metabolites	ko01110	Isoform0010509	5.193333333	17.06	1.715884914	6.26E-31	1.72E-29	yes	ALDH3F1	PREDICTED: aldehyde dehydrogenase family 3 member F1-like [Nicotiana attenuata]
Metabolism	Global and overview maps	Biosynthesis of secondary metabolites	ko01110	Isoform0010742	5.85	12.53	1.098877885	3.73E-14	4.77E-13	yes	PSY1	phytoene synthase [Helianthus annuus]
Metabolism	Global and overview maps	Biosynthesis of secondary metabolites	ko01110	Isoform0011093	2.67	37.95	3.829188239	1.54E-168	3.21E-166	yes	PER12	Peroxidase 12 [Glycine soja]
Metabolism	Global and overview maps	Biosynthesis of secondary metabolites	ko01110	Isoform0011281	1.173333333	7.306666667	2.638600464	5.94E-27	1.41E-25	yes	NPC3	PREDICTED: non-specific phospholipase C3-like [Erythranthe guttata]
Metabolism	Global and overview maps	Biosynthesis of secondary metabolites	ko01110	Isoform0011481	6.976666667	15.73333333	1.173214548	6.11E-19	1.04E-17	yes	TKT3	Transketolase binding site-containing protein [Cynara cardunculus var. scolymus] [Cynara cardunculus]
Metabolism	Global and overview maps	Biosynthesis of secondary metabolites	ko01110	Isoform0011724	2.383333333	5.853333333	1.296277698	4.52E-10	4.08E-09	yes	CYP79D4	cytochrome P450 [Cynara cardunculus var. scolymus] [Cynara cardunculus]
Metabolism	Global and overview maps	Biosynthesis of secondary metabolites	ko01110	Isoform0012378	0.306666667	15.00666667	5.612788385	2.81E-126	3.85E-124	yes	CYP77A3	cytochrome P450 [Cynara cardunculus var. scolymus] [Cynara cardunculus]
Metabolism	Global and overview maps	Biosynthesis of secondary metabolites	ko01110	Isoform0012415	0.363333333	2.256666667	2.634827699	2.38E-14	3.09E-13	yes	co-1	aurone synthase [Coreopsis grandiflora]
Metabolism	Global and overview maps	Biosynthesis of secondary metabolites	ko01110	Isoform0012483	89.43666667	183.8333333	1.039460061	8.76E-80	6.91E-78	yes	CAT3	catalase [Homogyne alpina]
Metabolism	Global and overview maps	Biosynthesis of secondary metabolites	ko01110	Isoform0012553	0.223333333	14.59666667	6.030296544	1.65E-119	2.10E-117	yes	CYP77A3	cytochrome P450 [Cynara cardunculus var. scolymus] [Cynara cardunculus]
Metabolism	Global and overview maps	Biosynthesis of secondary metabolites	ko01110	Isoform0012567	32.39666667	148.5366667	2.196901823	1.81E-203	5.06E-201	yes	co-1	aurone synthase [Coreopsis grandiflora]
Metabolism	Global and overview maps	Biosynthesis of secondary metabolites	ko01110	Isoform0012572	0.31	7.82	4.656828487	5.34E-80	4.22E-78	yes	ECS1	terpene synthase 2 [Matricaria chamomilla var. recutita] [Matricaria chamomilla]
Metabolism	Global and overview maps	Biosynthesis of secondary metabolites	ko01110	Isoform0012587	8.356666667	17.60666667	1.075122305	4.26E-18	6.96E-17	yes	BACOVA_02659	Glycoside hydrolase family 3 [Cynara cardunculus var. scolymus] [Cynara cardunculus]
Metabolism	Global and overview maps	Biosynthesis of secondary metabolites	ko01110	Isoform0012671	1.443333333	3.436666667	1.251605403	5.23E-05	2.25E-04	yes	GA2OX1	gibberellin 2-oxidase1 [Helianthus annuus]
Metabolism	Global and overview maps	Biosynthesis of secondary metabolites	ko01110	Isoform0012917	10.99666667	27.5	1.322365341	7.26E-41	2.65E-39	yes	GDCST	T-protein [Flaveria anomala]
Metabolism	Global and overview maps	Biosynthesis of secondary metabolites	ko01110	Isoform0013084	6.256666667	15.80333333	1.336762743	2.68E-32	7.69E-31	yes	SPS3	PREDICTED: probable solanesyl-diphosphate synthase 3, chloroplastic [Daucus carota subsp. sativus] [Daucus carota]
Metabolism	Global and overview maps	Biosynthesis of secondary metabolites	ko01110	Isoform0013133	0.126666667	0.686666667	2.438573014	3.47E-03	9.65E-03	yes	-	-
Metabolism	Global and overview maps	Biosynthesis of secondary metabolites	ko01110	Isoform0013152	6.723333333	71.17	3.404020653	1.22E-217	3.77E-215	yes	CLH1	PREDICTED: chlorophyllase-1-like [Erythranthe guttata]
Metabolism	Global and overview maps	Biosynthesis of secondary metabolites	ko01110	Isoform0013392	0.326666667	0.87	1.413196152	2.27E-02	4.91E-02	yes	-	-
Metabolism	Global and overview maps	Biosynthesis of secondary metabolites	ko01110	Isoform0013473	12.43333333	30.48333333	1.293807539	3.36E-28	8.37E-27	yes	HPR	PREDICTED: glycerate dehydrogenase HPR, peroxisomal [Daucus carota subsp. sativus] [Daucus carota]
Metabolism	Global and overview maps	Biosynthesis of secondary metabolites	ko01110	Isoform0013531	13.66666667	42.23666667	1.627834572	1.29E-81	1.04E-79	yes	BGLU43	PREDICTED: beta-glucosidase 44 [Glycine max]
Metabolism	Global and overview maps	Biosynthesis of secondary metabolites	ko01110	Isoform0013533	10.86333333	32.81666667	1.594961854	1.65E-52	8.02E-51	yes	OsI_032456	GDP-mannose 3,5-epimerase 1 [Morus notabilis]
Metabolism	Global and overview maps	Biosynthesis of secondary metabolites	ko01110	Isoform0013610	9.83	25.8	1.392107744	2.26E-50	1.04E-48	yes	TPS4	Terpene synthase, metal-binding domain-containing protein [Cynara cardunculus var. scolymus] [Cynara cardunculus]
Metabolism	Global and overview maps	Biosynthesis of secondary metabolites	ko01110	Isoform0013626	0.426666667	9.346666667	4.453270634	2.01E-72	1.41E-70	yes	HST	Chloramphenicol acetyltransferase-like domain-containing protein, partial [Cynara cardunculus var. scolymus] [Cynara cardunculus]
Metabolism	Global and overview maps	Biosynthesis of secondary metabolites	ko01110	Isoform0013664	1.02	9.646666667	3.241461364	1.59E-53	7.91E-52	yes	HST	hydroxycinnamoyl-CoA shikimate/quinate hydroxycinnamoyl transferase [Cichorium intybus]
Metabolism	Global and overview maps	Biosynthesis of secondary metabolites	ko01110	Isoform0013798	10.51666667	29.84333333	1.504731181	2.13E-62	1.26E-60	yes	BGLU12	beta-primeverosidase [Camellia sinensis]
Metabolism	Global and overview maps	Biosynthesis of secondary metabolites	ko01110	Isoform0013860	1.406666667	3.876666667	1.462536193	1.49E-11	1.55E-10	yes	LOX2.1	Lipase/lipooxygenase, PLAT/LH2 [Cynara cardunculus var. scolymus] [Cynara cardunculus]
Metabolism	Global and overview maps	Biosynthesis of secondary metabolites	ko01110	Isoform0014043	2.33	5.17	1.149834326	3.26E-09	2.68E-08	yes	COMT1	O-methyltransferase [Carthamus tinctorius]
Metabolism	Global and overview maps	Biosynthesis of secondary metabolites	ko01110	Isoform0014194	0.343333333	2.486666667	2.856531293	2.46E-12	2.75E-11	yes	GEDH1	PREDICTED: probable cinnamyl alcohol dehydrogenase 6 [Solanum pennellii]
Metabolism	Global and overview maps	Biosynthesis of secondary metabolites	ko01110	Isoform0014198	3.116666667	13.75	2.141355849	1.97E-56	1.03E-54	yes	AMS1	(+)-alpha-bisabolol synthase [Artemisia kurramensis]
Metabolism	Global and overview maps	Biosynthesis of secondary metabolites	ko01110	Isoform0014333	14.13333333	50.78666667	1.845348023	4.46E-133	6.57E-131	yes	SHM3	PREDICTED: serine hydroxymethyltransferase, mitochondrial-like isoform X2 [Lupinus angustifolius]
Metabolism	Global and overview maps	Biosynthesis of secondary metabolites	ko01110	Isoform0014480	9.623333333	40.65666667	2.07888333	9.22E-109	1.04E-106	yes	CHS	chalcone synthase [Chrysanthemum boreale]
Metabolism	Global and overview maps	Biosynthesis of secondary metabolites	ko01110	Isoform0014486	14.42333333	33.03	1.19537235	1.24E-26	2.93E-25	yes	GLO1	PREDICTED: peroxisomal (S)-2-hydroxy-acid oxidase GLO1-like [Daucus carota subsp. sativus] [Daucus carota]
Metabolism	Global and overview maps	Biosynthesis of secondary metabolites	ko01110	Isoform0014532	5.19	17.8	1.778070797	5.56E-57	2.94E-55	yes	BGLU24	PREDICTED: beta-glucosidase 12-like [Nicotiana tabacum]
Metabolism	Global and overview maps	Biosynthesis of secondary metabolites	ko01110	Isoform0014535	0.816666667	4.173333333	2.353380908	6.98E-21	1.30E-19	yes	co-1	aurone synthase [Coreopsis grandiflora]
Metabolism	Global and overview maps	Biosynthesis of secondary metabolites	ko01110	Isoform0014796	79.52666667	497.2933333	2.644586483	1.70441845672644e-313	8.83191157407255e-311	yes	POD1	PREDICTED: lignin-forming anionic peroxidase-like [Gossypium raimondii]
Metabolism	Global and overview maps	Biosynthesis of secondary metabolites	ko01110	Isoform0014945	11.79	28.38	1.267310871	1.32E-42	5.02E-41	yes	OsI_032456	GDP-mannose 3,5-epimerase 1 [Morus notabilis]
Metabolism	Global and overview maps	Biosynthesis of secondary metabolites	ko01110	Isoform0015006	7.91	21.58333333	1.448168092	4.94E-47	2.13E-45	yes	ADG2	PREDICTED: glucose-1-phosphate adenylyltransferase large subunit 1, chloroplastic [Jatropha curcas]
Metabolism	Global and overview maps	Biosynthesis of secondary metabolites	ko01110	Isoform0015007	0.043333333	0.326666667	2.914270126	1.91E-02	4.25E-02	yes	-	-
Metabolism	Global and overview maps	Biosynthesis of secondary metabolites	ko01110	Isoform0015057	22.97666667	73.40333333	1.675676064	9.14E-67	5.79E-65	yes	FBP	PREDICTED: fructose-1,6-bisphosphatase, chloroplastic [Ricinus communis]
Metabolism	Global and overview maps	Biosynthesis of secondary metabolites	ko01110	Isoform0015112	5.25	11.94	1.185413509	7.18E-19	1.22E-17	yes	PER25	PREDICTED: peroxidase 25-like [Ziziphus jujuba]
Metabolism	Global and overview maps	Biosynthesis of secondary metabolites	ko01110	Isoform0015170	3.393333333	7.086666667	1.062404035	1.33E-08	1.02E-07	yes	GA2OX1	Isopenicillin N synthase [Cynara cardunculus var. scolymus] [Cynara cardunculus]
Metabolism	Global and overview maps	Biosynthesis of secondary metabolites	ko01110	Isoform0015291	0.546666667	5.433333333	3.313104245	3.56E-37	1.18E-35	yes	HMGR	Hydroxymethylglutaryl-CoA reductase, class I/II [Cynara cardunculus var. scolymus] [Cynara cardunculus]
Metabolism	Global and overview maps	Biosynthesis of secondary metabolites	ko01110	Isoform0015434	0.713333333	4.26	2.578205135	5.87E-12	6.33E-11	yes	ACT	Chloramphenicol acetyltransferase-like domain-containing protein [Cynara cardunculus var. scolymus] [Cynara cardunculus]
Metabolism	Global and overview maps	Biosynthesis of secondary metabolites	ko01110	Isoform0015494	1.686666667	5.576666667	1.725228155	1.05E-19	1.86E-18	yes	AGPS1	ADP-glucose pyrophosphorylase catalytic subunit [Perilla frutescens]
Metabolism	Global and overview maps	Biosynthesis of secondary metabolites	ko01110	Isoform0015521	56.69666667	119.23	1.072411461	2.79E-66	1.75E-64	yes	MDHG	Lactate dehydrogenase/glycoside hydrolase, family 4, C-terminal [Cynara cardunculus var. scolymus] [Cynara cardunculus]
Metabolism	Global and overview maps	Biosynthesis of secondary metabolites	ko01110	Isoform0015541	23.57666667	142.51	2.595631492	1.21E-255	4.68E-253	yes	PER52	peroxidase P7-like precursor [Nicotiana tabacum]
Metabolism	Global and overview maps	Biosynthesis of secondary metabolites	ko01110	Isoform0015583	10.99333333	22.9	1.0587187	1.82E-23	3.81E-22	yes	GAD	glutamate decarboxylase [Panax ginseng]
Metabolism	Global and overview maps	Biosynthesis of secondary metabolites	ko01110	Isoform0015727	3.693333333	8.43	1.190609156	1.00E-12	1.15E-11	yes	CHLI	PREDICTED: magnesium-chelatase subunit ChlI, chloroplastic-like isoform X3 [Juglans regia]
Metabolism	Global and overview maps	Biosynthesis of secondary metabolites	ko01110	Isoform0015821	25.72666667	51.91333333	1.012840582	4.69E-53	2.31E-51	yes	OsI_032456	GDP-mannose 3,5-epimerase 1 [Morus notabilis]
Metabolism	Global and overview maps	Biosynthesis of secondary metabolites	ko01110	Isoform0015931	1.426666667	24.29666667	4.090038199	8.12E-132	1.18E-129	yes	PER12	heme peroxidase [Cynara cardunculus var. scolymus] [Cynara cardunculus]
Metabolism	Global and overview maps	Biosynthesis of secondary metabolites	ko01110	Isoform0016031	5.13	31.12	2.600811329	2.20E-106	2.43E-104	yes	PER3	heme peroxidase [Cynara cardunculus var. scolymus] [Cynara cardunculus]
Metabolism	Global and overview maps	Biosynthesis of secondary metabolites	ko01110	Isoform0016043	8.133333333	17.13666667	1.075167864	1.01E-16	1.53E-15	yes	FDH	PREDICTED: 3-ketoacyl-CoA synthase 10 [Erythranthe guttata]
Metabolism	Global and overview maps	Biosynthesis of secondary metabolites	ko01110	Isoform0016124	1.67	8.093333333	2.276885913	6.29E-30	1.67E-28	yes	LOX2.1	Lipase/lipooxygenase, PLAT/LH2 [Cynara cardunculus var. scolymus] [Cynara cardunculus]
Metabolism	Global and overview maps	Biosynthesis of secondary metabolites	ko01110	Isoform0016588	19.59666667	39.95666667	1.027827956	3.32E-37	1.11E-35	yes	VTE3	Methyltransferase type 11 [Cynara cardunculus var. scolymus] [Cynara cardunculus]
Metabolism	Global and overview maps	Biosynthesis of secondary metabolites	ko01110	Isoform0016742	0.153333333	3.15	4.360608563	2.43E-26	5.66E-25	yes	GAS1	cascarilladiene synthase [Solidago canadensis]
Metabolism	Global and overview maps	Biosynthesis of secondary metabolites	ko01110	Isoform0017041	11.09333333	40.05	1.85210931	7.38E-98	7.32E-96	yes	ACS1	Aminotransferase, class I/classII [Cynara cardunculus var. scolymus] [Cynara cardunculus]
Metabolism	Global and overview maps	Biosynthesis of secondary metabolites	ko01110	Isoform0017055	0.423333333	0.926666667	1.130256386	5.37E-03	1.41E-02	yes	CHLH	magnesium chelatase subunit H [Chrysanthemum x morifolium]
Metabolism	Global and overview maps	Biosynthesis of secondary metabolites	ko01110	Isoform0017365	0.106666667	8.3	6.281930027	8.25E-63	4.87E-61	yes	SHT	PREDICTED: spermidine hydroxycinnamoyl transferase-like [Vitis vinifera]
Metabolism	Global and overview maps	Biosynthesis of secondary metabolites	ko01110	Isoform0017619	2.653333333	7.423333333	1.484261222	8.70E-17	1.32E-15	yes	OsI_032456	GDP-mannose 3,5-epimerase 1 [Morus notabilis]
Metabolism	Global and overview maps	Biosynthesis of secondary metabolites	ko01110	Isoform0017657	11.59333333	29.85	1.3644355	9.73E-27	2.30E-25	yes	GLO1	PREDICTED: peroxisomal (S)-2-hydroxy-acid oxidase GLO1-like [Daucus carota subsp. sativus] [Daucus carota]
Metabolism	Global and overview maps	Biosynthesis of secondary metabolites	ko01110	Isoform0017693	0.626666667	1.67	1.414077942	1.81E-06	1.02E-05	yes	CCD4	Carotenoid oxygenase [Cynara cardunculus var. scolymus] [Cynara cardunculus]
Metabolism	Global and overview maps	Biosynthesis of secondary metabolites	ko01110	Isoform0017743	2.03	6.926666667	1.770681521	1.32E-17	2.11E-16	yes	CYP79D4	cytochrome P450 [Cynara cardunculus var. scolymus] [Cynara cardunculus]
Metabolism	Global and overview maps	Biosynthesis of secondary metabolites	ko01110	Isoform0017886	0.9	3.293333333	1.871551635	5.96E-09	4.75E-08	yes	STP-1	PREDICTED: alpha-1,4 glucan phosphorylase L-2 isozyme, chloroplastic/amyloplastic-like [Daucus carota subsp. sativus] [Daucus carota]
Metabolism	Global and overview maps	Biosynthesis of secondary metabolites	ko01110	Isoform0017919	1.79	3.65	1.027936877	3.86E-06	2.06E-05	yes	VAT1	PREDICTED: acetolactate synthase small subunit 1, chloroplastic-like [Pyrus x bretschneideri]
Metabolism	Global and overview maps	Biosynthesis of secondary metabolites	ko01110	Isoform0017960	5.27	12.64333333	1.262502004	2.52E-19	4.37E-18	yes	RIBA3	PREDICTED: monofunctional riboflavin biosynthesis protein RIBA 3, chloroplastic [Nicotiana attenuata]
Metabolism	Global and overview maps	Biosynthesis of secondary metabolites	ko01110	Isoform0018567	3.153333333	18.17666667	2.527138067	3.21E-54	1.63E-52	yes	PER3	heme peroxidase [Cynara cardunculus var. scolymus] [Cynara cardunculus]
Metabolism	Global and overview maps	Biosynthesis of secondary metabolites	ko01110	Isoform0018570	7.563333333	18.07666667	1.257034561	3.00E-21	5.71E-20	yes	PER25	heme peroxidase [Cynara cardunculus var. scolymus] [Cynara cardunculus]
Metabolism	Global and overview maps	Biosynthesis of secondary metabolites	ko01110	Isoform0018597	0.416666667	10.48666667	4.653518671	1.38E-52	6.74E-51	yes	PER11	heme peroxidase [Cynara cardunculus var. scolymus] [Cynara cardunculus]
Metabolism	Global and overview maps	Biosynthesis of secondary metabolites	ko01110	Isoform0018661	30.35666667	62.66333333	1.045608132	4.45E-59	2.45E-57	yes	SHKA	2-dehydro-3-deoxyphosphoheptonate aldolase family protein [Populus trichocarpa]
Metabolism	Global and overview maps	Biosynthesis of secondary metabolites	ko01110	Isoform0018689	56.90666667	127.82	1.167444012	4.79E-51	2.26E-49	yes	GLO1	glycolate oxidase [Mikania micrantha]
Metabolism	Global and overview maps	Biosynthesis of secondary metabolites	ko01110	Isoform0018709	14.08333333	32.07333333	1.187385458	1.79E-30	4.84E-29	yes	HPR	PREDICTED: glycerate dehydrogenase HPR, peroxisomal [Daucus carota subsp. sativus] [Daucus carota]
Metabolism	Global and overview maps	Biosynthesis of secondary metabolites	ko01110	Isoform0018717	11.25	23.35333333	1.053703486	6.21E-37	2.05E-35	yes	VTC2	GDP-L-galactose phosphorylase [Actinidia eriantha]
Metabolism	Global and overview maps	Biosynthesis of secondary metabolites	ko01110	Isoform0018726	6.613333333	45.01666667	2.767009709	7.25E-125	9.76E-123	yes	PER52	peroxidase P7-like precursor [Nicotiana tabacum]
Metabolism	Global and overview maps	Biosynthesis of secondary metabolites	ko01110	Isoform0018787	21.89333333	56.54666667	1.368950356	9.31E-44	3.67E-42	yes	GGAT2	PREDICTED: glutamate--glyoxylate aminotransferase 2 [Cucumis sativus]
Metabolism	Global and overview maps	Biosynthesis of secondary metabolites	ko01110	Isoform0018796	22.70333333	49.52333333	1.125204292	6.09E-37	2.01E-35	yes	GLO1	PREDICTED: peroxisomal (S)-2-hydroxy-acid oxidase isoform X2 [Daucus carota subsp. sativus] [Daucus carota]
Metabolism	Global and overview maps	Biosynthesis of secondary metabolites	ko01110	Isoform0018871	14.54666667	37	1.34683667	4.76E-48	2.10E-46	yes	OsI_032456	GDP-mannose 3,5-epimerase 1 [Morus notabilis]
Metabolism	Global and overview maps	Biosynthesis of secondary metabolites	ko01110	Isoform0018969	3.093333333	7.11	1.200687255	9.03E-10	7.89E-09	yes	GGPS1	Polyprenyl synthetase [Cynara cardunculus var. scolymus] [Cynara cardunculus]
Metabolism	Global and overview maps	Biosynthesis of secondary metabolites	ko01110	Isoform0019008	4.23	11.07	1.387925654	2.66E-16	3.91E-15	yes	CAD6	PREDICTED: probable cinnamyl alcohol dehydrogenase 6 [Ricinus communis]
Metabolism	Global and overview maps	Biosynthesis of secondary metabolites	ko01110	Isoform0019073	2.623333333	5.486666667	1.064528795	1.66E-09	1.41E-08	yes	ABA2	zeaxanthin epoxidase [Chrysanthemum x morifolium]
Metabolism	Global and overview maps	Biosynthesis of secondary metabolites	ko01110	Isoform0019114	0.37	0.95	1.360402243	1.97E-02	4.36E-02	yes	SDP1	Acyl transferase/acyl hydrolase/lysophospholipase [Cynara cardunculus var. scolymus] [Cynara cardunculus]
Metabolism	Global and overview maps	Biosynthesis of secondary metabolites	ko01110	Isoform0019326	17.11	41.75333333	1.287051618	7.48E-50	3.41E-48	yes	GGAT2	PREDICTED: glutamate--glyoxylate aminotransferase 2 [Cucumis sativus]
Metabolism	Global and overview maps	Biosynthesis of secondary metabolites	ko01110	Isoform0019333	2.24	8.763333333	1.967981004	8.83E-22	1.72E-20	yes	LOX2.1	Lipase/lipooxygenase, PLAT/LH2 [Cynara cardunculus var. scolymus] [Cynara cardunculus]
Metabolism	Global and overview maps	Biosynthesis of secondary metabolites	ko01110	Isoform0019447	3.67	8.366666667	1.188872895	5.84E-05	2.48E-04	yes	SKL1	Shikimate kinase [Cynara cardunculus var. scolymus] [Cynara cardunculus]
Metabolism	Global and overview maps	Biosynthesis of secondary metabolites	ko01110	Isoform0019727	8.896666667	24.24333333	1.446251271	3.91E-58	2.12E-56	yes	AS	asparagine synthetase [Helianthus annuus]
Metabolism	Global and overview maps	Biosynthesis of secondary metabolites	ko01110	Isoform0019773	1.44	3.303333333	1.197853745	5.79E-05	2.47E-04	yes	LOX3.1	lipoxygenase 1 [Tanacetum cinerariifolium]
Metabolism	Global and overview maps	Biosynthesis of secondary metabolites	ko01110	Isoform0019799	1.99	5.2	1.385743192	1.02E-08	7.91E-08	yes	LOX2.1	Lipase/lipooxygenase, PLAT/LH2 [Cynara cardunculus var. scolymus] [Cynara cardunculus]
Metabolism	Global and overview maps	Biosynthesis of secondary metabolites	ko01110	Isoform0020013	25.37	87.94	1.793396013	6.69E-104	7.17E-102	yes	AGT1	Aminotransferase, class V/Cysteine desulfurase [Corchorus capsularis]
Metabolism	Global and overview maps	Biosynthesis of secondary metabolites	ko01110	Isoform0020084	88.57	195.3	1.140801925	5.46E-172	1.16E-169	yes	CAT3	catalase [Homogyne alpina]
Metabolism	Global and overview maps	Biosynthesis of secondary metabolites	ko01110	Isoform0020148	1.533333333	3.876666667	1.338145331	1.02E-06	6.00E-06	yes	RPI4	NagB/RpiA/CoA transferase-like superfamily protein [Arabidopsis thaliana]
Metabolism	Global and overview maps	Biosynthesis of secondary metabolites	ko01110	Isoform0020266	3.506666667	9.436666667	1.428177045	2.57E-18	4.24E-17	yes	LOX2.1	Lipase/lipooxygenase, PLAT/LH2 [Cynara cardunculus var. scolymus] [Cynara cardunculus]
Metabolism	Global and overview maps	Biosynthesis of secondary metabolites	ko01110	Isoform0020272	0.686666667	1.476666667	1.104662361	2.12E-03	6.24E-03	yes	CYP71D55	cytochrome P450-dependent monooxygenase-like protein [Ammi majus]
Metabolism	Global and overview maps	Biosynthesis of secondary metabolites	ko01110	Isoform0020318	1.656666667	3.4	1.037251395	5.24E-04	1.81E-03	yes	DBR2	artemisinic aldehyde reductase [Artemisia absinthium]
Metabolism	Global and overview maps	Biosynthesis of secondary metabolites	ko01110	Isoform0020352	10.83666667	22.25333333	1.038100399	8.54E-20	1.51E-18	yes	ADH1	PREDICTED: alcohol dehydrogenase 1-like [Daucus carota subsp. sativus] [Daucus carota]
Metabolism	Global and overview maps	Biosynthesis of secondary metabolites	ko01110	Isoform0020368	8.396666667	23.32333333	1.47388537	2.47E-40	8.90E-39	yes	TS1	Serine/threonine dehydratase, pyridoxal-phosphate-binding site-containing protein [Cynara cardunculus var. scolymus] [Cynara cardunculus]
Metabolism	Global and overview maps	Biosynthesis of secondary metabolites	ko01110	Isoform0020378	13.31	34.80333333	1.386714917	1.29E-58	7.06E-57	yes	HPR	PREDICTED: glycerate dehydrogenase HPR, peroxisomal [Daucus carota subsp. sativus] [Daucus carota]
Metabolism	Global and overview maps	Biosynthesis of secondary metabolites	ko01110	Isoform0020408	0.02	0.666666667	5.058893689	6.16E-09	4.90E-08	yes	QH5	beta-myrcene synthase [Artemisia annua]
Metabolism	Global and overview maps	Biosynthesis of secondary metabolites	ko01110	Isoform0020655	0.19	3.633333333	4.257222405	1.36E-28	3.44E-27	yes	COMT2	PREDICTED: caffeic acid 3-O-methyltransferase-like [Juglans regia]
Metabolism	Global and overview maps	Biosynthesis of secondary metabolites	ko01110	Isoform0020688	2.8	6.366666667	1.185111405	5.47E-14	6.93E-13	yes	gmppA	Nucleotidyl transferase [Cynara cardunculus var. scolymus] [Cynara cardunculus]
Metabolism	Global and overview maps	Biosynthesis of secondary metabolites	ko01110	Isoform0020795	1.24	3.58	1.529619467	1.77E-12	2.00E-11	yes	AGPS1	PREDICTED: glucose-1-phosphate adenylyltransferase large subunit 1 isoform X2 [Nicotiana attenuata]
Metabolism	Global and overview maps	Biosynthesis of secondary metabolites	ko01110	Isoform0020926	0.113333333	1.876666667	4.049528271	4.14E-17	6.40E-16	yes	GAS2	10-epi-junenol synthase [Inula hupehensis]
Metabolism	Global and overview maps	Biosynthesis of secondary metabolites	ko01110	Isoform0020931	28.96	136.5233333	2.237014037	4.72E-223	1.51E-220	yes	co-1	aurone synthase [Coreopsis grandiflora]
Metabolism	Global and overview maps	Biosynthesis of secondary metabolites	ko01110	Isoform0020981	25.8	58.29333333	1.175959835	1.84E-51	8.76E-50	yes	GGAT2	Glutamate--glyoxylate aminotransferase 2 [Morus notabilis]
Metabolism	Global and overview maps	Biosynthesis of secondary metabolites	ko01110	Isoform0021122	0.4	5.296666667	3.727012814	4.99E-27	1.19E-25	yes	PER11	heme peroxidase [Cynara cardunculus var. scolymus] [Cynara cardunculus]
Metabolism	Global and overview maps	Biosynthesis of secondary metabolites	ko01110	Isoform0021129	10.98333333	44.27333333	2.011122033	3.97E-145	6.70E-143	yes	PER42	PREDICTED: peroxidase 42 [Eucalyptus grandis]
Metabolism	Global and overview maps	Biosynthesis of secondary metabolites	ko01110	Isoform0021157	1.046666667	6.546666667	2.644958465	5.97E-40	2.13E-38	yes	co-2	aurone synthase [Coreopsis grandiflora]
Metabolism	Global and overview maps	Biosynthesis of secondary metabolites	ko01110	Isoform0021456	0.076666667	0.523333333	2.771058793	2.08E-02	4.56E-02	yes	PNC1	heme peroxidase [Cynara cardunculus var. scolymus] [Cynara cardunculus]
Metabolism	Global and overview maps	Biosynthesis of secondary metabolites	ko01110	Isoform0021788	20.94333333	50.45	1.26836319	4.79E-19	8.21E-18	yes	HPR	PREDICTED: glycerate dehydrogenase HPR, peroxisomal [Daucus carota subsp. sativus] [Daucus carota]
Metabolism	Global and overview maps	Biosynthesis of secondary metabolites	ko01110	Isoform0021890	4.16	18.85	2.17990909	6.14E-72	4.26E-70	yes	KCS5	3-Oxoacyl-[acyl-carrier-protein (ACP)] synthase III C-terminal [Cynara cardunculus var. scolymus] [Cynara cardunculus]
Metabolism	Global and overview maps	Biosynthesis of secondary metabolites	ko01110	Isoform0021986	3.33	39.29666667	3.560812859	6.58E-106	7.21E-104	yes	PER3	heme peroxidase [Cynara cardunculus var. scolymus] [Cynara cardunculus]
Metabolism	Global and overview maps	Biosynthesis of secondary metabolites	ko01110	Isoform0022134	2.463333333	8.556666667	1.796437026	1.66E-19	2.91E-18	yes	STP-1	PREDICTED: alpha-1,4 glucan phosphorylase L-2 isozyme, chloroplastic/amyloplastic [Vitis vinifera]
Metabolism	Global and overview maps	Biosynthesis of secondary metabolites	ko01110	Isoform0022300	11.86	65.41	2.463407205	4.03E-186	9.76E-184	yes	AS	asparagine synthetase [Helianthus annuus]
Metabolism	Global and overview maps	Biosynthesis of secondary metabolites	ko01110	Isoform0022785	12.13333333	38.09666667	1.650688822	1.63E-52	7.91E-51	yes	PNC1	peroxidase protein [Mikania micrantha]
Metabolism	Global and overview maps	Biosynthesis of secondary metabolites	ko01110	Isoform0023124	0.44	3.166666667	2.847389584	1.06E-09	9.21E-09	yes	PER3	heme peroxidase [Cynara cardunculus var. scolymus] [Cynara cardunculus]
Metabolism	Global and overview maps	Biosynthesis of secondary metabolites	ko01110	Isoform0023141	27.50666667	87.47	1.669006973	7.23E-98	7.18E-96	yes	GLO1	glycolate oxidase [Mikania micrantha]
Metabolism	Global and overview maps	Biosynthesis of secondary metabolites	ko01110	Isoform0023194	17.67666667	189.2033333	3.420019353	0.00E+00	0.00E+00	yes	At4g26520	PREDICTED: fructose-bisphosphate aldolase, cytoplasmic isozyme 1 [Erythranthe guttata]
Metabolism	Global and overview maps	Biosynthesis of secondary metabolites	ko01110	Isoform0023265	90.51	311.7	1.784009053	4.21E-229	1.39E-226	yes	AGT1	Aminotransferase, class V/Cysteine desulfurase [Cynara cardunculus var. scolymus] [Cynara cardunculus]
Metabolism	Global and overview maps	Biosynthesis of secondary metabolites	ko01110	Isoform0023362	3.463333333	8.873333333	1.357314917	3.92E-16	5.73E-15	yes	ADH3	Alcohol dehydrogenase, C-terminal [Cynara cardunculus var. scolymus] [Cynara cardunculus]
Metabolism	Global and overview maps	Biosynthesis of secondary metabolites	ko01110	Isoform0023425	58.30333333	121.1433333	1.055064741	2.99E-37	9.97E-36	yes	PER35	peroxidase 1 [Artemisia annua]
Metabolism	Global and overview maps	Biosynthesis of secondary metabolites	ko01110	Isoform0023496	41.68	230.22	2.465585988	1.70E-276	7.62E-274	yes	PER42	Peroxidase 42 -like protein [Gossypium arboreum]
Metabolism	Global and overview maps	Biosynthesis of secondary metabolites	ko01110	Isoform0023766	2.46	6.656666667	1.436141611	2.02E-16	3.00E-15	yes	At4g26390	PREDICTED: pyruvate kinase, cytosolic isozyme-like [Juglans regia]
Metabolism	Global and overview maps	Biosynthesis of secondary metabolites	ko01110	Isoform0023831	5.323333333	15.2	1.513669512	6.53E-26	1.50E-24	yes	LOX2.1	Lipase/lipooxygenase, PLAT/LH2 [Cynara cardunculus var. scolymus] [Cynara cardunculus]
Metabolism	Global and overview maps	Biosynthesis of secondary metabolites	ko01110	Isoform0023934	2.59	6.01	1.214412893	1.96E-09	1.65E-08	yes	TPS4	Terpene synthase, metal-binding domain-containing protein [Cynara cardunculus var. scolymus] [Cynara cardunculus]
Metabolism	Global and overview maps	Biosynthesis of secondary metabolites	ko01110	Isoform0024281	18.36333333	71.15333333	1.954103382	6.03E-183	1.42E-180	yes	SHM1	glycine hydroxymethyltransferase [Flaveria pringlei]
Metabolism	Global and overview maps	Biosynthesis of secondary metabolites	ko01110	Isoform0024553	127.1166667	258.2666667	1.022708254	3.53E-119	4.48E-117	yes	CAT3	catalase [Homogyne alpina]
Metabolism	Global and overview maps	Biosynthesis of secondary metabolites	ko01110	Isoform0024628	0.16	1.21	2.918863237	9.25E-09	7.21E-08	yes	CYP79B2	CYP79D33 [Maesa lanceolata]
Metabolism	Global and overview maps	Biosynthesis of secondary metabolites	ko01110	Isoform0024631	0.3	2.686666667	3.162782932	3.01E-19	5.20E-18	yes	CYP81E8	CYP81B58 [Artemisia annua]
Metabolism	Global and overview maps	Biosynthesis of secondary metabolites	ko01110	Isoform0024712	82.32333333	165.5633333	1.008009896	1.93E-136	2.96E-134	yes	CAT3	catalase [Homogyne alpina]
Metabolism	Global and overview maps	Biosynthesis of secondary metabolites	ko01110	Isoform0024977	27.93	92.49	1.727481817	1.39E-205	3.92E-203	yes	AGT1	Aminotransferase, class V/Cysteine desulfurase [Cynara cardunculus var. scolymus] [Cynara cardunculus]
Metabolism	Global and overview maps	Biosynthesis of secondary metabolites	ko01110	Isoform0024978	0.3	1.83	2.608809243	3.15E-11	3.18E-10	yes	QH5	terpene synthase 7 [Artemisia annua]
Metabolism	Global and overview maps	Biosynthesis of secondary metabolites	ko01110	Isoform0025029	0.98	10.43	3.411813598	1.96E-46	8.34E-45	yes	co-2	aurone synthase [Coreopsis grandiflora]
Metabolism	Global and overview maps	Biosynthesis of secondary metabolites	ko01110	Isoform0025175	5.18	11.23	1.116333925	2.18E-11	2.23E-10	yes	STE1	Fatty acid hydroxylase [Cynara cardunculus var. scolymus] [Cynara cardunculus]
Metabolism	Global and overview maps	Biosynthesis of secondary metabolites	ko01110	Isoform0025408	4.596666667	19.54	2.087770511	1.03E-74	7.47E-73	yes	pldZ	PREDICTED: phospholipase D Z-like [Sesamum indicum]
Metabolism	Global and overview maps	Biosynthesis of secondary metabolites	ko01110	Isoform0025480	69.92666667	205.15	1.552764514	7.20E-180	1.63E-177	yes	GLO1	PREDICTED: peroxisomal (S)-2-hydroxy-acid oxidase GLO1-like [Daucus carota subsp. sativus] [Daucus carota]
Metabolism	Global and overview maps	Biosynthesis of secondary metabolites	ko01110	Isoform0025488	20.23	66.80333333	1.723423772	8.66E-169	1.81E-166	yes	CCD4	Carotenoid cleavage dioxygenase 4-like protein [Helianthus annuus]
Metabolism	Global and overview maps	Biosynthesis of secondary metabolites	ko01110	Isoform0025508	4.596666667	14.89	1.695683798	2.58E-38	8.83E-37	yes	OsI_032456	NAD-dependent epimerase/dehydratase [Cynara cardunculus var. scolymus] [Cynara cardunculus]
Metabolism	Global and overview maps	Biosynthesis of secondary metabolites	ko01110	Isoform0025572	2.24	7.353333333	1.714899653	1.39E-23	2.93E-22	yes	CYP79D4	cytochrome P450 [Cynara cardunculus var. scolymus] [Cynara cardunculus]
Metabolism	Global and overview maps	Biosynthesis of secondary metabolites	ko01110	Isoform0025583	90.37	186.0133333	1.041490209	1.25E-179	2.82E-177	yes	CAT3	catalase [Homogyne alpina]
Metabolism	Global and overview maps	Biosynthesis of secondary metabolites	ko01110	Isoform0025605	16.73333333	172.28	3.36395846	0.00E+00	0.00E+00	yes	FBA	PREDICTED: fructose-bisphosphate aldolase, cytoplasmic isozyme 1 [Malus domestica]
Metabolism	Global and overview maps	Biosynthesis of secondary metabolites	ko01110	Isoform0025704	16.82333333	38.64	1.199631508	1.20E-45	4.99E-44	yes	GGAT2	PREDICTED: glutamate--glyoxylate aminotransferase 2 [Cucumis sativus]
Metabolism	Global and overview maps	Biosynthesis of secondary metabolites	ko01110	Isoform0025715	27.32666667	71.44666667	1.386557215	7.08E-76	5.25E-74	yes	RPI1	Ribose 5-phosphate isomerase, type A [Cynara cardunculus var. scolymus] [Cynara cardunculus]
Metabolism	Global and overview maps	Biosynthesis of secondary metabolites	ko01110	Isoform0025731	52.55333333	107.2966667	1.029751078	2.80E-85	2.37E-83	yes	SAMS2	S-adenosyl-L-methionine synthetase [Glebionis coronaria]
Metabolism	Global and overview maps	Biosynthesis of secondary metabolites	ko01110	Isoform0025765	12.48666667	43.76333333	1.80933423	1.33E-123	1.77E-121	yes	CCD4	Carotenoid cleavage dioxygenase 4-like protein [Helianthus annuus]
Metabolism	Global and overview maps	Biosynthesis of secondary metabolites	ko01110	Isoform0025814	24.79333333	58.01	1.226349372	4.34E-36	1.40E-34	yes	HPR-A	PREDICTED: glycerate dehydrogenase HPR, peroxisomal [Daucus carota subsp. sativus] [Daucus carota]
Metabolism	Global and overview maps	Biosynthesis of secondary metabolites	ko01110	Isoform0025850	50.49666667	280.35	2.472969007	0.00E+00	0.00E+00	yes	PER42	PREDICTED: peroxidase 42 [Daucus carota subsp. sativus] [Daucus carota]
Metabolism	Global and overview maps	Biosynthesis of secondary metabolites	ko01110	Isoform0025953	33.61	97.79333333	1.540845576	5.31E-184	1.27E-181	yes	FBA2	PREDICTED: fructose-bisphosphate aldolase 1, chloroplastic [Daucus carota subsp. sativus] [Daucus carota]
Metabolism	Global and overview maps	Biosynthesis of secondary metabolites	ko01110	Isoform0025954	86.81333333	220.8366667	1.346991187	6.95E-261	2.83E-258	yes	FBA2	PREDICTED: fructose-bisphosphate aldolase 1, chloroplastic [Daucus carota subsp. sativus] [Daucus carota]
Metabolism	Global and overview maps	Biosynthesis of secondary metabolites	ko01110	Isoform0025992	16.47333333	36.00333333	1.127997973	7.27E-32	2.06E-30	yes	Os01g0866400	PREDICTED: fructose-1,6-bisphosphatase, cytosolic [Erythranthe guttata]
Metabolism	Global and overview maps	Biosynthesis of secondary metabolites	ko01110	Isoform0026080	2.416666667	7.873333333	1.703956064	5.69E-19	9.71E-18	yes	CCD4	Carotenoid cleavage dioxygenase 4-like protein [Helianthus annuus]
Metabolism	Global and overview maps	Biosynthesis of secondary metabolites	ko01110	Isoform0026183	2.416666667	5.083333333	1.072756342	9.45E-07	5.58E-06	yes	GGAT2	PREDICTED: glutamate--glyoxylate aminotransferase 2 [Malus domestica]
Metabolism	Global and overview maps	Biosynthesis of secondary metabolites	ko01110	Isoform0026249	130.1533333	266.2766667	1.032713753	0.00E+00	0.00E+00	yes	CAT3	catalase [Homogyne alpina]
Metabolism	Global and overview maps	Biosynthesis of secondary metabolites	ko01110	Isoform0026258	90.83333333	183.43	1.013935882	3.12E-167	6.45E-165	yes	CAT3	catalase [Homogyne alpina]
Metabolism	Global and overview maps	Biosynthesis of secondary metabolites	ko01110	Isoform0026389	2.806666667	6.453333333	1.201186814	1.84E-07	1.21E-06	yes	CCOAOMT1	caffeoyl CoA O-methyltransferase [Carthamus tinctorius]
Metabolism	Global and overview maps	Biosynthesis of secondary metabolites	ko01110	Isoform0026558	1.73	7.54	2.123792486	5.11E-38	1.73E-36	yes	GAS1	cascarilladiene synthase [Solidago canadensis]
Metabolism	Global and overview maps	Biosynthesis of secondary metabolites	ko01110	Isoform0026626	1.62	6.826666667	2.075187496	2.43E-47	1.05E-45	yes	PNA	OSC2 [Artemisia annua]
Metabolism	Global and overview maps	Biosynthesis of secondary metabolites	ko01110	Isoform0026761	0.39	1.32	1.7589919	5.43E-10	4.86E-09	yes	LOX2.1	Lipase/lipooxygenase, PLAT/LH2 [Cynara cardunculus var. scolymus] [Cynara cardunculus]
Metabolism	Global and overview maps	Biosynthesis of secondary metabolites	ko01110	Isoform0026966	0.001	2.043333333	10.99670886	1.22E-27	2.97E-26	yes	ICL	Isocitrate lyase [Cynara cardunculus var. scolymus] [Cynara cardunculus]
Metabolism	Global and overview maps	Biosynthesis of secondary metabolites	ko01110	Isoform0027045	2.226666667	7.13	1.679016475	1.13E-40	4.10E-39	yes	LOX2.1	Lipase/lipooxygenase, PLAT/LH2 [Cynara cardunculus var. scolymus] [Cynara cardunculus]
Metabolism	Global and overview maps	Biosynthesis of secondary metabolites	ko01110	Isoform0027165	4.973333333	10.67666667	1.102176263	2.64E-26	6.15E-25	yes	TKL-2	PREDICTED: transketolase, chloroplastic [Erythranthe guttata]
Metabolism	Global and overview maps	Biosynthesis of secondary metabolites	ko01110	Isoform0027193	11.21333333	25.17666667	1.166872081	9.86E-29	2.50E-27	yes	ACO	ACC oxidase [Chrysanthemum x morifolium]
Metabolism	Global and overview maps	Biosynthesis of secondary metabolites	ko01110	Isoform0027534	5.94	17.53666667	1.561839713	2.66E-61	1.54E-59	yes	LOX2.1	Lipase/lipooxygenase, PLAT/LH2 [Cynara cardunculus var. scolymus] [Cynara cardunculus]
Metabolism	Global and overview maps	Biosynthesis of secondary metabolites	ko01110	Isoform0028223	1.936666667	4.233333333	1.128218428	2.12E-10	1.98E-09	yes	LOX3.1	lipoxygenase 1 [Tanacetum cinerariifolium]
Metabolism	Global and overview maps	Biosynthesis of secondary metabolites	ko01110	Isoform0028235	0.03	0.336666667	3.488286481	8.52E-05	3.51E-04	yes	OSCPNX1	PREDICTED: cycloartenol synthase 2 [Prunus mume]
Metabolism	Global and overview maps	Biosynthesis of secondary metabolites	ko01110	Isoform0028369	3.89	8.67	1.156261838	1.89E-23	3.95E-22	yes	RPI1	Ribose 5-phosphate isomerase, type A [Cynara cardunculus var. scolymus] [Cynara cardunculus]
Metabolism	Global and overview maps	Biosynthesis of secondary metabolites	ko01110	Isoform0028692	0.143333333	0.483333333	1.753644335	2.02E-03	5.99E-03	yes	SS2	PREDICTED: granule-bound starch synthase 2, chloroplastic/amyloplastic isoform X2 [Populus euphratica]
Metabolism	Global and overview maps	Biosynthesis of secondary metabolites	ko01110	Isoform0028731	7.573333333	20.85666667	1.461508269	2.17E-50	1.00E-48	yes	AS	asparagine synthetase [Helianthus annuus]
Metabolism	Global and overview maps	Biosynthesis of secondary metabolites	ko01110	Isoform0028934	1.113333333	4.67	2.068536948	6.41E-23	1.31E-21	yes	GDCSP	P-protein [Flaveria anomala]
Metabolism	Global and overview maps	Biosynthesis of secondary metabolites	ko01110	Isoform0029061	3.443333333	10.52333333	1.611714006	1.48E-49	6.73E-48	yes	LOX2.1	Lipase/lipooxygenase, PLAT/LH2 [Cynara cardunculus var. scolymus] [Cynara cardunculus]
Metabolism	Global and overview maps	Biosynthesis of secondary metabolites	ko01110	Isoform0029130	6.49	13.88333333	1.097063612	5.61E-23	1.15E-21	yes	VTC5	GDP-L-galactose phosphorylase [Actinidia eriantha]
Metabolism	Global and overview maps	Biosynthesis of secondary metabolites	ko01110	Isoform0029431	1.583333333	4.4	1.474538511	3.52E-21	6.67E-20	yes	FBP	Fructose-1,6-bisphosphatase, active site-containing protein [Cynara cardunculus var. scolymus] [Cynara cardunculus]
Metabolism	Global and overview maps	Biosynthesis of secondary metabolites	ko01110	Isoform0029602	3.02	6.183333333	1.033836231	1.48E-13	1.81E-12	yes	TKT2	1-deoxy-D-xylulose-5-phosphate synthase [Artemisia annua]
Metabolism	Global and overview maps	Biosynthesis of secondary metabolites	ko01110	Isoform0029768	0.083333333	0.58	2.799087306	4.37E-05	1.91E-04	yes	LOX2.1	linoleate 13S-lipoxygenase 2-1, chloroplastic-like [Malus domestica]
Metabolism	Global and overview maps	Biosynthesis of secondary metabolites	ko01110	Isoform0029970	1.786666667	6	1.747692001	1.82E-24	3.97E-23	yes	LOX2.1	Lipase/lipooxygenase, PLAT/LH2 [Cynara cardunculus var. scolymus] [Cynara cardunculus]
Metabolism	Global and overview maps	Biosynthesis of secondary metabolites	ko01110	Isoform0030002	3.68	7.79	1.081917562	1.83E-08	1.37E-07	yes	LOX3.1	Lipase/lipooxygenase, PLAT/LH2, partial [Cynara cardunculus var. scolymus] [Cynara cardunculus]
Metabolism	Global and overview maps	Biosynthesis of secondary metabolites	ko01110	Isoform0030054	3.23	10.15333333	1.652347371	1.23E-54	6.31E-53	yes	LOX2.1	Lipase/lipooxygenase, PLAT/LH2 [Cynara cardunculus var. scolymus] [Cynara cardunculus]
Metabolism	Global and overview maps	Biosynthesis of secondary metabolites	ko01110	Isoform0030093	2	7.26	1.859969548	5.49E-39	1.91E-37	yes	LOX2.1	Lipase/lipooxygenase, PLAT/LH2 [Cynara cardunculus var. scolymus] [Cynara cardunculus]
Metabolism	Global and overview maps	Biosynthesis of secondary metabolites	ko01110	Isoform0030207	5.113333333	11.44666667	1.162591556	4.10E-33	1.20E-31	yes	TKL-2	PREDICTED: transketolase, chloroplastic [Daucus carota subsp. sativus] [Daucus carota]
Metabolism	Global and overview maps	Biosynthesis of secondary metabolites	ko01110	Isoform0030218	4.9	27.28666667	2.477342512	2.04E-137	3.18E-135	yes	LOX2.1	Lipase/lipooxygenase, PLAT/LH2 [Cynara cardunculus var. scolymus] [Cynara cardunculus]
Metabolism	Global and overview maps	Biosynthesis of secondary metabolites	ko01110	Isoform0030418	7.196666667	16.67333333	1.212141814	1.24E-31	3.49E-30	yes	TKT2	1-deoxy-D-xylulose-5-phosphate synthase [Artemisia annua]
Metabolism	Global and overview maps	Biosynthesis of secondary metabolites	ko01110	Isoform0031475	0.253333333	1.586666667	2.64689025	6.34E-12	6.82E-11	yes	ACX1	PREDICTED: peroxisomal acyl-coenzyme A oxidase 1 [Capsicum annuum]
Metabolism	Global and overview maps	Biosynthesis of secondary metabolites	ko01110	Isoform0031543	2.093333333	5.18	1.30715004	1.37E-19	2.41E-18	yes	LOX2.1	Lipase/lipooxygenase, PLAT/LH2 [Cynara cardunculus var. scolymus] [Cynara cardunculus]
Metabolism	Global and overview maps	Biosynthesis of secondary metabolites	ko01110	Isoform0031628	0.906666667	4.866666667	2.424289813	1.67E-40	6.06E-39	yes	LOX2.1	Lipase/lipooxygenase, PLAT/LH2 [Cynara cardunculus var. scolymus] [Cynara cardunculus]
Metabolism	Global and overview maps	Biosynthesis of secondary metabolites	ko01110	Isoform0031991	0.85	2.17	1.352160296	2.72E-07	1.74E-06	yes	TKT2	1-deoxy-D-xylulose-5-phosphate synthase [Artemisia annua]
Metabolism	Global and overview maps	Biosynthesis of secondary metabolites	ko01110	Isoform0032156	3.106666667	11.13	1.841014233	1.65E-49	7.47E-48	yes	LOX2.1	Lipase/lipooxygenase, PLAT/LH2 [Cynara cardunculus var. scolymus] [Cynara cardunculus]
Metabolism	Global and overview maps	Biosynthesis of secondary metabolites	ko01110	Isoform0032165	4.256666667	9.953333333	1.22545564	3.23E-27	7.77E-26	yes	TKL-1	PREDICTED: transketolase, chloroplastic [Daucus carota subsp. sativus] [Daucus carota]
Metabolism	Global and overview maps	Biosynthesis of secondary metabolites	ko01110	Isoform0032204	21.84666667	46.94666667	1.103609554	8.96E-55	4.59E-53	yes	SAMS2	S-adenosyl-L-methionine synthetase [Glebionis coronaria]
Metabolism	Global and overview maps	Biosynthesis of secondary metabolites	ko01110	Isoform0032290	3.2	10.75333333	1.748640128	8.00E-61	4.59E-59	yes	GDCSPA	P-protein of the glycine cleavage system [Flaveria pringlei]
Metabolism	Global and overview maps	Biosynthesis of secondary metabolites	ko01110	Isoform0032317	0.506666667	1.186666667	1.227805918	2.20E-04	8.27E-04	yes	PGMP	Alpha-D-phosphohexomutase, alpha/beta/alpha domain I [Cynara cardunculus var. scolymus] [Cynara cardunculus]
Metabolism	Global and overview maps	Biosynthesis of secondary metabolites	ko01110	Isoform0032408	0.036666667	0.946666667	4.690315501	2.51E-12	2.79E-11	yes	AS1	Polyphenol oxidase [Cynara cardunculus var. scolymus] [Cynara cardunculus]
Metabolism	Global and overview maps	Biosynthesis of secondary metabolites	ko01110	Isoform0032525	5.523333333	29.45	2.414656532	2.78E-138	4.38E-136	yes	Os07g0190000	1-deoxy-D-xylulose 5-phosphate synthase 2 [Stevia rebaudiana]
Metabolism	Global and overview maps	Biosynthesis of secondary metabolites	ko01110	Isoform0033109	3.293333333	10.22333333	1.63424522	3.04E-54	1.54E-52	yes	LOX2.1	Lipase/lipooxygenase, PLAT/LH2 [Cynara cardunculus var. scolymus] [Cynara cardunculus]
Metabolism	Global and overview maps	Biosynthesis of secondary metabolites	ko01110	Isoform0033167	8.756666667	24.05333333	1.457783138	7.89E-68	5.09E-66	yes	LOX2.1	Lipase/lipooxygenase, PLAT/LH2 [Cynara cardunculus var. scolymus] [Cynara cardunculus]
Metabolism	Global and overview maps	Biosynthesis of secondary metabolites	ko01110	Isoform0033189	1.756666667	4.113333333	1.227467528	7.37E-09	5.82E-08	yes	PNC1	peroxidase protein [Mikania micrantha]
Metabolism	Global and overview maps	Biosynthesis of secondary metabolites	ko01110	Isoform0033223	3.253333333	7.33	1.171894551	3.14E-16	4.61E-15	yes	CCOAOMT	caffeoyl CoA O-methyltransferase [Carthamus tinctorius]
Metabolism	Global and overview maps	Biosynthesis of secondary metabolites	ko01110	Isoform0033392	2.663333333	10.77333333	2.01615979	2.56E-58	1.39E-56	yes	ACX1	PREDICTED: peroxisomal acyl-coenzyme A oxidase 1 [Capsicum annuum]
Metabolism	Global and overview maps	Biosynthesis of secondary metabolites	ko01110	Isoform0033594	5.86	45.53	2.95784489	6.26E-208	1.80E-205	yes	LOX2.1	Lipase/lipooxygenase, PLAT/LH2 [Cynara cardunculus var. scolymus] [Cynara cardunculus]
Metabolism	Global and overview maps	Biosynthesis of secondary metabolites	ko01110	Isoform0033667	2.063333333	5.363333333	1.378153012	2.53E-17	3.96E-16	yes	AGPS1	PREDICTED: glucose-1-phosphate adenylyltransferase large subunit 1 isoform X2 [Nicotiana attenuata]
Metabolism	Global and overview maps	Biosynthesis of secondary metabolites	ko01110	Isoform0033756	3.083333333	22.80333333	2.886681959	7.72E-194	2.03E-191	yes	LOX2.1	Lipase/lipooxygenase, PLAT/LH2 [Cynara cardunculus var. scolymus] [Cynara cardunculus]
Metabolism	Global and overview maps	Biosynthesis of secondary metabolites	ko01110	Isoform0033817	0.116666667	1.626666667	3.801454321	8.43E-14	1.05E-12	yes	GAS2	10-epi-junenol synthase [Inula hupehensis]
Metabolism	Global and overview maps	Biosynthesis of secondary metabolites	ko01110	Isoform0033863	5.08	11.03666667	1.119404108	2.06E-11	2.12E-10	yes	ABA2	zeaxanthin epoxidase [Chrysanthemum x morifolium]
Metabolism	Global and overview maps	Biosynthesis of secondary metabolites	ko01110	Isoform0033927	0.103333333	0.41	1.988318195	2.84E-03	8.08E-03	yes	PNA	OSC2 [Artemisia annua]
Metabolism	Global and overview maps	Biosynthesis of secondary metabolites	ko01110	Isoform0033982	4.753333333	16.50333333	1.795745968	1.12E-67	7.17E-66	yes	CCD4	Carotenoid cleavage dioxygenase 4-like protein [Helianthus annuus]
Metabolism	Global and overview maps	Biosynthesis of secondary metabolites	ko01110	Isoform0033987	3.53	13.42333333	1.927002883	2.39E-64	1.46E-62	yes	LOX2.1	Lipase/lipooxygenase, PLAT/LH2 [Cynara cardunculus var. scolymus] [Cynara cardunculus]
Metabolism	Global and overview maps	Biosynthesis of secondary metabolites	ko01110	Isoform0034088	0.403333333	2.943333333	2.86740639	3.29E-34	1.00E-32	yes	LOX2.1	Lipase/lipooxygenase, PLAT/LH2 [Cynara cardunculus var. scolymus] [Cynara cardunculus]
Metabolism	Global and overview maps	Biosynthesis of secondary metabolites	ko01110	Isoform0034360	1.873333333	3.75	1.001282966	3.14E-08	2.28E-07	yes	TKL-1	Transketolase binding site-containing protein [Cynara cardunculus var. scolymus] [Cynara cardunculus]
Metabolism	Global and overview maps	Biosynthesis of secondary metabolites	ko01110	Isoform0034503	5.883333333	26.98	2.197184666	1.96E-126	2.70E-124	yes	co-2	aurone synthase [Coreopsis grandiflora]
Metabolism	Global and overview maps	Biosynthesis of secondary metabolites	ko01110	Isoform0034555	0.116666667	0.51	2.128104826	5.70E-05	2.43E-04	yes	SS2	PREDICTED: granule-bound starch synthase 2, chloroplastic/amyloplastic [Nicotiana sylvestris]
Metabolism	Global and overview maps	Biosynthesis of secondary metabolites	ko01110	Isoform0034598	9.843333333	20.13666667	1.03260603	4.01E-32	1.14E-30	yes	TKL-2	PREDICTED: transketolase, chloroplastic [Daucus carota subsp. sativus] [Daucus carota]
Metabolism	Global and overview maps	Biosynthesis of secondary metabolites	ko01110	Isoform0034712	1.403333333	5.13	1.870101093	1.19E-33	3.58E-32	yes	LOX2.1	Lipase/lipooxygenase, PLAT/LH2 [Cynara cardunculus var. scolymus] [Cynara cardunculus]
Metabolism	Global and overview maps	Biosynthesis of secondary metabolites	ko01110	Isoform0034837	0.016666667	0.196666667	3.560714954	4.48E-03	1.21E-02	yes	BGLU14	PREDICTED: beta-glucosidase 18-like [Ipomoea nil]
Metabolism	Global and overview maps	Biosynthesis of secondary metabolites	ko01110	Isoform0034914	1.803333333	4.546666667	1.334143145	4.16E-13	4.93E-12	yes	pckA2	PREDICTED: phosphoenolpyruvate carboxykinase [ATP]-like [Sesamum indicum]
Metabolism	Global and overview maps	Biosynthesis of secondary metabolites	ko01110	Isoform0035015	1.883333333	5.83	1.630207517	5.88E-33	1.72E-31	yes	LOX2.1	Lipase/lipooxygenase, PLAT/LH2 [Cynara cardunculus var. scolymus] [Cynara cardunculus]
Metabolism	Global and overview maps	Biosynthesis of secondary metabolites	ko01110	Isoform0035312	0.546666667	1.603333333	1.552341079	2.04E-08	1.52E-07	yes	PGMP	Alpha-D-phosphohexomutase, alpha/beta/alpha domain I [Cynara cardunculus var. scolymus] [Cynara cardunculus]
Metabolism	Global and overview maps	Biosynthesis of secondary metabolites	ko01110	Isoform0035408	5.296666667	44.20333333	3.060998542	8.57E-287	4.14E-284	yes	LOX2.1	Lipase/lipooxygenase, PLAT/LH2 [Cynara cardunculus var. scolymus] [Cynara cardunculus]
Metabolism	Global and overview maps	Biosynthesis of secondary metabolites	ko01110	Isoform0035449	3.89	25.4	2.706986437	1.70E-169	3.56E-167	yes	LOX2.1	Lipase/lipooxygenase, PLAT/LH2 [Cynara cardunculus var. scolymus] [Cynara cardunculus]
Metabolism	Global and overview maps	Biosynthesis of secondary metabolites	ko01110	Isoform0035982	1.92	13.56666667	2.820888078	1.43E-92	1.33E-90	yes	ACX1	PREDICTED: peroxisomal acyl-coenzyme A oxidase 1 [Capsicum annuum]
Metabolism	Global and overview maps	Biosynthesis of secondary metabolites	ko01110	Isoform0035984	23.18	111.3233333	2.263803541	1.45E-173	3.10E-171	yes	co-2	aurone synthase [Coreopsis grandiflora]
Metabolism	Global and overview maps	Biosynthesis of secondary metabolites	ko01110	Isoform0036029	19	113.63	2.580272454	0.00E+00	0.00E+00	yes	AS1	aurone synthase [Coreopsis grandiflora]
Metabolism	Global and overview maps	Biosynthesis of secondary metabolites	ko01110	Isoform0036138	2.36	7.946666667	1.75156297	1.04E-36	3.41E-35	yes	LOX2.1	Lipase/lipooxygenase, PLAT/LH2 [Cynara cardunculus var. scolymus] [Cynara cardunculus]
Metabolism	Global and overview maps	Biosynthesis of secondary metabolites	ko01110	Isoform0036213	0.766666667	6.12	2.996860292	2.24E-46	9.50E-45	yes	QHS1	RecName: Full=(-)-germacrene D synthase; AltName: Full=Terpene synthase 5 [Matricaria chamomilla var. recutita] [Matricaria chamomilla]
Metabolism	Global and overview maps	Biosynthesis of secondary metabolites	ko01110	Isoform0036814	3.5	12.27666667	1.810492069	4.13E-55	2.12E-53	yes	LOX2.1	Lipase/lipooxygenase, PLAT/LH2 [Cynara cardunculus var. scolymus] [Cynara cardunculus]
Metabolism	Global and overview maps	Biosynthesis of secondary metabolites	ko01110	Isoform0037155	0.643333333	1.483333333	1.205204489	7.45E-05	3.10E-04	yes	LOX2.1	Lipase/lipooxygenase, PLAT/LH2 [Cynara cardunculus var. scolymus] [Cynara cardunculus]
Metabolism	Global and overview maps	Biosynthesis of secondary metabolites	ko01110	Isoform0037190	74.76333333	421.0933333	2.493737237	0.00E+00	0.00E+00	yes	co-1	aurone synthase [Coreopsis grandiflora]
Metabolism	Global and overview maps	Biosynthesis of secondary metabolites	ko01110	Isoform0037329	7.173333333	15.10333333	1.074151413	6.02E-25	1.33E-23	yes	TKL-1	PREDICTED: transketolase, chloroplastic [Daucus carota subsp. sativus] [Daucus carota]
Metabolism	Global and overview maps	Biosynthesis of secondary metabolites	ko01110	Isoform0037372	5.736666667	14.29	1.31672132	3.68E-36	1.19E-34	yes	OsI_032456	GDP-mannose 3,5-epimerase 1 [Morus notabilis]
Metabolism	Global and overview maps	Biosynthesis of secondary metabolites	ko01110	Isoform0037485	67.73666667	379.4333333	2.485837527	0.00E+00	0.00E+00	yes	co-2	aurone synthase [Coreopsis grandiflora]
Metabolism	Global and overview maps	Biosynthesis of secondary metabolites	ko01110	Isoform0037499	2.023333333	7.356666667	1.862318208	1.35E-29	3.56E-28	yes	CCD4	Carotenoid cleavage dioxygenase 4-like protein [Helianthus annuus]
Metabolism	Global and overview maps	Biosynthesis of secondary metabolites	ko01110	Isoform0037559	0.256666667	0.656666667	1.355265279	4.75E-03	1.27E-02	yes	GAS1	germacrene A synthase, partial [Artemisia annua]
Metabolism	Global and overview maps	Biosynthesis of secondary metabolites	ko01110	Isoform0037589	9.343333333	24.63666667	1.398797829	4.22E-53	2.09E-51	yes	LOX2.1	Lipase/lipooxygenase, PLAT/LH2 [Cynara cardunculus var. scolymus] [Cynara cardunculus]
Metabolism	Global and overview maps	Biosynthesis of secondary metabolites	ko01110	Isoform0037603	1.21	3.72	1.620295574	8.41E-09	6.58E-08	yes	CYP84A1	cytochrome P450 [Cynara cardunculus var. scolymus] [Cynara cardunculus]
Metabolism	Global and overview maps	Biosynthesis of secondary metabolites	ko01110	Isoform0037614	2.903333333	8.603333333	1.567185517	8.94E-37	2.94E-35	yes	LOX2.1	Lipase/lipooxygenase, PLAT/LH2 [Cynara cardunculus var. scolymus] [Cynara cardunculus]
Metabolism	Global and overview maps	Biosynthesis of secondary metabolites	ko01110	Isoform0038308	0.326666667	1.256666667	1.943710869	1.10E-06	6.42E-06	yes	CCD4	Carotenoid oxygenase [Cynara cardunculus var. scolymus] [Cynara cardunculus]
Metabolism	Global and overview maps	Biosynthesis of secondary metabolites	ko01110	Isoform0038399	3.4	8.45	1.313416595	3.76E-20	6.79E-19	yes	TKT3	Transketolase, chloroplastic [Ananas comosus]
Metabolism	Global and overview maps	Biosynthesis of secondary metabolites	ko01110	Isoform0038414	1.13	2.526666667	1.160912575	8.01E-06	4.04E-05	yes	At3g08860	Aminotransferase class-III [Cynara cardunculus var. scolymus] [Cynara cardunculus]
Metabolism	Global and overview maps	Biosynthesis of secondary metabolites	ko01110	Isoform0038997	1.006666667	5.813333333	2.529779585	3.31E-36	1.07E-34	yes	CAD6	PREDICTED: probable cinnamyl alcohol dehydrogenase 6 [Ricinus communis]
Metabolism	Global and overview maps	Biosynthesis of secondary metabolites	ko01110	Isoform0039613	0.646666667	2.473333333	1.935362534	1.68E-10	1.59E-09	yes	PCKA	PREDICTED: phosphoenolpyruvate carboxykinase [ATP]-like [Capsicum annuum]
Metabolism	Global and overview maps	Biosynthesis of secondary metabolites	ko01110	Isoform0039644	2.376666667	5.933333333	1.319903259	4.71E-15	6.42E-14	yes	TKT2	1-deoxy-D-xylulose-5-phosphate synthase [Artemisia annua]
Metabolism	Global and overview maps	Biosynthesis of secondary metabolites	ko01110	Isoform0039766	0.336666667	1.876666667	2.478779629	8.29E-15	1.11E-13	yes	ACX1	PREDICTED: peroxisomal acyl-coenzyme A oxidase 1-like [Sesamum indicum]
Metabolism	Global and overview maps	Biosynthesis of secondary metabolites	ko01110	Isoform0039899	0.05	0.213333333	2.093109404	1.80E-02	4.02E-02	yes	SS2	granule-bound starch synthase 2, chloroplasticamyloplastic [Nicotiana attenuata]
Metabolism	Global and overview maps	Biosynthesis of secondary metabolites	ko01110	Isoform0040280	0.696666667	1.593333333	1.193507676	1.44E-05	6.90E-05	yes	LOX3.1	Lipase/lipooxygenase, PLAT/LH2, partial [Cynara cardunculus var. scolymus] [Cynara cardunculus]
Metabolism	Global and overview maps	Biosynthesis of secondary metabolites	ko01110	Isoform0040875	0.91	1.833333333	1.010530667	4.42E-05	1.93E-04	yes	PGMP	PREDICTED: phosphoglucomutase, chloroplastic [Daucus carota subsp. sativus] [Daucus carota]
Metabolism	Global and overview maps	Biosynthesis of secondary metabolites	ko01110	Isoform0041005	3.866666667	10.52666667	1.444886366	3.51E-26	8.13E-25	yes	LOX2.1	Lipase/lipooxygenase, PLAT/LH2 [Cynara cardunculus var. scolymus] [Cynara cardunculus]
Metabolism	Global and overview maps	Biosynthesis of secondary metabolites	ko01110	Isoform0041053	1.79	11.36333333	2.666354606	2.54E-92	2.35E-90	yes	LOX2.1	Lipase/lipooxygenase, PLAT/LH2 [Cynara cardunculus var. scolymus] [Cynara cardunculus]
Metabolism	Global and overview maps	Biosynthesis of secondary metabolites	ko01110	Isoform0041147	2.17	5.53	1.349584438	6.59E-17	1.01E-15	yes	FDH	3-ketoacyl-CoA synthase 10 -like protein [Gossypium arboreum]
Metabolism	Global and overview maps	Biosynthesis of secondary metabolites	ko01110	Isoform0041179	1.983333333	6.55	1.723567739	4.35E-41	1.60E-39	yes	LOX2.1	Lipase/lipooxygenase, PLAT/LH2 [Cynara cardunculus var. scolymus] [Cynara cardunculus]
Metabolism	Global and overview maps	Biosynthesis of secondary metabolites	ko01110	Isoform0041241	8.696666667	23.68	1.445134638	1.25E-74	9.05E-73	yes	LOX2.1	Lipase/lipooxygenase, PLAT/LH2 [Cynara cardunculus var. scolymus] [Cynara cardunculus]
Metabolism	Global and overview maps	Biosynthesis of secondary metabolites	ko01110	Isoform0041441	3.86	27.75666667	2.846161571	8.40E-187	2.06E-184	yes	LOX2.1	Lipase/lipooxygenase, PLAT/LH2 [Cynara cardunculus var. scolymus] [Cynara cardunculus]
Metabolism	Global and overview maps	Biosynthesis of secondary metabolites	ko01110	Isoform0041557	2.26	7.503333333	1.731208878	6.59E-43	2.54E-41	yes	LOX2.1	Lipase/lipooxygenase, PLAT/LH2 [Cynara cardunculus var. scolymus] [Cynara cardunculus]
Metabolism	Global and overview maps	Biosynthesis of secondary metabolites	ko01110	Isoform0041573	0.146666667	0.68	2.212993723	1.41E-06	8.10E-06	yes	PHO1	PREDICTED: LOW QUALITY PROTEIN: alpha-1,4 glucan phosphorylase L isozyme, chloroplastic/amyloplastic-like [Ipomoea nil]
Metabolism	Global and overview maps	Biosynthesis of secondary metabolites	ko01110	Isoform0041726	1.85	10.75	2.538739484	2.31E-89	2.06E-87	yes	LOX2.1	Lipase/lipooxygenase, PLAT/LH2 [Cynara cardunculus var. scolymus] [Cynara cardunculus]
Metabolism	Global and overview maps	Biosynthesis of secondary metabolites	ko01110	Isoform0042178	3.09	6.713333333	1.119422439	1.50E-14	1.97E-13	yes	BGLU44	PREDICTED: beta-glucosidase 44 [Glycine max]
Metabolism	Global and overview maps	Biosynthesis of secondary metabolites	ko01110	Isoform0042190	0.146666667	1.08	2.880418384	1.19E-08	9.13E-08	yes	PLD1	C2 calcium-dependent membrane targeting [Cynara cardunculus var. scolymus] [Cynara cardunculus]
Metabolism	Global and overview maps	Biosynthesis of secondary metabolites	ko01110	Isoform0042231	28.41333333	128.2533333	2.174356325	0.00E+00	0.00E+00	yes	co-2	aurone synthase [Coreopsis grandiflora]
Metabolism	Global and overview maps	Biosynthesis of secondary metabolites	ko01110	Isoform0042377	0.27	1.306666667	2.274859841	1.29E-08	9.88E-08	yes	ACX1	PREDICTED: peroxisomal acyl-coenzyme A oxidase 1-like [Sesamum indicum]
Metabolism	Global and overview maps	Biosynthesis of secondary metabolites	ko01110	Isoform0042430	0.843333333	1.733333333	1.039374238	7.76E-04	2.57E-03	yes	TKT2	1-deoxy-D-xylulose-5-phosphate synthase [Artemisia annua]
Metabolism	Global and overview maps	Biosynthesis of secondary metabolites	ko01110	Isoform0042529	0.27	1.553333333	2.524336142	4.20E-11	4.20E-10	yes	SHS1	oxidosqualene cyclase 3 [Artemisia annua]
Metabolism	Global and overview maps	Biosynthesis of secondary metabolites	ko01110	Isoform0042618	0.2	1.263333333	2.659163443	7.07E-12	7.57E-11	yes	ACX1	PREDICTED: peroxisomal acyl-coenzyme A oxidase 1 [Capsicum annuum]
Metabolism	Global and overview maps	Biosynthesis of secondary metabolites	ko01110	Isoform0042960	6.7	14.12666667	1.076188086	9.97E-31	2.73E-29	yes	At1g62810	Copper amine oxidase [Cynara cardunculus var. scolymus] [Cynara cardunculus]
Metabolism	Global and overview maps	Biosynthesis of secondary metabolites	ko01110	Isoform0043127	4.143333333	9.52	1.200169683	1.69E-28	4.27E-27	yes	TKL-2	PREDICTED: transketolase, chloroplastic [Daucus carota subsp. sativus] [Daucus carota]
Metabolism	Global and overview maps	Biosynthesis of secondary metabolites	ko01110	Isoform0043134	8.75	19.09	1.125462181	2.97E-40	1.07E-38	yes	TKL-2	PREDICTED: transketolase, chloroplastic [Daucus carota subsp. sativus] [Daucus carota]
Metabolism	Global and overview maps	Biosynthesis of secondary metabolites	ko01110	Isoform0043157	0.26	1.016666667	1.967263214	4.57E-07	2.83E-06	yes	LOX2.1	Lipase/lipooxygenase, PLAT/LH2 [Cynara cardunculus var. scolymus] [Cynara cardunculus]
Metabolism	Global and overview maps	Biosynthesis of secondary metabolites	ko01110	Isoform0043259	0.553333333	5.333333333	3.268816758	1.51E-43	5.91E-42	yes	HMGR	Hydroxymethylglutaryl-CoA reductase, class I/II [Cynara cardunculus var. scolymus] [Cynara cardunculus]
Metabolism	Global and overview maps	Biosynthesis of secondary metabolites	ko01110	Isoform0043457	0.423333333	1.77	2.063883364	9.00E-09	7.03E-08	yes	PCKA	phosphoenolpyruvate carboxykinase homolog2 [Zea mays]
Metabolism	Global and overview maps	Biosynthesis of secondary metabolites	ko01110	Isoform0043569	2.64	6.716666667	1.347207503	1.71E-18	2.84E-17	yes	RPI1	Ribose 5-phosphate isomerase, type A [Cynara cardunculus var. scolymus] [Cynara cardunculus]
Metabolism	Global and overview maps	Biosynthesis of secondary metabolites	ko01110	Isoform0043634	1.86	6.433333333	1.79026382	2.83E-23	5.87E-22	yes	LOX2.1	Lipase/lipooxygenase, PLAT/LH2 [Cynara cardunculus var. scolymus] [Cynara cardunculus]
Metabolism	Global and overview maps	Biosynthesis of secondary metabolites	ko01110	Isoform0043785	0.103333333	1.796666667	4.119945152	1.11E-14	1.47E-13	yes	ICL	Isocitrate lyase [Cynara cardunculus var. scolymus] [Cynara cardunculus]
Metabolism	Global and overview maps	Biosynthesis of secondary metabolites	ko01110	Isoform0043809	5.766666667	12.23333333	1.085008025	4.50E-25	1.00E-23	yes	TKT3	Transketolase binding site-containing protein [Cynara cardunculus var. scolymus] [Cynara cardunculus]
Metabolism	Global and overview maps	Biosynthesis of secondary metabolites	ko01110	Isoform0044283	2.663333333	9.473333333	1.830639146	3.37E-29	8.71E-28	yes	PCKA	PREDICTED: phosphoenolpyruvate carboxykinase [ATP] [Ziziphus jujuba]
Metabolism	Global and overview maps	Biosynthesis of secondary metabolites	ko01110	Isoform0044390	13.05333333	33.16666667	1.345315761	2.51E-103	2.66E-101	yes	FBA2	PREDICTED: fructose-bisphosphate aldolase 1, chloroplastic [Daucus carota subsp. sativus] [Daucus carota]
Metabolism	Global and overview maps	Biosynthesis of secondary metabolites	ko01110	Isoform0044526	1.56	7.133333333	2.193030362	2.47E-54	1.26E-52	yes	LOX2.1	Lipase/lipooxygenase, PLAT/LH2 [Cynara cardunculus var. scolymus] [Cynara cardunculus]
Metabolism	Global and overview maps	Biosynthesis of secondary metabolites	ko01110	Isoform0044832	0.876666667	1.916666667	1.128499157	8.37E-06	4.21E-05	yes	LPAT5	PREDICTED: probable 1-acyl-sn-glycerol-3-phosphate acyltransferase 5 isoform X1 [Ziziphus jujuba]
Metabolism	Global and overview maps	Biosynthesis of secondary metabolites	ko01110	Isoform0044865	5.066666667	12.35	1.285402219	9.60E-36	3.07E-34	yes	GDCST	T-protein [Flaveria anomala]
Metabolism	Global and overview maps	Biosynthesis of secondary metabolites	ko01110	Isoform0044982	2.41	8.743333333	1.859150255	3.65E-45	1.50E-43	yes	LOX2.1	Lipase/lipooxygenase, PLAT/LH2 [Cynara cardunculus var. scolymus] [Cynara cardunculus]
Metabolism	Global and overview maps	Biosynthesis of secondary metabolites	ko01110	Isoform0045114	8.39	25.26666667	1.590492632	4.72E-102	4.94E-100	yes	At1g62810	Copper amine oxidase [Cynara cardunculus var. scolymus] [Cynara cardunculus]
Metabolism	Global and overview maps	Biosynthesis of secondary metabolites	ko01110	Isoform0045350	1.186666667	2.92	1.299053629	3.15E-10	2.90E-09	yes	LOX2.1	Lipase/lipooxygenase, PLAT/LH2 [Cynara cardunculus var. scolymus] [Cynara cardunculus]
Metabolism	Global and overview maps	Biosynthesis of secondary metabolites	ko01110	Isoform0045385	5.296666667	13.81333333	1.382904878	3.93E-38	1.34E-36	yes	DHS2	PREDICTED: phospho-2-dehydro-3-deoxyheptonate aldolase 1, chloroplastic-like [Populus euphratica]
Metabolism	Global and overview maps	Biosynthesis of secondary metabolites	ko01110	Isoform0045742	1.866666667	7.06	1.919203857	8.64E-42	3.23E-40	yes	GDCSPA	P-protein of the glycine cleavage system [Flaveria pringlei]
Metabolism	Global and overview maps	Biosynthesis of secondary metabolites	ko01110	Isoform0045932	8.643333333	22.13666667	1.356778292	8.85E-66	5.53E-64	yes	LOX2.1	Lipase/lipooxygenase, PLAT/LH2 [Cynara cardunculus var. scolymus] [Cynara cardunculus]
Metabolism	Global and overview maps	Biosynthesis of secondary metabolites	ko01110	Isoform0046364	4.073333333	11.10666667	1.447144116	3.74E-48	1.65E-46	yes	LOX2.1	Lipase/lipooxygenase, PLAT/LH2 [Cynara cardunculus var. scolymus] [Cynara cardunculus]
Metabolism	Global and overview maps	Biosynthesis of secondary metabolites	ko01110	Isoform0046476	1.223333333	2.503333333	1.033032845	5.81E-07	3.55E-06	yes	LOX2.1	Lipase/lipooxygenase, PLAT/LH2 [Cynara cardunculus var. scolymus] [Cynara cardunculus]
Metabolism	Global and overview maps	Biosynthesis of secondary metabolites	ko01110	Isoform0046522	3.883333333	11.96666667	1.623653889	8.36E-44	3.30E-42	yes	LOX2.1	Lipase/lipooxygenase, PLAT/LH2 [Cynara cardunculus var. scolymus] [Cynara cardunculus]
Metabolism	Global and overview maps	Biosynthesis of secondary metabolites	ko01110	Isoform0046592	0.623333333	6.866666667	3.461534162	2.28E-58	1.24E-56	yes	ACX1	PREDICTED: peroxisomal acyl-coenzyme A oxidase 1 [Nicotiana attenuata]
Metabolism	Global and overview maps	Biosynthesis of secondary metabolites	ko01110	Isoform0046914	6.686666667	15.10666667	1.175826255	1.82E-31	5.09E-30	yes	ACO4	ACC oxidase [Chrysanthemum x morifolium]
Metabolism	Global and overview maps	Biosynthesis of secondary metabolites	ko01110	Isoform0046915	0.59	1.52	1.365284464	3.54E-06	1.90E-05	yes	PCKA	Phosphoenolpyruvate carboxykinase (ATP), conserved site-containing protein [Cynara cardunculus var. scolymus] [Cynara cardunculus]
Metabolism	Global and overview maps	Biosynthesis of secondary metabolites	ko01110	Isoform0046972	2.313333333	4.903333333	1.083789679	3.41E-14	4.38E-13	yes	LOX3.1	lipoxygenase 1 [Tanacetum cinerariifolium]
Metabolism	Global and overview maps	Biosynthesis of secondary metabolites	ko01110	Isoform0047567	59.33	119.8033333	1.013834361	2.77E-134	4.15E-132	yes	CAT3	catalase [Homogyne alpina]
Metabolism	Global and overview maps	Biosynthesis of secondary metabolites	ko01110	Isoform0047979	0.27	0.796666667	1.561016805	9.58E-05	3.90E-04	yes	glpV	PREDICTED: glycogen phosphorylase 1-like isoform X1 [Populus euphratica]
Metabolism	Global and overview maps	Biosynthesis of secondary metabolites	ko01110	Isoform0048267	3.163333333	9.91	1.647439471	4.40E-40	1.58E-38	yes	LOX2.1	Lipase/lipooxygenase, PLAT/LH2 [Cynara cardunculus var. scolymus] [Cynara cardunculus]
Metabolism	Global and overview maps	Biosynthesis of secondary metabolites	ko01110	Isoform0048278	0.243333333	1.353333333	2.475511358	4.80E-11	4.77E-10	yes	ACX1	PREDICTED: peroxisomal acyl-coenzyme A oxidase 1-like [Sesamum indicum]
Metabolism	Global and overview maps	Biosynthesis of secondary metabolites	ko01110	Isoform0048318	0.993333333	3	1.594612671	6.64E-13	7.73E-12	yes	LOX2.1	Lipase/lipooxygenase, PLAT/LH2 [Cynara cardunculus var. scolymus] [Cynara cardunculus]
Metabolism	Global and overview maps	Biosynthesis of secondary metabolites	ko01110	Isoform0048774	3.063333333	6.463333333	1.077176037	7.41E-14	9.29E-13	yes	PHS2	Alpha-glucan phosphorylase, H isozyme [Gossypium arboreum]
Metabolism	Global and overview maps	Biosynthesis of secondary metabolites	ko01110	Isoform0048861	0.923333333	3.013333333	1.706436796	9.41E-18	1.51E-16	yes	PCKA	phosphoenolpyruvate carboxykinase [Symplocarpus renifolius]
Metabolism	Global and overview maps	Biosynthesis of secondary metabolites	ko01110	Isoform0049025	3.106666667	9.793333333	1.656432536	1.80E-51	8.55E-50	yes	SHM1	glycine hydroxymethyltransferase [Flaveria pringlei]
Metabolism	Global and overview maps	Biosynthesis of secondary metabolites	ko01110	Isoform0049063	2.57	5.543333333	1.108985403	8.16E-18	1.31E-16	yes	LOX3.1	lipoxygenase 1 [Tanacetum cinerariifolium]
Metabolism	Global and overview maps	Biosynthesis of secondary metabolites	ko01110	Isoform0049243	1.073333333	2.443333333	1.18675251	9.83E-07	5.79E-06	yes	PGMP	PREDICTED: phosphoglucomutase, chloroplastic [Daucus carota subsp. sativus] [Daucus carota]
Metabolism	Global and overview maps	Biosynthesis of secondary metabolites	ko01110	Isoform0049294	0.001	0.196666667	7.619608644	6.76E-04	2.27E-03	yes	QHS1	RecName: Full=(-)-germacrene D synthase; AltName: Full=Terpene synthase 5 [Matricaria chamomilla var. recutita] [Matricaria chamomilla]
Metabolism	Global and overview maps	Biosynthesis of secondary metabolites	ko01110	Isoform0049726	1.44	4.023333333	1.482322459	5.50E-17	8.45E-16	yes	LOX2.1	Lipase/lipooxygenase, PLAT/LH2 [Cynara cardunculus var. scolymus] [Cynara cardunculus]
Metabolism	Global and overview maps	Biosynthesis of secondary metabolites	ko01110	Isoform0049844	11.56	41.95	1.859529413	2.06E-127	2.88E-125	yes	CCD4	Carotenoid cleavage dioxygenase 4-like protein [Helianthus annuus]
Metabolism	Global and overview maps	Biosynthesis of secondary metabolites	ko01110	Isoform0049860	0.64	1.61	1.330916878	1.94E-07	1.26E-06	yes	SHM1	glycine hydroxymethyltransferase [Flaveria pringlei]
Metabolism	Global and overview maps	Biosynthesis of secondary metabolites	ko01110	Isoform0050222	11.25666667	33.48333333	1.57266348	2.96E-106	3.25E-104	yes	FBA2	PREDICTED: fructose-bisphosphate aldolase 1, chloroplastic [Daucus carota subsp. sativus] [Daucus carota]
Metabolism	Global and overview maps	Biosynthesis of secondary metabolites	ko01110	Isoform0050225	0.5	1.62	1.695993813	3.72E-06	1.99E-05	yes	STP-1	PREDICTED: alpha-1,4 glucan phosphorylase L-2 isozyme, chloroplastic/amyloplastic [Vitis vinifera]
Metabolism	Global and overview maps	Biosynthesis of secondary metabolites	ko01110	Isoform0050412	2.183333333	4.92	1.17212591	3.99E-12	4.36E-11	yes	TPS4	Terpene synthase, metal-binding domain-containing protein [Cynara cardunculus var. scolymus] [Cynara cardunculus]
Metabolism	Global and overview maps	Biosynthesis of secondary metabolites	ko01110	Isoform0050572	4.746666667	13.10666667	1.465314175	5.84E-63	3.47E-61	yes	FBA2	fructose-bisphosphate aldolase 1 [Arabidopsis thaliana]
Metabolism	Global and overview maps	Biosynthesis of secondary metabolites	ko01110	Isoform0051034	0.723333333	2.103333333	1.539944963	1.23E-10	1.17E-09	yes	PHS2	Glycogen/starch/alpha-glucan phosphorylase [Cynara cardunculus var. scolymus] [Cynara cardunculus]
Metabolism	Global and overview maps	Biosynthesis of secondary metabolites	ko01110	Isoform0051054	0.28	1.036666667	1.888453347	1.22E-06	7.09E-06	yes	CCD4	Carotenoid oxygenase [Cynara cardunculus var. scolymus] [Cynara cardunculus]
Metabolism	Global and overview maps	Biosynthesis of secondary metabolites	ko01110	Isoform0051137	3.476666667	26.69333333	2.940702816	9.19E-178	2.04E-175	yes	LOX2.1	Lipase/lipooxygenase, PLAT/LH2 [Cynara cardunculus var. scolymus] [Cynara cardunculus]
Metabolism	Global and overview maps	Biosynthesis of secondary metabolites	ko01110	Isoform0051195	6.666666667	17.01333333	1.351628329	5.31E-50	2.43E-48	yes	LOX2.1	Lipase/lipooxygenase, PLAT/LH2 [Cynara cardunculus var. scolymus] [Cynara cardunculus]
Metabolism	Global and overview maps	Biosynthesis of secondary metabolites	ko01110	Isoform0052539	0.496666667	4.16	3.066233698	4.50E-18	7.34E-17	yes	GPAT1	Phospholipid/glycerol acyltransferase [Cynara cardunculus var. scolymus] [Cynara cardunculus]
Metabolism	Global and overview maps	Biosynthesis of secondary metabolites	ko01110	Isoform0052897	0.43	0.883333333	1.038621294	7.78E-03	1.95E-02	yes	ISPG	(e)-4-hydroxy-3-methylbut-2-enyl diphosphate synthase 1 [Taraxacum kok-saghyz]
Metabolism	Global and overview maps	Biosynthesis of secondary metabolites	ko01110	Isoform0053021	5.786666667	12.40666667	1.100311108	8.18E-27	1.93E-25	yes	TKL-2	PREDICTED: transketolase, chloroplastic [Erythranthe guttata]
Metabolism	Global and overview maps	Biosynthesis of secondary metabolites	ko01110	Isoform0053179	2.843333333	9.116666667	1.680923186	5.06E-36	1.63E-34	yes	LOX2.1	Lipase/lipooxygenase, PLAT/LH2 [Cynara cardunculus var. scolymus] [Cynara cardunculus]
Metabolism	Global and overview maps	Biosynthesis of secondary metabolites	ko01110	Isoform0053326	7.733333333	17.18333333	1.151847622	1.82E-32	5.25E-31	yes	TKL-1	PREDICTED: transketolase, chloroplastic [Daucus carota subsp. sativus] [Daucus carota]
Metabolism	Global and overview maps	Biosynthesis of secondary metabolites	ko01110	Isoform0053576	3.196666667	10.51666667	1.718037285	3.76E-41	1.38E-39	yes	LOX2.1	Lipase/lipooxygenase, PLAT/LH2 [Cynara cardunculus var. scolymus] [Cynara cardunculus]
Metabolism	Global and overview maps	Biosynthesis of secondary metabolites	ko01110	Isoform0053677	3.253333333	25.05	2.944820051	4.37E-175	9.49E-173	yes	LOX2.1	Lipase/lipooxygenase, PLAT/LH2 [Cynara cardunculus var. scolymus] [Cynara cardunculus]
Metabolism	Global and overview maps	Biosynthesis of secondary metabolites	ko01110	Isoform0053713	5.98	19.4	1.697839263	3.57E-97	3.49E-95	yes	LOX2.1	Lipase/lipooxygenase, PLAT/LH2 [Cynara cardunculus var. scolymus] [Cynara cardunculus]
Metabolism	Global and overview maps	Biosynthesis of secondary metabolites	ko01110	Isoform0053810	1.236666667	8.036666667	2.700140559	5.97E-49	2.68E-47	yes	PCKA	phosphoenolpyruvate carboxykinase [Flaveria trinervia]
Metabolism	Global and overview maps	Biosynthesis of secondary metabolites	ko01110	Isoform0053954	0.001	0.176666667	7.464886049	5.41E-04	1.86E-03	yes	SHS1	oxidosqualene cyclase 3 [Artemisia annua]
Metabolism	Global and overview maps	Biosynthesis of secondary metabolites	ko01110	Isoform0053965	2.93	8.746666667	1.577832649	5.39E-26	1.24E-24	yes	GDCSPA	P-protein of the glycine cleavage system [Flaveria pringlei]
Metabolism	Global and overview maps	Biosynthesis of secondary metabolites	ko01110	Isoform0053989	0.016666667	0.556666667	5.061776198	3.29E-11	3.32E-10	yes	DAT	Chloramphenicol acetyltransferase-like domain-containing protein [Cynara cardunculus var. scolymus] [Cynara cardunculus]
Metabolism	Global and overview maps	Biosynthesis of secondary metabolites	ko01110	Isoform0054007	19.30333333	39.55666667	1.035070863	4.23E-67	2.69E-65	yes	VTC2	GDP-L-galactose phosphorylase [Actinidia eriantha]
Metabolism	Global and overview maps	Biosynthesis of secondary metabolites	ko01110	Isoform0054051	4.843333333	13.68666667	1.498698924	1.48E-60	8.40E-59	yes	LOX2.1	Lipase/lipooxygenase, PLAT/LH2 [Cynara cardunculus var. scolymus] [Cynara cardunculus]
Metabolism	Global and overview maps	Biosynthesis of secondary metabolites	ko01110	Isoform0054370	0.001	0.226666667	7.824428435	2.26E-04	8.47E-04	yes	SS2	PREDICTED: granule-bound starch synthase 2, chloroplastic/amyloplastic isoform X2 [Populus euphratica]
Metabolism	Global and overview maps	Biosynthesis of secondary metabolites	ko01110	Isoform0054451	1.793333333	4.016666667	1.163355069	5.33E-13	6.27E-12	yes	LOX3.1	lipoxygenase 1 [Tanacetum cinerariifolium]
Metabolism	Global and overview maps	Biosynthesis of secondary metabolites	ko01110	Isoform0054832	0.206666667	0.606666667	1.55359833	2.22E-02	4.83E-02	yes	At5g22620	Histidine phosphatase superfamily, clade-1 [Cynara cardunculus var. scolymus] [Cynara cardunculus]
Metabolism	Global and overview maps	Biosynthesis of secondary metabolites	ko01110	Isoform0055156	1.076666667	2.156666667	1.002231547	2.12E-06	1.18E-05	yes	PHS2	Glycogen/starch/alpha-glucan phosphorylase [Cynara cardunculus var. scolymus] [Cynara cardunculus]
Metabolism	Global and overview maps	Biosynthesis of secondary metabolites	ko01110	Isoform0055248	2.86	8.466666667	1.565778944	2.12E-41	7.87E-40	yes	LOX2.1	Lipase/lipooxygenase, PLAT/LH2 [Cynara cardunculus var. scolymus] [Cynara cardunculus]
Metabolism	Global and overview maps	Biosynthesis of secondary metabolites	ko01110	Isoform0055270	67.28666667	137.5433333	1.031493657	1.95E-90	1.76E-88	yes	CAT3	catalase [Homogyne alpina]
Metabolism	Global and overview maps	Biosynthesis of secondary metabolites	ko01110	Isoform0055415	3.053333333	6.723333333	1.138791581	1.88E-18	3.12E-17	yes	TKL-1	Transketolase binding site-containing protein [Cynara cardunculus var. scolymus] [Cynara cardunculus]
Metabolism	Global and overview maps	Biosynthesis of secondary metabolites	ko01110	Isoform0055426	4.49	9.97	1.15087806	3.40E-25	7.61E-24	yes	TKT3	PREDICTED: transketolase, chloroplastic [Erythranthe guttata]
Metabolism	Global and overview maps	Biosynthesis of secondary metabolites	ko01110	Isoform0055545	1.4	3.33	1.25009535	2.79E-11	2.83E-10	yes	At4g26390	PREDICTED: pyruvate kinase, cytosolic isozyme-like [Daucus carota subsp. sativus] [Daucus carota]
Metabolism	Global and overview maps	Biosynthesis of secondary metabolites	ko01110	Isoform0055598	11.34	34.95333333	1.624009405	1.51E-117	1.87E-115	yes	LOX2.1	Lipase/lipooxygenase, PLAT/LH2 [Cynara cardunculus var. scolymus] [Cynara cardunculus]
Metabolism	Global and overview maps	Biosynthesis of secondary metabolites	ko01110	Isoform0055651	0.92	1.843333333	1.002611213	1.05E-05	5.18E-05	yes	Os01g0103600	Emopamil-binding, partial [Cynara cardunculus var. scolymus] [Cynara cardunculus]
Metabolism	Global and overview maps	Biosynthesis of secondary metabolites	ko01110	Isoform0055671	2.496666667	16.93333333	2.761790873	2.55E-92	2.36E-90	yes	LOX2.1	Lipase/lipooxygenase, PLAT/LH2 [Cynara cardunculus var. scolymus] [Cynara cardunculus]
Metabolism	Global and overview maps	Biosynthesis of secondary metabolites	ko01110	Isoform0055770	1.06	2.943333333	1.473386672	1.63E-09	1.38E-08	yes	TPS13	Terpene synthase, metal-binding domain-containing protein [Cynara cardunculus var. scolymus] [Cynara cardunculus]
Metabolism	Global and overview maps	Biosynthesis of secondary metabolites	ko01110	Isoform0055798	1.066666667	3.396666667	1.671010241	1.64E-20	3.01E-19	yes	LOX2.1	Lipase/lipooxygenase, PLAT/LH2 [Cynara cardunculus var. scolymus] [Cynara cardunculus]
Metabolism	Global and overview maps	Biosynthesis of secondary metabolites	ko01110	Isoform0055918	0.23	2.203333333	3.259982005	9.50E-28	2.33E-26	yes	PCKA	Phosphoenolpyruvate carboxykinase (ATP), conserved site-containing protein [Cynara cardunculus var. scolymus] [Cynara cardunculus]
Metabolism	Global and overview maps	Biosynthesis of secondary metabolites	ko01110	Isoform0057041	0.686666667	3.64	2.406256614	3.76E-35	1.18E-33	yes	LOX2.1	Lipase/lipooxygenase, PLAT/LH2 [Cynara cardunculus var. scolymus] [Cynara cardunculus]
Metabolism	Global and overview maps	Biosynthesis of secondary metabolites	ko01110	Isoform0057110	0.903333333	2.6	1.525181272	9.72E-15	1.29E-13	yes	SHM2	serine hydroxymethyltransferase [Pisum sativum]
Metabolism	Global and overview maps	Biosynthesis of secondary metabolites	ko01110	Isoform0057249	0.476666667	1.716666667	1.848557285	3.86E-07	2.42E-06	yes	PCKA	PREDICTED: phosphoenolpyruvate carboxykinase [ATP] [Ziziphus jujuba]
Metabolism	Global and overview maps	Biosynthesis of secondary metabolites	ko01110	Isoform0057360	1.366666667	5.606666667	2.036481891	1.81E-26	4.23E-25	yes	LOX2.1	Lipase/lipooxygenase, PLAT/LH2 [Cynara cardunculus var. scolymus] [Cynara cardunculus]
Metabolism	Global and overview maps	Biosynthesis of secondary metabolites	ko01110	Isoform0057503	0.133333333	0.763333333	2.517275693	7.06E-07	4.25E-06	yes	LOX2.1	Lipase/lipooxygenase, PLAT/LH2 [Cynara cardunculus var. scolymus] [Cynara cardunculus]
Metabolism	Global and overview maps	Biosynthesis of secondary metabolites	ko01110	Isoform0057571	0.646666667	2.236666667	1.790256114	2.15E-12	2.40E-11	yes	LOX2.1	Lipase/lipooxygenase, PLAT/LH2 [Cynara cardunculus var. scolymus] [Cynara cardunculus]
Metabolism	Global and overview maps	Biosynthesis of secondary metabolites	ko01110	Isoform0057629	1.076666667	2.666666667	1.308465835	4.09E-06	2.17E-05	yes	TPS4	Terpene synthase, metal-binding domain-containing protein [Cynara cardunculus var. scolymus] [Cynara cardunculus]
Metabolism	Global and overview maps	Biosynthesis of secondary metabolites	ko01110	Isoform0057679	5.33	11.14	1.063541795	1.07E-24	2.35E-23	yes	HPR	PREDICTED: glycerate dehydrogenase HPR, peroxisomal [Daucus carota subsp. sativus] [Daucus carota]
Metabolism	Global and overview maps	Biosynthesis of secondary metabolites	ko01110	Isoform0058163	0.42	1.126666667	1.423599513	4.99E-05	2.15E-04	yes	CCD4	Carotenoid oxygenase [Cynara cardunculus var. scolymus] [Cynara cardunculus]
Metabolism	Global and overview maps	Biosynthesis of secondary metabolites	ko01110	Isoform0058186	9.833333333	26.19	1.413263606	1.36E-43	5.36E-42	yes	GAD	PREDICTED: LOW QUALITY PROTEIN: glutamate decarboxylase-like [Sesamum indicum]
Metabolism	Global and overview maps	Biosynthesis of secondary metabolites	ko01110	Isoform0058194	42.71	196.3766667	2.200977717	0.00E+00	0.00E+00	yes	co-2	aurone synthase [Coreopsis grandiflora]
Metabolism	Global and overview maps	Biosynthesis of secondary metabolites	ko01110	Isoform0058295	0.001	0.096666667	6.594946589	2.06E-02	4.53E-02	yes	SHS1	beta-amyrin synthase [Artemisia annua]
Metabolism	Global and overview maps	Biosynthesis of secondary metabolites	ko01110	Isoform0058336	0.993333333	5.946666667	2.581731379	1.33E-31	3.74E-30	yes	Os07g0190000	1-deoxy-D-xylulose 5-phosphate synthase 2 [Stevia rebaudiana]
Metabolism	Global and overview maps	Biosynthesis of secondary metabolites	ko01110	Isoform0058492	7.773333333	21.24333333	1.450404872	7.98E-47	3.43E-45	yes	ADT6	Prephenate dehydratase [Cynara cardunculus var. scolymus] [Cynara cardunculus]
Metabolism	Global and overview maps	Biosynthesis of secondary metabolites	ko01110	Isoform0058520	2.076666667	8.233333333	1.987206973	6.64E-39	2.30E-37	yes	CCD4	Carotenoid cleavage dioxygenase 4-like protein [Helianthus annuus]
Metabolism	Global and overview maps	Biosynthesis of secondary metabolites	ko01110	Isoform0058523	1.713333333	3.673333333	1.100283959	1.01E-07	6.90E-07	yes	At5g35170	Adenylate kinase, partial [Cynara cardunculus var. scolymus] [Cynara cardunculus]
Metabolism	Global and overview maps	Biosynthesis of secondary metabolites	ko01110	Isoform0058655	3.04	9.876666667	1.699952897	3.45E-45	1.42E-43	yes	GDCSPA	P-protein of the glycine cleavage system [Flaveria pringlei]
Metabolism	Global and overview maps	Biosynthesis of secondary metabolites	ko01110	Isoform0058796	3.843333333	10.32666667	1.425944631	2.81E-25	6.32E-24	yes	LOX2.1	Lipase/lipooxygenase, PLAT/LH2 [Cynara cardunculus var. scolymus] [Cynara cardunculus]
Metabolism	Global and overview maps	Biosynthesis of secondary metabolites	ko01110	Isoform0058864	0.77	6.473333333	3.071578444	4.73E-48	2.08E-46	yes	HMGR	Hydroxymethylglutaryl-CoA reductase, class I/II [Cynara cardunculus var. scolymus] [Cynara cardunculus]
Metabolism	Global and overview maps	Biosynthesis of secondary metabolites	ko01110	Isoform0058876	11.27	25.90333333	1.200650245	4.90E-63	2.92E-61	yes	At1g62810	Copper amine oxidase [Cynara cardunculus var. scolymus] [Cynara cardunculus]
Metabolism	Global and overview maps	Biosynthesis of secondary metabolites	ko01110	Isoform0058883	19.15666667	58.84666667	1.619114149	2.18E-149	3.87E-147	yes	AS	asparagine synthetase [Helianthus annuus]
Metabolism	Global and overview maps	Biosynthesis of secondary metabolites	ko01110	Isoform0058918	1.123333333	18.61333333	4.050478445	3.08E-183	7.32E-181	yes	co-2	aurone synthase [Coreopsis grandiflora]
Metabolism	Global and overview maps	Biosynthesis of secondary metabolites	ko01110	Isoform0058955	0.593333333	2.5	2.075013354	3.35E-15	4.61E-14	yes	LOX2.1	Lipase/lipooxygenase, PLAT/LH2 [Cynara cardunculus var. scolymus] [Cynara cardunculus]
Metabolism	Global and overview maps	Biosynthesis of secondary metabolites	ko01110	Isoform0059136	1.49	5.83	1.968183553	4.06E-32	1.16E-30	yes	PCKA	phosphoenolpyruvate carboxykinase [Symplocarpus renifolius]
Metabolism	Global and overview maps	Biosynthesis of secondary metabolites	ko01110	Isoform0059204	6.933333333	54.43	2.972781008	0.00E+00	0.00E+00	yes	LOX2.1	Lipase/lipooxygenase, PLAT/LH2 [Cynara cardunculus var. scolymus] [Cynara cardunculus]
Metabolism	Global and overview maps	Biosynthesis of secondary metabolites	ko01110	Isoform0059271	0.016666667	0.193333333	3.5360529	1.18E-02	2.81E-02	yes	QHS1	beta-caryophyllene synthase QHS1 [Artemisia annua]
Metabolism	Global and overview maps	Biosynthesis of secondary metabolites	ko01110	Isoform0059645	0.396666667	1.21	1.609007975	1.95E-08	1.46E-07	yes	LOX2.1	Lipase/lipooxygenase, PLAT/LH2 [Cynara cardunculus var. scolymus] [Cynara cardunculus]
Metabolism	Global and overview maps	Biosynthesis of secondary metabolites	ko01110	Isoform0059647	2.553333333	14.35333333	2.490932022	1.26E-53	6.27E-52	yes	PCKA	phosphoenolpyruvate carboxykinase [Flaveria trinervia]
Metabolism	Global and overview maps	Biosynthesis of secondary metabolites	ko01110	Isoform0059795	0.86	3.183333333	1.888129667	5.12E-19	8.76E-18	yes	SHM1	glycine hydroxymethyltransferase [Flaveria pringlei]
Metabolism	Global and overview maps	Biosynthesis of secondary metabolites	ko01110	Isoform0060258	1.713333333	8.903333333	2.377539711	7.58E-69	4.99E-67	yes	LOX2.1	Lipase/lipooxygenase, PLAT/LH2 [Cynara cardunculus var. scolymus] [Cynara cardunculus]
Metabolism	Global and overview maps	Biosynthesis of secondary metabolites	ko01110	Isoform0060633	0.806666667	1.923333333	1.253564271	1.34E-06	7.70E-06	yes	LOX2.1	Lipase/lipooxygenase, PLAT/LH2 [Cynara cardunculus var. scolymus] [Cynara cardunculus]
Metabolism	Global and overview maps	Biosynthesis of secondary metabolites	ko01110	Isoform0060694	2.58	7.27	1.494584298	5.50E-34	1.67E-32	yes	LOX2.1	Lipase/lipooxygenase, PLAT/LH2 [Cynara cardunculus var. scolymus] [Cynara cardunculus]
Metabolism	Global and overview maps	Biosynthesis of secondary metabolites	ko01110	Isoform0060756	0.213333333	1.103333333	2.370687407	2.25E-09	1.88E-08	yes	ACX1	PREDICTED: peroxisomal acyl-coenzyme A oxidase 1 [Capsicum annuum]
Metabolism	Global and overview maps	Biosynthesis of secondary metabolites	ko01110	Isoform0061263	7.913333333	15.92666667	1.009086919	1.07E-15	1.51E-14	yes	TKL-1	PREDICTED: transketolase, chloroplastic [Daucus carota subsp. sativus] [Daucus carota]
Metabolism	Global and overview maps	Biosynthesis of secondary metabolites	ko01110	Isoform0061405	13.23	32.32	1.288614136	4.25E-59	2.34E-57	yes	GGAT2	PREDICTED: glutamate--glyoxylate aminotransferase 2 [Cucumis sativus]
Metabolism	Global and overview maps	Biosynthesis of secondary metabolites	ko01110	Isoform0061477	0.793333333	3.096666667	1.964717023	9.81E-23	1.99E-21	yes	LOX2.1	Lipase/lipooxygenase, PLAT/LH2 [Cynara cardunculus var. scolymus] [Cynara cardunculus]
Metabolism	Global and overview maps	Biosynthesis of secondary metabolites	ko01110	Isoform0061686	4.903333333	10.11333333	1.044423839	9.43E-17	1.43E-15	yes	VTC5	GDP-L-galactose phosphorylase [Actinidia eriantha]
Metabolism	Global and overview maps	Biosynthesis of secondary metabolites	ko01110	Isoform0061892	1.453333333	4.883333333	1.748500625	1.81E-18	3.01E-17	yes	TKT2	1-deoxy-D-xylulose-5-phosphate synthase [Artemisia annua]
Metabolism	Global and overview maps	Biosynthesis of secondary metabolites	ko01110	Isoform0061969	0.313333333	2.166666667	2.789707056	1.97E-15	2.75E-14	yes	co-1	aurone synthase [Coreopsis grandiflora]
Metabolism	Global and overview maps	Biosynthesis of secondary metabolites	ko01110	Isoform0062525	7.316666667	20.02666667	1.452663873	8.06E-47	3.46E-45	yes	LOX2.1	Lipase/lipooxygenase, PLAT/LH2 [Cynara cardunculus var. scolymus] [Cynara cardunculus]
Metabolism	Global and overview maps	Biosynthesis of secondary metabolites	ko01110	Isoform0062593	2.586666667	9.09	1.813186143	4.90E-34	1.49E-32	yes	GDCSPA	P-protein of the glycine cleavage system [Flaveria pringlei]
Metabolism	Global and overview maps	Biosynthesis of secondary metabolites	ko01110	Isoform0062648	2.34	5.316666667	1.184013488	4.17E-15	5.71E-14	yes	TKL-1	Transketolase binding site-containing protein [Cynara cardunculus var. scolymus] [Cynara cardunculus]
Metabolism	Global and overview maps	Biosynthesis of secondary metabolites	ko01110	Isoform0062666	5.2	17.88	1.781763208	1.64E-74	1.19E-72	yes	LOX2.1	Lipase/lipooxygenase, PLAT/LH2 [Cynara cardunculus var. scolymus] [Cynara cardunculus]
Metabolism	Global and overview maps	Biosynthesis of secondary metabolites	ko01110	Isoform0062749	2.873333333	11.32666667	1.978926078	9.92E-66	6.20E-64	yes	GDCSPA	P-protein of the glycine cleavage system [Flaveria pringlei]
Metabolism	Global and overview maps	Biosynthesis of secondary metabolites	ko01110	Isoform0062773	0.033333333	0.236666667	2.827819025	1.52E-02	3.48E-02	yes	GAD1	PREDICTED: glutamate decarboxylase-like [Malus domestica]
Metabolism	Global and overview maps	Biosynthesis of secondary metabolites	ko01110	Isoform0062807	2.936666667	6.936666667	1.240063041	3.05E-21	5.80E-20	yes	PHS2	Alpha-glucan phosphorylase, H isozyme [Gossypium arboreum]
Metabolism	Global and overview maps	Biosynthesis of secondary metabolites	ko01110	Isoform0063099	6.2	12.63	1.026514519	4.23E-21	7.98E-20	yes	VTC2	GDP-L-galactose phosphorylase 1-like protein [Corchorus capsularis]
Metabolism	Global and overview maps	Biosynthesis of secondary metabolites	ko01110	Isoform0063356	1.576666667	5.1	1.693619564	1.08E-15	1.53E-14	yes	AGPS1	PREDICTED: glucose-1-phosphate adenylyltransferase large subunit 1 [Nicotiana sylvestris]
Metabolism	Global and overview maps	Biosynthesis of secondary metabolites	ko01110	Isoform0063646	1.846666667	6.383333333	1.789386511	1.63E-31	4.56E-30	yes	LOX2.1	Lipase/lipooxygenase, PLAT/LH2 [Cynara cardunculus var. scolymus] [Cynara cardunculus]
Metabolism	Global and overview maps	Biosynthesis of secondary metabolites	ko01110	Isoform0063756	2.956666667	27.14	3.198377212	2.92E-152	5.32E-150	yes	LOX2.1	Lipase/lipooxygenase, PLAT/LH2 [Cynara cardunculus var. scolymus] [Cynara cardunculus]
Metabolism	Global and overview maps	Biosynthesis of secondary metabolites	ko01110	Isoform0063776	7.643333333	66.78666667	3.127286257	0.00E+00	0.00E+00	yes	LOX2.1	Lipase/lipooxygenase, PLAT/LH2 [Cynara cardunculus var. scolymus] [Cynara cardunculus]
Metabolism	Global and overview maps	Biosynthesis of secondary metabolites	ko01110	Isoform0063923	1.57	8.206666667	2.386031797	4.25E-53	2.10E-51	yes	LOX2.1	Lipase/lipooxygenase, PLAT/LH2 [Cynara cardunculus var. scolymus] [Cynara cardunculus]
Metabolism	Global and overview maps	Biosynthesis of secondary metabolites	ko01110	Isoform0063995	8.213333333	22.76666667	1.470883322	6.55E-76	4.87E-74	yes	LOX2.1	Lipase/lipooxygenase, PLAT/LH2 [Cynara cardunculus var. scolymus] [Cynara cardunculus]
Metabolism	Global and overview maps	Biosynthesis of secondary metabolites	ko01110	Isoform0063997	7.036666667	14.48333333	1.041429598	1.69E-19	2.96E-18	yes	TKL-1	PREDICTED: transketolase, chloroplastic [Daucus carota subsp. sativus] [Daucus carota]
Metabolism	Global and overview maps	Biosynthesis of secondary metabolites	ko01110	Isoform0064003	1.576666667	4.053333333	1.36223114	1.71E-10	1.61E-09	yes	SS1	Glycogen/starch synthase, ADP-glucose type, partial [Cynara cardunculus var. scolymus] [Cynara cardunculus]
Metabolism	Global and overview maps	Biosynthesis of secondary metabolites	ko01110	Isoform0064012	6.49	13.78333333	1.086634445	1.64E-27	3.99E-26	yes	TKL-2	PREDICTED: transketolase, chloroplastic [Daucus carota subsp. sativus] [Daucus carota]
Metabolism	Global and overview maps	Biosynthesis of secondary metabolites	ko01110	Isoform0064197	6.113333333	13.37333333	1.129327967	1.54E-34	4.74E-33	yes	TKL-2	PREDICTED: transketolase, chloroplastic [Daucus carota subsp. sativus] [Daucus carota]
Metabolism	Global and overview maps	Biosynthesis of secondary metabolites	ko01110	Isoform0064393	0.846666667	2.533333333	1.581170922	4.09E-14	5.21E-13	yes	LOX2.1	Lipase/lipooxygenase, PLAT/LH2 [Cynara cardunculus var. scolymus] [Cynara cardunculus]
Metabolism	Global and overview maps	Biosynthesis of secondary metabolites	ko01110	Isoform0064396	5.193333333	11.67666667	1.168895755	1.54E-25	3.49E-24	yes	TKL-2	PREDICTED: transketolase, chloroplastic [Erythranthe guttata]
Metabolism	Global and overview maps	Biosynthesis of secondary metabolites	ko01110	Isoform0064506	1.29	5.853333333	2.181887373	8.78E-51	4.11E-49	yes	LOX2.1	lipoxygenase 2 [Tanacetum cinerariifolium]
Metabolism	Global and overview maps	Biosynthesis of secondary metabolites	ko01110	Isoform0064703	0.433333333	2.356666667	2.443198592	6.80E-21	1.27E-19	yes	LOX2.1	Lipase/lipooxygenase, PLAT/LH2 [Cynara cardunculus var. scolymus] [Cynara cardunculus]
Metabolism	Global and overview maps	Biosynthesis of secondary metabolites	ko01110	Isoform0064809	3.623333333	7.57	1.062975766	5.83E-18	9.46E-17	yes	TKL-2	PREDICTED: transketolase, chloroplastic [Daucus carota subsp. sativus] [Daucus carota]
Metabolism	Global and overview maps	Biosynthesis of secondary metabolites	ko01110	Isoform0064842	1.23	4.37	1.828974964	3.03E-17	4.73E-16	yes	AGPS1	ADP-glucose pyrophosphorylase, conserved site-containing protein [Cynara cardunculus var. scolymus] [Cynara cardunculus]
Metabolism	Global and overview maps	Biosynthesis of secondary metabolites	ko01110	Isoform0064966	3.123333333	9.663333333	1.62943438	1.60E-47	6.94E-46	yes	LOX2.1	Lipase/lipooxygenase, PLAT/LH2 [Cynara cardunculus var. scolymus] [Cynara cardunculus]
Metabolism	Global and overview maps	Biosynthesis of secondary metabolites	ko01110	Isoform0065185	1.616666667	9.9	2.614406279	2.09E-42	7.94E-41	yes	LOX2.1	Lipase/lipooxygenase, PLAT/LH2 [Cynara cardunculus var. scolymus] [Cynara cardunculus]
Metabolism	Global and overview maps	Biosynthesis of secondary metabolites	ko01110	Isoform0065216	0.89	5.39	2.598408032	7.91E-45	3.21E-43	yes	PCKA	Phosphoenolpyruvate carboxykinase [ATP] -like protein [Gossypium arboreum]
Metabolism	Global and overview maps	Biosynthesis of secondary metabolites	ko01110	Isoform0065793	0.7	2.196666667	1.649889137	3.21E-11	3.24E-10	yes	LOX2.1	Lipase/lipooxygenase, PLAT/LH2 [Cynara cardunculus var. scolymus] [Cynara cardunculus]
Metabolism	Global and overview maps	Biosynthesis of secondary metabolites	ko01110	Isoform0065837	6.2	14.20333333	1.19588943	2.02E-23	4.21E-22	yes	TKL-1	PREDICTED: transketolase, chloroplastic [Daucus carota subsp. sativus] [Daucus carota]
Metabolism	Global and overview maps	Biosynthesis of secondary metabolites	ko01110	Isoform0065866	0.34	1.513333333	2.154123145	1.04E-06	6.10E-06	yes	GA2OX1	Isopenicillin N synthase [Cynara cardunculus var. scolymus] [Cynara cardunculus]
Metabolism	Global and overview maps	Biosynthesis of secondary metabolites	ko01110	Isoform0066131	38.18333333	111.43	1.54512274	1.73E-202	4.81E-200	yes	AS	asparagine synthetase [Helianthus annuus]
Metabolism	Global and overview maps	Biosynthesis of secondary metabolites	ko01110	Isoform0066375	1.033333333	2.103333333	1.02537179	8.56E-06	4.30E-05	yes	LOX2.1	Lipase/lipooxygenase, PLAT/LH2 [Cynara cardunculus var. scolymus] [Cynara cardunculus]
Metabolism	Global and overview maps	Biosynthesis of secondary metabolites	ko01110	Isoform0066602	0.02	0.176666667	3.142957954	1.66E-02	3.76E-02	yes	SS2	PREDICTED: granule-bound starch synthase 2, chloroplastic/amyloplastic isoform X2 [Populus euphratica]
Metabolism	Global and overview maps	Biosynthesis of secondary metabolites	ko01110	Isoform0066697	0.95	2.17	1.191695624	1.90E-08	1.42E-07	yes	LOX2.1	Lipase/lipooxygenase, PLAT/LH2 [Cynara cardunculus var. scolymus] [Cynara cardunculus]
Metabolism	Global and overview maps	Biosynthesis of secondary metabolites	ko01110	Isoform0066739	0.83	4.223333333	2.347198877	4.60E-38	1.56E-36	yes	LOX2.1	Lipase/lipooxygenase, PLAT/LH2 [Cynara cardunculus var. scolymus] [Cynara cardunculus]
Metabolism	Global and overview maps	Biosynthesis of secondary metabolites	ko01110	Isoform0066820	1.686666667	10.29666667	2.609930581	9.61E-43	3.68E-41	yes	AS1	Polyphenol oxidase, central domain-containing protein [Cynara cardunculus var. scolymus] [Cynara cardunculus]
Metabolism	Global and overview maps	Biosynthesis of secondary metabolites	ko01110	Isoform0066941	8.88	19.95	1.167757165	8.49E-26	1.94E-24	yes	CCOAOMT1	O-methyltransferase, family 3 [Cynara cardunculus var. scolymus] [Cynara cardunculus]
Metabolism	Global and overview maps	Biosynthesis of secondary metabolites	ko01110	Isoform0067035	2.01	4.16	1.049388027	3.12E-09	2.57E-08	yes	LOX3.1	lipoxygenase 1 [Tanacetum cinerariifolium]
Metabolism	Global and overview maps	Biosynthesis of secondary metabolites	ko01110	Isoform0067072	2.546666667	8.116666667	1.672277229	2.69E-26	6.26E-25	yes	CCD4	Carotenoid cleavage dioxygenase 4-like protein [Helianthus annuus]
Metabolism	Global and overview maps	Biosynthesis of secondary metabolites	ko01110	Isoform0067218	0.703333333	5.326666667	2.920952504	6.22E-43	2.39E-41	yes	co-1	aurone synthase [Coreopsis grandiflora]
Metabolism	Global and overview maps	Biosynthesis of secondary metabolites	ko01110	Isoform0067731	0.823333333	2.733333333	1.731112868	5.24E-10	4.70E-09	yes	co-2	aurone synthase [Coreopsis grandiflora]
Metabolism	Global and overview maps	Biosynthesis of secondary metabolites	ko01110	Isoform0067813	9.09	19.06333333	1.068448205	4.34E-38	1.47E-36	yes	TKL-2	PREDICTED: transketolase, chloroplastic [Daucus carota subsp. sativus] [Daucus carota]
Metabolism	Global and overview maps	Biosynthesis of secondary metabolites	ko01110	Isoform0067945	1.57	3.266666667	1.057054689	2.27E-08	1.68E-07	yes	At4g26390	Pyruvate kinase [Cynara cardunculus var. scolymus] [Cynara cardunculus]
Metabolism	Global and overview maps	Biosynthesis of secondary metabolites	ko01110	Isoform0067974	7.096666667	19.74	1.475908541	1.89E-60	1.07E-58	yes	At1g62810	Copper amine oxidase [Cynara cardunculus var. scolymus] [Cynara cardunculus]
Metabolism	Global and overview maps	Biosynthesis of secondary metabolites	ko01110	Isoform0068073	3.736666667	8.053333333	1.107834177	1.96E-18	3.26E-17	yes	PHS2	Glycogen/starch/alpha-glucan phosphorylase [Cynara cardunculus var. scolymus] [Cynara cardunculus]
Metabolism	Global and overview maps	Biosynthesis of secondary metabolites	ko01110	Isoform0068409	1.66	3.963333333	1.255531068	3.06E-15	4.22E-14	yes	LOX3.1	Lipase/lipooxygenase, PLAT/LH2, partial [Cynara cardunculus var. scolymus] [Cynara cardunculus]
Metabolism	Global and overview maps	Biosynthesis of secondary metabolites	ko01110	Isoform0068412	0.153333333	0.573333333	1.902702799	4.93E-05	2.13E-04	yes	glpV	PREDICTED: glycogen phosphorylase 1 isoform X1 [Vitis vinifera]
Metabolism	Global and overview maps	Biosynthesis of secondary metabolites	ko01110	Isoform0068418	3.43	10.68333333	1.639081375	5.36E-60	3.01E-58	yes	LOX2.1	Lipase/lipooxygenase, PLAT/LH2 [Cynara cardunculus var. scolymus] [Cynara cardunculus]
Metabolism	Global and overview maps	Biosynthesis of secondary metabolites	ko01110	Isoform0068749	3.093333333	8.546666667	1.466199551	1.10E-41	4.12E-40	yes	LOX2.1	Lipase/lipooxygenase, PLAT/LH2 [Cynara cardunculus var. scolymus] [Cynara cardunculus]
Metabolism	Global and overview maps	Biosynthesis of secondary metabolites	ko01110	Isoform0068757	51.63666667	110.0966667	1.092303012	5.11E-90	4.61E-88	yes	CAT3	catalase [Homogyne alpina]
Metabolism	Global and overview maps	Biosynthesis of secondary metabolites	ko01110	Isoform0069046	3.423333333	20.93666667	2.612558088	5.22E-177	1.15E-174	yes	LOX2.1	Lipase/lipooxygenase, PLAT/LH2 [Cynara cardunculus var. scolymus] [Cynara cardunculus]
Metabolism	Global and overview maps	Biosynthesis of secondary metabolites	ko01110	Isoform0069058	0.28	0.65	1.215012891	1.72E-03	5.20E-03	yes	AAPT1	Cupin 1 [Cynara cardunculus var. scolymus] [Cynara cardunculus]
Metabolism	Global and overview maps	Biosynthesis of secondary metabolites	ko01110	Isoform0069080	1.216666667	2.7	1.150025444	6.57E-11	6.44E-10	yes	MENB	PREDICTED: 1,4-dihydroxy-2-naphthoyl-CoA synthase, peroxisomal-like [Gossypium hirsutum]
Metabolism	Global and overview maps	Biosynthesis of secondary metabolites	ko01110	Isoform0069251	0.456666667	1.73	1.921558645	2.41E-13	2.92E-12	yes	LOX2.1	Lipase/lipooxygenase, PLAT/LH2 [Cynara cardunculus var. scolymus] [Cynara cardunculus]
Metabolism	Global and overview maps	Biosynthesis of secondary metabolites	ko01110	Isoform0069774	40.68666667	82.28333333	1.01604415	3.95E-204	1.11E-201	yes	CAT3	catalase [Homogyne alpina]
Metabolism	Global and overview maps	Biosynthesis of secondary metabolites	ko01110	Isoform0070739	0.893333333	4.82	2.431762646	1.81E-38	6.20E-37	yes	LOX2.1	Lipase/lipooxygenase, PLAT/LH2 [Cynara cardunculus var. scolymus] [Cynara cardunculus]
Metabolism	Global and overview maps	Biosynthesis of secondary metabolites	ko01110	Isoform0070784	39.62666667	79.90666667	1.011844258	1.13E-199	3.08E-197	yes	CAT3	catalase [Homogyne alpina]
Metabolism	Global and overview maps	Biosynthesis of secondary metabolites	ko01110	Isoform0070925	1.46	4.176666667	1.51638364	2.32E-18	3.83E-17	yes	LOX2.1	Lipase/lipooxygenase, PLAT/LH2 [Cynara cardunculus var. scolymus] [Cynara cardunculus]
Metabolism	Global and overview maps	Biosynthesis of secondary metabolites	ko01110	Isoform0070961	1.16	2.85	1.296837114	2.76E-12	3.06E-11	yes	PHS2	Glycogen/starch/alpha-glucan phosphorylase [Cynara cardunculus var. scolymus] [Cynara cardunculus]
Metabolism	Global and overview maps	Biosynthesis of secondary metabolites	ko01110	Isoform0071876	1.303333333	3.5	1.425148815	1.25E-18	2.09E-17	yes	SHM1	glycine hydroxymethyltransferase [Flaveria pringlei]
Metabolism	Global and overview maps	Biosynthesis of secondary metabolites	ko01110	Isoform0071897	0.456666667	2.013333333	2.140372656	2.49E-15	3.46E-14	yes	LOX2.1	lipoxygenase 2 [Tanacetum cinerariifolium]
Metabolism	Global and overview maps	Biosynthesis of secondary metabolites	ko01110	Isoform0072107	1.03	5.346666667	2.375995399	1.28E-47	5.58E-46	yes	LOX2.1	Lipase/lipooxygenase, PLAT/LH2 [Cynara cardunculus var. scolymus] [Cynara cardunculus]
Metabolism	Global and overview maps	Biosynthesis of secondary metabolites	ko01110	Isoform0072802	0.896666667	2.276666667	1.344279406	4.29E-12	4.68E-11	yes	At4g26390	Pyruvate kinase [Cynara cardunculus var. scolymus] [Cynara cardunculus]
Metabolism	Global and overview maps	Biosynthesis of secondary metabolites	ko01110	Isoform0073179	2.946666667	10.04333333	1.769082398	2.29E-59	1.26E-57	yes	GDCSPA	P-protein of the glycine cleavage system [Flaveria pringlei]
Metabolism	Global and overview maps	Biosynthesis of secondary metabolites	ko01110	Isoform0074390	0.586666667	1.626666667	1.471305719	1.37E-07	9.14E-07	yes	AGPS1	ADP-glucose pyrophosphorylase catalytic subunit [Perilla frutescens]
Metabolism	Global and overview maps	Biosynthesis of secondary metabolites	ko01110	Isoform0074400	4.726666667	12.97	1.456283448	5.04E-56	2.63E-54	yes	LOX2.1	Lipase/lipooxygenase, PLAT/LH2 [Cynara cardunculus var. scolymus] [Cynara cardunculus]
Metabolism	Global and overview maps	Biosynthesis of secondary metabolites	ko01110	Isoform0074489	1.173333333	4.923333333	2.069022492	9.88E-33	2.87E-31	yes	LOX2.1	Lipase/lipooxygenase, PLAT/LH2 [Cynara cardunculus var. scolymus] [Cynara cardunculus]
Metabolism	Global and overview maps	Biosynthesis of secondary metabolites	ko01110	Isoform0074701	0.32	0.653333333	1.029747343	8.45E-03	2.10E-02	yes	GDCSPA	Glycine cleavage system P protein [Cynara cardunculus var. scolymus] [Cynara cardunculus]
Metabolism	Global and overview maps	Biosynthesis of secondary metabolites	ko01110	Isoform0075051	0.393333333	1.026666667	1.384143491	1.09E-06	6.35E-06	yes	LOX2.1	Lipase/lipooxygenase, PLAT/LH2 [Cynara cardunculus var. scolymus] [Cynara cardunculus]
Metabolism	Global and overview maps	Biosynthesis of secondary metabolites	ko01110	Isoform0075070	2.006666667	7.593333333	1.919932355	6.37E-54	3.20E-52	yes	LOX2.1	Lipase/lipooxygenase, PLAT/LH2 [Cynara cardunculus var. scolymus] [Cynara cardunculus]
Metabolism	Global and overview maps	Biosynthesis of secondary metabolites	ko01110	Isoform0075257	1.703333333	6.676666667	1.970767225	2.18E-38	7.45E-37	yes	STP-1	PREDICTED: alpha-1,4 glucan phosphorylase L-2 isozyme, chloroplastic/amyloplastic [Vitis vinifera]
Metabolism	Global and overview maps	Biosynthesis of secondary metabolites	ko01110	Isoform0075410	0.943333333	3.463333333	1.876321696	1.04E-24	2.29E-23	yes	STP-1	PREDICTED: alpha-1,4 glucan phosphorylase L-2 isozyme, chloroplastic/amyloplastic-like [Daucus carota subsp. sativus] [Daucus carota]
Metabolism	Global and overview maps	Biosynthesis of secondary metabolites	ko01110	Isoform0076139	2.31	7.093333333	1.618570893	9.70E-39	3.35E-37	yes	LOX2.1	Linoleate 13S-lipoxygenase 2-1, chloroplastic [Ananas comosus]
Metabolism	Global and overview maps	Biosynthesis of secondary metabolites	ko01110	Isoform0076421	1.013333333	3.29	1.698978761	3.64E-16	5.32E-15	yes	LOX2.1	Lipase/lipooxygenase, PLAT/LH2 [Cynara cardunculus var. scolymus] [Cynara cardunculus]
Metabolism	Global and overview maps	Biosynthesis of secondary metabolites	ko01110	Isoform0077165	0.583333333	3.466666667	2.571156701	1.84E-36	5.98E-35	yes	LOX2.1	Lipase/lipooxygenase, PLAT/LH2 [Cynara cardunculus var. scolymus] [Cynara cardunculus]
Metabolism	Global and overview maps	Biosynthesis of secondary metabolites	ko01110	Isoform0077391	0.376666667	1.273333333	1.757249866	1.88E-11	1.94E-10	yes	TKT2	1-deoxy-D-xylulose-5-phosphate synthase [Artemisia annua]
Metabolism	Global and overview maps	Biosynthesis of secondary metabolites	ko01110	Isoform0077461	0.933333333	5.733333333	2.618909833	8.99E-60	5.01E-58	yes	LOX2.1	Lipase/lipooxygenase, PLAT/LH2 [Cynara cardunculus var. scolymus] [Cynara cardunculus]
Metabolism	Global and overview maps	Biosynthesis of secondary metabolites	ko01110	Isoform0078319	2.596666667	8.043333333	1.631132682	2.96E-57	1.57E-55	yes	LOX2.1	Lipase/lipooxygenase, PLAT/LH2 [Cynara cardunculus var. scolymus] [Cynara cardunculus]
Metabolism	Global and overview maps	Biosynthesis of secondary metabolites	ko01110	Isoform0078572	4.146666667	25.52	2.621604344	2.14E-203	5.97E-201	yes	LOX2.1	Lipase/lipooxygenase, PLAT/LH2 [Cynara cardunculus var. scolymus] [Cynara cardunculus]
Metabolism	Global and overview maps	Biosynthesis of secondary metabolites	ko01110	Isoform0078630	0.623333333	2.616666667	2.069654384	9.65E-17	1.46E-15	yes	LOX2.1	Lipase/lipooxygenase, PLAT/LH2 [Cynara cardunculus var. scolymus] [Cynara cardunculus]
Metabolism	Global and overview maps	Biosynthesis of secondary metabolites	ko01110	Isoform0078727	0.053333333	0.25	2.22881869	6.31E-03	1.63E-02	yes	ADG2	NTP_transferase domain-containing protein [Cephalotus follicularis]
Metabolism	Global and overview maps	Biosynthesis of secondary metabolites	ko01110	Isoform0079180	4.803333333	11.03666667	1.200196675	4.04E-32	1.15E-30	yes	TKL-1	PREDICTED: transketolase, chloroplastic [Daucus carota subsp. sativus] [Daucus carota]
Metabolism	Global and overview maps	Biosynthesis of secondary metabolites	ko01110	Isoform0079204	3.976666667	13.49333333	1.762615247	9.12E-68	5.87E-66	yes	LOX2.1	Lipase/lipooxygenase, PLAT/LH2 [Cynara cardunculus var. scolymus] [Cynara cardunculus]
Metabolism	Global and overview maps	Biosynthesis of secondary metabolites	ko01110	Isoform0079315	0.586666667	2.28	1.958420896	9.99E-16	1.42E-14	yes	LOX2.1	Lipase/lipooxygenase, PLAT/LH2 [Cynara cardunculus var. scolymus] [Cynara cardunculus]
Metabolism	Global and overview maps	Biosynthesis of secondary metabolites	ko01110	Isoform0079495	8.48	22.67333333	1.418860335	1.68E-51	7.99E-50	yes	LOX2.1	Lipase/lipooxygenase, PLAT/LH2 [Cynara cardunculus var. scolymus] [Cynara cardunculus]
Metabolism	Global and overview maps	Biosynthesis of secondary metabolites	ko01110	Isoform0079548	0.553333333	2.83	2.354581312	8.84E-28	2.17E-26	yes	LOX2.1	Lipase/lipooxygenase, PLAT/LH2 [Cynara cardunculus var. scolymus] [Cynara cardunculus]
Metabolism	Global and overview maps	Biosynthesis of secondary metabolites	ko01110	Isoform0079618	0.143333333	0.366666667	1.355094959	2.02E-03	5.98E-03	yes	CHLH	magnesium chelatase subunit H [Chrysanthemum x morifolium]
Metabolism	Global and overview maps	Biosynthesis of secondary metabolites	ko01110	Isoform0079667	0.35	1.226666667	1.809316438	1.01E-08	7.87E-08	yes	PCK2	PREDICTED: phosphoenolpyruvate carboxykinase [ATP]-like [Arachis duranensis]
Metabolism	Global and overview maps	Biosynthesis of secondary metabolites	ko01110	Isoform0079854	5.476666667	48.87333333	3.157677525	0.00E+00	0.00E+00	yes	LOX2.1	Lipase/lipooxygenase, PLAT/LH2 [Cynara cardunculus var. scolymus] [Cynara cardunculus]
Metabolism	Global and overview maps	Biosynthesis of secondary metabolites	ko01110	Isoform0079891	2.936666667	8.96	1.609319214	1.32E-40	4.81E-39	yes	LOX2.1	Lipase/lipooxygenase, PLAT/LH2 [Cynara cardunculus var. scolymus] [Cynara cardunculus]
Metabolism	Global and overview maps	Biosynthesis of secondary metabolites	ko01110	Isoform0080280	0.996666667	2.216666667	1.153208856	2.64E-08	1.94E-07	yes	LOX3.1	lipoxygenase 1 [Tanacetum cinerariifolium]
Metabolism	Global and overview maps	Biosynthesis of secondary metabolites	ko01110	Isoform0080468	3.903333333	22.88666667	2.551728781	3.57E-195	9.49E-193	yes	LOX2.1	Lipase/lipooxygenase, PLAT/LH2 [Cynara cardunculus var. scolymus] [Cynara cardunculus]
Metabolism	Global and overview maps	Biosynthesis of secondary metabolites	ko01110	Isoform0080531	0.413333333	1.763333333	2.092927602	1.46E-13	1.79E-12	yes	CM-LOX1	Lipase/lipooxygenase, PLAT/LH2 [Cynara cardunculus var. scolymus] [Cynara cardunculus]
Metabolism	Global and overview maps	Biosynthesis of secondary metabolites	ko01110	Isoform0080812	0.303333333	2.193333333	2.854149134	2.17E-26	5.07E-25	yes	LOX2.1	Lipase/lipooxygenase, PLAT/LH2 [Cynara cardunculus var. scolymus] [Cynara cardunculus]
Metabolism	Global and overview maps	Biosynthesis of secondary metabolites	ko01110	Isoform0081228	4.973333333	40.45333333	3.02397355	1.14E-215	3.44E-213	yes	LOX2.1	Lipase/lipooxygenase, PLAT/LH2 [Cynara cardunculus var. scolymus] [Cynara cardunculus]
Metabolism	Global and overview maps	Biosynthesis of secondary metabolites	ko01110	Isoform0081326	2.636666667	7.95	1.592239666	1.82E-36	5.92E-35	yes	LOX2.1	Lipase/lipooxygenase, PLAT/LH2 [Cynara cardunculus var. scolymus] [Cynara cardunculus]
Metabolism	Global and overview maps	Biosynthesis of secondary metabolites	ko01110	Isoform0081378	0.703333333	3.363333333	2.25761127	1.41E-28	3.55E-27	yes	LOX2.1	lipoxygenase 2 [Tanacetum cinerariifolium]
Metabolism	Global and overview maps	Biosynthesis of secondary metabolites	ko01110	Isoform0081553	0.296666667	0.68	1.196691911	1.79E-03	5.39E-03	yes	GDCSPA	P protein [Flaveria pringlei]
Metabolism	Global and overview maps	Biosynthesis of secondary metabolites	ko01110	Isoform0081610	22.69666667	47.42666667	1.063218041	3.99E-70	2.68E-68	yes	CAT3	catalase 4 [Helianthus annuus]
Metabolism	Global and overview maps	Biosynthesis of secondary metabolites	ko01110	Isoform0081961	2.606666667	9.436666667	1.856071237	9.16E-60	5.10E-58	yes	LOX2.1	Lipase/lipooxygenase, PLAT/LH2 [Cynara cardunculus var. scolymus] [Cynara cardunculus]
Metabolism	Global and overview maps	Biosynthesis of secondary metabolites	ko01110	Isoform0082072	3.45	10.74666667	1.639220976	4.11E-60	2.31E-58	yes	LOX2.1	Lipase/lipooxygenase, PLAT/LH2 [Cynara cardunculus var. scolymus] [Cynara cardunculus]
Metabolism	Global and overview maps	Biosynthesis of secondary metabolites	ko01110	Isoform0082271	2.446666667	7.613333333	1.637710683	3.29E-33	9.73E-32	yes	LOX2.1	Lipase/lipooxygenase, PLAT/LH2 [Cynara cardunculus var. scolymus] [Cynara cardunculus]
Metabolism	Global and overview maps	Biosynthesis of secondary metabolites	ko01110	Isoform0082433	2.133333333	8.45	1.985841937	4.63E-53	2.28E-51	yes	LOX2.1	Lipase/lipooxygenase, PLAT/LH2 [Cynara cardunculus var. scolymus] [Cynara cardunculus]
Metabolism	Global and overview maps	Biosynthesis of secondary metabolites	ko01110	Isoform0082510	2.38	8.26	1.795180208	1.02E-46	4.35E-45	yes	LOX2.1	Lipase/lipooxygenase, PLAT/LH2 [Cynara cardunculus var. scolymus] [Cynara cardunculus]
Metabolism	Global and overview maps	Biosynthesis of secondary metabolites	ko01110	Isoform0082547	16.30333333	33.51666667	1.039711712	2.10E-68	1.37E-66	yes	CAT3	catalase [Homogyne alpina]
Metabolism	Global and overview maps	Biosynthesis of secondary metabolites	ko01110	Isoform0082751	28.36666667	82.83333333	1.546014815	0.00E+00	0.00E+00	yes	PER12	alkaline leaf peroxidase [Cynara cardunculus var. scolymus] [Cynara cardunculus]
Metabolism	Global and overview maps	Biosynthesis of secondary metabolites	ko01110	Isoform0082898	0.15	0.403333333	1.427010141	1.08E-02	2.60E-02	yes	RPI4	ribose 5-phosphate isomerase-like [Saussurea involucrata]
Metabolism	Global and overview maps	Biosynthesis of secondary metabolites	ko01110	Isoform0083091	0.52	2.37	2.188303531	2.45E-19	4.26E-18	yes	LOX2.1	Lipase/lipooxygenase, PLAT/LH2 [Cynara cardunculus var. scolymus] [Cynara cardunculus]
Metabolism	Global and overview maps	Biosynthesis of secondary metabolites	ko01110	Isoform0083371	2.82	8.196666667	1.539342166	6.72E-34	2.03E-32	yes	LOX2.1	Lipase/lipooxygenase, PLAT/LH2 [Cynara cardunculus var. scolymus] [Cynara cardunculus]
Metabolism	Global and overview maps	Biosynthesis of secondary metabolites	ko01110	Isoform0083597	0.866666667	2.686666667	1.632268215	3.72E-13	4.42E-12	yes	LOX2.1	Lipase/lipooxygenase, PLAT/LH2 [Cynara cardunculus var. scolymus] [Cynara cardunculus]
Metabolism	Global and overview maps	Biosynthesis of secondary metabolites	ko01110	Isoform0084018	6.35	19.12	1.590254026	3.10E-62	1.82E-60	yes	At1g62810	Copper amine oxidase [Cynara cardunculus var. scolymus] [Cynara cardunculus]
Metabolism	Global and overview maps	Biosynthesis of secondary metabolites	ko01110	Isoform0084279	3.843333333	28.96666667	2.913963664	3.21E-222	1.02E-219	yes	LOX2.1	Lipase/lipooxygenase, PLAT/LH2 [Cynara cardunculus var. scolymus] [Cynara cardunculus]
Metabolism	Global and overview maps	Biosynthesis of secondary metabolites	ko01110	Isoform0084385	1.306666667	8.993333333	2.782964789	8.34E-96	8.02E-94	yes	LOX2.1	Lipase/lipooxygenase, PLAT/LH2 [Cynara cardunculus var. scolymus] [Cynara cardunculus]
Metabolism	Global and overview maps	Biosynthesis of secondary metabolites	ko01110	Isoform0084475	1.046666667	4.223333333	2.01258006	2.02E-31	5.65E-30	yes	LOX2.1	Lipase/lipooxygenase, PLAT/LH2 [Cynara cardunculus var. scolymus] [Cynara cardunculus]
Metabolism	Global and overview maps	Biosynthesis of secondary metabolites	ko01110	Isoform0084493	5.62	14.77666667	1.394678826	5.56E-61	3.20E-59	yes	LOX2.1	Lipase/lipooxygenase, PLAT/LH2 [Cynara cardunculus var. scolymus] [Cynara cardunculus]
Metabolism	Global and overview maps	Biosynthesis of secondary metabolites	ko01110	Isoform0084496	0.493333333	1.723333333	1.804567105	2.91E-11	2.95E-10	yes	LOX2.1	Lipase/lipooxygenase, PLAT/LH2 [Cynara cardunculus var. scolymus] [Cynara cardunculus]
Metabolism	Global and overview maps	Biosynthesis of secondary metabolites	ko01110	Isoform0084503	4.073333333	14.49666667	1.831439424	6.63E-77	5.00E-75	yes	GDCSPA	P-protein of the glycine cleavage system [Flaveria pringlei]
Metabolism	Global and overview maps	Biosynthesis of secondary metabolites	ko01110	Isoform0084557	0.41	1.543333333	1.912353878	4.26E-10	3.86E-09	yes	LOX2.1	Lipase/lipooxygenase, PLAT/LH2 [Cynara cardunculus var. scolymus] [Cynara cardunculus]
Metabolism	Global and overview maps	Biosynthesis of secondary metabolites	ko01110	Isoform0084736	0.116666667	0.6	2.362570079	5.66E-06	2.94E-05	yes	LOX2.1	Lipase/lipooxygenase, PLAT/LH2 [Cynara cardunculus var. scolymus] [Cynara cardunculus]
Metabolism	Global and overview maps	Biosynthesis of secondary metabolites	ko01110	Isoform0084802	0.053333333	0.216666667	2.022367813	1.04E-02	2.51E-02	yes	PAH2	HAD-like domain-containing protein [Cynara cardunculus var. scolymus] [Cynara cardunculus]
Metabolism	Global and overview maps	Biosynthesis of secondary metabolites	ko01110	Isoform0084854	0.503333333	2.67	2.407253693	1.60E-23	3.36E-22	yes	LOX2.1	Lipase/lipooxygenase, PLAT/LH2 [Cynara cardunculus var. scolymus] [Cynara cardunculus]
Metabolism	Global and overview maps	Biosynthesis of secondary metabolites	ko01110	Isoform0084915	8.336666667	26.45666667	1.666088748	2.67E-76	2.00E-74	yes	SHM1	glycine hydroxymethyltransferase [Flaveria pringlei]
Metabolism	Global and overview maps	Biosynthesis of secondary metabolites	ko01110	Isoform0085236	4.02	9.843333333	1.291951449	9.01E-33	2.62E-31	yes	TKL-1	PREDICTED: transketolase, chloroplastic [Daucus carota subsp. sativus] [Daucus carota]
Metabolism	Global and overview maps	Biosynthesis of secondary metabolites	ko01110	Isoform0085360	2.213333333	4.853333333	1.132755209	7.62E-15	1.02E-13	yes	LOX3.1	lipoxygenase 1 [Tanacetum cinerariifolium]
Metabolism	Global and overview maps	Biosynthesis of secondary metabolites	ko01110	Isoform0085551	3.82	14.20666667	1.894923549	4.66E-82	3.79E-80	yes	GDCSPA	P-protein of the glycine cleavage system [Flaveria pringlei]
Metabolism	Global and overview maps	Biosynthesis of secondary metabolites	ko01110	Isoform0086079	3.366666667	7.923333333	1.23478661	3.15E-24	6.79E-23	yes	TKL-1	PREDICTED: transketolase, chloroplastic [Daucus carota subsp. sativus] [Daucus carota]
Metabolism	Global and overview maps	Biosynthesis of secondary metabolites	ko01110	Isoform0086096	1.123333333	3.306666667	1.557591529	4.46E-18	7.27E-17	yes	LOX2.1	Lipase/lipooxygenase, PLAT/LH2 [Cynara cardunculus var. scolymus] [Cynara cardunculus]
Metabolism	Global and overview maps	Biosynthesis of secondary metabolites	ko01110	Isoform0086272	0.52	1.886666667	1.859256024	8.31E-16	1.19E-14	yes	AGPS1	ADP-glucose pyrophosphorylase catalytic subunit [Perilla frutescens]
Metabolism	Global and overview maps	Biosynthesis of secondary metabolites	ko01110	Isoform0086536	0.343333333	1.433333333	2.061692322	4.88E-12	5.30E-11	yes	CHLP	PREDICTED: geranylgeranyl diphosphate reductase, chloroplastic-like [Daucus carota subsp. sativus] [Daucus carota]
Metabolism	Global and overview maps	Biosynthesis of secondary metabolites	ko01110	Isoform0086623	0.603333333	2.633333333	2.125862956	2.84E-21	5.40E-20	yes	LOX2.1	Lipase/lipooxygenase, PLAT/LH2 [Cynara cardunculus var. scolymus] [Cynara cardunculus]
Metabolism	Global and overview maps	Biosynthesis of secondary metabolites	ko01110	Isoform0086731	3.516666667	10.79333333	1.617859987	3.00E-48	1.33E-46	yes	LOX2.1	Lipase/lipooxygenase, PLAT/LH2 [Cynara cardunculus var. scolymus] [Cynara cardunculus]
Metabolism	Global and overview maps	Biosynthesis of secondary metabolites	ko01110	Isoform0086777	0.496666667	1.193333333	1.264647257	7.04E-06	3.59E-05	yes	DXS	1-deoxy-D-xylulose 5-phosphate synthase 1 [Stevia rebaudiana]
Metabolism	Global and overview maps	Biosynthesis of secondary metabolites	ko01110	Isoform0086839	2.98	9.546666667	1.679684756	1.46E-39	5.15E-38	yes	GDCSPA	P-protein of the glycine cleavage system [Flaveria pringlei]
Metabolism	Global and overview maps	Biosynthesis of secondary metabolites	ko01110	Isoform0087104	1.92	7.263333333	1.91952548	4.59E-45	1.88E-43	yes	LOX2.1	Lipase/lipooxygenase, PLAT/LH2 [Cynara cardunculus var. scolymus] [Cynara cardunculus]
Metabolism	Global and overview maps	Biosynthesis of secondary metabolites	ko01110	Isoform0087176	0.623333333	4.5	2.851849232	1.19E-52	5.79E-51	yes	LOX2.1	Lipase/lipooxygenase, PLAT/LH2 [Cynara cardunculus var. scolymus] [Cynara cardunculus]
Metabolism	Global and overview maps	Biosynthesis of secondary metabolites	ko01110	Isoform0087384	0.786666667	3.036666667	1.948664194	1.23E-22	2.48E-21	yes	LOX2.1	Lipase/lipooxygenase, PLAT/LH2 [Cynara cardunculus var. scolymus] [Cynara cardunculus]
Metabolism	Global and overview maps	Biosynthesis of secondary metabolites	ko01110	Isoform0087484	0.803333333	5.376666667	2.742641387	3.49E-45	1.43E-43	yes	LOX2.1	Lipase/lipooxygenase, PLAT/LH2 [Cynara cardunculus var. scolymus] [Cynara cardunculus]
Metabolism	Global and overview maps	Biosynthesis of secondary metabolites	ko01110	Isoform0087492	0.42	1.756666667	2.064379228	1.38E-14	1.82E-13	yes	LOX2.1	Lipase/lipooxygenase, PLAT/LH2 [Cynara cardunculus var. scolymus] [Cynara cardunculus]
Metabolism	Global and overview maps	Biosynthesis of secondary metabolites	ko01110	Isoform0087571	0.47	2.456666667	2.385969457	3.50E-23	7.23E-22	yes	LOX2.1	Lipase/lipooxygenase, PLAT/LH2 [Cynara cardunculus var. scolymus] [Cynara cardunculus]
Metabolism	Global and overview maps	Biosynthesis of secondary metabolites	ko01110	Isoform0088277	0.243333333	1.52	2.643065455	1.28E-09	1.10E-08	yes	ACX1	PREDICTED: peroxisomal acyl-coenzyme A oxidase 1-like, partial [Nicotiana tabacum]
Metabolism	Global and overview maps	Biosynthesis of secondary metabolites	ko01110	Isoform0088677	1.286666667	6.29	2.28942167	9.98E-41	3.64E-39	yes	LOX2.1	Lipase/lipooxygenase, PLAT/LH2 [Cynara cardunculus var. scolymus] [Cynara cardunculus]
Metabolism	Global and overview maps	Biosynthesis of secondary metabolites	ko01110	Isoform0088761	3.826666667	34.87666667	3.18810202	0.00E+00	0.00E+00	yes	LOX2.1	Lipase/lipooxygenase, PLAT/LH2 [Cynara cardunculus var. scolymus] [Cynara cardunculus]
Metabolism	Global and overview maps	Biosynthesis of secondary metabolites	ko01110	Isoform0088765	0.113333333	0.32	1.497499659	7.32E-03	1.85E-02	yes	OSCPNX1	cycloartenol synthase [Artemisia annua]
Metabolism	Global and overview maps	Biosynthesis of secondary metabolites	ko01110	Isoform0088878	6.053333333	15.89	1.392317423	9.77E-40	3.47E-38	yes	LOX2.1	lipoxygenase 2 [Tanacetum cinerariifolium]
Metabolism	Global and overview maps	Biosynthesis of secondary metabolites	ko01110	Isoform0088889	7.28	20.89333333	1.521032324	1.19E-85	1.01E-83	yes	LOX2.1	Lipase/lipooxygenase, PLAT/LH2 [Cynara cardunculus var. scolymus] [Cynara cardunculus]
Metabolism	Global and overview maps	Biosynthesis of secondary metabolites	ko01110	Isoform0088966	2.653333333	19.15	2.851466557	4.15E-174	8.91E-172	yes	LOX2.1	Lipase/lipooxygenase, PLAT/LH2 [Cynara cardunculus var. scolymus] [Cynara cardunculus]
Metabolism	Global and overview maps	Biosynthesis of secondary metabolites	ko01110	Isoform0089308	0.366666667	1.163333333	1.665723513	1.50E-08	1.14E-07	yes	LOX1.1	PREDICTED: linoleate 13S-lipoxygenase 2-1, chloroplastic-like [Cucumis sativus]
Metabolism	Global and overview maps	Biosynthesis of secondary metabolites	ko01110	Isoform0089379	3.436666667	13.60333333	1.984878378	2.95E-68	1.92E-66	yes	GDCSPA	P-protein of the glycine cleavage system [Flaveria pringlei]
Metabolism	Global and overview maps	Biosynthesis of secondary metabolites	ko01110	Isoform0089408	5.433333333	18.39333333	1.759273492	2.94E-93	2.75E-91	yes	GDCSPA	P-protein of the glycine cleavage system [Flaveria pringlei]
Metabolism	Global and overview maps	Biosynthesis of secondary metabolites	ko01110	Isoform0089584	0.553333333	2.12	1.937843524	1.58E-16	2.36E-15	yes	LOX2.1	Lipase/lipooxygenase, PLAT/LH2 [Cynara cardunculus var. scolymus] [Cynara cardunculus]
Metabolism	Global and overview maps	Biosynthesis of secondary metabolites	ko01110	Isoform0089733	0.69	1.91	1.468904371	4.20E-12	4.58E-11	yes	LOX2.1	Lipase/lipooxygenase, PLAT/LH2 [Cynara cardunculus var. scolymus] [Cynara cardunculus]
Metabolism	Global and overview maps	Biosynthesis of secondary metabolites	ko01110	Isoform0089756	0.846666667	4.036666667	2.253298463	1.14E-35	3.65E-34	yes	LOX2.1	Lipase/lipooxygenase, PLAT/LH2 [Cynara cardunculus var. scolymus] [Cynara cardunculus]
Metabolism	Global and overview maps	Biosynthesis of secondary metabolites	ko01110	Isoform0089993	2.266666667	4.823333333	1.08945827	4.50E-15	6.15E-14	yes	TKT2	1-deoxy-D-xylulose-5-phosphate synthase [Artemisia annua]
Metabolism	Global and overview maps	Biosynthesis of secondary metabolites	ko01110	Isoform0090463	1.673333333	6.346666667	1.923274209	5.70E-44	2.26E-42	yes	GDCSP	P-protein [Flaveria anomala]
Metabolism	Global and overview maps	Biosynthesis of secondary metabolites	ko01110	Isoform0090846	2.643333333	8.883333333	1.748742762	5.70E-54	2.87E-52	yes	GDCSPA	P-protein of the glycine cleavage system [Flaveria pringlei]
Metabolism	Global and overview maps	Biosynthesis of secondary metabolites	ko01110	Isoform0090961	3.38	22.39666667	2.728188878	6.25E-146	1.07E-143	yes	LOX2.1	Lipase/lipooxygenase, PLAT/LH2 [Cynara cardunculus var. scolymus] [Cynara cardunculus]
Metabolism	Global and overview maps	Biosynthesis of secondary metabolites	ko01110	Isoform0090966	0.126666667	0.68	2.424497829	1.59E-07	1.05E-06	yes	LOX2.1	Lipase/lipooxygenase, PLAT/LH2 [Cynara cardunculus var. scolymus] [Cynara cardunculus]
Metabolism	Global and overview maps	Biosynthesis of secondary metabolites	ko01110	Isoform0090978	0.446666667	1.87	2.06576777	5.57E-16	8.06E-15	yes	LOX2.1	Lipase/lipooxygenase, PLAT/LH2 [Cynara cardunculus var. scolymus] [Cynara cardunculus]
Metabolism	Global and overview maps	Biosynthesis of secondary metabolites	ko01110	Isoform0091016	2.076666667	8.213333333	1.983698188	3.70E-47	1.60E-45	yes	LOX2.1	Lipase/lipooxygenase, PLAT/LH2 [Cynara cardunculus var. scolymus] [Cynara cardunculus]
Metabolism	Global and overview maps	Biosynthesis of secondary metabolites	ko01110	Isoform0091151	0.853333333	3.53	2.048486874	1.31E-28	3.32E-27	yes	LOX2.1	Lipase/lipooxygenase, PLAT/LH2 [Cynara cardunculus var. scolymus] [Cynara cardunculus]
Metabolism	Global and overview maps	Biosynthesis of secondary metabolites	ko01110	Isoform0091264	5.716666667	15.81666667	1.468199511	2.88E-58	1.56E-56	yes	LOX2.1	Lipase/lipooxygenase, PLAT/LH2 [Cynara cardunculus var. scolymus] [Cynara cardunculus]
Metabolism	Global and overview maps	Biosynthesis of secondary metabolites	ko01110	Isoform0091267	0.46	1.883333333	2.033582601	4.36E-12	4.75E-11	yes	LOX2.1	Lipase/lipooxygenase, PLAT/LH2 [Cynara cardunculus var. scolymus] [Cynara cardunculus]
Metabolism	Global and overview maps	Biosynthesis of secondary metabolites	ko01110	Isoform0091288	6.45	14.59333333	1.177938388	9.31E-29	2.37E-27	yes	LOX2.1	Lipase/lipooxygenase, PLAT/LH2 [Cynara cardunculus var. scolymus] [Cynara cardunculus]
Metabolism	Global and overview maps	Biosynthesis of secondary metabolites	ko01110	Isoform0091317	4.42	14.42666667	1.706619724	6.63E-83	5.45E-81	yes	LOX2.1	Lipase/lipooxygenase, PLAT/LH2 [Cynara cardunculus var. scolymus] [Cynara cardunculus]
Metabolism	Global and overview maps	Biosynthesis of secondary metabolites	ko01110	Isoform0091319	2.486666667	14.44	2.537785707	2.61E-124	3.50E-122	yes	LOX2.1	Lipase/lipooxygenase, PLAT/LH2 [Cynara cardunculus var. scolymus] [Cynara cardunculus]
Metabolism	Global and overview maps	Biosynthesis of secondary metabolites	ko01110	Isoform0091388	5.76	37.03	2.684553833	1.43E-276	6.45E-274	yes	LOX2.1	Lipase/lipooxygenase, PLAT/LH2 [Cynara cardunculus var. scolymus] [Cynara cardunculus]
Metabolism	Global and overview maps	Biosynthesis of secondary metabolites	ko01110	Isoform0091626	2.443333333	8.92	1.868193013	4.68E-58	2.53E-56	yes	GDCSPA	P-protein of the glycine cleavage system [Flaveria pringlei]
Metabolism	Global and overview maps	Biosynthesis of secondary metabolites	ko01110	Isoform0091639	4.243333333	14.49	1.771787676	1.24E-49	5.65E-48	yes	GDCSPA	P-protein of the glycine cleavage system [Flaveria pringlei]
Metabolism	Global and overview maps	Biosynthesis of secondary metabolites	ko01110	Isoform0091640	8.973333333	25.24666667	1.492377011	1.73E-84	1.45E-82	yes	LOX2.1	Lipase/lipooxygenase, PLAT/LH2 [Cynara cardunculus var. scolymus] [Cynara cardunculus]
Metabolism	Global and overview maps	Biosynthesis of secondary metabolites	ko01110	Isoform0091651	4.03	15.32666667	1.927192221	7.94E-99	7.99E-97	yes	GDCSPA	P-protein of the glycine cleavage system [Flaveria pringlei]
Metabolism	Global and overview maps	Biosynthesis of secondary metabolites	ko01110	Isoform0091709	0.4	10.82333333	4.758001074	2.99E-175	6.50E-173	yes	LOX2.1	Lipase/lipooxygenase, PLAT/LH2 [Cynara cardunculus var. scolymus] [Cynara cardunculus]
Metabolism	Global and overview maps	Biosynthesis of secondary metabolites	ko01110	Isoform0091760	1.79	9.62	2.426077307	1.11E-57	5.95E-56	yes	CM-LOX1	Lipase/lipooxygenase, PLAT/LH2 [Cynara cardunculus var. scolymus] [Cynara cardunculus]
Metabolism	Global and overview maps	Biosynthesis of secondary metabolites	ko01110	Isoform0091871	0.2	0.713333333	1.834576391	3.64E-06	1.95E-05	yes	PHO1	PREDICTED: alpha-1,4 glucan phosphorylase L isozyme, chloroplastic/amyloplastic [Daucus carota subsp. sativus] [Daucus carota]
Metabolism	Global and overview maps	Biosynthesis of secondary metabolites	ko01110	Isoform0091949	0.606666667	3.42	2.495020375	2.36E-32	6.78E-31	yes	LOX2.1	Lipase/lipooxygenase, PLAT/LH2 [Cynara cardunculus var. scolymus] [Cynara cardunculus]
Metabolism	Global and overview maps	Biosynthesis of secondary metabolites	ko01110	Isoform0091970	1.78	13.51666667	2.924790267	1.50E-145	2.55E-143	yes	LOX2.1	Lipase/lipooxygenase, PLAT/LH2 [Cynara cardunculus var. scolymus] [Cynara cardunculus]
Metabolism	Global and overview maps	Biosynthesis of secondary metabolites	ko01110	Isoform0092001	2.796666667	9.013333333	1.688352436	1.23E-50	5.74E-49	yes	LOX2.1	Lipase/lipooxygenase, PLAT/LH2 [Cynara cardunculus var. scolymus] [Cynara cardunculus]
Metabolism	Global and overview maps	Biosynthesis of secondary metabolites	ko01110	Isoform0092010	3.216666667	9.066666667	1.495005804	2.12E-41	7.86E-40	yes	LOX2.1	Lipase/lipooxygenase, PLAT/LH2 [Cynara cardunculus var. scolymus] [Cynara cardunculus]
Metabolism	Global and overview maps	Biosynthesis of secondary metabolites	ko01110	Isoform0092046	2.416666667	5.306666667	1.134787436	1.28E-16	1.92E-15	yes	LOX3.1	lipoxygenase 1 [Tanacetum cinerariifolium]
Metabolism	Global and overview maps	Biosynthesis of secondary metabolites	ko01110	Isoform0092054	2.456666667	11.28333333	2.199419309	1.70E-70	1.15E-68	yes	LOX2.1	Lipase/lipooxygenase, PLAT/LH2 [Cynara cardunculus var. scolymus] [Cynara cardunculus]
Metabolism	Global and overview maps	Biosynthesis of secondary metabolites	ko01110	Isoform0092085	1.74	10.34666667	2.572006846	2.79E-99	2.83E-97	yes	LOX2.1	Lipase/lipooxygenase, PLAT/LH2 [Cynara cardunculus var. scolymus] [Cynara cardunculus]
Metabolism	Global and overview maps	Biosynthesis of secondary metabolites	ko01110	Isoform0092087	0.9	3.59	1.995986937	4.49E-25	1.00E-23	yes	LOX2.1	PREDICTED: linoleate 13S-lipoxygenase 2-1, chloroplastic-like [Erythranthe guttata]
Metabolism	Global and overview maps	Biosynthesis of secondary metabolites	ko01110	Isoform0092101	3.446666667	10.41666667	1.595620004	2.80E-42	1.06E-40	yes	GDCSPA	P-protein of the glycine cleavage system [Flaveria pringlei]
Metabolism	Global and overview maps	Biosynthesis of secondary metabolites	ko01110	Isoform0092105	0.736666667	4.62	2.648808983	1.25E-48	5.57E-47	yes	LOX2.1	Lipase/lipooxygenase, PLAT/LH2 [Cynara cardunculus var. scolymus] [Cynara cardunculus]
Metabolism	Global and overview maps	Biosynthesis of secondary metabolites	ko01110	Isoform0092287	3.89	27.35333333	2.813874593	7.86E-252	3.01E-249	yes	LOX2.1	Lipase/lipooxygenase, PLAT/LH2 [Cynara cardunculus var. scolymus] [Cynara cardunculus]
Metabolism	Global and overview maps	Biosynthesis of secondary metabolites	ko01110	Isoform0092291	3.863333333	11.47666667	1.570785615	2.06E-59	1.14E-57	yes	LOX2.1	Lipase/lipooxygenase, PLAT/LH2 [Cynara cardunculus var. scolymus] [Cynara cardunculus]
Metabolism	Global and overview maps	Biosynthesis of secondary metabolites	ko01110	Isoform0092298	1.066666667	8.116666667	2.927777962	8.23E-69	5.41E-67	yes	LOX2.3	Lipase/lipooxygenase, PLAT/LH2 [Cynara cardunculus var. scolymus] [Cynara cardunculus]
Metabolism	Global and overview maps	Biosynthesis of secondary metabolites	ko01110	Isoform0092761	0.586666667	2.1	1.8397764	9.45E-23	1.92E-21	yes	LOX2.1	Lipase/lipooxygenase, PLAT/LH2 [Cynara cardunculus var. scolymus] [Cynara cardunculus]
Metabolism	Global and overview maps	Biosynthesis of secondary metabolites	ko01110	Isoform0092909	0.973333333	3.463333333	1.83115538	2.91E-35	9.17E-34	yes	LOX2.1	Lipase/lipooxygenase, PLAT/LH2 [Cynara cardunculus var. scolymus] [Cynara cardunculus]
Metabolism	Global and overview maps	Biosynthesis of secondary metabolites	ko01110	Isoform0093000	0.813333333	2.16	1.409112665	1.33E-12	1.52E-11	yes	GAD	PREDICTED: glutamate decarboxylase [Nicotiana sylvestris]
Metabolism	Global and overview maps	Biosynthesis of secondary metabolites	ko01110	Isoform0093572	0.696666667	5.563333333	2.997409107	9.59E-91	8.70E-89	yes	GIP	pol polyprotein [Citrus x paradisi]
Metabolism	Global and overview maps	Biosynthesis of secondary metabolites	ko01110	Isoform0093938	0.07	0.453333333	2.695145418	1.71E-07	1.13E-06	yes	CLS	copalyldiphosphate synthase No1 [Lactuca sativa]
Metabolism	Global and overview maps	Biosynthesis of secondary metabolites	ko01110	Isoform0094078	0.623333333	1.776666667	1.511097263	6.44E-14	8.11E-13	yes	CHLH	magnesium chelatase subunit H [Chrysanthemum x morifolium]
Metabolism	Global and overview maps	Biosynthesis of secondary metabolites	ko01110	Isoform0095948	0.133333333	0.423333333	1.666756592	2.47E-04	9.20E-04	yes	-	-
Metabolism	Global and overview maps	Biosynthesis of secondary metabolites	ko01110	Isoform0096254	39.71333333	80.65	1.022051075	1.76E-102	1.85E-100	yes	CAT3	catalase [Homogyne alpina]
Metabolism	Global and overview maps	Biosynthesis of secondary metabolites	ko01110	Isoform0096453	0.03	0.146666667	2.289506617	8.92E-03	2.20E-02	yes	BGLU46	PREDICTED: beta-glucosidase 47-like, partial [Juglans regia]
Metabolism	Global and overview maps	Biosynthesis of secondary metabolites	ko01110	Isoform0096972	0.063333333	0.3	2.243925583	5.27E-05	2.26E-04	yes	accD	acetyl-CoA carboxylase beta subunit (chloroplast) [Chrysanthemum indicum]
Metabolism	Global and overview maps	Biosynthesis of secondary metabolites	ko01110	Isoform0098669	0.083333333	0.203333333	1.286881148	2.02E-02	4.46E-02	yes	CHLH	magnesium chelatase subunit H [Chrysanthemum x morifolium]
Metabolism	Global and overview maps	Biosynthesis of secondary metabolites	ko01110	Isoform0099151	38.43333333	76.87333333	1.00012512	1.17E-144	1.96E-142	yes	CAT3	catalase [Homogyne alpina]
Metabolism	Global and overview maps	Biosynthesis of secondary metabolites	ko01110	Isoform0100004	1.066666667	3.433333333	1.686500527	1.31E-26	3.07E-25	yes	PCKA	Phosphoenolpyruvate carboxykinase (ATP), conserved site-containing protein [Cynara cardunculus var. scolymus] [Cynara cardunculus]
Metabolism	Global and overview maps	Biosynthesis of secondary metabolites	ko01110	Isoform0100088	0.763333333	1.64	1.103310717	7.39E-08	5.13E-07	yes	LOX2.1	Lipase/lipooxygenase, PLAT/LH2 [Cynara cardunculus var. scolymus] [Cynara cardunculus]
Metabolism	Global and overview maps	Biosynthesis of secondary metabolites	ko01110	Isoform0100982	33.33333333	67.09	1.00913215	7.87E-127	1.09E-124	yes	CAT3	catalase [Homogyne alpina]
Metabolism	Global and overview maps	Biosynthesis of secondary metabolites	ko01110	Isoform0101776	1.41	3.576666667	1.342920508	1.44E-23	3.02E-22	yes	At1g62810	Copper amine oxidase [Cynara cardunculus var. scolymus] [Cynara cardunculus]
Metabolism	Global and overview maps	Biosynthesis of secondary metabolites	ko01110	Isoform0101928	0.28	0.723333333	1.36923381	3.31E-06	1.79E-05	yes	CHLH	magnesium chelatase subunit H [Chrysanthemum x morifolium]
Metabolism	Global and overview maps	Biosynthesis of secondary metabolites	ko01110	Isoform0102308	0.25	2.79	3.480265122	4.71E-52	2.27E-50	yes	CS	10-epi-junenol synthase [Inula hupehensis]
Metabolism	Global and overview maps	Biosynthesis of secondary metabolites	ko01110	Isoform0102576	0.623333333	2.653333333	2.089730161	1.09E-28	2.77E-27	yes	LOX2.1	Lipase/lipooxygenase, PLAT/LH2 [Cynara cardunculus var. scolymus] [Cynara cardunculus]
Metabolism	Global and overview maps	Biosynthesis of secondary metabolites	ko01110	Isoform0102737	0.186666667	0.43	1.203872333	1.72E-03	5.20E-03	yes	CHLH	magnesium chelatase subunit H [Chrysanthemum x morifolium]
Metabolism	Global and overview maps	Biosynthesis of secondary metabolites	ko01110	Isoform0102744	0.093333333	0.263333333	1.496425826	8.14E-03	2.03E-02	yes	FHT	flavanone 3-hydroxylase [Chrysanthemum x morifolium]
Metabolism	Global and overview maps	Biosynthesis of secondary metabolites	ko01110	Isoform0103521	0.51	1.03	1.014075185	6.16E-06	3.18E-05	yes	CHLH	protoporphyrin IX magnesium chelatase, subunit H [Phaeodactylum tricornutum CCAP 1055/1]
Metabolism	Global and overview maps	Biosynthesis of secondary metabolites	ko01110	Isoform0103899	0.403333333	1.196666667	1.568976797	7.08E-09	5.60E-08	yes	TKT2	1-deoxy-D-xylulose-5-phosphate synthase [Artemisia annua]
Metabolism	Global and overview maps	Biosynthesis of secondary metabolites	ko01110	Isoform0104179	41.64666667	84.93333333	1.028129843	3.35E-179	7.56E-177	yes	CAT3	catalase [Homogyne alpina]
Metabolism	Global and overview maps	Biosynthesis of secondary metabolites	ko01110	Isoform0104588	0.8	2.04	1.350497247	7.48E-08	5.19E-07	yes	CHLH	magnesium chelatase subunit H [Chrysanthemum x morifolium]
Metabolism	Global and overview maps	Biosynthesis of secondary metabolites	ko01110	Isoform0104650	0.403333333	1.106666667	1.456176194	3.05E-08	2.22E-07	yes	CHLH	magnesium chelatase subunit H [Chrysanthemum x morifolium]
Metabolism	Global and overview maps	Biosynthesis of secondary metabolites	ko01110	Isoform0104653	0.213333333	0.433333333	1.022367813	7.75E-03	1.94E-02	yes	CHLH	magnesium chelatase subunit H [Chrysanthemum x morifolium]
Metabolism	Global and overview maps	Biosynthesis of secondary metabolites	ko01110	Isoform0105773	0.103333333	0.306666667	1.569365646	1.85E-03	5.56E-03	yes	CHLH	magnesium chelatase subunit H [Chrysanthemum x morifolium]
Metabolism	Global and overview maps	Biosynthesis of secondary metabolites	ko01110	Isoform0106858	0.806666667	1.63	1.014827418	6.59E-08	4.60E-07	yes	CHLH	magnesium chelatase subunit H [Chrysanthemum x morifolium]
Metabolism	Global and overview maps	Biosynthesis of secondary metabolites	ko01110	Isoform0107572	6.086666667	15.72333333	1.369182836	5.60E-92	5.16E-90	yes	LOX2.1	Lipase/lipooxygenase, PLAT/LH2 [Cynara cardunculus var. scolymus] [Cynara cardunculus]
Metabolism	Global and overview maps	Biosynthesis of secondary metabolites	ko01110	Isoform0109339	0.81	1.763333333	1.122311409	5.84E-07	3.56E-06	yes	COMT1	O-methyltransferase [Carthamus tinctorius]
Metabolism	Global and overview maps	Biosynthesis of secondary metabolites	ko01110	Isoform0110823	0.743333333	2.246666667	1.595704881	2.84E-31	7.90E-30	yes	BGLU12	Glycoside hydrolase, catalytic domain-containing protein [Cynara cardunculus var. scolymus] [Cynara cardunculus]
Metabolism	Global and overview maps	Biosynthesis of secondary metabolites	ko01110	Isoform0111713	0.273333333	1.496666667	2.45301963	2.24E-04	8.41E-04	yes	PER42	PREDICTED: peroxidase 42 [Daucus carota subsp. sativus] [Daucus carota]
Metabolism	Global and overview maps	Biosynthesis of secondary metabolites	ko01110	Isoform0111786	8.126666667	21.28666667	1.389214427	1.08E-21	2.10E-20	yes	GGAT2	PREDICTED: glutamate--glyoxylate aminotransferase 2 [Daucus carota subsp. sativus] [Daucus carota]
Metabolism	Global and overview maps	Biosynthesis of secondary metabolites	ko01110	Isoform0112176	0.61	1.73	1.50389089	1.96E-02	4.34E-02	yes	CHI1	chalcone isomerase [Chrysanthemum x morifolium]
Metabolism	Global and overview maps	Biosynthesis of secondary metabolites	ko01110	Isoform0112389	11.68333333	27.44666667	1.232179004	2.17E-11	2.22E-10	yes	GME-2	PREDICTED: GDP-mannose 3,5-epimerase 1-like [Citrus sinensis]
Metabolism	Global and overview maps	Biosynthesis of secondary metabolites	ko01110	Isoform0112427	9.62	37.75333333	1.97249523	4.01E-57	2.13E-55	yes	CCD4	Carotenoid oxygenase [Cynara cardunculus var. scolymus] [Cynara cardunculus]
Metabolism	Global and overview maps	Biosynthesis of secondary metabolites	ko01110	Isoform0112611	6.356666667	23.97	1.914887566	8.30E-13	9.59E-12	yes	GLO1	Aldolase-type TIM barrel [Cynara cardunculus var. scolymus] [Cynara cardunculus]
Metabolism	Global and overview maps	Biosynthesis of secondary metabolites	ko01110	Isoform0112699	5.873333333	35.55333333	2.597733404	4.69E-66	2.95E-64	yes	CHI2	chalcone isomerase [Chrysanthemum x morifolium]
Metabolism	Global and overview maps	Biosynthesis of secondary metabolites	ko01110	Isoform0112756	99.51333333	576.22	2.533657992	0.00E+00	0.00E+00	yes	POD3	peroxidase activity protein [Populus tomentosa]
Metabolism	Global and overview maps	Biosynthesis of secondary metabolites	ko01110	Isoform0113019	16.35333333	33.15	1.019424137	1.33E-05	6.44E-05	yes	ACO1	ACC oxidase [Chrysanthemum x morifolium]
Metabolism	Global and overview maps	Biosynthesis of secondary metabolites	ko01110	Isoform0113118	14.75333333	88.84333333	2.590222572	9.34E-137	1.44E-134	yes	GSVIVT00023967001	peroxidase P7-like precursor [Nicotiana tabacum]
Metabolism	Global and overview maps	Biosynthesis of secondary metabolites	ko01110	Isoform0113657	3.133333333	10.88666667	1.796792129	3.96E-38	1.35E-36	yes	CYP84A1	cytochrome P450 [Cynara cardunculus var. scolymus] [Cynara cardunculus]
Metabolism	Global and overview maps	Biosynthesis of secondary metabolites	ko01110	Isoform0113799	7.203333333	18.82666667	1.386041016	1.06E-33	3.19E-32	yes	GAD4	PREDICTED: glutamate decarboxylase-like [Nelumbo nucifera]
Metabolism	Global and overview maps	Biosynthesis of secondary metabolites	ko01110	Isoform0114166	0.036666667	0.44	3.584962501	1.16E-02	2.76E-02	yes	FLBR	PREDICTED: dihydrolipoyl dehydrogenase 1, mitochondrial [Eucalyptus grandis]
Metabolism	Global and overview maps	Biosynthesis of secondary metabolites	ko01110	Isoform0114248	3.51	13.04	1.893400934	1.96E-50	9.07E-49	yes	NPC6	PREDICTED: non-specific phospholipase C6-like [Sesamum indicum]
Metabolism	Global and overview maps	Biosynthesis of secondary metabolites	ko01110	Isoform0114287	9.696666667	19.45	1.004209359	1.74E-14	2.28E-13	yes	ADH1	alcohol dehydrogenases homologous [Lactuca sativa]
Metabolism	Global and overview maps	Biosynthesis of secondary metabolites	ko01110	Isoform0114308	1.846666667	12.76	2.788632948	5.81E-45	2.37E-43	yes	CAD6	PREDICTED: probable cinnamyl alcohol dehydrogenase 6 [Ricinus communis]
Metabolism	Global and overview maps	Biosynthesis of secondary metabolites	ko01110	Isoform0114372	47.09666667	98.49666667	1.064449947	6.72E-88	5.86E-86	yes	CAT1	catalase 3 [Helianthus annuus]
Metabolism	Global and overview maps	Biosynthesis of secondary metabolites	ko01110	Isoform0114430	3.416666667	72.72333333	4.411756919	0.00E+00	0.00E+00	yes	COMT	PREDICTED: caffeic acid 3-O-methyltransferase isoform X2 [Theobroma cacao]
Metabolism	Global and overview maps	Biosynthesis of secondary metabolites	ko01110	Isoform0114523	9.333333333	21.43	1.199167524	3.72E-24	7.99E-23	yes	GDCST	T-protein [Flaveria anomala]
Metabolism	Global and overview maps	Biosynthesis of secondary metabolites	ko01110	Isoform0114617	8.64	22.35666667	1.371601884	2.01E-36	6.53E-35	yes	DXR	1-deoxyxylulose 5-phosphate reductoisomerase [Chrysanthemum x morifolium]
Metabolism	Global and overview maps	Biosynthesis of secondary metabolites	ko01110	Isoform0114648	18.22666667	102.2733333	2.48830738	2.32E-236	7.99E-234	yes	co-1	aurone synthase [Coreopsis grandiflora]
Metabolism	Global and overview maps	Biosynthesis of secondary metabolites	ko01110	Isoform0114656	0.596666667	3.18	2.414029679	5.96E-18	9.66E-17	yes	NPC3	PREDICTED: non-specific phospholipase C3-like [Erythranthe guttata]
Metabolism	Global and overview maps	Biosynthesis of secondary metabolites	ko01110	Isoform0114757	1.403333333	3.523333333	1.328083238	8.56E-09	6.69E-08	yes	GAS1	germacrene A synthase, partial [Artemisia annua]
Metabolism	Global and overview maps	Biosynthesis of secondary metabolites	ko01110	Isoform0114760	1.5	3.35	1.159198595	2.32E-04	8.67E-04	yes	AGPS1	PREDICTED: glucose-1-phosphate adenylyltransferase small subunit, chloroplastic [Vitis vinifera]
Metabolism	Global and overview maps	Biosynthesis of secondary metabolites	ko01110	Isoform0114840	4.876666667	13.95666667	1.516987149	8.37E-24	1.77E-22	yes	ALDH3F1	PREDICTED: aldehyde dehydrogenase family 3 member F1-like [Nicotiana attenuata]
Metabolism	Global and overview maps	Biosynthesis of secondary metabolites	ko01110	Isoform0114884	5.343333333	39.84666667	2.898647117	5.08E-120	6.53E-118	yes	PER3	heme peroxidase [Cynara cardunculus var. scolymus] [Cynara cardunculus]
Metabolism	Global and overview maps	Biosynthesis of secondary metabolites	ko01110	Isoform0115078	19.62666667	60.74666667	1.629990076	1.43E-109	1.63E-107	yes	GLO1	glycolate oxidase [Mikania micrantha]
Metabolism	Global and overview maps	Biosynthesis of secondary metabolites	ko01110	Isoform0115160	16.72333333	51.09333333	1.611272623	6.33E-72	4.38E-70	yes	GLO1	PREDICTED: peroxisomal (S)-2-hydroxy-acid oxidase GLO1-like [Daucus carota subsp. sativus] [Daucus carota]
Metabolism	Global and overview maps	Biosynthesis of secondary metabolites	ko01110	Isoform0115257	6.713333333	18.03333333	1.425564911	3.55E-34	1.08E-32	yes	ADH1	alcohol dehydrogenases homologous [Lactuca sativa]
Metabolism	Global and overview maps	Biosynthesis of secondary metabolites	ko01110	Isoform0115454	3.99	24.25	2.603524096	1.92E-70	1.30E-68	yes	TR1	Glucose/ribitol dehydrogenase [Cynara cardunculus var. scolymus] [Cynara cardunculus]
Metabolism	Global and overview maps	Biosynthesis of secondary metabolites	ko01110	Isoform0115579	3.813333333	13.57	1.831296169	1.22E-44	4.93E-43	yes	CCD4	Carotenoid cleavage dioxygenase 4-like protein [Helianthus annuus]
Metabolism	Global and overview maps	Biosynthesis of secondary metabolites	ko01110	Isoform0115600	0.7	1.493333333	1.093109404	2.40E-03	6.97E-03	yes	ADH1	Alcohol dehydrogenase, C-terminal [Cynara cardunculus var. scolymus] [Cynara cardunculus]
Metabolism	Global and overview maps	Biosynthesis of secondary metabolites	ko01110	Isoform0115731	5.153333333	26.99	2.388847158	5.67E-68	3.68E-66	yes	PER3	heme peroxidase [Cynara cardunculus var. scolymus] [Cynara cardunculus]
Metabolism	Global and overview maps	Biosynthesis of secondary metabolites	ko01110	Isoform0115894	1.32	3.17	1.263944911	3.16E-04	1.15E-03	yes	At2g29150	Glucose/ribitol dehydrogenase [Cynara cardunculus var. scolymus] [Cynara cardunculus]
Metabolism	Global and overview maps	Biosynthesis of secondary metabolites	ko01110	Isoform0115981	31.60666667	78.61333333	1.314545131	1.46E-54	7.47E-53	yes	Os11g0171300	PREDICTED: fructose-bisphosphate aldolase 1, chloroplastic [Beta vulgaris subsp. vulgaris] [Beta vulgaris]
Metabolism	Global and overview maps	Biosynthesis of secondary metabolites	ko01110	Isoform0116004	16.25666667	32.86	1.015301009	4.63E-17	7.15E-16	yes	CHLM	Magnesium-protoporphyrin IX methyltransferase [Cynara cardunculus var. scolymus] [Cynara cardunculus]
Metabolism	Global and overview maps	Biosynthesis of secondary metabolites	ko01110	Isoform0116070	12.75666667	34.83666667	1.449355187	4.79E-77	3.62E-75	yes	AS	asparagine synthetase [Helianthus annuus]
Metabolism	Global and overview maps	Biosynthesis of secondary metabolites	ko01110	Isoform0116384	1.093333333	11.97333333	3.45301963	1.06E-63	6.38E-62	yes	SDC1	serine decarboxylase [Echinacea purpurea]
Metabolism	Global and overview maps	Biosynthesis of secondary metabolites	ko01110	Isoform0116430	4.286666667	12.14666667	1.502632316	5.74E-15	7.77E-14	yes	ADH1	alcohol dehydrogenases homologous [Lactuca sativa]
Metabolism	Global and overview maps	Biosynthesis of secondary metabolites	ko01110	Isoform0116460	5.186666667	14.32666667	1.465823422	4.06E-26	9.40E-25	yes	ADH2	alcohol dehydrogenases homologous [Lactuca sativa]
Metabolism	Global and overview maps	Biosynthesis of secondary metabolites	ko01110	Isoform0116477	6.71	14.62333333	1.123887534	7.59E-17	1.16E-15	yes	GDCST	T-protein [Flaveria anomala]
Metabolism	Global and overview maps	Biosynthesis of secondary metabolites	ko01110	Isoform0116648	10.40333333	34.77666667	1.741073801	1.31E-48	5.86E-47	yes	EMB3004	Aldolase-type TIM barrel [Cynara cardunculus var. scolymus] [Cynara cardunculus]
Metabolism	Global and overview maps	Biosynthesis of secondary metabolites	ko01110	Isoform0116653	51.31666667	104.61	1.027521403	1.31E-137	2.05E-135	yes	CAT3	catalase [Homogyne alpina]
Metabolism	Global and overview maps	Biosynthesis of secondary metabolites	ko01110	Isoform0116699	1.376666667	6.543333333	2.248846486	1.32E-27	3.22E-26	yes	GA20ox1D	gibberellin 20-oxidase2 [Chrysanthemum x morifolium]
Metabolism	Global and overview maps	Biosynthesis of secondary metabolites	ko01110	Isoform0116735	71.80333333	176.5133333	1.29765444	5.12E-63	3.04E-61	yes	RPI1	Ribose 5-phosphate isomerase, type A [Cynara cardunculus var. scolymus] [Cynara cardunculus]
Metabolism	Global and overview maps	Biosynthesis of secondary metabolites	ko01110	Isoform0116748	9.7	101.1366667	3.382177577	7.23E-238	2.53E-235	yes	POR1	Glucose/ribitol dehydrogenase [Cynara cardunculus var. scolymus] [Cynara cardunculus]
Metabolism	Global and overview maps	Biosynthesis of secondary metabolites	ko01110	Isoform0116794	0.676666667	18.01666667	4.734742985	6.21E-133	9.15E-131	yes	HST	hydroxycinnamoyl-CoA quinate transferase [Cichorium intybus]
Metabolism	Global and overview maps	Biosynthesis of secondary metabolites	ko01110	Isoform0116821	2.286666667	5.273333333	1.205469118	3.85E-09	3.14E-08	yes	KCS12	3-Oxoacyl-[acyl-carrier-protein (ACP)] synthase III C-terminal [Cynara cardunculus var. scolymus] [Cynara cardunculus]
Metabolism	Global and overview maps	Biosynthesis of secondary metabolites	ko01110	Isoform0116857	8.253333333	17.17	1.056841226	5.00E-15	6.81E-14	yes	DVR	PREDICTED: divinyl chlorophyllide a 8-vinyl-reductase, chloroplastic [Capsicum annuum]
Metabolism	Global and overview maps	Biosynthesis of secondary metabolites	ko01110	Isoform0116862	9.863333333	28.92666667	1.55225289	2.84E-56	1.49E-54	yes	SPS1	Polyprenyl synthetase [Cynara cardunculus var. scolymus] [Cynara cardunculus]
Metabolism	Global and overview maps	Biosynthesis of secondary metabolites	ko01110	Isoform0117032	23.26666667	66.1	1.506385736	7.46E-71	5.08E-69	yes	CHI1	chalcone isomerase [Chrysanthemum x morifolium]
Metabolism	Global and overview maps	Biosynthesis of secondary metabolites	ko01110	Isoform0117059	72.01666667	236.8866667	1.717794268	1.65E-187	4.09E-185	yes	GLO1	glycolate oxidase [Mikania micrantha]
Metabolism	Global and overview maps	Biosynthesis of secondary metabolites	ko01110	Isoform0117326	2.713333333	7.063333333	1.380282888	1.89E-15	2.64E-14	yes	AGPS1	ADP-glucose pyrophosphorylase catalytic subunit [Perilla frutescens]
Metabolism	Global and overview maps	Biosynthesis of secondary metabolites	ko01110	Isoform0117350	3.183333333	9.976666667	1.648019641	1.11E-35	3.53E-34	yes	CCD4	Carotenoid cleavage dioxygenase 4-like protein [Helianthus annuus]
Metabolism	Global and overview maps	Biosynthesis of secondary metabolites	ko01110	Isoform0117464	11.94666667	48.37	2.017504401	4.75E-85	4.00E-83	yes	GLO1	glycolate oxidase [Mikania micrantha]
Metabolism	Global and overview maps	Biosynthesis of secondary metabolites	ko01110	Isoform0117567	124.65	285.4933333	1.195574174	6.62E-241	2.41E-238	yes	CAT3	catalase [Homogyne alpina]
Metabolism	Global and overview maps	Biosynthesis of secondary metabolites	ko01110	Isoform0117601	32.78	188.6733333	2.525002771	0.00E+00	0.00E+00	yes	PER42	PREDICTED: peroxidase 42 [Daucus carota subsp. sativus] [Daucus carota]
Metabolism	Global and overview maps	Biosynthesis of secondary metabolites	ko01110	Isoform0117620	0.55	1.243333333	1.176709606	8.43E-04	2.76E-03	yes	BGLU14	PREDICTED: beta-glucosidase 18 isoform X1 [Vitis vinifera]
Metabolism	Global and overview maps	Biosynthesis of secondary metabolites	ko01110	Isoform0117652	1.073333333	2.323333333	1.114097968	1.46E-04	5.72E-04	yes	ICS2	isochorismate synthase [Artemisia annua]
Metabolism	Global and overview maps	Biosynthesis of secondary metabolites	ko01110	Isoform0117836	59.55333333	119.3466667	1.002904106	1.92E-122	2.51E-120	yes	CAT3	catalase [Homogyne alpina]
Metabolism	Global and overview maps	Biosynthesis of secondary metabolites	ko01110	Isoform0118364	6.88	19.50333333	1.503240247	1.39E-40	5.05E-39	yes	co-2	aurone synthase [Coreopsis grandiflora]
Metabolism	Global and overview maps	Biosynthesis of secondary metabolites	ko01110	Isoform0118372	9.886666667	22.84666667	1.208427594	1.36E-36	4.43E-35	yes	GAD	PREDICTED: LOW QUALITY PROTEIN: glutamate decarboxylase-like [Sesamum indicum]
Metabolism	Global and overview maps	Biosynthesis of secondary metabolites	ko01110	Isoform0118719	1.486666667	7.493333333	2.33352642	1.96E-52	9.52E-51	yes	PNA	OSC2 [Artemisia annua]
Metabolism	Global and overview maps	Biosynthesis of secondary metabolites	ko01110	Isoform0118823	5.743333333	12.31333333	1.100261165	2.54E-28	6.36E-27	yes	TKT2	1-deoxy-D-xylulose-5-phosphate synthase [Artemisia annua]
Metabolism	Global and overview maps	Biosynthesis of secondary metabolites	ko01110	Isoform0119188	1.35	5.75	2.090602549	1.84E-33	5.50E-32	yes	LOX2.1	Lipase/lipooxygenase, PLAT/LH2 [Cynara cardunculus var. scolymus] [Cynara cardunculus]
Metabolism	Global and overview maps	Biosynthesis of secondary metabolites	ko01110	Isoform0119198	0.36	1.883333333	2.387219555	4.77E-14	6.06E-13	yes	ACX1	PREDICTED: peroxisomal acyl-coenzyme A oxidase 1 [Capsicum annuum]
Metabolism	Global and overview maps	Biosynthesis of secondary metabolites	ko01110	Isoform0119267	5.533333333	18.54333333	1.744679864	1.29E-48	5.76E-47	yes	CCD4	Carotenoid cleavage dioxygenase 4-like protein [Helianthus annuus]
Metabolism	Global and overview maps	Biosynthesis of secondary metabolites	ko01110	Isoform0119330	0.52	1.946666667	1.90442234	2.38E-12	2.66E-11	yes	LOX2.1	Lipase/lipooxygenase, PLAT/LH2 [Cynara cardunculus var. scolymus] [Cynara cardunculus]
Metabolism	Global and overview maps	Biosynthesis of secondary metabolites	ko01110	Isoform0119520	14.03	36.11666667	1.364149739	1.51E-99	1.54E-97	yes	FBA2	PREDICTED: fructose-bisphosphate aldolase 1, chloroplastic [Daucus carota subsp. sativus] [Daucus carota]
Metabolism	Global and overview maps	Biosynthesis of secondary metabolites	ko01110	Isoform0119569	1.213333333	3.643333333	1.586283045	2.11E-12	2.36E-11	yes	SHM1	glycine hydroxymethyltransferase [Flaveria pringlei]
Metabolism	Global and overview maps	Biosynthesis of secondary metabolites	ko01110	Isoform0119606	49.28	99.22	1.009628701	2.88E-45	1.19E-43	yes	CAT3	catalase [Homogyne alpina]
Metabolism	Global and overview maps	Biosynthesis of secondary metabolites	ko01110	Isoform0120024	2.666666667	6.076666667	1.188242656	3.96E-14	5.06E-13	yes	OsI_032456	GDP-mannose 3,5-epimerase 1 [Morus notabilis]
Metabolism	Global and overview maps	Biosynthesis of secondary metabolites	ko01110	Isoform0120120	1.17	5.493333333	2.231173307	5.28E-38	1.79E-36	yes	PNA	OSC2 [Artemisia annua]
Metabolism	Global and overview maps	Biosynthesis of secondary metabolites	ko01110	Isoform0120317	0.803333333	2.106666667	1.390891412	1.55E-09	1.32E-08	yes	CAD6	PREDICTED: probable cinnamyl alcohol dehydrogenase 6 isoform X2 [Jatropha curcas]
Metabolism	Global and overview maps	Biosynthesis of secondary metabolites	ko01110	Isoform0120719	0.22	0.63	1.517848305	3.22E-03	9.05E-03	yes	BGLU14	PREDICTED: beta-glucosidase 18 [Theobroma cacao]
Metabolism	Global and overview maps	Biosynthesis of secondary metabolites	ko01110	Isoform0120918	1.196666667	5.376666667	2.167690689	2.47E-27	5.97E-26	yes	PCKA	PREDICTED: phosphoenolpyruvate carboxykinase [ATP] [Ziziphus jujuba]
Metabolism	Global and overview maps	Biosynthesis of secondary metabolites	ko01110	Isoform0121074	2.126666667	6.313333333	1.569808002	1.09E-32	3.17E-31	yes	LOX2.1	Lipase/lipooxygenase, PLAT/LH2 [Cynara cardunculus var. scolymus] [Cynara cardunculus]
Metabolism	Global and overview maps	Biosynthesis of secondary metabolites	ko01110	Isoform0121249	26.48666667	53.14666667	1.004712917	1.88E-58	1.02E-56	yes	CAT3	catalase [Homogyne alpina]
Metabolism	Global and overview maps	Biosynthesis of secondary metabolites	ko01110	Isoform0121379	1.14	2.386666667	1.065963262	5.58E-06	2.90E-05	yes	DIM	CO dehydrogenase flavoprotein-like, FAD-binding, subdomain 2 [Cynara cardunculus var. scolymus] [Cynara cardunculus]
Metabolism	Global and overview maps	Biosynthesis of secondary metabolites	ko01110	Isoform0121422	3.773333333	8.656666667	1.197972056	5.87E-17	9.01E-16	yes	VTC5	GDP-L-galactose phosphorylase [Actinidia eriantha]
Metabolism	Global and overview maps	Biosynthesis of secondary metabolites	ko01110	Isoform0121712	16.37333333	47.48333333	1.536073156	1.63E-187	4.04E-185	yes	FBA2	PREDICTED: fructose-bisphosphate aldolase 1, chloroplastic [Daucus carota subsp. sativus] [Daucus carota]
Metabolism	Global and overview maps	Biosynthesis of secondary metabolites	ko01110	Isoform0121857	2.66	7.196666667	1.435902592	3.42E-25	7.67E-24	yes	LOX2.1	Lipase/lipooxygenase, PLAT/LH2 [Cynara cardunculus var. scolymus] [Cynara cardunculus]
Metabolism	Global and overview maps	Biosynthesis of secondary metabolites	ko01110	Isoform0121973	0.173333333	0.803333333	2.212449618	3.42E-07	2.16E-06	yes	PNA	OSC2 [Artemisia annua]
Metabolism	Global and overview maps	Biosynthesis of secondary metabolites	ko01110	Isoform0122191	3.58	10.99333333	1.618597405	3.08E-31	8.56E-30	yes	LOX2.1	Lipase/lipooxygenase, PLAT/LH2 [Cynara cardunculus var. scolymus] [Cynara cardunculus]
Metabolism	Global and overview maps	Biosynthesis of secondary metabolites	ko01110	Isoform0122263	3.396666667	7.013333333	1.045980653	1.14E-13	1.42E-12	yes	Os11g0171300	PREDICTED: fructose-bisphosphate aldolase 1, chloroplastic [Beta vulgaris subsp. vulgaris] [Beta vulgaris]
Metabolism	Global and overview maps	Biosynthesis of secondary metabolites	ko01110	Isoform0122446	1.553333333	5	1.686560641	7.29E-24	1.55E-22	yes	GAD3	PREDICTED: glutamate decarboxylase [Solanum tuberosum]
Metabolism	Global and overview maps	Biosynthesis of secondary metabolites	ko01110	Isoform0122680	1.156666667	6.473333333	2.484535633	1.24E-54	6.31E-53	yes	PNA	OSC2 [Artemisia annua]
Metabolism	Global and overview maps	Biosynthesis of secondary metabolites	ko01110	Isoform0122782	3.436666667	10.79333333	1.651058653	2.96E-36	9.59E-35	yes	CCD4	Carotenoid cleavage dioxygenase 4-like protein [Helianthus annuus]
Metabolism	Global and overview maps	Biosynthesis of secondary metabolites	ko01110	Isoform0122956	2.363333333	7.876666667	1.736762097	6.10E-29	1.56E-27	yes	CCD4	Carotenoid cleavage dioxygenase 4-like protein [Helianthus annuus]
Metabolism	Global and overview maps	Biosynthesis of secondary metabolites	ko01110	Isoform0123262	1.023333333	2.436666667	1.251632751	7.45E-07	4.48E-06	yes	SGR1	PREDICTED: raucaffricine-O-beta-D-glucosidase-like [Sesamum indicum]
Metabolism	Global and overview maps	Biosynthesis of secondary metabolites	ko01110	Isoform0123333	0.376666667	1.18	1.647426588	2.81E-08	2.06E-07	yes	LOX2.1	Lipase/lipooxygenase, PLAT/LH2 [Cynara cardunculus var. scolymus] [Cynara cardunculus]
Metabolism	Global and overview maps	Biosynthesis of secondary metabolites	ko01110	Isoform0123340	0.436666667	2.653333333	2.603201619	1.00E-21	1.95E-20	yes	CAD6	PREDICTED: probable cinnamyl alcohol dehydrogenase 6 [Malus domestica]
Metabolism	Global and overview maps	Biosynthesis of secondary metabolites	ko01110	Isoform0123625	26.01	152.1766667	2.548608862	0.00E+00	0.00E+00	yes	co-2	aurone synthase [Coreopsis grandiflora]
Metabolism	Global and overview maps	Biosynthesis of secondary metabolites	ko01110	Isoform0123629	4.333333333	9.776666667	1.173865448	1.17E-21	2.26E-20	yes	GAD	PREDICTED: glutamate decarboxylase [Nicotiana sylvestris]
Metabolism	Global and overview maps	Biosynthesis of secondary metabolites	ko01110	Isoform0123655	0.306666667	1.976666667	2.688326338	9.98E-21	1.85E-19	yes	LOX2.1	Lipase/lipooxygenase, PLAT/LH2 [Cynara cardunculus var. scolymus] [Cynara cardunculus]
Metabolism	Global and overview maps	Biosynthesis of secondary metabolites	ko01110	Isoform0123725	1.276666667	3.173333333	1.313617181	1.86E-10	1.75E-09	yes	TKT2	1-deoxy-D-xylulose-5-phosphate synthase [Artemisia annua]
Metabolism	Global and overview maps	Biosynthesis of secondary metabolites	ko01110	Isoform0124031	2.67	9.936666667	1.895922228	4.58E-54	2.31E-52	yes	GDCSPA	P-protein of the glycine cleavage system [Flaveria pringlei]
Metabolism	Global and overview maps	Biosynthesis of secondary metabolites	ko01110	Isoform0124095	0.353333333	1.616666667	2.193920483	5.61E-15	7.60E-14	yes	LOX2.1	Lipase/lipooxygenase, PLAT/LH2 [Cynara cardunculus var. scolymus] [Cynara cardunculus]
Metabolism	Global and overview maps	Biosynthesis of secondary metabolites	ko01110	Isoform0124153	1.936666667	7.536666667	1.960350923	2.16E-59	1.20E-57	yes	SHM1	glycine hydroxymethyltransferase [Flaveria pringlei]
Metabolism	Global and overview maps	Biosynthesis of secondary metabolites	ko01110	Isoform0124198	1.246666667	5.82	2.222943384	3.42E-57	1.82E-55	yes	LOX2.1	Lipase/lipooxygenase, PLAT/LH2 [Cynara cardunculus var. scolymus] [Cynara cardunculus]
Metabolism	Global and overview maps	Biosynthesis of secondary metabolites	ko01110	Isoform0124550	2.896666667	10.98666667	1.92328816	6.31E-90	5.68E-88	yes	SHM1	glycine hydroxymethyltransferase [Flaveria pringlei]
Metabolism	Global and overview maps	Biosynthesis of secondary metabolites	ko01110	Isoform0124559	0.76	2.233333333	1.555127271	1.34E-12	1.53E-11	yes	LOX2.1	Lipase/lipooxygenase, PLAT/LH2 [Cynara cardunculus var. scolymus] [Cynara cardunculus]
Metabolism	Global and overview maps	Biosynthesis of secondary metabolites	ko01110	Isoform0124577	0.66	4.77	2.853451337	2.86E-57	1.52E-55	yes	LOX2.1	Lipase/lipooxygenase, PLAT/LH2 [Cynara cardunculus var. scolymus] [Cynara cardunculus]
Metabolism	Global and overview maps	Biosynthesis of secondary metabolites	ko01110	Isoform0124932	1.496666667	4.816666667	1.686282143	2.17E-27	5.26E-26	yes	SHM1	glycine hydroxymethyltransferase [Flaveria pringlei]
Metabolism	Global and overview maps	Biosynthesis of secondary metabolites	ko01110	Isoform0124961	1.236666667	5.14	2.055311673	3.63E-40	1.30E-38	yes	LOX2.1	Lipase/lipooxygenase, PLAT/LH2 [Cynara cardunculus var. scolymus] [Cynara cardunculus]
Metabolism	Global and overview maps	Biosynthesis of secondary metabolites	ko01110	Isoform0125130	0.44	1.69	1.941447818	8.28E-13	9.56E-12	yes	LOX2.1	Lipase/lipooxygenase, PLAT/LH2 [Cynara cardunculus var. scolymus] [Cynara cardunculus]
Metabolism	Global and overview maps	Biosynthesis of secondary metabolites	ko01110	Isoform0125174	6.006666667	16.24	1.434915122	8.21E-68	5.29E-66	yes	LOX2.1	Lipase/lipooxygenase, PLAT/LH2 [Cynara cardunculus var. scolymus] [Cynara cardunculus]
Metabolism	Global and overview maps	Biosynthesis of secondary metabolites	ko01110	Isoform0125243	0.58	2.01	1.793070696	1.44E-13	1.77E-12	yes	LOX2.1	Lipase/lipooxygenase, PLAT/LH2 [Cynara cardunculus var. scolymus] [Cynara cardunculus]
Metabolism	Global and overview maps	Biosynthesis of secondary metabolites	ko01110	Isoform0125371	0.62	2.73	2.138560831	1.48E-24	3.23E-23	yes	LOX2.1	Lipase/lipooxygenase, PLAT/LH2 [Cynara cardunculus var. scolymus] [Cynara cardunculus]
Metabolism	Global and overview maps	Biosynthesis of secondary metabolites	ko01110	Isoform0125487	1	6.426666667	2.684070646	2.97E-64	1.80E-62	yes	LOX2.1	Lipase/lipooxygenase, PLAT/LH2 [Cynara cardunculus var. scolymus] [Cynara cardunculus]
Metabolism	Global and overview maps	Biosynthesis of secondary metabolites	ko01110	Isoform0125615	1.343333333	6.196666667	2.205675026	1.11E-41	4.16E-40	yes	LOX2.1	Lipase/lipooxygenase, PLAT/LH2 [Cynara cardunculus var. scolymus] [Cynara cardunculus]
Metabolism	Global and overview maps	Biosynthesis of secondary metabolites	ko01110	Isoform0125833	2.69	8.93	1.731054003	2.35E-53	1.16E-51	yes	GDCSPA	P-protein of the glycine cleavage system [Flaveria pringlei]
Metabolism	Global and overview maps	Biosynthesis of secondary metabolites	ko01110	Isoform0126048	0.48	2.07	2.108524457	1.04E-17	1.67E-16	yes	LOX2.1	Lipase/lipooxygenase, PLAT/LH2 [Cynara cardunculus var. scolymus] [Cynara cardunculus]
Metabolism	Global and overview maps	Biosynthesis of secondary metabolites	ko01110	Isoform0126212	2.176666667	7.156666667	1.717167294	1.08E-36	3.53E-35	yes	STP-1	PREDICTED: alpha-1,4 glucan phosphorylase L-2 isozyme, chloroplastic/amyloplastic [Vitis vinifera]
Metabolism	Global and overview maps	Biosynthesis of secondary metabolites	ko01110	Isoform0126290	0.716666667	3.656666667	2.351154961	9.52E-32	2.68E-30	yes	LOX2.1	Lipase/lipooxygenase, PLAT/LH2 [Cynara cardunculus var. scolymus] [Cynara cardunculus]
Metabolism	Global and overview maps	Biosynthesis of secondary metabolites	ko01110	Isoform0126342	0.78	3.616666667	2.213114608	3.62E-28	9.02E-27	yes	LOX2.1	Lipase/lipooxygenase, PLAT/LH2 [Cynara cardunculus var. scolymus] [Cynara cardunculus]
Metabolism	Global and overview maps	Biosynthesis of secondary metabolites	ko01110	Isoform0126453	0.596666667	2.96	2.310600089	9.70E-25	2.13E-23	yes	LOX2.1	Lipase/lipooxygenase, PLAT/LH2 [Cynara cardunculus var. scolymus] [Cynara cardunculus]
Metabolism	Global and overview maps	Biosynthesis of secondary metabolites	ko01110	Isoform0126642	1.593333333	10.64333333	2.73983003	1.70E-76	1.27E-74	yes	LOX2.1	Lipase/lipooxygenase, PLAT/LH2 [Cynara cardunculus var. scolymus] [Cynara cardunculus]
Metabolism	Global and overview maps	Biosynthesis of secondary metabolites	ko01110	Isoform0126824	0.423333333	1.243333333	1.554347133	5.15E-07	3.16E-06	yes	LOX2.1	Lipase/lipooxygenase, PLAT/LH2 [Cynara cardunculus var. scolymus] [Cynara cardunculus]
Metabolism	Global and overview maps	Biosynthesis of secondary metabolites	ko01110	Isoform0126931	0.076666667	0.88	3.520832163	2.84E-14	3.67E-13	yes	LOX2.1	Lipase/lipooxygenase, PLAT/LH2 [Cynara cardunculus var. scolymus] [Cynara cardunculus]
Metabolism	Global and overview maps	Biosynthesis of secondary metabolites	ko01110	Isoform0126975	3.21	22.56	2.813121865	2.01E-178	4.50E-176	yes	LOX2.1	Lipase/lipooxygenase, PLAT/LH2 [Cynara cardunculus var. scolymus] [Cynara cardunculus]
Metabolism	Global and overview maps	Biosynthesis of secondary metabolites	ko01110	Isoform0126986	3.206666667	11.07	1.787508924	2.21E-55	1.14E-53	yes	GDCSPA	P-protein of the glycine cleavage system [Flaveria pringlei]
Metabolism	Global and overview maps	Biosynthesis of secondary metabolites	ko01110	Isoform0127003	2.696666667	9.71	1.848294094	3.89E-60	2.19E-58	yes	LOX2.1	Lipase/lipooxygenase, PLAT/LH2 [Cynara cardunculus var. scolymus] [Cynara cardunculus]
Metabolism	Global and overview maps	Biosynthesis of secondary metabolites	ko01110	Isoform0127009	0.483333333	1.89	1.967295835	4.79E-16	6.96E-15	yes	LOX2.1	Lipase/lipooxygenase, PLAT/LH2 [Cynara cardunculus var. scolymus] [Cynara cardunculus]
Metabolism	Global and overview maps	Biosynthesis of secondary metabolites	ko01110	Isoform0127010	7.71	21.26666667	1.463791158	4.05E-76	3.03E-74	yes	LOX2.1	Lipase/lipooxygenase, PLAT/LH2 [Cynara cardunculus var. scolymus] [Cynara cardunculus]
Metabolism	Global and overview maps	Biosynthesis of secondary metabolites	ko01110	Isoform0127094	0.92	9.86	3.42188188	7.00E-97	6.84E-95	yes	LOX2.1	Lipase/lipooxygenase, PLAT/LH2 [Cynara cardunculus var. scolymus] [Cynara cardunculus]
Metabolism	Global and overview maps	Biosynthesis of secondary metabolites	ko01110	Isoform0127136	1.126666667	2.303333333	1.031662464	9.84E-08	6.71E-07	yes	PHS2	Glycogen/starch/alpha-glucan phosphorylase [Cynara cardunculus var. scolymus] [Cynara cardunculus]
Metabolism	Global and overview maps	Biosynthesis of secondary metabolites	ko01110	Isoform0127530	1.086666667	4.01	1.883692773	5.26E-30	1.40E-28	yes	LOX2.1	Lipase/lipooxygenase, PLAT/LH2 [Cynara cardunculus var. scolymus] [Cynara cardunculus]
Metabolism	Global and overview maps	Biosynthesis of secondary metabolites	ko01110	Isoform0127576	0.86	5.726666667	2.735287066	1.02E-61	5.93E-60	yes	LOX2.1	Lipase/lipooxygenase, PLAT/LH2 [Cynara cardunculus var. scolymus] [Cynara cardunculus]
Metabolism	Lipid metabolism	Linoleic acid metabolism	ko00591	Isoform0001437	5.32	19.65	1.885031162	5.69E-23	1.17E-21	yes	LOX2.1	Lipase/lipooxygenase, PLAT/LH2 [Cynara cardunculus var. scolymus] [Cynara cardunculus]
Metabolism	Lipid metabolism	Linoleic acid metabolism	ko00591	Isoform0002217	8.86	25.30666667	1.514138888	1.31E-13	1.62E-12	yes	-	-
Metabolism	Lipid metabolism	Linoleic acid metabolism	ko00591	Isoform0002292	5.49	14.41666667	1.392859578	6.11E-09	4.86E-08	yes	LOX2.1	Lipase/lipooxygenase, PLAT/LH2 [Cynara cardunculus var. scolymus] [Cynara cardunculus]
Metabolism	Lipid metabolism	Linoleic acid metabolism	ko00591	Isoform0004393	0.203333333	0.916666667	2.172550471	6.40E-03	1.65E-02	yes	CM-LOX1	Lipase/lipooxygenase, PLAT/LH2 [Cynara cardunculus var. scolymus] [Cynara cardunculus]
Metabolism	Lipid metabolism	Linoleic acid metabolism	ko00591	Isoform0007555	3.076666667	8.526666667	1.470613711	1.54E-19	2.70E-18	yes	LOX2.1	Lipase/lipooxygenase, PLAT/LH2 [Cynara cardunculus var. scolymus] [Cynara cardunculus]
Metabolism	Lipid metabolism	Linoleic acid metabolism	ko00591	Isoform0008154	1.11	7.013333333	2.659540622	2.35E-33	6.99E-32	yes	LOX2.1	Lipase/lipooxygenase, PLAT/LH2 [Cynara cardunculus var. scolymus] [Cynara cardunculus]
Metabolism	Lipid metabolism	Linoleic acid metabolism	ko00591	Isoform0013860	1.406666667	3.876666667	1.462536193	1.49E-11	1.55E-10	yes	LOX2.1	Lipase/lipooxygenase, PLAT/LH2 [Cynara cardunculus var. scolymus] [Cynara cardunculus]
Metabolism	Lipid metabolism	Linoleic acid metabolism	ko00591	Isoform0016124	1.67	8.093333333	2.276885913	6.29E-30	1.67E-28	yes	LOX2.1	Lipase/lipooxygenase, PLAT/LH2 [Cynara cardunculus var. scolymus] [Cynara cardunculus]
Metabolism	Lipid metabolism	Linoleic acid metabolism	ko00591	Isoform0019114	0.37	0.95	1.360402243	1.97E-02	4.36E-02	yes	SDP1	Acyl transferase/acyl hydrolase/lysophospholipase [Cynara cardunculus var. scolymus] [Cynara cardunculus]
Metabolism	Lipid metabolism	Linoleic acid metabolism	ko00591	Isoform0019333	2.24	8.763333333	1.967981004	8.83E-22	1.72E-20	yes	LOX2.1	Lipase/lipooxygenase, PLAT/LH2 [Cynara cardunculus var. scolymus] [Cynara cardunculus]
Metabolism	Lipid metabolism	Linoleic acid metabolism	ko00591	Isoform0019773	1.44	3.303333333	1.197853745	5.79E-05	2.47E-04	yes	LOX3.1	lipoxygenase 1 [Tanacetum cinerariifolium]
Metabolism	Lipid metabolism	Linoleic acid metabolism	ko00591	Isoform0019799	1.99	5.2	1.385743192	1.02E-08	7.91E-08	yes	LOX2.1	Lipase/lipooxygenase, PLAT/LH2 [Cynara cardunculus var. scolymus] [Cynara cardunculus]
Metabolism	Lipid metabolism	Linoleic acid metabolism	ko00591	Isoform0020266	3.506666667	9.436666667	1.428177045	2.57E-18	4.24E-17	yes	LOX2.1	Lipase/lipooxygenase, PLAT/LH2 [Cynara cardunculus var. scolymus] [Cynara cardunculus]
Metabolism	Lipid metabolism	Linoleic acid metabolism	ko00591	Isoform0023831	5.323333333	15.2	1.513669512	6.53E-26	1.50E-24	yes	LOX2.1	Lipase/lipooxygenase, PLAT/LH2 [Cynara cardunculus var. scolymus] [Cynara cardunculus]
Metabolism	Lipid metabolism	Linoleic acid metabolism	ko00591	Isoform0026761	0.39	1.32	1.7589919	5.43E-10	4.86E-09	yes	LOX2.1	Lipase/lipooxygenase, PLAT/LH2 [Cynara cardunculus var. scolymus] [Cynara cardunculus]
Metabolism	Lipid metabolism	Linoleic acid metabolism	ko00591	Isoform0027045	2.226666667	7.13	1.679016475	1.13E-40	4.10E-39	yes	LOX2.1	Lipase/lipooxygenase, PLAT/LH2 [Cynara cardunculus var. scolymus] [Cynara cardunculus]
Metabolism	Lipid metabolism	Linoleic acid metabolism	ko00591	Isoform0027534	5.94	17.53666667	1.561839713	2.66E-61	1.54E-59	yes	LOX2.1	Lipase/lipooxygenase, PLAT/LH2 [Cynara cardunculus var. scolymus] [Cynara cardunculus]
Metabolism	Lipid metabolism	Linoleic acid metabolism	ko00591	Isoform0028223	1.936666667	4.233333333	1.128218428	2.12E-10	1.98E-09	yes	LOX3.1	lipoxygenase 1 [Tanacetum cinerariifolium]
Metabolism	Lipid metabolism	Linoleic acid metabolism	ko00591	Isoform0029061	3.443333333	10.52333333	1.611714006	1.48E-49	6.73E-48	yes	LOX2.1	Lipase/lipooxygenase, PLAT/LH2 [Cynara cardunculus var. scolymus] [Cynara cardunculus]
Metabolism	Lipid metabolism	Linoleic acid metabolism	ko00591	Isoform0029768	0.083333333	0.58	2.799087306	4.37E-05	1.91E-04	yes	LOX2.1	linoleate 13S-lipoxygenase 2-1, chloroplastic-like [Malus domestica]
Metabolism	Lipid metabolism	Linoleic acid metabolism	ko00591	Isoform0029970	1.786666667	6	1.747692001	1.82E-24	3.97E-23	yes	LOX2.1	Lipase/lipooxygenase, PLAT/LH2 [Cynara cardunculus var. scolymus] [Cynara cardunculus]
Metabolism	Lipid metabolism	Linoleic acid metabolism	ko00591	Isoform0030002	3.68	7.79	1.081917562	1.83E-08	1.37E-07	yes	LOX3.1	Lipase/lipooxygenase, PLAT/LH2, partial [Cynara cardunculus var. scolymus] [Cynara cardunculus]
Metabolism	Lipid metabolism	Linoleic acid metabolism	ko00591	Isoform0030054	3.23	10.15333333	1.652347371	1.23E-54	6.31E-53	yes	LOX2.1	Lipase/lipooxygenase, PLAT/LH2 [Cynara cardunculus var. scolymus] [Cynara cardunculus]
Metabolism	Lipid metabolism	Linoleic acid metabolism	ko00591	Isoform0030093	2	7.26	1.859969548	5.49E-39	1.91E-37	yes	LOX2.1	Lipase/lipooxygenase, PLAT/LH2 [Cynara cardunculus var. scolymus] [Cynara cardunculus]
Metabolism	Lipid metabolism	Linoleic acid metabolism	ko00591	Isoform0030218	4.9	27.28666667	2.477342512	2.04E-137	3.18E-135	yes	LOX2.1	Lipase/lipooxygenase, PLAT/LH2 [Cynara cardunculus var. scolymus] [Cynara cardunculus]
Metabolism	Lipid metabolism	Linoleic acid metabolism	ko00591	Isoform0031543	2.093333333	5.18	1.30715004	1.37E-19	2.41E-18	yes	LOX2.1	Lipase/lipooxygenase, PLAT/LH2 [Cynara cardunculus var. scolymus] [Cynara cardunculus]
Metabolism	Lipid metabolism	Linoleic acid metabolism	ko00591	Isoform0031628	0.906666667	4.866666667	2.424289813	1.67E-40	6.06E-39	yes	LOX2.1	Lipase/lipooxygenase, PLAT/LH2 [Cynara cardunculus var. scolymus] [Cynara cardunculus]
Metabolism	Lipid metabolism	Linoleic acid metabolism	ko00591	Isoform0032156	3.106666667	11.13	1.841014233	1.65E-49	7.47E-48	yes	LOX2.1	Lipase/lipooxygenase, PLAT/LH2 [Cynara cardunculus var. scolymus] [Cynara cardunculus]
Metabolism	Lipid metabolism	Linoleic acid metabolism	ko00591	Isoform0033109	3.293333333	10.22333333	1.63424522	3.04E-54	1.54E-52	yes	LOX2.1	Lipase/lipooxygenase, PLAT/LH2 [Cynara cardunculus var. scolymus] [Cynara cardunculus]
Metabolism	Lipid metabolism	Linoleic acid metabolism	ko00591	Isoform0033167	8.756666667	24.05333333	1.457783138	7.89E-68	5.09E-66	yes	LOX2.1	Lipase/lipooxygenase, PLAT/LH2 [Cynara cardunculus var. scolymus] [Cynara cardunculus]
Metabolism	Lipid metabolism	Linoleic acid metabolism	ko00591	Isoform0033594	5.86	45.53	2.95784489	6.26E-208	1.80E-205	yes	LOX2.1	Lipase/lipooxygenase, PLAT/LH2 [Cynara cardunculus var. scolymus] [Cynara cardunculus]
Metabolism	Lipid metabolism	Linoleic acid metabolism	ko00591	Isoform0033756	3.083333333	22.80333333	2.886681959	7.72E-194	2.03E-191	yes	LOX2.1	Lipase/lipooxygenase, PLAT/LH2 [Cynara cardunculus var. scolymus] [Cynara cardunculus]
Metabolism	Lipid metabolism	Linoleic acid metabolism	ko00591	Isoform0033987	3.53	13.42333333	1.927002883	2.39E-64	1.46E-62	yes	LOX2.1	Lipase/lipooxygenase, PLAT/LH2 [Cynara cardunculus var. scolymus] [Cynara cardunculus]
Metabolism	Lipid metabolism	Linoleic acid metabolism	ko00591	Isoform0034088	0.403333333	2.943333333	2.86740639	3.29E-34	1.00E-32	yes	LOX2.1	Lipase/lipooxygenase, PLAT/LH2 [Cynara cardunculus var. scolymus] [Cynara cardunculus]
Metabolism	Lipid metabolism	Linoleic acid metabolism	ko00591	Isoform0034712	1.403333333	5.13	1.870101093	1.19E-33	3.58E-32	yes	LOX2.1	Lipase/lipooxygenase, PLAT/LH2 [Cynara cardunculus var. scolymus] [Cynara cardunculus]
Metabolism	Lipid metabolism	Linoleic acid metabolism	ko00591	Isoform0035015	1.883333333	5.83	1.630207517	5.88E-33	1.72E-31	yes	LOX2.1	Lipase/lipooxygenase, PLAT/LH2 [Cynara cardunculus var. scolymus] [Cynara cardunculus]
Metabolism	Lipid metabolism	Linoleic acid metabolism	ko00591	Isoform0035408	5.296666667	44.20333333	3.060998542	8.57E-287	4.14E-284	yes	LOX2.1	Lipase/lipooxygenase, PLAT/LH2 [Cynara cardunculus var. scolymus] [Cynara cardunculus]
Metabolism	Lipid metabolism	Linoleic acid metabolism	ko00591	Isoform0035449	3.89	25.4	2.706986437	1.70E-169	3.56E-167	yes	LOX2.1	Lipase/lipooxygenase, PLAT/LH2 [Cynara cardunculus var. scolymus] [Cynara cardunculus]
Metabolism	Lipid metabolism	Linoleic acid metabolism	ko00591	Isoform0036138	2.36	7.946666667	1.75156297	1.04E-36	3.41E-35	yes	LOX2.1	Lipase/lipooxygenase, PLAT/LH2 [Cynara cardunculus var. scolymus] [Cynara cardunculus]
Metabolism	Lipid metabolism	Linoleic acid metabolism	ko00591	Isoform0036814	3.5	12.27666667	1.810492069	4.13E-55	2.12E-53	yes	LOX2.1	Lipase/lipooxygenase, PLAT/LH2 [Cynara cardunculus var. scolymus] [Cynara cardunculus]
Metabolism	Lipid metabolism	Linoleic acid metabolism	ko00591	Isoform0037155	0.643333333	1.483333333	1.205204489	7.45E-05	3.10E-04	yes	LOX2.1	Lipase/lipooxygenase, PLAT/LH2 [Cynara cardunculus var. scolymus] [Cynara cardunculus]
Metabolism	Lipid metabolism	Linoleic acid metabolism	ko00591	Isoform0037589	9.343333333	24.63666667	1.398797829	4.22E-53	2.09E-51	yes	LOX2.1	Lipase/lipooxygenase, PLAT/LH2 [Cynara cardunculus var. scolymus] [Cynara cardunculus]
Metabolism	Lipid metabolism	Linoleic acid metabolism	ko00591	Isoform0037614	2.903333333	8.603333333	1.567185517	8.94E-37	2.94E-35	yes	LOX2.1	Lipase/lipooxygenase, PLAT/LH2 [Cynara cardunculus var. scolymus] [Cynara cardunculus]
Metabolism	Lipid metabolism	Linoleic acid metabolism	ko00591	Isoform0040280	0.696666667	1.593333333	1.193507676	1.44E-05	6.90E-05	yes	LOX3.1	Lipase/lipooxygenase, PLAT/LH2, partial [Cynara cardunculus var. scolymus] [Cynara cardunculus]
Metabolism	Lipid metabolism	Linoleic acid metabolism	ko00591	Isoform0041005	3.866666667	10.52666667	1.444886366	3.51E-26	8.13E-25	yes	LOX2.1	Lipase/lipooxygenase, PLAT/LH2 [Cynara cardunculus var. scolymus] [Cynara cardunculus]
Metabolism	Lipid metabolism	Linoleic acid metabolism	ko00591	Isoform0041053	1.79	11.36333333	2.666354606	2.54E-92	2.35E-90	yes	LOX2.1	Lipase/lipooxygenase, PLAT/LH2 [Cynara cardunculus var. scolymus] [Cynara cardunculus]
Metabolism	Lipid metabolism	Linoleic acid metabolism	ko00591	Isoform0041179	1.983333333	6.55	1.723567739	4.35E-41	1.60E-39	yes	LOX2.1	Lipase/lipooxygenase, PLAT/LH2 [Cynara cardunculus var. scolymus] [Cynara cardunculus]
Metabolism	Lipid metabolism	Linoleic acid metabolism	ko00591	Isoform0041241	8.696666667	23.68	1.445134638	1.25E-74	9.05E-73	yes	LOX2.1	Lipase/lipooxygenase, PLAT/LH2 [Cynara cardunculus var. scolymus] [Cynara cardunculus]
Metabolism	Lipid metabolism	Linoleic acid metabolism	ko00591	Isoform0041441	3.86	27.75666667	2.846161571	8.40E-187	2.06E-184	yes	LOX2.1	Lipase/lipooxygenase, PLAT/LH2 [Cynara cardunculus var. scolymus] [Cynara cardunculus]
Metabolism	Lipid metabolism	Linoleic acid metabolism	ko00591	Isoform0041557	2.26	7.503333333	1.731208878	6.59E-43	2.54E-41	yes	LOX2.1	Lipase/lipooxygenase, PLAT/LH2 [Cynara cardunculus var. scolymus] [Cynara cardunculus]
Metabolism	Lipid metabolism	Linoleic acid metabolism	ko00591	Isoform0041726	1.85	10.75	2.538739484	2.31E-89	2.06E-87	yes	LOX2.1	Lipase/lipooxygenase, PLAT/LH2 [Cynara cardunculus var. scolymus] [Cynara cardunculus]
Metabolism	Lipid metabolism	Linoleic acid metabolism	ko00591	Isoform0043157	0.26	1.016666667	1.967263214	4.57E-07	2.83E-06	yes	LOX2.1	Lipase/lipooxygenase, PLAT/LH2 [Cynara cardunculus var. scolymus] [Cynara cardunculus]
Metabolism	Lipid metabolism	Linoleic acid metabolism	ko00591	Isoform0043634	1.86	6.433333333	1.79026382	2.83E-23	5.87E-22	yes	LOX2.1	Lipase/lipooxygenase, PLAT/LH2 [Cynara cardunculus var. scolymus] [Cynara cardunculus]
Metabolism	Lipid metabolism	Linoleic acid metabolism	ko00591	Isoform0044526	1.56	7.133333333	2.193030362	2.47E-54	1.26E-52	yes	LOX2.1	Lipase/lipooxygenase, PLAT/LH2 [Cynara cardunculus var. scolymus] [Cynara cardunculus]
Metabolism	Lipid metabolism	Linoleic acid metabolism	ko00591	Isoform0044982	2.41	8.743333333	1.859150255	3.65E-45	1.50E-43	yes	LOX2.1	Lipase/lipooxygenase, PLAT/LH2 [Cynara cardunculus var. scolymus] [Cynara cardunculus]
Metabolism	Lipid metabolism	Linoleic acid metabolism	ko00591	Isoform0045350	1.186666667	2.92	1.299053629	3.15E-10	2.90E-09	yes	LOX2.1	Lipase/lipooxygenase, PLAT/LH2 [Cynara cardunculus var. scolymus] [Cynara cardunculus]
Metabolism	Lipid metabolism	Linoleic acid metabolism	ko00591	Isoform0045932	8.643333333	22.13666667	1.356778292	8.85E-66	5.53E-64	yes	LOX2.1	Lipase/lipooxygenase, PLAT/LH2 [Cynara cardunculus var. scolymus] [Cynara cardunculus]
Metabolism	Lipid metabolism	Linoleic acid metabolism	ko00591	Isoform0046364	4.073333333	11.10666667	1.447144116	3.74E-48	1.65E-46	yes	LOX2.1	Lipase/lipooxygenase, PLAT/LH2 [Cynara cardunculus var. scolymus] [Cynara cardunculus]
Metabolism	Lipid metabolism	Linoleic acid metabolism	ko00591	Isoform0046476	1.223333333	2.503333333	1.033032845	5.81E-07	3.55E-06	yes	LOX2.1	Lipase/lipooxygenase, PLAT/LH2 [Cynara cardunculus var. scolymus] [Cynara cardunculus]
Metabolism	Lipid metabolism	Linoleic acid metabolism	ko00591	Isoform0046522	3.883333333	11.96666667	1.623653889	8.36E-44	3.30E-42	yes	LOX2.1	Lipase/lipooxygenase, PLAT/LH2 [Cynara cardunculus var. scolymus] [Cynara cardunculus]
Metabolism	Lipid metabolism	Linoleic acid metabolism	ko00591	Isoform0046972	2.313333333	4.903333333	1.083789679	3.41E-14	4.38E-13	yes	LOX3.1	lipoxygenase 1 [Tanacetum cinerariifolium]
Metabolism	Lipid metabolism	Linoleic acid metabolism	ko00591	Isoform0048267	3.163333333	9.91	1.647439471	4.40E-40	1.58E-38	yes	LOX2.1	Lipase/lipooxygenase, PLAT/LH2 [Cynara cardunculus var. scolymus] [Cynara cardunculus]
Metabolism	Lipid metabolism	Linoleic acid metabolism	ko00591	Isoform0048318	0.993333333	3	1.594612671	6.64E-13	7.73E-12	yes	LOX2.1	Lipase/lipooxygenase, PLAT/LH2 [Cynara cardunculus var. scolymus] [Cynara cardunculus]
Metabolism	Lipid metabolism	Linoleic acid metabolism	ko00591	Isoform0049063	2.57	5.543333333	1.108985403	8.16E-18	1.31E-16	yes	LOX3.1	lipoxygenase 1 [Tanacetum cinerariifolium]
Metabolism	Lipid metabolism	Linoleic acid metabolism	ko00591	Isoform0049726	1.44	4.023333333	1.482322459	5.50E-17	8.45E-16	yes	LOX2.1	Lipase/lipooxygenase, PLAT/LH2 [Cynara cardunculus var. scolymus] [Cynara cardunculus]
Metabolism	Lipid metabolism	Linoleic acid metabolism	ko00591	Isoform0051137	3.476666667	26.69333333	2.940702816	9.19E-178	2.04E-175	yes	LOX2.1	Lipase/lipooxygenase, PLAT/LH2 [Cynara cardunculus var. scolymus] [Cynara cardunculus]
Metabolism	Lipid metabolism	Linoleic acid metabolism	ko00591	Isoform0051195	6.666666667	17.01333333	1.351628329	5.31E-50	2.43E-48	yes	LOX2.1	Lipase/lipooxygenase, PLAT/LH2 [Cynara cardunculus var. scolymus] [Cynara cardunculus]
Metabolism	Lipid metabolism	Linoleic acid metabolism	ko00591	Isoform0053179	2.843333333	9.116666667	1.680923186	5.06E-36	1.63E-34	yes	LOX2.1	Lipase/lipooxygenase, PLAT/LH2 [Cynara cardunculus var. scolymus] [Cynara cardunculus]
Metabolism	Lipid metabolism	Linoleic acid metabolism	ko00591	Isoform0053576	3.196666667	10.51666667	1.718037285	3.76E-41	1.38E-39	yes	LOX2.1	Lipase/lipooxygenase, PLAT/LH2 [Cynara cardunculus var. scolymus] [Cynara cardunculus]
Metabolism	Lipid metabolism	Linoleic acid metabolism	ko00591	Isoform0053677	3.253333333	25.05	2.944820051	4.37E-175	9.49E-173	yes	LOX2.1	Lipase/lipooxygenase, PLAT/LH2 [Cynara cardunculus var. scolymus] [Cynara cardunculus]
Metabolism	Lipid metabolism	Linoleic acid metabolism	ko00591	Isoform0053713	5.98	19.4	1.697839263	3.57E-97	3.49E-95	yes	LOX2.1	Lipase/lipooxygenase, PLAT/LH2 [Cynara cardunculus var. scolymus] [Cynara cardunculus]
Metabolism	Lipid metabolism	Linoleic acid metabolism	ko00591	Isoform0054051	4.843333333	13.68666667	1.498698924	1.48E-60	8.40E-59	yes	LOX2.1	Lipase/lipooxygenase, PLAT/LH2 [Cynara cardunculus var. scolymus] [Cynara cardunculus]
Metabolism	Lipid metabolism	Linoleic acid metabolism	ko00591	Isoform0054451	1.793333333	4.016666667	1.163355069	5.33E-13	6.27E-12	yes	LOX3.1	lipoxygenase 1 [Tanacetum cinerariifolium]
Metabolism	Lipid metabolism	Linoleic acid metabolism	ko00591	Isoform0055248	2.86	8.466666667	1.565778944	2.12E-41	7.87E-40	yes	LOX2.1	Lipase/lipooxygenase, PLAT/LH2 [Cynara cardunculus var. scolymus] [Cynara cardunculus]
Metabolism	Lipid metabolism	Linoleic acid metabolism	ko00591	Isoform0055598	11.34	34.95333333	1.624009405	1.51E-117	1.87E-115	yes	LOX2.1	Lipase/lipooxygenase, PLAT/LH2 [Cynara cardunculus var. scolymus] [Cynara cardunculus]
Metabolism	Lipid metabolism	Linoleic acid metabolism	ko00591	Isoform0055671	2.496666667	16.93333333	2.761790873	2.55E-92	2.36E-90	yes	LOX2.1	Lipase/lipooxygenase, PLAT/LH2 [Cynara cardunculus var. scolymus] [Cynara cardunculus]
Metabolism	Lipid metabolism	Linoleic acid metabolism	ko00591	Isoform0055798	1.066666667	3.396666667	1.671010241	1.64E-20	3.01E-19	yes	LOX2.1	Lipase/lipooxygenase, PLAT/LH2 [Cynara cardunculus var. scolymus] [Cynara cardunculus]
Metabolism	Lipid metabolism	Linoleic acid metabolism	ko00591	Isoform0057041	0.686666667	3.64	2.406256614	3.76E-35	1.18E-33	yes	LOX2.1	Lipase/lipooxygenase, PLAT/LH2 [Cynara cardunculus var. scolymus] [Cynara cardunculus]
Metabolism	Lipid metabolism	Linoleic acid metabolism	ko00591	Isoform0057360	1.366666667	5.606666667	2.036481891	1.81E-26	4.23E-25	yes	LOX2.1	Lipase/lipooxygenase, PLAT/LH2 [Cynara cardunculus var. scolymus] [Cynara cardunculus]
Metabolism	Lipid metabolism	Linoleic acid metabolism	ko00591	Isoform0057503	0.133333333	0.763333333	2.517275693	7.06E-07	4.25E-06	yes	LOX2.1	Lipase/lipooxygenase, PLAT/LH2 [Cynara cardunculus var. scolymus] [Cynara cardunculus]
Metabolism	Lipid metabolism	Linoleic acid metabolism	ko00591	Isoform0057571	0.646666667	2.236666667	1.790256114	2.15E-12	2.40E-11	yes	LOX2.1	Lipase/lipooxygenase, PLAT/LH2 [Cynara cardunculus var. scolymus] [Cynara cardunculus]
Metabolism	Lipid metabolism	Linoleic acid metabolism	ko00591	Isoform0058796	3.843333333	10.32666667	1.425944631	2.81E-25	6.32E-24	yes	LOX2.1	Lipase/lipooxygenase, PLAT/LH2 [Cynara cardunculus var. scolymus] [Cynara cardunculus]
Metabolism	Lipid metabolism	Linoleic acid metabolism	ko00591	Isoform0058955	0.593333333	2.5	2.075013354	3.35E-15	4.61E-14	yes	LOX2.1	Lipase/lipooxygenase, PLAT/LH2 [Cynara cardunculus var. scolymus] [Cynara cardunculus]
Metabolism	Lipid metabolism	Linoleic acid metabolism	ko00591	Isoform0059204	6.933333333	54.43	2.972781008	0.00E+00	0.00E+00	yes	LOX2.1	Lipase/lipooxygenase, PLAT/LH2 [Cynara cardunculus var. scolymus] [Cynara cardunculus]
Metabolism	Lipid metabolism	Linoleic acid metabolism	ko00591	Isoform0059645	0.396666667	1.21	1.609007975	1.95E-08	1.46E-07	yes	LOX2.1	Lipase/lipooxygenase, PLAT/LH2 [Cynara cardunculus var. scolymus] [Cynara cardunculus]
Metabolism	Lipid metabolism	Linoleic acid metabolism	ko00591	Isoform0060258	1.713333333	8.903333333	2.377539711	7.58E-69	4.99E-67	yes	LOX2.1	Lipase/lipooxygenase, PLAT/LH2 [Cynara cardunculus var. scolymus] [Cynara cardunculus]
Metabolism	Lipid metabolism	Linoleic acid metabolism	ko00591	Isoform0060633	0.806666667	1.923333333	1.253564271	1.34E-06	7.70E-06	yes	LOX2.1	Lipase/lipooxygenase, PLAT/LH2 [Cynara cardunculus var. scolymus] [Cynara cardunculus]
Metabolism	Lipid metabolism	Linoleic acid metabolism	ko00591	Isoform0060694	2.58	7.27	1.494584298	5.50E-34	1.67E-32	yes	LOX2.1	Lipase/lipooxygenase, PLAT/LH2 [Cynara cardunculus var. scolymus] [Cynara cardunculus]
Metabolism	Lipid metabolism	Linoleic acid metabolism	ko00591	Isoform0061477	0.793333333	3.096666667	1.964717023	9.81E-23	1.99E-21	yes	LOX2.1	Lipase/lipooxygenase, PLAT/LH2 [Cynara cardunculus var. scolymus] [Cynara cardunculus]
Metabolism	Lipid metabolism	Linoleic acid metabolism	ko00591	Isoform0062525	7.316666667	20.02666667	1.452663873	8.06E-47	3.46E-45	yes	LOX2.1	Lipase/lipooxygenase, PLAT/LH2 [Cynara cardunculus var. scolymus] [Cynara cardunculus]
Metabolism	Lipid metabolism	Linoleic acid metabolism	ko00591	Isoform0062666	5.2	17.88	1.781763208	1.64E-74	1.19E-72	yes	LOX2.1	Lipase/lipooxygenase, PLAT/LH2 [Cynara cardunculus var. scolymus] [Cynara cardunculus]
Metabolism	Lipid metabolism	Linoleic acid metabolism	ko00591	Isoform0063646	1.846666667	6.383333333	1.789386511	1.63E-31	4.56E-30	yes	LOX2.1	Lipase/lipooxygenase, PLAT/LH2 [Cynara cardunculus var. scolymus] [Cynara cardunculus]
Metabolism	Lipid metabolism	Linoleic acid metabolism	ko00591	Isoform0063756	2.956666667	27.14	3.198377212	2.92E-152	5.32E-150	yes	LOX2.1	Lipase/lipooxygenase, PLAT/LH2 [Cynara cardunculus var. scolymus] [Cynara cardunculus]
Metabolism	Lipid metabolism	Linoleic acid metabolism	ko00591	Isoform0063776	7.643333333	66.78666667	3.127286257	0.00E+00	0.00E+00	yes	LOX2.1	Lipase/lipooxygenase, PLAT/LH2 [Cynara cardunculus var. scolymus] [Cynara cardunculus]
Metabolism	Lipid metabolism	Linoleic acid metabolism	ko00591	Isoform0063923	1.57	8.206666667	2.386031797	4.25E-53	2.10E-51	yes	LOX2.1	Lipase/lipooxygenase, PLAT/LH2 [Cynara cardunculus var. scolymus] [Cynara cardunculus]
Metabolism	Lipid metabolism	Linoleic acid metabolism	ko00591	Isoform0063995	8.213333333	22.76666667	1.470883322	6.55E-76	4.87E-74	yes	LOX2.1	Lipase/lipooxygenase, PLAT/LH2 [Cynara cardunculus var. scolymus] [Cynara cardunculus]
Metabolism	Lipid metabolism	Linoleic acid metabolism	ko00591	Isoform0064393	0.846666667	2.533333333	1.581170922	4.09E-14	5.21E-13	yes	LOX2.1	Lipase/lipooxygenase, PLAT/LH2 [Cynara cardunculus var. scolymus] [Cynara cardunculus]
Metabolism	Lipid metabolism	Linoleic acid metabolism	ko00591	Isoform0064506	1.29	5.853333333	2.181887373	8.78E-51	4.11E-49	yes	LOX2.1	lipoxygenase 2 [Tanacetum cinerariifolium]
Metabolism	Lipid metabolism	Linoleic acid metabolism	ko00591	Isoform0064703	0.433333333	2.356666667	2.443198592	6.80E-21	1.27E-19	yes	LOX2.1	Lipase/lipooxygenase, PLAT/LH2 [Cynara cardunculus var. scolymus] [Cynara cardunculus]
Metabolism	Lipid metabolism	Linoleic acid metabolism	ko00591	Isoform0064966	3.123333333	9.663333333	1.62943438	1.60E-47	6.94E-46	yes	LOX2.1	Lipase/lipooxygenase, PLAT/LH2 [Cynara cardunculus var. scolymus] [Cynara cardunculus]
Metabolism	Lipid metabolism	Linoleic acid metabolism	ko00591	Isoform0065185	1.616666667	9.9	2.614406279	2.09E-42	7.94E-41	yes	LOX2.1	Lipase/lipooxygenase, PLAT/LH2 [Cynara cardunculus var. scolymus] [Cynara cardunculus]
Metabolism	Lipid metabolism	Linoleic acid metabolism	ko00591	Isoform0065793	0.7	2.196666667	1.649889137	3.21E-11	3.24E-10	yes	LOX2.1	Lipase/lipooxygenase, PLAT/LH2 [Cynara cardunculus var. scolymus] [Cynara cardunculus]
Metabolism	Lipid metabolism	Linoleic acid metabolism	ko00591	Isoform0066375	1.033333333	2.103333333	1.02537179	8.56E-06	4.30E-05	yes	LOX2.1	Lipase/lipooxygenase, PLAT/LH2 [Cynara cardunculus var. scolymus] [Cynara cardunculus]
Metabolism	Lipid metabolism	Linoleic acid metabolism	ko00591	Isoform0066697	0.95	2.17	1.191695624	1.90E-08	1.42E-07	yes	LOX2.1	Lipase/lipooxygenase, PLAT/LH2 [Cynara cardunculus var. scolymus] [Cynara cardunculus]
Metabolism	Lipid metabolism	Linoleic acid metabolism	ko00591	Isoform0066739	0.83	4.223333333	2.347198877	4.60E-38	1.56E-36	yes	LOX2.1	Lipase/lipooxygenase, PLAT/LH2 [Cynara cardunculus var. scolymus] [Cynara cardunculus]
Metabolism	Lipid metabolism	Linoleic acid metabolism	ko00591	Isoform0067035	2.01	4.16	1.049388027	3.12E-09	2.57E-08	yes	LOX3.1	lipoxygenase 1 [Tanacetum cinerariifolium]
Metabolism	Lipid metabolism	Linoleic acid metabolism	ko00591	Isoform0068409	1.66	3.963333333	1.255531068	3.06E-15	4.22E-14	yes	LOX3.1	Lipase/lipooxygenase, PLAT/LH2, partial [Cynara cardunculus var. scolymus] [Cynara cardunculus]
Metabolism	Lipid metabolism	Linoleic acid metabolism	ko00591	Isoform0068418	3.43	10.68333333	1.639081375	5.36E-60	3.01E-58	yes	LOX2.1	Lipase/lipooxygenase, PLAT/LH2 [Cynara cardunculus var. scolymus] [Cynara cardunculus]
Metabolism	Lipid metabolism	Linoleic acid metabolism	ko00591	Isoform0068749	3.093333333	8.546666667	1.466199551	1.10E-41	4.12E-40	yes	LOX2.1	Lipase/lipooxygenase, PLAT/LH2 [Cynara cardunculus var. scolymus] [Cynara cardunculus]
Metabolism	Lipid metabolism	Linoleic acid metabolism	ko00591	Isoform0069046	3.423333333	20.93666667	2.612558088	5.22E-177	1.15E-174	yes	LOX2.1	Lipase/lipooxygenase, PLAT/LH2 [Cynara cardunculus var. scolymus] [Cynara cardunculus]
Metabolism	Lipid metabolism	Linoleic acid metabolism	ko00591	Isoform0069251	0.456666667	1.73	1.921558645	2.41E-13	2.92E-12	yes	LOX2.1	Lipase/lipooxygenase, PLAT/LH2 [Cynara cardunculus var. scolymus] [Cynara cardunculus]
Metabolism	Lipid metabolism	Linoleic acid metabolism	ko00591	Isoform0070739	0.893333333	4.82	2.431762646	1.81E-38	6.20E-37	yes	LOX2.1	Lipase/lipooxygenase, PLAT/LH2 [Cynara cardunculus var. scolymus] [Cynara cardunculus]
Metabolism	Lipid metabolism	Linoleic acid metabolism	ko00591	Isoform0070925	1.46	4.176666667	1.51638364	2.32E-18	3.83E-17	yes	LOX2.1	Lipase/lipooxygenase, PLAT/LH2 [Cynara cardunculus var. scolymus] [Cynara cardunculus]
Metabolism	Lipid metabolism	Linoleic acid metabolism	ko00591	Isoform0071897	0.456666667	2.013333333	2.140372656	2.49E-15	3.46E-14	yes	LOX2.1	lipoxygenase 2 [Tanacetum cinerariifolium]
Metabolism	Lipid metabolism	Linoleic acid metabolism	ko00591	Isoform0072107	1.03	5.346666667	2.375995399	1.28E-47	5.58E-46	yes	LOX2.1	Lipase/lipooxygenase, PLAT/LH2 [Cynara cardunculus var. scolymus] [Cynara cardunculus]
Metabolism	Lipid metabolism	Linoleic acid metabolism	ko00591	Isoform0074400	4.726666667	12.97	1.456283448	5.04E-56	2.63E-54	yes	LOX2.1	Lipase/lipooxygenase, PLAT/LH2 [Cynara cardunculus var. scolymus] [Cynara cardunculus]
Metabolism	Lipid metabolism	Linoleic acid metabolism	ko00591	Isoform0074489	1.173333333	4.923333333	2.069022492	9.88E-33	2.87E-31	yes	LOX2.1	Lipase/lipooxygenase, PLAT/LH2 [Cynara cardunculus var. scolymus] [Cynara cardunculus]
Metabolism	Lipid metabolism	Linoleic acid metabolism	ko00591	Isoform0075051	0.393333333	1.026666667	1.384143491	1.09E-06	6.35E-06	yes	LOX2.1	Lipase/lipooxygenase, PLAT/LH2 [Cynara cardunculus var. scolymus] [Cynara cardunculus]
Metabolism	Lipid metabolism	Linoleic acid metabolism	ko00591	Isoform0075070	2.006666667	7.593333333	1.919932355	6.37E-54	3.20E-52	yes	LOX2.1	Lipase/lipooxygenase, PLAT/LH2 [Cynara cardunculus var. scolymus] [Cynara cardunculus]
Metabolism	Lipid metabolism	Linoleic acid metabolism	ko00591	Isoform0076139	2.31	7.093333333	1.618570893	9.70E-39	3.35E-37	yes	LOX2.1	Linoleate 13S-lipoxygenase 2-1, chloroplastic [Ananas comosus]
Metabolism	Lipid metabolism	Linoleic acid metabolism	ko00591	Isoform0076421	1.013333333	3.29	1.698978761	3.64E-16	5.32E-15	yes	LOX2.1	Lipase/lipooxygenase, PLAT/LH2 [Cynara cardunculus var. scolymus] [Cynara cardunculus]
Metabolism	Lipid metabolism	Linoleic acid metabolism	ko00591	Isoform0077165	0.583333333	3.466666667	2.571156701	1.84E-36	5.98E-35	yes	LOX2.1	Lipase/lipooxygenase, PLAT/LH2 [Cynara cardunculus var. scolymus] [Cynara cardunculus]
Metabolism	Lipid metabolism	Linoleic acid metabolism	ko00591	Isoform0077461	0.933333333	5.733333333	2.618909833	8.99E-60	5.01E-58	yes	LOX2.1	Lipase/lipooxygenase, PLAT/LH2 [Cynara cardunculus var. scolymus] [Cynara cardunculus]
Metabolism	Lipid metabolism	Linoleic acid metabolism	ko00591	Isoform0078319	2.596666667	8.043333333	1.631132682	2.96E-57	1.57E-55	yes	LOX2.1	Lipase/lipooxygenase, PLAT/LH2 [Cynara cardunculus var. scolymus] [Cynara cardunculus]
Metabolism	Lipid metabolism	Linoleic acid metabolism	ko00591	Isoform0078572	4.146666667	25.52	2.621604344	2.14E-203	5.97E-201	yes	LOX2.1	Lipase/lipooxygenase, PLAT/LH2 [Cynara cardunculus var. scolymus] [Cynara cardunculus]
Metabolism	Lipid metabolism	Linoleic acid metabolism	ko00591	Isoform0078630	0.623333333	2.616666667	2.069654384	9.65E-17	1.46E-15	yes	LOX2.1	Lipase/lipooxygenase, PLAT/LH2 [Cynara cardunculus var. scolymus] [Cynara cardunculus]
Metabolism	Lipid metabolism	Linoleic acid metabolism	ko00591	Isoform0079204	3.976666667	13.49333333	1.762615247	9.12E-68	5.87E-66	yes	LOX2.1	Lipase/lipooxygenase, PLAT/LH2 [Cynara cardunculus var. scolymus] [Cynara cardunculus]
Metabolism	Lipid metabolism	Linoleic acid metabolism	ko00591	Isoform0079315	0.586666667	2.28	1.958420896	9.99E-16	1.42E-14	yes	LOX2.1	Lipase/lipooxygenase, PLAT/LH2 [Cynara cardunculus var. scolymus] [Cynara cardunculus]
Metabolism	Lipid metabolism	Linoleic acid metabolism	ko00591	Isoform0079495	8.48	22.67333333	1.418860335	1.68E-51	7.99E-50	yes	LOX2.1	Lipase/lipooxygenase, PLAT/LH2 [Cynara cardunculus var. scolymus] [Cynara cardunculus]
Metabolism	Lipid metabolism	Linoleic acid metabolism	ko00591	Isoform0079548	0.553333333	2.83	2.354581312	8.84E-28	2.17E-26	yes	LOX2.1	Lipase/lipooxygenase, PLAT/LH2 [Cynara cardunculus var. scolymus] [Cynara cardunculus]
Metabolism	Lipid metabolism	Linoleic acid metabolism	ko00591	Isoform0079854	5.476666667	48.87333333	3.157677525	0.00E+00	0.00E+00	yes	LOX2.1	Lipase/lipooxygenase, PLAT/LH2 [Cynara cardunculus var. scolymus] [Cynara cardunculus]
Metabolism	Lipid metabolism	Linoleic acid metabolism	ko00591	Isoform0079891	2.936666667	8.96	1.609319214	1.32E-40	4.81E-39	yes	LOX2.1	Lipase/lipooxygenase, PLAT/LH2 [Cynara cardunculus var. scolymus] [Cynara cardunculus]
Metabolism	Lipid metabolism	Linoleic acid metabolism	ko00591	Isoform0080280	0.996666667	2.216666667	1.153208856	2.64E-08	1.94E-07	yes	LOX3.1	lipoxygenase 1 [Tanacetum cinerariifolium]
Metabolism	Lipid metabolism	Linoleic acid metabolism	ko00591	Isoform0080468	3.903333333	22.88666667	2.551728781	3.57E-195	9.49E-193	yes	LOX2.1	Lipase/lipooxygenase, PLAT/LH2 [Cynara cardunculus var. scolymus] [Cynara cardunculus]
Metabolism	Lipid metabolism	Linoleic acid metabolism	ko00591	Isoform0080531	0.413333333	1.763333333	2.092927602	1.46E-13	1.79E-12	yes	CM-LOX1	Lipase/lipooxygenase, PLAT/LH2 [Cynara cardunculus var. scolymus] [Cynara cardunculus]
Metabolism	Lipid metabolism	Linoleic acid metabolism	ko00591	Isoform0080812	0.303333333	2.193333333	2.854149134	2.17E-26	5.07E-25	yes	LOX2.1	Lipase/lipooxygenase, PLAT/LH2 [Cynara cardunculus var. scolymus] [Cynara cardunculus]
Metabolism	Lipid metabolism	Linoleic acid metabolism	ko00591	Isoform0081228	4.973333333	40.45333333	3.02397355	1.14E-215	3.44E-213	yes	LOX2.1	Lipase/lipooxygenase, PLAT/LH2 [Cynara cardunculus var. scolymus] [Cynara cardunculus]
Metabolism	Lipid metabolism	Linoleic acid metabolism	ko00591	Isoform0081326	2.636666667	7.95	1.592239666	1.82E-36	5.92E-35	yes	LOX2.1	Lipase/lipooxygenase, PLAT/LH2 [Cynara cardunculus var. scolymus] [Cynara cardunculus]
Metabolism	Lipid metabolism	Linoleic acid metabolism	ko00591	Isoform0081378	0.703333333	3.363333333	2.25761127	1.41E-28	3.55E-27	yes	LOX2.1	lipoxygenase 2 [Tanacetum cinerariifolium]
Metabolism	Lipid metabolism	Linoleic acid metabolism	ko00591	Isoform0081961	2.606666667	9.436666667	1.856071237	9.16E-60	5.10E-58	yes	LOX2.1	Lipase/lipooxygenase, PLAT/LH2 [Cynara cardunculus var. scolymus] [Cynara cardunculus]
Metabolism	Lipid metabolism	Linoleic acid metabolism	ko00591	Isoform0082072	3.45	10.74666667	1.639220976	4.11E-60	2.31E-58	yes	LOX2.1	Lipase/lipooxygenase, PLAT/LH2 [Cynara cardunculus var. scolymus] [Cynara cardunculus]
Metabolism	Lipid metabolism	Linoleic acid metabolism	ko00591	Isoform0082271	2.446666667	7.613333333	1.637710683	3.29E-33	9.73E-32	yes	LOX2.1	Lipase/lipooxygenase, PLAT/LH2 [Cynara cardunculus var. scolymus] [Cynara cardunculus]
Metabolism	Lipid metabolism	Linoleic acid metabolism	ko00591	Isoform0082433	2.133333333	8.45	1.985841937	4.63E-53	2.28E-51	yes	LOX2.1	Lipase/lipooxygenase, PLAT/LH2 [Cynara cardunculus var. scolymus] [Cynara cardunculus]
Metabolism	Lipid metabolism	Linoleic acid metabolism	ko00591	Isoform0082510	2.38	8.26	1.795180208	1.02E-46	4.35E-45	yes	LOX2.1	Lipase/lipooxygenase, PLAT/LH2 [Cynara cardunculus var. scolymus] [Cynara cardunculus]
Metabolism	Lipid metabolism	Linoleic acid metabolism	ko00591	Isoform0083091	0.52	2.37	2.188303531	2.45E-19	4.26E-18	yes	LOX2.1	Lipase/lipooxygenase, PLAT/LH2 [Cynara cardunculus var. scolymus] [Cynara cardunculus]
Metabolism	Lipid metabolism	Linoleic acid metabolism	ko00591	Isoform0083371	2.82	8.196666667	1.539342166	6.72E-34	2.03E-32	yes	LOX2.1	Lipase/lipooxygenase, PLAT/LH2 [Cynara cardunculus var. scolymus] [Cynara cardunculus]
Metabolism	Lipid metabolism	Linoleic acid metabolism	ko00591	Isoform0083597	0.866666667	2.686666667	1.632268215	3.72E-13	4.42E-12	yes	LOX2.1	Lipase/lipooxygenase, PLAT/LH2 [Cynara cardunculus var. scolymus] [Cynara cardunculus]
Metabolism	Lipid metabolism	Linoleic acid metabolism	ko00591	Isoform0084279	3.843333333	28.96666667	2.913963664	3.21E-222	1.02E-219	yes	LOX2.1	Lipase/lipooxygenase, PLAT/LH2 [Cynara cardunculus var. scolymus] [Cynara cardunculus]
Metabolism	Lipid metabolism	Linoleic acid metabolism	ko00591	Isoform0084385	1.306666667	8.993333333	2.782964789	8.34E-96	8.02E-94	yes	LOX2.1	Lipase/lipooxygenase, PLAT/LH2 [Cynara cardunculus var. scolymus] [Cynara cardunculus]
Metabolism	Lipid metabolism	Linoleic acid metabolism	ko00591	Isoform0084475	1.046666667	4.223333333	2.01258006	2.02E-31	5.65E-30	yes	LOX2.1	Lipase/lipooxygenase, PLAT/LH2 [Cynara cardunculus var. scolymus] [Cynara cardunculus]
Metabolism	Lipid metabolism	Linoleic acid metabolism	ko00591	Isoform0084493	5.62	14.77666667	1.394678826	5.56E-61	3.20E-59	yes	LOX2.1	Lipase/lipooxygenase, PLAT/LH2 [Cynara cardunculus var. scolymus] [Cynara cardunculus]
Metabolism	Lipid metabolism	Linoleic acid metabolism	ko00591	Isoform0084496	0.493333333	1.723333333	1.804567105	2.91E-11	2.95E-10	yes	LOX2.1	Lipase/lipooxygenase, PLAT/LH2 [Cynara cardunculus var. scolymus] [Cynara cardunculus]
Metabolism	Lipid metabolism	Linoleic acid metabolism	ko00591	Isoform0084557	0.41	1.543333333	1.912353878	4.26E-10	3.86E-09	yes	LOX2.1	Lipase/lipooxygenase, PLAT/LH2 [Cynara cardunculus var. scolymus] [Cynara cardunculus]
Metabolism	Lipid metabolism	Linoleic acid metabolism	ko00591	Isoform0084736	0.116666667	0.6	2.362570079	5.66E-06	2.94E-05	yes	LOX2.1	Lipase/lipooxygenase, PLAT/LH2 [Cynara cardunculus var. scolymus] [Cynara cardunculus]
Metabolism	Lipid metabolism	Linoleic acid metabolism	ko00591	Isoform0084854	0.503333333	2.67	2.407253693	1.60E-23	3.36E-22	yes	LOX2.1	Lipase/lipooxygenase, PLAT/LH2 [Cynara cardunculus var. scolymus] [Cynara cardunculus]
Metabolism	Lipid metabolism	Linoleic acid metabolism	ko00591	Isoform0085360	2.213333333	4.853333333	1.132755209	7.62E-15	1.02E-13	yes	LOX3.1	lipoxygenase 1 [Tanacetum cinerariifolium]
Metabolism	Lipid metabolism	Linoleic acid metabolism	ko00591	Isoform0086096	1.123333333	3.306666667	1.557591529	4.46E-18	7.27E-17	yes	LOX2.1	Lipase/lipooxygenase, PLAT/LH2 [Cynara cardunculus var. scolymus] [Cynara cardunculus]
Metabolism	Lipid metabolism	Linoleic acid metabolism	ko00591	Isoform0086623	0.603333333	2.633333333	2.125862956	2.84E-21	5.40E-20	yes	LOX2.1	Lipase/lipooxygenase, PLAT/LH2 [Cynara cardunculus var. scolymus] [Cynara cardunculus]
Metabolism	Lipid metabolism	Linoleic acid metabolism	ko00591	Isoform0086731	3.516666667	10.79333333	1.617859987	3.00E-48	1.33E-46	yes	LOX2.1	Lipase/lipooxygenase, PLAT/LH2 [Cynara cardunculus var. scolymus] [Cynara cardunculus]
Metabolism	Lipid metabolism	Linoleic acid metabolism	ko00591	Isoform0087104	1.92	7.263333333	1.91952548	4.59E-45	1.88E-43	yes	LOX2.1	Lipase/lipooxygenase, PLAT/LH2 [Cynara cardunculus var. scolymus] [Cynara cardunculus]
Metabolism	Lipid metabolism	Linoleic acid metabolism	ko00591	Isoform0087176	0.623333333	4.5	2.851849232	1.19E-52	5.79E-51	yes	LOX2.1	Lipase/lipooxygenase, PLAT/LH2 [Cynara cardunculus var. scolymus] [Cynara cardunculus]
Metabolism	Lipid metabolism	Linoleic acid metabolism	ko00591	Isoform0087384	0.786666667	3.036666667	1.948664194	1.23E-22	2.48E-21	yes	LOX2.1	Lipase/lipooxygenase, PLAT/LH2 [Cynara cardunculus var. scolymus] [Cynara cardunculus]
Metabolism	Lipid metabolism	Linoleic acid metabolism	ko00591	Isoform0087484	0.803333333	5.376666667	2.742641387	3.49E-45	1.43E-43	yes	LOX2.1	Lipase/lipooxygenase, PLAT/LH2 [Cynara cardunculus var. scolymus] [Cynara cardunculus]
Metabolism	Lipid metabolism	Linoleic acid metabolism	ko00591	Isoform0087492	0.42	1.756666667	2.064379228	1.38E-14	1.82E-13	yes	LOX2.1	Lipase/lipooxygenase, PLAT/LH2 [Cynara cardunculus var. scolymus] [Cynara cardunculus]
Metabolism	Lipid metabolism	Linoleic acid metabolism	ko00591	Isoform0087571	0.47	2.456666667	2.385969457	3.50E-23	7.23E-22	yes	LOX2.1	Lipase/lipooxygenase, PLAT/LH2 [Cynara cardunculus var. scolymus] [Cynara cardunculus]
Metabolism	Lipid metabolism	Linoleic acid metabolism	ko00591	Isoform0088677	1.286666667	6.29	2.28942167	9.98E-41	3.64E-39	yes	LOX2.1	Lipase/lipooxygenase, PLAT/LH2 [Cynara cardunculus var. scolymus] [Cynara cardunculus]
Metabolism	Lipid metabolism	Linoleic acid metabolism	ko00591	Isoform0088761	3.826666667	34.87666667	3.18810202	0.00E+00	0.00E+00	yes	LOX2.1	Lipase/lipooxygenase, PLAT/LH2 [Cynara cardunculus var. scolymus] [Cynara cardunculus]
Metabolism	Lipid metabolism	Linoleic acid metabolism	ko00591	Isoform0088878	6.053333333	15.89	1.392317423	9.77E-40	3.47E-38	yes	LOX2.1	lipoxygenase 2 [Tanacetum cinerariifolium]
Metabolism	Lipid metabolism	Linoleic acid metabolism	ko00591	Isoform0088889	7.28	20.89333333	1.521032324	1.19E-85	1.01E-83	yes	LOX2.1	Lipase/lipooxygenase, PLAT/LH2 [Cynara cardunculus var. scolymus] [Cynara cardunculus]
Metabolism	Lipid metabolism	Linoleic acid metabolism	ko00591	Isoform0088966	2.653333333	19.15	2.851466557	4.15E-174	8.91E-172	yes	LOX2.1	Lipase/lipooxygenase, PLAT/LH2 [Cynara cardunculus var. scolymus] [Cynara cardunculus]
Metabolism	Lipid metabolism	Linoleic acid metabolism	ko00591	Isoform0089308	0.366666667	1.163333333	1.665723513	1.50E-08	1.14E-07	yes	LOX1.1	PREDICTED: linoleate 13S-lipoxygenase 2-1, chloroplastic-like [Cucumis sativus]
Metabolism	Lipid metabolism	Linoleic acid metabolism	ko00591	Isoform0089584	0.553333333	2.12	1.937843524	1.58E-16	2.36E-15	yes	LOX2.1	Lipase/lipooxygenase, PLAT/LH2 [Cynara cardunculus var. scolymus] [Cynara cardunculus]
Metabolism	Lipid metabolism	Linoleic acid metabolism	ko00591	Isoform0089733	0.69	1.91	1.468904371	4.20E-12	4.58E-11	yes	LOX2.1	Lipase/lipooxygenase, PLAT/LH2 [Cynara cardunculus var. scolymus] [Cynara cardunculus]
Metabolism	Lipid metabolism	Linoleic acid metabolism	ko00591	Isoform0089756	0.846666667	4.036666667	2.253298463	1.14E-35	3.65E-34	yes	LOX2.1	Lipase/lipooxygenase, PLAT/LH2 [Cynara cardunculus var. scolymus] [Cynara cardunculus]
Metabolism	Lipid metabolism	Linoleic acid metabolism	ko00591	Isoform0090961	3.38	22.39666667	2.728188878	6.25E-146	1.07E-143	yes	LOX2.1	Lipase/lipooxygenase, PLAT/LH2 [Cynara cardunculus var. scolymus] [Cynara cardunculus]
Metabolism	Lipid metabolism	Linoleic acid metabolism	ko00591	Isoform0090966	0.126666667	0.68	2.424497829	1.59E-07	1.05E-06	yes	LOX2.1	Lipase/lipooxygenase, PLAT/LH2 [Cynara cardunculus var. scolymus] [Cynara cardunculus]
Metabolism	Lipid metabolism	Linoleic acid metabolism	ko00591	Isoform0090978	0.446666667	1.87	2.06576777	5.57E-16	8.06E-15	yes	LOX2.1	Lipase/lipooxygenase, PLAT/LH2 [Cynara cardunculus var. scolymus] [Cynara cardunculus]
Metabolism	Lipid metabolism	Linoleic acid metabolism	ko00591	Isoform0091016	2.076666667	8.213333333	1.983698188	3.70E-47	1.60E-45	yes	LOX2.1	Lipase/lipooxygenase, PLAT/LH2 [Cynara cardunculus var. scolymus] [Cynara cardunculus]
Metabolism	Lipid metabolism	Linoleic acid metabolism	ko00591	Isoform0091151	0.853333333	3.53	2.048486874	1.31E-28	3.32E-27	yes	LOX2.1	Lipase/lipooxygenase, PLAT/LH2 [Cynara cardunculus var. scolymus] [Cynara cardunculus]
Metabolism	Lipid metabolism	Linoleic acid metabolism	ko00591	Isoform0091264	5.716666667	15.81666667	1.468199511	2.88E-58	1.56E-56	yes	LOX2.1	Lipase/lipooxygenase, PLAT/LH2 [Cynara cardunculus var. scolymus] [Cynara cardunculus]
Metabolism	Lipid metabolism	Linoleic acid metabolism	ko00591	Isoform0091267	0.46	1.883333333	2.033582601	4.36E-12	4.75E-11	yes	LOX2.1	Lipase/lipooxygenase, PLAT/LH2 [Cynara cardunculus var. scolymus] [Cynara cardunculus]
Metabolism	Lipid metabolism	Linoleic acid metabolism	ko00591	Isoform0091288	6.45	14.59333333	1.177938388	9.31E-29	2.37E-27	yes	LOX2.1	Lipase/lipooxygenase, PLAT/LH2 [Cynara cardunculus var. scolymus] [Cynara cardunculus]
Metabolism	Lipid metabolism	Linoleic acid metabolism	ko00591	Isoform0091317	4.42	14.42666667	1.706619724	6.63E-83	5.45E-81	yes	LOX2.1	Lipase/lipooxygenase, PLAT/LH2 [Cynara cardunculus var. scolymus] [Cynara cardunculus]
Metabolism	Lipid metabolism	Linoleic acid metabolism	ko00591	Isoform0091319	2.486666667	14.44	2.537785707	2.61E-124	3.50E-122	yes	LOX2.1	Lipase/lipooxygenase, PLAT/LH2 [Cynara cardunculus var. scolymus] [Cynara cardunculus]
Metabolism	Lipid metabolism	Linoleic acid metabolism	ko00591	Isoform0091388	5.76	37.03	2.684553833	1.43E-276	6.45E-274	yes	LOX2.1	Lipase/lipooxygenase, PLAT/LH2 [Cynara cardunculus var. scolymus] [Cynara cardunculus]
Metabolism	Lipid metabolism	Linoleic acid metabolism	ko00591	Isoform0091640	8.973333333	25.24666667	1.492377011	1.73E-84	1.45E-82	yes	LOX2.1	Lipase/lipooxygenase, PLAT/LH2 [Cynara cardunculus var. scolymus] [Cynara cardunculus]
Metabolism	Lipid metabolism	Linoleic acid metabolism	ko00591	Isoform0091709	0.4	10.82333333	4.758001074	2.99E-175	6.50E-173	yes	LOX2.1	Lipase/lipooxygenase, PLAT/LH2 [Cynara cardunculus var. scolymus] [Cynara cardunculus]
Metabolism	Lipid metabolism	Linoleic acid metabolism	ko00591	Isoform0091760	1.79	9.62	2.426077307	1.11E-57	5.95E-56	yes	CM-LOX1	Lipase/lipooxygenase, PLAT/LH2 [Cynara cardunculus var. scolymus] [Cynara cardunculus]
Metabolism	Lipid metabolism	Linoleic acid metabolism	ko00591	Isoform0091949	0.606666667	3.42	2.495020375	2.36E-32	6.78E-31	yes	LOX2.1	Lipase/lipooxygenase, PLAT/LH2 [Cynara cardunculus var. scolymus] [Cynara cardunculus]
Metabolism	Lipid metabolism	Linoleic acid metabolism	ko00591	Isoform0091970	1.78	13.51666667	2.924790267	1.50E-145	2.55E-143	yes	LOX2.1	Lipase/lipooxygenase, PLAT/LH2 [Cynara cardunculus var. scolymus] [Cynara cardunculus]
Metabolism	Lipid metabolism	Linoleic acid metabolism	ko00591	Isoform0092001	2.796666667	9.013333333	1.688352436	1.23E-50	5.74E-49	yes	LOX2.1	Lipase/lipooxygenase, PLAT/LH2 [Cynara cardunculus var. scolymus] [Cynara cardunculus]
Metabolism	Lipid metabolism	Linoleic acid metabolism	ko00591	Isoform0092010	3.216666667	9.066666667	1.495005804	2.12E-41	7.86E-40	yes	LOX2.1	Lipase/lipooxygenase, PLAT/LH2 [Cynara cardunculus var. scolymus] [Cynara cardunculus]
Metabolism	Lipid metabolism	Linoleic acid metabolism	ko00591	Isoform0092046	2.416666667	5.306666667	1.134787436	1.28E-16	1.92E-15	yes	LOX3.1	lipoxygenase 1 [Tanacetum cinerariifolium]
Metabolism	Lipid metabolism	Linoleic acid metabolism	ko00591	Isoform0092054	2.456666667	11.28333333	2.199419309	1.70E-70	1.15E-68	yes	LOX2.1	Lipase/lipooxygenase, PLAT/LH2 [Cynara cardunculus var. scolymus] [Cynara cardunculus]
Metabolism	Lipid metabolism	Linoleic acid metabolism	ko00591	Isoform0092085	1.74	10.34666667	2.572006846	2.79E-99	2.83E-97	yes	LOX2.1	Lipase/lipooxygenase, PLAT/LH2 [Cynara cardunculus var. scolymus] [Cynara cardunculus]
Metabolism	Lipid metabolism	Linoleic acid metabolism	ko00591	Isoform0092087	0.9	3.59	1.995986937	4.49E-25	1.00E-23	yes	LOX2.1	PREDICTED: linoleate 13S-lipoxygenase 2-1, chloroplastic-like [Erythranthe guttata]
Metabolism	Lipid metabolism	Linoleic acid metabolism	ko00591	Isoform0092105	0.736666667	4.62	2.648808983	1.25E-48	5.57E-47	yes	LOX2.1	Lipase/lipooxygenase, PLAT/LH2 [Cynara cardunculus var. scolymus] [Cynara cardunculus]
Metabolism	Lipid metabolism	Linoleic acid metabolism	ko00591	Isoform0092287	3.89	27.35333333	2.813874593	7.86E-252	3.01E-249	yes	LOX2.1	Lipase/lipooxygenase, PLAT/LH2 [Cynara cardunculus var. scolymus] [Cynara cardunculus]
Metabolism	Lipid metabolism	Linoleic acid metabolism	ko00591	Isoform0092291	3.863333333	11.47666667	1.570785615	2.06E-59	1.14E-57	yes	LOX2.1	Lipase/lipooxygenase, PLAT/LH2 [Cynara cardunculus var. scolymus] [Cynara cardunculus]
Metabolism	Lipid metabolism	Linoleic acid metabolism	ko00591	Isoform0092298	1.066666667	8.116666667	2.927777962	8.23E-69	5.41E-67	yes	LOX2.3	Lipase/lipooxygenase, PLAT/LH2 [Cynara cardunculus var. scolymus] [Cynara cardunculus]
Metabolism	Lipid metabolism	Linoleic acid metabolism	ko00591	Isoform0092761	0.586666667	2.1	1.8397764	9.45E-23	1.92E-21	yes	LOX2.1	Lipase/lipooxygenase, PLAT/LH2 [Cynara cardunculus var. scolymus] [Cynara cardunculus]
Metabolism	Lipid metabolism	Linoleic acid metabolism	ko00591	Isoform0092909	0.973333333	3.463333333	1.83115538	2.91E-35	9.17E-34	yes	LOX2.1	Lipase/lipooxygenase, PLAT/LH2 [Cynara cardunculus var. scolymus] [Cynara cardunculus]
Metabolism	Lipid metabolism	Linoleic acid metabolism	ko00591	Isoform0100088	0.763333333	1.64	1.103310717	7.39E-08	5.13E-07	yes	LOX2.1	Lipase/lipooxygenase, PLAT/LH2 [Cynara cardunculus var. scolymus] [Cynara cardunculus]
Metabolism	Lipid metabolism	Linoleic acid metabolism	ko00591	Isoform0102576	0.623333333	2.653333333	2.089730161	1.09E-28	2.77E-27	yes	LOX2.1	Lipase/lipooxygenase, PLAT/LH2 [Cynara cardunculus var. scolymus] [Cynara cardunculus]
Metabolism	Lipid metabolism	Linoleic acid metabolism	ko00591	Isoform0107572	6.086666667	15.72333333	1.369182836	5.60E-92	5.16E-90	yes	LOX2.1	Lipase/lipooxygenase, PLAT/LH2 [Cynara cardunculus var. scolymus] [Cynara cardunculus]
Metabolism	Lipid metabolism	Linoleic acid metabolism	ko00591	Isoform0119188	1.35	5.75	2.090602549	1.84E-33	5.50E-32	yes	LOX2.1	Lipase/lipooxygenase, PLAT/LH2 [Cynara cardunculus var. scolymus] [Cynara cardunculus]
Metabolism	Lipid metabolism	Linoleic acid metabolism	ko00591	Isoform0119330	0.52	1.946666667	1.90442234	2.38E-12	2.66E-11	yes	LOX2.1	Lipase/lipooxygenase, PLAT/LH2 [Cynara cardunculus var. scolymus] [Cynara cardunculus]
Metabolism	Lipid metabolism	Linoleic acid metabolism	ko00591	Isoform0121074	2.126666667	6.313333333	1.569808002	1.09E-32	3.17E-31	yes	LOX2.1	Lipase/lipooxygenase, PLAT/LH2 [Cynara cardunculus var. scolymus] [Cynara cardunculus]
Metabolism	Lipid metabolism	Linoleic acid metabolism	ko00591	Isoform0121857	2.66	7.196666667	1.435902592	3.42E-25	7.67E-24	yes	LOX2.1	Lipase/lipooxygenase, PLAT/LH2 [Cynara cardunculus var. scolymus] [Cynara cardunculus]
Metabolism	Lipid metabolism	Linoleic acid metabolism	ko00591	Isoform0122191	3.58	10.99333333	1.618597405	3.08E-31	8.56E-30	yes	LOX2.1	Lipase/lipooxygenase, PLAT/LH2 [Cynara cardunculus var. scolymus] [Cynara cardunculus]
Metabolism	Lipid metabolism	Linoleic acid metabolism	ko00591	Isoform0123333	0.376666667	1.18	1.647426588	2.81E-08	2.06E-07	yes	LOX2.1	Lipase/lipooxygenase, PLAT/LH2 [Cynara cardunculus var. scolymus] [Cynara cardunculus]
Metabolism	Lipid metabolism	Linoleic acid metabolism	ko00591	Isoform0123655	0.306666667	1.976666667	2.688326338	9.98E-21	1.85E-19	yes	LOX2.1	Lipase/lipooxygenase, PLAT/LH2 [Cynara cardunculus var. scolymus] [Cynara cardunculus]
Metabolism	Lipid metabolism	Linoleic acid metabolism	ko00591	Isoform0124095	0.353333333	1.616666667	2.193920483	5.61E-15	7.60E-14	yes	LOX2.1	Lipase/lipooxygenase, PLAT/LH2 [Cynara cardunculus var. scolymus] [Cynara cardunculus]
Metabolism	Lipid metabolism	Linoleic acid metabolism	ko00591	Isoform0124198	1.246666667	5.82	2.222943384	3.42E-57	1.82E-55	yes	LOX2.1	Lipase/lipooxygenase, PLAT/LH2 [Cynara cardunculus var. scolymus] [Cynara cardunculus]
Metabolism	Lipid metabolism	Linoleic acid metabolism	ko00591	Isoform0124559	0.76	2.233333333	1.555127271	1.34E-12	1.53E-11	yes	LOX2.1	Lipase/lipooxygenase, PLAT/LH2 [Cynara cardunculus var. scolymus] [Cynara cardunculus]
Metabolism	Lipid metabolism	Linoleic acid metabolism	ko00591	Isoform0124577	0.66	4.77	2.853451337	2.86E-57	1.52E-55	yes	LOX2.1	Lipase/lipooxygenase, PLAT/LH2 [Cynara cardunculus var. scolymus] [Cynara cardunculus]
Metabolism	Lipid metabolism	Linoleic acid metabolism	ko00591	Isoform0124961	1.236666667	5.14	2.055311673	3.63E-40	1.30E-38	yes	LOX2.1	Lipase/lipooxygenase, PLAT/LH2 [Cynara cardunculus var. scolymus] [Cynara cardunculus]
Metabolism	Lipid metabolism	Linoleic acid metabolism	ko00591	Isoform0125130	0.44	1.69	1.941447818	8.28E-13	9.56E-12	yes	LOX2.1	Lipase/lipooxygenase, PLAT/LH2 [Cynara cardunculus var. scolymus] [Cynara cardunculus]
Metabolism	Lipid metabolism	Linoleic acid metabolism	ko00591	Isoform0125174	6.006666667	16.24	1.434915122	8.21E-68	5.29E-66	yes	LOX2.1	Lipase/lipooxygenase, PLAT/LH2 [Cynara cardunculus var. scolymus] [Cynara cardunculus]
Metabolism	Lipid metabolism	Linoleic acid metabolism	ko00591	Isoform0125243	0.58	2.01	1.793070696	1.44E-13	1.77E-12	yes	LOX2.1	Lipase/lipooxygenase, PLAT/LH2 [Cynara cardunculus var. scolymus] [Cynara cardunculus]
Metabolism	Lipid metabolism	Linoleic acid metabolism	ko00591	Isoform0125371	0.62	2.73	2.138560831	1.48E-24	3.23E-23	yes	LOX2.1	Lipase/lipooxygenase, PLAT/LH2 [Cynara cardunculus var. scolymus] [Cynara cardunculus]
Metabolism	Lipid metabolism	Linoleic acid metabolism	ko00591	Isoform0125487	1	6.426666667	2.684070646	2.97E-64	1.80E-62	yes	LOX2.1	Lipase/lipooxygenase, PLAT/LH2 [Cynara cardunculus var. scolymus] [Cynara cardunculus]
Metabolism	Lipid metabolism	Linoleic acid metabolism	ko00591	Isoform0125615	1.343333333	6.196666667	2.205675026	1.11E-41	4.16E-40	yes	LOX2.1	Lipase/lipooxygenase, PLAT/LH2 [Cynara cardunculus var. scolymus] [Cynara cardunculus]
Metabolism	Lipid metabolism	Linoleic acid metabolism	ko00591	Isoform0126048	0.48	2.07	2.108524457	1.04E-17	1.67E-16	yes	LOX2.1	Lipase/lipooxygenase, PLAT/LH2 [Cynara cardunculus var. scolymus] [Cynara cardunculus]
Metabolism	Lipid metabolism	Linoleic acid metabolism	ko00591	Isoform0126290	0.716666667	3.656666667	2.351154961	9.52E-32	2.68E-30	yes	LOX2.1	Lipase/lipooxygenase, PLAT/LH2 [Cynara cardunculus var. scolymus] [Cynara cardunculus]
Metabolism	Lipid metabolism	Linoleic acid metabolism	ko00591	Isoform0126342	0.78	3.616666667	2.213114608	3.62E-28	9.02E-27	yes	LOX2.1	Lipase/lipooxygenase, PLAT/LH2 [Cynara cardunculus var. scolymus] [Cynara cardunculus]
Metabolism	Lipid metabolism	Linoleic acid metabolism	ko00591	Isoform0126453	0.596666667	2.96	2.310600089	9.70E-25	2.13E-23	yes	LOX2.1	Lipase/lipooxygenase, PLAT/LH2 [Cynara cardunculus var. scolymus] [Cynara cardunculus]
Metabolism	Lipid metabolism	Linoleic acid metabolism	ko00591	Isoform0126642	1.593333333	10.64333333	2.73983003	1.70E-76	1.27E-74	yes	LOX2.1	Lipase/lipooxygenase, PLAT/LH2 [Cynara cardunculus var. scolymus] [Cynara cardunculus]
Metabolism	Lipid metabolism	Linoleic acid metabolism	ko00591	Isoform0126824	0.423333333	1.243333333	1.554347133	5.15E-07	3.16E-06	yes	LOX2.1	Lipase/lipooxygenase, PLAT/LH2 [Cynara cardunculus var. scolymus] [Cynara cardunculus]
Metabolism	Lipid metabolism	Linoleic acid metabolism	ko00591	Isoform0126931	0.076666667	0.88	3.520832163	2.84E-14	3.67E-13	yes	LOX2.1	Lipase/lipooxygenase, PLAT/LH2 [Cynara cardunculus var. scolymus] [Cynara cardunculus]
Metabolism	Lipid metabolism	Linoleic acid metabolism	ko00591	Isoform0126975	3.21	22.56	2.813121865	2.01E-178	4.50E-176	yes	LOX2.1	Lipase/lipooxygenase, PLAT/LH2 [Cynara cardunculus var. scolymus] [Cynara cardunculus]
Metabolism	Lipid metabolism	Linoleic acid metabolism	ko00591	Isoform0127003	2.696666667	9.71	1.848294094	3.89E-60	2.19E-58	yes	LOX2.1	Lipase/lipooxygenase, PLAT/LH2 [Cynara cardunculus var. scolymus] [Cynara cardunculus]
Metabolism	Lipid metabolism	Linoleic acid metabolism	ko00591	Isoform0127009	0.483333333	1.89	1.967295835	4.79E-16	6.96E-15	yes	LOX2.1	Lipase/lipooxygenase, PLAT/LH2 [Cynara cardunculus var. scolymus] [Cynara cardunculus]
Metabolism	Lipid metabolism	Linoleic acid metabolism	ko00591	Isoform0127010	7.71	21.26666667	1.463791158	4.05E-76	3.03E-74	yes	LOX2.1	Lipase/lipooxygenase, PLAT/LH2 [Cynara cardunculus var. scolymus] [Cynara cardunculus]
Metabolism	Lipid metabolism	Linoleic acid metabolism	ko00591	Isoform0127094	0.92	9.86	3.42188188	7.00E-97	6.84E-95	yes	LOX2.1	Lipase/lipooxygenase, PLAT/LH2 [Cynara cardunculus var. scolymus] [Cynara cardunculus]
Metabolism	Lipid metabolism	Linoleic acid metabolism	ko00591	Isoform0127530	1.086666667	4.01	1.883692773	5.26E-30	1.40E-28	yes	LOX2.1	Lipase/lipooxygenase, PLAT/LH2 [Cynara cardunculus var. scolymus] [Cynara cardunculus]
Metabolism	Lipid metabolism	Linoleic acid metabolism	ko00591	Isoform0127576	0.86	5.726666667	2.735287066	1.02E-61	5.93E-60	yes	LOX2.1	Lipase/lipooxygenase, PLAT/LH2 [Cynara cardunculus var. scolymus] [Cynara cardunculus]
Metabolism	Lipid metabolism	alpha-Linolenic acid metabolism	ko00592	Isoform0001437	5.32	19.65	1.885031162	5.69E-23	1.17E-21	yes	LOX2.1	Lipase/lipooxygenase, PLAT/LH2 [Cynara cardunculus var. scolymus] [Cynara cardunculus]
Metabolism	Lipid metabolism	alpha-Linolenic acid metabolism	ko00592	Isoform0002217	8.86	25.30666667	1.514138888	1.31E-13	1.62E-12	yes	-	-
Metabolism	Lipid metabolism	alpha-Linolenic acid metabolism	ko00592	Isoform0002292	5.49	14.41666667	1.392859578	6.11E-09	4.86E-08	yes	LOX2.1	Lipase/lipooxygenase, PLAT/LH2 [Cynara cardunculus var. scolymus] [Cynara cardunculus]
Metabolism	Lipid metabolism	alpha-Linolenic acid metabolism	ko00592	Isoform0004393	0.203333333	0.916666667	2.172550471	6.40E-03	1.65E-02	yes	CM-LOX1	Lipase/lipooxygenase, PLAT/LH2 [Cynara cardunculus var. scolymus] [Cynara cardunculus]
Metabolism	Lipid metabolism	alpha-Linolenic acid metabolism	ko00592	Isoform0005925	3.893333333	11.18666667	1.522702442	1.52E-04	5.92E-04	yes	ADH1	alcohol dehydrogenases homologous [Lactuca sativa]
Metabolism	Lipid metabolism	alpha-Linolenic acid metabolism	ko00592	Isoform0007555	3.076666667	8.526666667	1.470613711	1.54E-19	2.70E-18	yes	LOX2.1	Lipase/lipooxygenase, PLAT/LH2 [Cynara cardunculus var. scolymus] [Cynara cardunculus]
Metabolism	Lipid metabolism	alpha-Linolenic acid metabolism	ko00592	Isoform0008154	1.11	7.013333333	2.659540622	2.35E-33	6.99E-32	yes	LOX2.1	Lipase/lipooxygenase, PLAT/LH2 [Cynara cardunculus var. scolymus] [Cynara cardunculus]
Metabolism	Lipid metabolism	alpha-Linolenic acid metabolism	ko00592	Isoform0009606	15.73333333	38.50666667	1.291283883	1.77E-34	5.44E-33	yes	ADH2	alcohol dehydrogenases homologous [Lactuca sativa]
Metabolism	Lipid metabolism	alpha-Linolenic acid metabolism	ko00592	Isoform0013860	1.406666667	3.876666667	1.462536193	1.49E-11	1.55E-10	yes	LOX2.1	Lipase/lipooxygenase, PLAT/LH2 [Cynara cardunculus var. scolymus] [Cynara cardunculus]
Metabolism	Lipid metabolism	alpha-Linolenic acid metabolism	ko00592	Isoform0016124	1.67	8.093333333	2.276885913	6.29E-30	1.67E-28	yes	LOX2.1	Lipase/lipooxygenase, PLAT/LH2 [Cynara cardunculus var. scolymus] [Cynara cardunculus]
Metabolism	Lipid metabolism	alpha-Linolenic acid metabolism	ko00592	Isoform0019114	0.37	0.95	1.360402243	1.97E-02	4.36E-02	yes	SDP1	Acyl transferase/acyl hydrolase/lysophospholipase [Cynara cardunculus var. scolymus] [Cynara cardunculus]
Metabolism	Lipid metabolism	alpha-Linolenic acid metabolism	ko00592	Isoform0019333	2.24	8.763333333	1.967981004	8.83E-22	1.72E-20	yes	LOX2.1	Lipase/lipooxygenase, PLAT/LH2 [Cynara cardunculus var. scolymus] [Cynara cardunculus]
Metabolism	Lipid metabolism	alpha-Linolenic acid metabolism	ko00592	Isoform0019773	1.44	3.303333333	1.197853745	5.79E-05	2.47E-04	yes	LOX3.1	lipoxygenase 1 [Tanacetum cinerariifolium]
Metabolism	Lipid metabolism	alpha-Linolenic acid metabolism	ko00592	Isoform0019799	1.99	5.2	1.385743192	1.02E-08	7.91E-08	yes	LOX2.1	Lipase/lipooxygenase, PLAT/LH2 [Cynara cardunculus var. scolymus] [Cynara cardunculus]
Metabolism	Lipid metabolism	alpha-Linolenic acid metabolism	ko00592	Isoform0020266	3.506666667	9.436666667	1.428177045	2.57E-18	4.24E-17	yes	LOX2.1	Lipase/lipooxygenase, PLAT/LH2 [Cynara cardunculus var. scolymus] [Cynara cardunculus]
Metabolism	Lipid metabolism	alpha-Linolenic acid metabolism	ko00592	Isoform0020318	1.656666667	3.4	1.037251395	5.24E-04	1.81E-03	yes	DBR2	artemisinic aldehyde reductase [Artemisia absinthium]
Metabolism	Lipid metabolism	alpha-Linolenic acid metabolism	ko00592	Isoform0023831	5.323333333	15.2	1.513669512	6.53E-26	1.50E-24	yes	LOX2.1	Lipase/lipooxygenase, PLAT/LH2 [Cynara cardunculus var. scolymus] [Cynara cardunculus]
Metabolism	Lipid metabolism	alpha-Linolenic acid metabolism	ko00592	Isoform0026761	0.39	1.32	1.7589919	5.43E-10	4.86E-09	yes	LOX2.1	Lipase/lipooxygenase, PLAT/LH2 [Cynara cardunculus var. scolymus] [Cynara cardunculus]
Metabolism	Lipid metabolism	alpha-Linolenic acid metabolism	ko00592	Isoform0027045	2.226666667	7.13	1.679016475	1.13E-40	4.10E-39	yes	LOX2.1	Lipase/lipooxygenase, PLAT/LH2 [Cynara cardunculus var. scolymus] [Cynara cardunculus]
Metabolism	Lipid metabolism	alpha-Linolenic acid metabolism	ko00592	Isoform0027534	5.94	17.53666667	1.561839713	2.66E-61	1.54E-59	yes	LOX2.1	Lipase/lipooxygenase, PLAT/LH2 [Cynara cardunculus var. scolymus] [Cynara cardunculus]
Metabolism	Lipid metabolism	alpha-Linolenic acid metabolism	ko00592	Isoform0028223	1.936666667	4.233333333	1.128218428	2.12E-10	1.98E-09	yes	LOX3.1	lipoxygenase 1 [Tanacetum cinerariifolium]
Metabolism	Lipid metabolism	alpha-Linolenic acid metabolism	ko00592	Isoform0029061	3.443333333	10.52333333	1.611714006	1.48E-49	6.73E-48	yes	LOX2.1	Lipase/lipooxygenase, PLAT/LH2 [Cynara cardunculus var. scolymus] [Cynara cardunculus]
Metabolism	Lipid metabolism	alpha-Linolenic acid metabolism	ko00592	Isoform0029768	0.083333333	0.58	2.799087306	4.37E-05	1.91E-04	yes	LOX2.1	linoleate 13S-lipoxygenase 2-1, chloroplastic-like [Malus domestica]
Metabolism	Lipid metabolism	alpha-Linolenic acid metabolism	ko00592	Isoform0029970	1.786666667	6	1.747692001	1.82E-24	3.97E-23	yes	LOX2.1	Lipase/lipooxygenase, PLAT/LH2 [Cynara cardunculus var. scolymus] [Cynara cardunculus]
Metabolism	Lipid metabolism	alpha-Linolenic acid metabolism	ko00592	Isoform0030002	3.68	7.79	1.081917562	1.83E-08	1.37E-07	yes	LOX3.1	Lipase/lipooxygenase, PLAT/LH2, partial [Cynara cardunculus var. scolymus] [Cynara cardunculus]
Metabolism	Lipid metabolism	alpha-Linolenic acid metabolism	ko00592	Isoform0030054	3.23	10.15333333	1.652347371	1.23E-54	6.31E-53	yes	LOX2.1	Lipase/lipooxygenase, PLAT/LH2 [Cynara cardunculus var. scolymus] [Cynara cardunculus]
Metabolism	Lipid metabolism	alpha-Linolenic acid metabolism	ko00592	Isoform0030093	2	7.26	1.859969548	5.49E-39	1.91E-37	yes	LOX2.1	Lipase/lipooxygenase, PLAT/LH2 [Cynara cardunculus var. scolymus] [Cynara cardunculus]
Metabolism	Lipid metabolism	alpha-Linolenic acid metabolism	ko00592	Isoform0030218	4.9	27.28666667	2.477342512	2.04E-137	3.18E-135	yes	LOX2.1	Lipase/lipooxygenase, PLAT/LH2 [Cynara cardunculus var. scolymus] [Cynara cardunculus]
Metabolism	Lipid metabolism	alpha-Linolenic acid metabolism	ko00592	Isoform0031475	0.253333333	1.586666667	2.64689025	6.34E-12	6.82E-11	yes	ACX1	PREDICTED: peroxisomal acyl-coenzyme A oxidase 1 [Capsicum annuum]
Metabolism	Lipid metabolism	alpha-Linolenic acid metabolism	ko00592	Isoform0031543	2.093333333	5.18	1.30715004	1.37E-19	2.41E-18	yes	LOX2.1	Lipase/lipooxygenase, PLAT/LH2 [Cynara cardunculus var. scolymus] [Cynara cardunculus]
Metabolism	Lipid metabolism	alpha-Linolenic acid metabolism	ko00592	Isoform0031628	0.906666667	4.866666667	2.424289813	1.67E-40	6.06E-39	yes	LOX2.1	Lipase/lipooxygenase, PLAT/LH2 [Cynara cardunculus var. scolymus] [Cynara cardunculus]
Metabolism	Lipid metabolism	alpha-Linolenic acid metabolism	ko00592	Isoform0032156	3.106666667	11.13	1.841014233	1.65E-49	7.47E-48	yes	LOX2.1	Lipase/lipooxygenase, PLAT/LH2 [Cynara cardunculus var. scolymus] [Cynara cardunculus]
Metabolism	Lipid metabolism	alpha-Linolenic acid metabolism	ko00592	Isoform0033109	3.293333333	10.22333333	1.63424522	3.04E-54	1.54E-52	yes	LOX2.1	Lipase/lipooxygenase, PLAT/LH2 [Cynara cardunculus var. scolymus] [Cynara cardunculus]
Metabolism	Lipid metabolism	alpha-Linolenic acid metabolism	ko00592	Isoform0033167	8.756666667	24.05333333	1.457783138	7.89E-68	5.09E-66	yes	LOX2.1	Lipase/lipooxygenase, PLAT/LH2 [Cynara cardunculus var. scolymus] [Cynara cardunculus]
Metabolism	Lipid metabolism	alpha-Linolenic acid metabolism	ko00592	Isoform0033392	2.663333333	10.77333333	2.01615979	2.56E-58	1.39E-56	yes	ACX1	PREDICTED: peroxisomal acyl-coenzyme A oxidase 1 [Capsicum annuum]
Metabolism	Lipid metabolism	alpha-Linolenic acid metabolism	ko00592	Isoform0033594	5.86	45.53	2.95784489	6.26E-208	1.80E-205	yes	LOX2.1	Lipase/lipooxygenase, PLAT/LH2 [Cynara cardunculus var. scolymus] [Cynara cardunculus]
Metabolism	Lipid metabolism	alpha-Linolenic acid metabolism	ko00592	Isoform0033756	3.083333333	22.80333333	2.886681959	7.72E-194	2.03E-191	yes	LOX2.1	Lipase/lipooxygenase, PLAT/LH2 [Cynara cardunculus var. scolymus] [Cynara cardunculus]
Metabolism	Lipid metabolism	alpha-Linolenic acid metabolism	ko00592	Isoform0033987	3.53	13.42333333	1.927002883	2.39E-64	1.46E-62	yes	LOX2.1	Lipase/lipooxygenase, PLAT/LH2 [Cynara cardunculus var. scolymus] [Cynara cardunculus]
Metabolism	Lipid metabolism	alpha-Linolenic acid metabolism	ko00592	Isoform0034088	0.403333333	2.943333333	2.86740639	3.29E-34	1.00E-32	yes	LOX2.1	Lipase/lipooxygenase, PLAT/LH2 [Cynara cardunculus var. scolymus] [Cynara cardunculus]
Metabolism	Lipid metabolism	alpha-Linolenic acid metabolism	ko00592	Isoform0034712	1.403333333	5.13	1.870101093	1.19E-33	3.58E-32	yes	LOX2.1	Lipase/lipooxygenase, PLAT/LH2 [Cynara cardunculus var. scolymus] [Cynara cardunculus]
Metabolism	Lipid metabolism	alpha-Linolenic acid metabolism	ko00592	Isoform0035015	1.883333333	5.83	1.630207517	5.88E-33	1.72E-31	yes	LOX2.1	Lipase/lipooxygenase, PLAT/LH2 [Cynara cardunculus var. scolymus] [Cynara cardunculus]
Metabolism	Lipid metabolism	alpha-Linolenic acid metabolism	ko00592	Isoform0035408	5.296666667	44.20333333	3.060998542	8.57E-287	4.14E-284	yes	LOX2.1	Lipase/lipooxygenase, PLAT/LH2 [Cynara cardunculus var. scolymus] [Cynara cardunculus]
Metabolism	Lipid metabolism	alpha-Linolenic acid metabolism	ko00592	Isoform0035449	3.89	25.4	2.706986437	1.70E-169	3.56E-167	yes	LOX2.1	Lipase/lipooxygenase, PLAT/LH2 [Cynara cardunculus var. scolymus] [Cynara cardunculus]
Metabolism	Lipid metabolism	alpha-Linolenic acid metabolism	ko00592	Isoform0035982	1.92	13.56666667	2.820888078	1.43E-92	1.33E-90	yes	ACX1	PREDICTED: peroxisomal acyl-coenzyme A oxidase 1 [Capsicum annuum]
Metabolism	Lipid metabolism	alpha-Linolenic acid metabolism	ko00592	Isoform0036138	2.36	7.946666667	1.75156297	1.04E-36	3.41E-35	yes	LOX2.1	Lipase/lipooxygenase, PLAT/LH2 [Cynara cardunculus var. scolymus] [Cynara cardunculus]
Metabolism	Lipid metabolism	alpha-Linolenic acid metabolism	ko00592	Isoform0036814	3.5	12.27666667	1.810492069	4.13E-55	2.12E-53	yes	LOX2.1	Lipase/lipooxygenase, PLAT/LH2 [Cynara cardunculus var. scolymus] [Cynara cardunculus]
Metabolism	Lipid metabolism	alpha-Linolenic acid metabolism	ko00592	Isoform0037155	0.643333333	1.483333333	1.205204489	7.45E-05	3.10E-04	yes	LOX2.1	Lipase/lipooxygenase, PLAT/LH2 [Cynara cardunculus var. scolymus] [Cynara cardunculus]
Metabolism	Lipid metabolism	alpha-Linolenic acid metabolism	ko00592	Isoform0037589	9.343333333	24.63666667	1.398797829	4.22E-53	2.09E-51	yes	LOX2.1	Lipase/lipooxygenase, PLAT/LH2 [Cynara cardunculus var. scolymus] [Cynara cardunculus]
Metabolism	Lipid metabolism	alpha-Linolenic acid metabolism	ko00592	Isoform0037614	2.903333333	8.603333333	1.567185517	8.94E-37	2.94E-35	yes	LOX2.1	Lipase/lipooxygenase, PLAT/LH2 [Cynara cardunculus var. scolymus] [Cynara cardunculus]
Metabolism	Lipid metabolism	alpha-Linolenic acid metabolism	ko00592	Isoform0039766	0.336666667	1.876666667	2.478779629	8.29E-15	1.11E-13	yes	ACX1	PREDICTED: peroxisomal acyl-coenzyme A oxidase 1-like [Sesamum indicum]
Metabolism	Lipid metabolism	alpha-Linolenic acid metabolism	ko00592	Isoform0040280	0.696666667	1.593333333	1.193507676	1.44E-05	6.90E-05	yes	LOX3.1	Lipase/lipooxygenase, PLAT/LH2, partial [Cynara cardunculus var. scolymus] [Cynara cardunculus]
Metabolism	Lipid metabolism	alpha-Linolenic acid metabolism	ko00592	Isoform0041005	3.866666667	10.52666667	1.444886366	3.51E-26	8.13E-25	yes	LOX2.1	Lipase/lipooxygenase, PLAT/LH2 [Cynara cardunculus var. scolymus] [Cynara cardunculus]
Metabolism	Lipid metabolism	alpha-Linolenic acid metabolism	ko00592	Isoform0041053	1.79	11.36333333	2.666354606	2.54E-92	2.35E-90	yes	LOX2.1	Lipase/lipooxygenase, PLAT/LH2 [Cynara cardunculus var. scolymus] [Cynara cardunculus]
Metabolism	Lipid metabolism	alpha-Linolenic acid metabolism	ko00592	Isoform0041179	1.983333333	6.55	1.723567739	4.35E-41	1.60E-39	yes	LOX2.1	Lipase/lipooxygenase, PLAT/LH2 [Cynara cardunculus var. scolymus] [Cynara cardunculus]
Metabolism	Lipid metabolism	alpha-Linolenic acid metabolism	ko00592	Isoform0041241	8.696666667	23.68	1.445134638	1.25E-74	9.05E-73	yes	LOX2.1	Lipase/lipooxygenase, PLAT/LH2 [Cynara cardunculus var. scolymus] [Cynara cardunculus]
Metabolism	Lipid metabolism	alpha-Linolenic acid metabolism	ko00592	Isoform0041441	3.86	27.75666667	2.846161571	8.40E-187	2.06E-184	yes	LOX2.1	Lipase/lipooxygenase, PLAT/LH2 [Cynara cardunculus var. scolymus] [Cynara cardunculus]
Metabolism	Lipid metabolism	alpha-Linolenic acid metabolism	ko00592	Isoform0041557	2.26	7.503333333	1.731208878	6.59E-43	2.54E-41	yes	LOX2.1	Lipase/lipooxygenase, PLAT/LH2 [Cynara cardunculus var. scolymus] [Cynara cardunculus]
Metabolism	Lipid metabolism	alpha-Linolenic acid metabolism	ko00592	Isoform0041726	1.85	10.75	2.538739484	2.31E-89	2.06E-87	yes	LOX2.1	Lipase/lipooxygenase, PLAT/LH2 [Cynara cardunculus var. scolymus] [Cynara cardunculus]
Metabolism	Lipid metabolism	alpha-Linolenic acid metabolism	ko00592	Isoform0042377	0.27	1.306666667	2.274859841	1.29E-08	9.88E-08	yes	ACX1	PREDICTED: peroxisomal acyl-coenzyme A oxidase 1-like [Sesamum indicum]
Metabolism	Lipid metabolism	alpha-Linolenic acid metabolism	ko00592	Isoform0042618	0.2	1.263333333	2.659163443	7.07E-12	7.57E-11	yes	ACX1	PREDICTED: peroxisomal acyl-coenzyme A oxidase 1 [Capsicum annuum]
Metabolism	Lipid metabolism	alpha-Linolenic acid metabolism	ko00592	Isoform0043157	0.26	1.016666667	1.967263214	4.57E-07	2.83E-06	yes	LOX2.1	Lipase/lipooxygenase, PLAT/LH2 [Cynara cardunculus var. scolymus] [Cynara cardunculus]
Metabolism	Lipid metabolism	alpha-Linolenic acid metabolism	ko00592	Isoform0043634	1.86	6.433333333	1.79026382	2.83E-23	5.87E-22	yes	LOX2.1	Lipase/lipooxygenase, PLAT/LH2 [Cynara cardunculus var. scolymus] [Cynara cardunculus]
Metabolism	Lipid metabolism	alpha-Linolenic acid metabolism	ko00592	Isoform0044526	1.56	7.133333333	2.193030362	2.47E-54	1.26E-52	yes	LOX2.1	Lipase/lipooxygenase, PLAT/LH2 [Cynara cardunculus var. scolymus] [Cynara cardunculus]
Metabolism	Lipid metabolism	alpha-Linolenic acid metabolism	ko00592	Isoform0044982	2.41	8.743333333	1.859150255	3.65E-45	1.50E-43	yes	LOX2.1	Lipase/lipooxygenase, PLAT/LH2 [Cynara cardunculus var. scolymus] [Cynara cardunculus]
Metabolism	Lipid metabolism	alpha-Linolenic acid metabolism	ko00592	Isoform0045350	1.186666667	2.92	1.299053629	3.15E-10	2.90E-09	yes	LOX2.1	Lipase/lipooxygenase, PLAT/LH2 [Cynara cardunculus var. scolymus] [Cynara cardunculus]
Metabolism	Lipid metabolism	alpha-Linolenic acid metabolism	ko00592	Isoform0045932	8.643333333	22.13666667	1.356778292	8.85E-66	5.53E-64	yes	LOX2.1	Lipase/lipooxygenase, PLAT/LH2 [Cynara cardunculus var. scolymus] [Cynara cardunculus]
Metabolism	Lipid metabolism	alpha-Linolenic acid metabolism	ko00592	Isoform0046364	4.073333333	11.10666667	1.447144116	3.74E-48	1.65E-46	yes	LOX2.1	Lipase/lipooxygenase, PLAT/LH2 [Cynara cardunculus var. scolymus] [Cynara cardunculus]
Metabolism	Lipid metabolism	alpha-Linolenic acid metabolism	ko00592	Isoform0046476	1.223333333	2.503333333	1.033032845	5.81E-07	3.55E-06	yes	LOX2.1	Lipase/lipooxygenase, PLAT/LH2 [Cynara cardunculus var. scolymus] [Cynara cardunculus]
Metabolism	Lipid metabolism	alpha-Linolenic acid metabolism	ko00592	Isoform0046522	3.883333333	11.96666667	1.623653889	8.36E-44	3.30E-42	yes	LOX2.1	Lipase/lipooxygenase, PLAT/LH2 [Cynara cardunculus var. scolymus] [Cynara cardunculus]
Metabolism	Lipid metabolism	alpha-Linolenic acid metabolism	ko00592	Isoform0046592	0.623333333	6.866666667	3.461534162	2.28E-58	1.24E-56	yes	ACX1	PREDICTED: peroxisomal acyl-coenzyme A oxidase 1 [Nicotiana attenuata]
Metabolism	Lipid metabolism	alpha-Linolenic acid metabolism	ko00592	Isoform0046972	2.313333333	4.903333333	1.083789679	3.41E-14	4.38E-13	yes	LOX3.1	lipoxygenase 1 [Tanacetum cinerariifolium]
Metabolism	Lipid metabolism	alpha-Linolenic acid metabolism	ko00592	Isoform0048267	3.163333333	9.91	1.647439471	4.40E-40	1.58E-38	yes	LOX2.1	Lipase/lipooxygenase, PLAT/LH2 [Cynara cardunculus var. scolymus] [Cynara cardunculus]
Metabolism	Lipid metabolism	alpha-Linolenic acid metabolism	ko00592	Isoform0048278	0.243333333	1.353333333	2.475511358	4.80E-11	4.77E-10	yes	ACX1	PREDICTED: peroxisomal acyl-coenzyme A oxidase 1-like [Sesamum indicum]
Metabolism	Lipid metabolism	alpha-Linolenic acid metabolism	ko00592	Isoform0048318	0.993333333	3	1.594612671	6.64E-13	7.73E-12	yes	LOX2.1	Lipase/lipooxygenase, PLAT/LH2 [Cynara cardunculus var. scolymus] [Cynara cardunculus]
Metabolism	Lipid metabolism	alpha-Linolenic acid metabolism	ko00592	Isoform0049063	2.57	5.543333333	1.108985403	8.16E-18	1.31E-16	yes	LOX3.1	lipoxygenase 1 [Tanacetum cinerariifolium]
Metabolism	Lipid metabolism	alpha-Linolenic acid metabolism	ko00592	Isoform0049726	1.44	4.023333333	1.482322459	5.50E-17	8.45E-16	yes	LOX2.1	Lipase/lipooxygenase, PLAT/LH2 [Cynara cardunculus var. scolymus] [Cynara cardunculus]
Metabolism	Lipid metabolism	alpha-Linolenic acid metabolism	ko00592	Isoform0051137	3.476666667	26.69333333	2.940702816	9.19E-178	2.04E-175	yes	LOX2.1	Lipase/lipooxygenase, PLAT/LH2 [Cynara cardunculus var. scolymus] [Cynara cardunculus]
Metabolism	Lipid metabolism	alpha-Linolenic acid metabolism	ko00592	Isoform0051195	6.666666667	17.01333333	1.351628329	5.31E-50	2.43E-48	yes	LOX2.1	Lipase/lipooxygenase, PLAT/LH2 [Cynara cardunculus var. scolymus] [Cynara cardunculus]
Metabolism	Lipid metabolism	alpha-Linolenic acid metabolism	ko00592	Isoform0053179	2.843333333	9.116666667	1.680923186	5.06E-36	1.63E-34	yes	LOX2.1	Lipase/lipooxygenase, PLAT/LH2 [Cynara cardunculus var. scolymus] [Cynara cardunculus]
Metabolism	Lipid metabolism	alpha-Linolenic acid metabolism	ko00592	Isoform0053576	3.196666667	10.51666667	1.718037285	3.76E-41	1.38E-39	yes	LOX2.1	Lipase/lipooxygenase, PLAT/LH2 [Cynara cardunculus var. scolymus] [Cynara cardunculus]
Metabolism	Lipid metabolism	alpha-Linolenic acid metabolism	ko00592	Isoform0053677	3.253333333	25.05	2.944820051	4.37E-175	9.49E-173	yes	LOX2.1	Lipase/lipooxygenase, PLAT/LH2 [Cynara cardunculus var. scolymus] [Cynara cardunculus]
Metabolism	Lipid metabolism	alpha-Linolenic acid metabolism	ko00592	Isoform0053713	5.98	19.4	1.697839263	3.57E-97	3.49E-95	yes	LOX2.1	Lipase/lipooxygenase, PLAT/LH2 [Cynara cardunculus var. scolymus] [Cynara cardunculus]
Metabolism	Lipid metabolism	alpha-Linolenic acid metabolism	ko00592	Isoform0054051	4.843333333	13.68666667	1.498698924	1.48E-60	8.40E-59	yes	LOX2.1	Lipase/lipooxygenase, PLAT/LH2 [Cynara cardunculus var. scolymus] [Cynara cardunculus]
Metabolism	Lipid metabolism	alpha-Linolenic acid metabolism	ko00592	Isoform0054451	1.793333333	4.016666667	1.163355069	5.33E-13	6.27E-12	yes	LOX3.1	lipoxygenase 1 [Tanacetum cinerariifolium]
Metabolism	Lipid metabolism	alpha-Linolenic acid metabolism	ko00592	Isoform0055248	2.86	8.466666667	1.565778944	2.12E-41	7.87E-40	yes	LOX2.1	Lipase/lipooxygenase, PLAT/LH2 [Cynara cardunculus var. scolymus] [Cynara cardunculus]
Metabolism	Lipid metabolism	alpha-Linolenic acid metabolism	ko00592	Isoform0055598	11.34	34.95333333	1.624009405	1.51E-117	1.87E-115	yes	LOX2.1	Lipase/lipooxygenase, PLAT/LH2 [Cynara cardunculus var. scolymus] [Cynara cardunculus]
Metabolism	Lipid metabolism	alpha-Linolenic acid metabolism	ko00592	Isoform0055671	2.496666667	16.93333333	2.761790873	2.55E-92	2.36E-90	yes	LOX2.1	Lipase/lipooxygenase, PLAT/LH2 [Cynara cardunculus var. scolymus] [Cynara cardunculus]
Metabolism	Lipid metabolism	alpha-Linolenic acid metabolism	ko00592	Isoform0055798	1.066666667	3.396666667	1.671010241	1.64E-20	3.01E-19	yes	LOX2.1	Lipase/lipooxygenase, PLAT/LH2 [Cynara cardunculus var. scolymus] [Cynara cardunculus]
Metabolism	Lipid metabolism	alpha-Linolenic acid metabolism	ko00592	Isoform0057041	0.686666667	3.64	2.406256614	3.76E-35	1.18E-33	yes	LOX2.1	Lipase/lipooxygenase, PLAT/LH2 [Cynara cardunculus var. scolymus] [Cynara cardunculus]
Metabolism	Lipid metabolism	alpha-Linolenic acid metabolism	ko00592	Isoform0057360	1.366666667	5.606666667	2.036481891	1.81E-26	4.23E-25	yes	LOX2.1	Lipase/lipooxygenase, PLAT/LH2 [Cynara cardunculus var. scolymus] [Cynara cardunculus]
Metabolism	Lipid metabolism	alpha-Linolenic acid metabolism	ko00592	Isoform0057503	0.133333333	0.763333333	2.517275693	7.06E-07	4.25E-06	yes	LOX2.1	Lipase/lipooxygenase, PLAT/LH2 [Cynara cardunculus var. scolymus] [Cynara cardunculus]
Metabolism	Lipid metabolism	alpha-Linolenic acid metabolism	ko00592	Isoform0057571	0.646666667	2.236666667	1.790256114	2.15E-12	2.40E-11	yes	LOX2.1	Lipase/lipooxygenase, PLAT/LH2 [Cynara cardunculus var. scolymus] [Cynara cardunculus]
Metabolism	Lipid metabolism	alpha-Linolenic acid metabolism	ko00592	Isoform0058796	3.843333333	10.32666667	1.425944631	2.81E-25	6.32E-24	yes	LOX2.1	Lipase/lipooxygenase, PLAT/LH2 [Cynara cardunculus var. scolymus] [Cynara cardunculus]
Metabolism	Lipid metabolism	alpha-Linolenic acid metabolism	ko00592	Isoform0058955	0.593333333	2.5	2.075013354	3.35E-15	4.61E-14	yes	LOX2.1	Lipase/lipooxygenase, PLAT/LH2 [Cynara cardunculus var. scolymus] [Cynara cardunculus]
Metabolism	Lipid metabolism	alpha-Linolenic acid metabolism	ko00592	Isoform0059204	6.933333333	54.43	2.972781008	0.00E+00	0.00E+00	yes	LOX2.1	Lipase/lipooxygenase, PLAT/LH2 [Cynara cardunculus var. scolymus] [Cynara cardunculus]
Metabolism	Lipid metabolism	alpha-Linolenic acid metabolism	ko00592	Isoform0059645	0.396666667	1.21	1.609007975	1.95E-08	1.46E-07	yes	LOX2.1	Lipase/lipooxygenase, PLAT/LH2 [Cynara cardunculus var. scolymus] [Cynara cardunculus]
Metabolism	Lipid metabolism	alpha-Linolenic acid metabolism	ko00592	Isoform0060258	1.713333333	8.903333333	2.377539711	7.58E-69	4.99E-67	yes	LOX2.1	Lipase/lipooxygenase, PLAT/LH2 [Cynara cardunculus var. scolymus] [Cynara cardunculus]
Metabolism	Lipid metabolism	alpha-Linolenic acid metabolism	ko00592	Isoform0060633	0.806666667	1.923333333	1.253564271	1.34E-06	7.70E-06	yes	LOX2.1	Lipase/lipooxygenase, PLAT/LH2 [Cynara cardunculus var. scolymus] [Cynara cardunculus]
Metabolism	Lipid metabolism	alpha-Linolenic acid metabolism	ko00592	Isoform0060694	2.58	7.27	1.494584298	5.50E-34	1.67E-32	yes	LOX2.1	Lipase/lipooxygenase, PLAT/LH2 [Cynara cardunculus var. scolymus] [Cynara cardunculus]
Metabolism	Lipid metabolism	alpha-Linolenic acid metabolism	ko00592	Isoform0060756	0.213333333	1.103333333	2.370687407	2.25E-09	1.88E-08	yes	ACX1	PREDICTED: peroxisomal acyl-coenzyme A oxidase 1 [Capsicum annuum]
Metabolism	Lipid metabolism	alpha-Linolenic acid metabolism	ko00592	Isoform0061477	0.793333333	3.096666667	1.964717023	9.81E-23	1.99E-21	yes	LOX2.1	Lipase/lipooxygenase, PLAT/LH2 [Cynara cardunculus var. scolymus] [Cynara cardunculus]
Metabolism	Lipid metabolism	alpha-Linolenic acid metabolism	ko00592	Isoform0062525	7.316666667	20.02666667	1.452663873	8.06E-47	3.46E-45	yes	LOX2.1	Lipase/lipooxygenase, PLAT/LH2 [Cynara cardunculus var. scolymus] [Cynara cardunculus]
Metabolism	Lipid metabolism	alpha-Linolenic acid metabolism	ko00592	Isoform0062666	5.2	17.88	1.781763208	1.64E-74	1.19E-72	yes	LOX2.1	Lipase/lipooxygenase, PLAT/LH2 [Cynara cardunculus var. scolymus] [Cynara cardunculus]
Metabolism	Lipid metabolism	alpha-Linolenic acid metabolism	ko00592	Isoform0063646	1.846666667	6.383333333	1.789386511	1.63E-31	4.56E-30	yes	LOX2.1	Lipase/lipooxygenase, PLAT/LH2 [Cynara cardunculus var. scolymus] [Cynara cardunculus]
Metabolism	Lipid metabolism	alpha-Linolenic acid metabolism	ko00592	Isoform0063756	2.956666667	27.14	3.198377212	2.92E-152	5.32E-150	yes	LOX2.1	Lipase/lipooxygenase, PLAT/LH2 [Cynara cardunculus var. scolymus] [Cynara cardunculus]
Metabolism	Lipid metabolism	alpha-Linolenic acid metabolism	ko00592	Isoform0063776	7.643333333	66.78666667	3.127286257	0.00E+00	0.00E+00	yes	LOX2.1	Lipase/lipooxygenase, PLAT/LH2 [Cynara cardunculus var. scolymus] [Cynara cardunculus]
Metabolism	Lipid metabolism	alpha-Linolenic acid metabolism	ko00592	Isoform0063923	1.57	8.206666667	2.386031797	4.25E-53	2.10E-51	yes	LOX2.1	Lipase/lipooxygenase, PLAT/LH2 [Cynara cardunculus var. scolymus] [Cynara cardunculus]
Metabolism	Lipid metabolism	alpha-Linolenic acid metabolism	ko00592	Isoform0063995	8.213333333	22.76666667	1.470883322	6.55E-76	4.87E-74	yes	LOX2.1	Lipase/lipooxygenase, PLAT/LH2 [Cynara cardunculus var. scolymus] [Cynara cardunculus]
Metabolism	Lipid metabolism	alpha-Linolenic acid metabolism	ko00592	Isoform0064393	0.846666667	2.533333333	1.581170922	4.09E-14	5.21E-13	yes	LOX2.1	Lipase/lipooxygenase, PLAT/LH2 [Cynara cardunculus var. scolymus] [Cynara cardunculus]
Metabolism	Lipid metabolism	alpha-Linolenic acid metabolism	ko00592	Isoform0064506	1.29	5.853333333	2.181887373	8.78E-51	4.11E-49	yes	LOX2.1	lipoxygenase 2 [Tanacetum cinerariifolium]
Metabolism	Lipid metabolism	alpha-Linolenic acid metabolism	ko00592	Isoform0064703	0.433333333	2.356666667	2.443198592	6.80E-21	1.27E-19	yes	LOX2.1	Lipase/lipooxygenase, PLAT/LH2 [Cynara cardunculus var. scolymus] [Cynara cardunculus]
Metabolism	Lipid metabolism	alpha-Linolenic acid metabolism	ko00592	Isoform0064966	3.123333333	9.663333333	1.62943438	1.60E-47	6.94E-46	yes	LOX2.1	Lipase/lipooxygenase, PLAT/LH2 [Cynara cardunculus var. scolymus] [Cynara cardunculus]
Metabolism	Lipid metabolism	alpha-Linolenic acid metabolism	ko00592	Isoform0065185	1.616666667	9.9	2.614406279	2.09E-42	7.94E-41	yes	LOX2.1	Lipase/lipooxygenase, PLAT/LH2 [Cynara cardunculus var. scolymus] [Cynara cardunculus]
Metabolism	Lipid metabolism	alpha-Linolenic acid metabolism	ko00592	Isoform0065793	0.7	2.196666667	1.649889137	3.21E-11	3.24E-10	yes	LOX2.1	Lipase/lipooxygenase, PLAT/LH2 [Cynara cardunculus var. scolymus] [Cynara cardunculus]
Metabolism	Lipid metabolism	alpha-Linolenic acid metabolism	ko00592	Isoform0066375	1.033333333	2.103333333	1.02537179	8.56E-06	4.30E-05	yes	LOX2.1	Lipase/lipooxygenase, PLAT/LH2 [Cynara cardunculus var. scolymus] [Cynara cardunculus]
Metabolism	Lipid metabolism	alpha-Linolenic acid metabolism	ko00592	Isoform0066697	0.95	2.17	1.191695624	1.90E-08	1.42E-07	yes	LOX2.1	Lipase/lipooxygenase, PLAT/LH2 [Cynara cardunculus var. scolymus] [Cynara cardunculus]
Metabolism	Lipid metabolism	alpha-Linolenic acid metabolism	ko00592	Isoform0066739	0.83	4.223333333	2.347198877	4.60E-38	1.56E-36	yes	LOX2.1	Lipase/lipooxygenase, PLAT/LH2 [Cynara cardunculus var. scolymus] [Cynara cardunculus]
Metabolism	Lipid metabolism	alpha-Linolenic acid metabolism	ko00592	Isoform0067035	2.01	4.16	1.049388027	3.12E-09	2.57E-08	yes	LOX3.1	lipoxygenase 1 [Tanacetum cinerariifolium]
Metabolism	Lipid metabolism	alpha-Linolenic acid metabolism	ko00592	Isoform0068409	1.66	3.963333333	1.255531068	3.06E-15	4.22E-14	yes	LOX3.1	Lipase/lipooxygenase, PLAT/LH2, partial [Cynara cardunculus var. scolymus] [Cynara cardunculus]
Metabolism	Lipid metabolism	alpha-Linolenic acid metabolism	ko00592	Isoform0068418	3.43	10.68333333	1.639081375	5.36E-60	3.01E-58	yes	LOX2.1	Lipase/lipooxygenase, PLAT/LH2 [Cynara cardunculus var. scolymus] [Cynara cardunculus]
Metabolism	Lipid metabolism	alpha-Linolenic acid metabolism	ko00592	Isoform0068749	3.093333333	8.546666667	1.466199551	1.10E-41	4.12E-40	yes	LOX2.1	Lipase/lipooxygenase, PLAT/LH2 [Cynara cardunculus var. scolymus] [Cynara cardunculus]
Metabolism	Lipid metabolism	alpha-Linolenic acid metabolism	ko00592	Isoform0069046	3.423333333	20.93666667	2.612558088	5.22E-177	1.15E-174	yes	LOX2.1	Lipase/lipooxygenase, PLAT/LH2 [Cynara cardunculus var. scolymus] [Cynara cardunculus]
Metabolism	Lipid metabolism	alpha-Linolenic acid metabolism	ko00592	Isoform0069251	0.456666667	1.73	1.921558645	2.41E-13	2.92E-12	yes	LOX2.1	Lipase/lipooxygenase, PLAT/LH2 [Cynara cardunculus var. scolymus] [Cynara cardunculus]
Metabolism	Lipid metabolism	alpha-Linolenic acid metabolism	ko00592	Isoform0070739	0.893333333	4.82	2.431762646	1.81E-38	6.20E-37	yes	LOX2.1	Lipase/lipooxygenase, PLAT/LH2 [Cynara cardunculus var. scolymus] [Cynara cardunculus]
Metabolism	Lipid metabolism	alpha-Linolenic acid metabolism	ko00592	Isoform0070925	1.46	4.176666667	1.51638364	2.32E-18	3.83E-17	yes	LOX2.1	Lipase/lipooxygenase, PLAT/LH2 [Cynara cardunculus var. scolymus] [Cynara cardunculus]
Metabolism	Lipid metabolism	alpha-Linolenic acid metabolism	ko00592	Isoform0071897	0.456666667	2.013333333	2.140372656	2.49E-15	3.46E-14	yes	LOX2.1	lipoxygenase 2 [Tanacetum cinerariifolium]
Metabolism	Lipid metabolism	alpha-Linolenic acid metabolism	ko00592	Isoform0072107	1.03	5.346666667	2.375995399	1.28E-47	5.58E-46	yes	LOX2.1	Lipase/lipooxygenase, PLAT/LH2 [Cynara cardunculus var. scolymus] [Cynara cardunculus]
Metabolism	Lipid metabolism	alpha-Linolenic acid metabolism	ko00592	Isoform0074400	4.726666667	12.97	1.456283448	5.04E-56	2.63E-54	yes	LOX2.1	Lipase/lipooxygenase, PLAT/LH2 [Cynara cardunculus var. scolymus] [Cynara cardunculus]
Metabolism	Lipid metabolism	alpha-Linolenic acid metabolism	ko00592	Isoform0074489	1.173333333	4.923333333	2.069022492	9.88E-33	2.87E-31	yes	LOX2.1	Lipase/lipooxygenase, PLAT/LH2 [Cynara cardunculus var. scolymus] [Cynara cardunculus]
Metabolism	Lipid metabolism	alpha-Linolenic acid metabolism	ko00592	Isoform0075051	0.393333333	1.026666667	1.384143491	1.09E-06	6.35E-06	yes	LOX2.1	Lipase/lipooxygenase, PLAT/LH2 [Cynara cardunculus var. scolymus] [Cynara cardunculus]
Metabolism	Lipid metabolism	alpha-Linolenic acid metabolism	ko00592	Isoform0075070	2.006666667	7.593333333	1.919932355	6.37E-54	3.20E-52	yes	LOX2.1	Lipase/lipooxygenase, PLAT/LH2 [Cynara cardunculus var. scolymus] [Cynara cardunculus]
Metabolism	Lipid metabolism	alpha-Linolenic acid metabolism	ko00592	Isoform0076139	2.31	7.093333333	1.618570893	9.70E-39	3.35E-37	yes	LOX2.1	Linoleate 13S-lipoxygenase 2-1, chloroplastic [Ananas comosus]
Metabolism	Lipid metabolism	alpha-Linolenic acid metabolism	ko00592	Isoform0076421	1.013333333	3.29	1.698978761	3.64E-16	5.32E-15	yes	LOX2.1	Lipase/lipooxygenase, PLAT/LH2 [Cynara cardunculus var. scolymus] [Cynara cardunculus]
Metabolism	Lipid metabolism	alpha-Linolenic acid metabolism	ko00592	Isoform0077165	0.583333333	3.466666667	2.571156701	1.84E-36	5.98E-35	yes	LOX2.1	Lipase/lipooxygenase, PLAT/LH2 [Cynara cardunculus var. scolymus] [Cynara cardunculus]
Metabolism	Lipid metabolism	alpha-Linolenic acid metabolism	ko00592	Isoform0077461	0.933333333	5.733333333	2.618909833	8.99E-60	5.01E-58	yes	LOX2.1	Lipase/lipooxygenase, PLAT/LH2 [Cynara cardunculus var. scolymus] [Cynara cardunculus]
Metabolism	Lipid metabolism	alpha-Linolenic acid metabolism	ko00592	Isoform0078319	2.596666667	8.043333333	1.631132682	2.96E-57	1.57E-55	yes	LOX2.1	Lipase/lipooxygenase, PLAT/LH2 [Cynara cardunculus var. scolymus] [Cynara cardunculus]
Metabolism	Lipid metabolism	alpha-Linolenic acid metabolism	ko00592	Isoform0078572	4.146666667	25.52	2.621604344	2.14E-203	5.97E-201	yes	LOX2.1	Lipase/lipooxygenase, PLAT/LH2 [Cynara cardunculus var. scolymus] [Cynara cardunculus]
Metabolism	Lipid metabolism	alpha-Linolenic acid metabolism	ko00592	Isoform0078630	0.623333333	2.616666667	2.069654384	9.65E-17	1.46E-15	yes	LOX2.1	Lipase/lipooxygenase, PLAT/LH2 [Cynara cardunculus var. scolymus] [Cynara cardunculus]
Metabolism	Lipid metabolism	alpha-Linolenic acid metabolism	ko00592	Isoform0079204	3.976666667	13.49333333	1.762615247	9.12E-68	5.87E-66	yes	LOX2.1	Lipase/lipooxygenase, PLAT/LH2 [Cynara cardunculus var. scolymus] [Cynara cardunculus]
Metabolism	Lipid metabolism	alpha-Linolenic acid metabolism	ko00592	Isoform0079315	0.586666667	2.28	1.958420896	9.99E-16	1.42E-14	yes	LOX2.1	Lipase/lipooxygenase, PLAT/LH2 [Cynara cardunculus var. scolymus] [Cynara cardunculus]
Metabolism	Lipid metabolism	alpha-Linolenic acid metabolism	ko00592	Isoform0079495	8.48	22.67333333	1.418860335	1.68E-51	7.99E-50	yes	LOX2.1	Lipase/lipooxygenase, PLAT/LH2 [Cynara cardunculus var. scolymus] [Cynara cardunculus]
Metabolism	Lipid metabolism	alpha-Linolenic acid metabolism	ko00592	Isoform0079548	0.553333333	2.83	2.354581312	8.84E-28	2.17E-26	yes	LOX2.1	Lipase/lipooxygenase, PLAT/LH2 [Cynara cardunculus var. scolymus] [Cynara cardunculus]
Metabolism	Lipid metabolism	alpha-Linolenic acid metabolism	ko00592	Isoform0079854	5.476666667	48.87333333	3.157677525	0.00E+00	0.00E+00	yes	LOX2.1	Lipase/lipooxygenase, PLAT/LH2 [Cynara cardunculus var. scolymus] [Cynara cardunculus]
Metabolism	Lipid metabolism	alpha-Linolenic acid metabolism	ko00592	Isoform0079891	2.936666667	8.96	1.609319214	1.32E-40	4.81E-39	yes	LOX2.1	Lipase/lipooxygenase, PLAT/LH2 [Cynara cardunculus var. scolymus] [Cynara cardunculus]
Metabolism	Lipid metabolism	alpha-Linolenic acid metabolism	ko00592	Isoform0080280	0.996666667	2.216666667	1.153208856	2.64E-08	1.94E-07	yes	LOX3.1	lipoxygenase 1 [Tanacetum cinerariifolium]
Metabolism	Lipid metabolism	alpha-Linolenic acid metabolism	ko00592	Isoform0080468	3.903333333	22.88666667	2.551728781	3.57E-195	9.49E-193	yes	LOX2.1	Lipase/lipooxygenase, PLAT/LH2 [Cynara cardunculus var. scolymus] [Cynara cardunculus]
Metabolism	Lipid metabolism	alpha-Linolenic acid metabolism	ko00592	Isoform0080531	0.413333333	1.763333333	2.092927602	1.46E-13	1.79E-12	yes	CM-LOX1	Lipase/lipooxygenase, PLAT/LH2 [Cynara cardunculus var. scolymus] [Cynara cardunculus]
Metabolism	Lipid metabolism	alpha-Linolenic acid metabolism	ko00592	Isoform0080812	0.303333333	2.193333333	2.854149134	2.17E-26	5.07E-25	yes	LOX2.1	Lipase/lipooxygenase, PLAT/LH2 [Cynara cardunculus var. scolymus] [Cynara cardunculus]
Metabolism	Lipid metabolism	alpha-Linolenic acid metabolism	ko00592	Isoform0081228	4.973333333	40.45333333	3.02397355	1.14E-215	3.44E-213	yes	LOX2.1	Lipase/lipooxygenase, PLAT/LH2 [Cynara cardunculus var. scolymus] [Cynara cardunculus]
Metabolism	Lipid metabolism	alpha-Linolenic acid metabolism	ko00592	Isoform0081326	2.636666667	7.95	1.592239666	1.82E-36	5.92E-35	yes	LOX2.1	Lipase/lipooxygenase, PLAT/LH2 [Cynara cardunculus var. scolymus] [Cynara cardunculus]
Metabolism	Lipid metabolism	alpha-Linolenic acid metabolism	ko00592	Isoform0081378	0.703333333	3.363333333	2.25761127	1.41E-28	3.55E-27	yes	LOX2.1	lipoxygenase 2 [Tanacetum cinerariifolium]
Metabolism	Lipid metabolism	alpha-Linolenic acid metabolism	ko00592	Isoform0081961	2.606666667	9.436666667	1.856071237	9.16E-60	5.10E-58	yes	LOX2.1	Lipase/lipooxygenase, PLAT/LH2 [Cynara cardunculus var. scolymus] [Cynara cardunculus]
Metabolism	Lipid metabolism	alpha-Linolenic acid metabolism	ko00592	Isoform0082072	3.45	10.74666667	1.639220976	4.11E-60	2.31E-58	yes	LOX2.1	Lipase/lipooxygenase, PLAT/LH2 [Cynara cardunculus var. scolymus] [Cynara cardunculus]
Metabolism	Lipid metabolism	alpha-Linolenic acid metabolism	ko00592	Isoform0082271	2.446666667	7.613333333	1.637710683	3.29E-33	9.73E-32	yes	LOX2.1	Lipase/lipooxygenase, PLAT/LH2 [Cynara cardunculus var. scolymus] [Cynara cardunculus]
Metabolism	Lipid metabolism	alpha-Linolenic acid metabolism	ko00592	Isoform0082433	2.133333333	8.45	1.985841937	4.63E-53	2.28E-51	yes	LOX2.1	Lipase/lipooxygenase, PLAT/LH2 [Cynara cardunculus var. scolymus] [Cynara cardunculus]
Metabolism	Lipid metabolism	alpha-Linolenic acid metabolism	ko00592	Isoform0082510	2.38	8.26	1.795180208	1.02E-46	4.35E-45	yes	LOX2.1	Lipase/lipooxygenase, PLAT/LH2 [Cynara cardunculus var. scolymus] [Cynara cardunculus]
Metabolism	Lipid metabolism	alpha-Linolenic acid metabolism	ko00592	Isoform0083091	0.52	2.37	2.188303531	2.45E-19	4.26E-18	yes	LOX2.1	Lipase/lipooxygenase, PLAT/LH2 [Cynara cardunculus var. scolymus] [Cynara cardunculus]
Metabolism	Lipid metabolism	alpha-Linolenic acid metabolism	ko00592	Isoform0083371	2.82	8.196666667	1.539342166	6.72E-34	2.03E-32	yes	LOX2.1	Lipase/lipooxygenase, PLAT/LH2 [Cynara cardunculus var. scolymus] [Cynara cardunculus]
Metabolism	Lipid metabolism	alpha-Linolenic acid metabolism	ko00592	Isoform0083597	0.866666667	2.686666667	1.632268215	3.72E-13	4.42E-12	yes	LOX2.1	Lipase/lipooxygenase, PLAT/LH2 [Cynara cardunculus var. scolymus] [Cynara cardunculus]
Metabolism	Lipid metabolism	alpha-Linolenic acid metabolism	ko00592	Isoform0084279	3.843333333	28.96666667	2.913963664	3.21E-222	1.02E-219	yes	LOX2.1	Lipase/lipooxygenase, PLAT/LH2 [Cynara cardunculus var. scolymus] [Cynara cardunculus]
Metabolism	Lipid metabolism	alpha-Linolenic acid metabolism	ko00592	Isoform0084385	1.306666667	8.993333333	2.782964789	8.34E-96	8.02E-94	yes	LOX2.1	Lipase/lipooxygenase, PLAT/LH2 [Cynara cardunculus var. scolymus] [Cynara cardunculus]
Metabolism	Lipid metabolism	alpha-Linolenic acid metabolism	ko00592	Isoform0084475	1.046666667	4.223333333	2.01258006	2.02E-31	5.65E-30	yes	LOX2.1	Lipase/lipooxygenase, PLAT/LH2 [Cynara cardunculus var. scolymus] [Cynara cardunculus]
Metabolism	Lipid metabolism	alpha-Linolenic acid metabolism	ko00592	Isoform0084493	5.62	14.77666667	1.394678826	5.56E-61	3.20E-59	yes	LOX2.1	Lipase/lipooxygenase, PLAT/LH2 [Cynara cardunculus var. scolymus] [Cynara cardunculus]
Metabolism	Lipid metabolism	alpha-Linolenic acid metabolism	ko00592	Isoform0084496	0.493333333	1.723333333	1.804567105	2.91E-11	2.95E-10	yes	LOX2.1	Lipase/lipooxygenase, PLAT/LH2 [Cynara cardunculus var. scolymus] [Cynara cardunculus]
Metabolism	Lipid metabolism	alpha-Linolenic acid metabolism	ko00592	Isoform0084557	0.41	1.543333333	1.912353878	4.26E-10	3.86E-09	yes	LOX2.1	Lipase/lipooxygenase, PLAT/LH2 [Cynara cardunculus var. scolymus] [Cynara cardunculus]
Metabolism	Lipid metabolism	alpha-Linolenic acid metabolism	ko00592	Isoform0084736	0.116666667	0.6	2.362570079	5.66E-06	2.94E-05	yes	LOX2.1	Lipase/lipooxygenase, PLAT/LH2 [Cynara cardunculus var. scolymus] [Cynara cardunculus]
Metabolism	Lipid metabolism	alpha-Linolenic acid metabolism	ko00592	Isoform0084854	0.503333333	2.67	2.407253693	1.60E-23	3.36E-22	yes	LOX2.1	Lipase/lipooxygenase, PLAT/LH2 [Cynara cardunculus var. scolymus] [Cynara cardunculus]
Metabolism	Lipid metabolism	alpha-Linolenic acid metabolism	ko00592	Isoform0085360	2.213333333	4.853333333	1.132755209	7.62E-15	1.02E-13	yes	LOX3.1	lipoxygenase 1 [Tanacetum cinerariifolium]
Metabolism	Lipid metabolism	alpha-Linolenic acid metabolism	ko00592	Isoform0086096	1.123333333	3.306666667	1.557591529	4.46E-18	7.27E-17	yes	LOX2.1	Lipase/lipooxygenase, PLAT/LH2 [Cynara cardunculus var. scolymus] [Cynara cardunculus]
Metabolism	Lipid metabolism	alpha-Linolenic acid metabolism	ko00592	Isoform0086623	0.603333333	2.633333333	2.125862956	2.84E-21	5.40E-20	yes	LOX2.1	Lipase/lipooxygenase, PLAT/LH2 [Cynara cardunculus var. scolymus] [Cynara cardunculus]
Metabolism	Lipid metabolism	alpha-Linolenic acid metabolism	ko00592	Isoform0086731	3.516666667	10.79333333	1.617859987	3.00E-48	1.33E-46	yes	LOX2.1	Lipase/lipooxygenase, PLAT/LH2 [Cynara cardunculus var. scolymus] [Cynara cardunculus]
Metabolism	Lipid metabolism	alpha-Linolenic acid metabolism	ko00592	Isoform0087104	1.92	7.263333333	1.91952548	4.59E-45	1.88E-43	yes	LOX2.1	Lipase/lipooxygenase, PLAT/LH2 [Cynara cardunculus var. scolymus] [Cynara cardunculus]
Metabolism	Lipid metabolism	alpha-Linolenic acid metabolism	ko00592	Isoform0087176	0.623333333	4.5	2.851849232	1.19E-52	5.79E-51	yes	LOX2.1	Lipase/lipooxygenase, PLAT/LH2 [Cynara cardunculus var. scolymus] [Cynara cardunculus]
Metabolism	Lipid metabolism	alpha-Linolenic acid metabolism	ko00592	Isoform0087384	0.786666667	3.036666667	1.948664194	1.23E-22	2.48E-21	yes	LOX2.1	Lipase/lipooxygenase, PLAT/LH2 [Cynara cardunculus var. scolymus] [Cynara cardunculus]
Metabolism	Lipid metabolism	alpha-Linolenic acid metabolism	ko00592	Isoform0087484	0.803333333	5.376666667	2.742641387	3.49E-45	1.43E-43	yes	LOX2.1	Lipase/lipooxygenase, PLAT/LH2 [Cynara cardunculus var. scolymus] [Cynara cardunculus]
Metabolism	Lipid metabolism	alpha-Linolenic acid metabolism	ko00592	Isoform0087492	0.42	1.756666667	2.064379228	1.38E-14	1.82E-13	yes	LOX2.1	Lipase/lipooxygenase, PLAT/LH2 [Cynara cardunculus var. scolymus] [Cynara cardunculus]
Metabolism	Lipid metabolism	alpha-Linolenic acid metabolism	ko00592	Isoform0087571	0.47	2.456666667	2.385969457	3.50E-23	7.23E-22	yes	LOX2.1	Lipase/lipooxygenase, PLAT/LH2 [Cynara cardunculus var. scolymus] [Cynara cardunculus]
Metabolism	Lipid metabolism	alpha-Linolenic acid metabolism	ko00592	Isoform0088277	0.243333333	1.52	2.643065455	1.28E-09	1.10E-08	yes	ACX1	PREDICTED: peroxisomal acyl-coenzyme A oxidase 1-like, partial [Nicotiana tabacum]
Metabolism	Lipid metabolism	alpha-Linolenic acid metabolism	ko00592	Isoform0088677	1.286666667	6.29	2.28942167	9.98E-41	3.64E-39	yes	LOX2.1	Lipase/lipooxygenase, PLAT/LH2 [Cynara cardunculus var. scolymus] [Cynara cardunculus]
Metabolism	Lipid metabolism	alpha-Linolenic acid metabolism	ko00592	Isoform0088761	3.826666667	34.87666667	3.18810202	0.00E+00	0.00E+00	yes	LOX2.1	Lipase/lipooxygenase, PLAT/LH2 [Cynara cardunculus var. scolymus] [Cynara cardunculus]
Metabolism	Lipid metabolism	alpha-Linolenic acid metabolism	ko00592	Isoform0088878	6.053333333	15.89	1.392317423	9.77E-40	3.47E-38	yes	LOX2.1	lipoxygenase 2 [Tanacetum cinerariifolium]
Metabolism	Lipid metabolism	alpha-Linolenic acid metabolism	ko00592	Isoform0088889	7.28	20.89333333	1.521032324	1.19E-85	1.01E-83	yes	LOX2.1	Lipase/lipooxygenase, PLAT/LH2 [Cynara cardunculus var. scolymus] [Cynara cardunculus]
Metabolism	Lipid metabolism	alpha-Linolenic acid metabolism	ko00592	Isoform0088966	2.653333333	19.15	2.851466557	4.15E-174	8.91E-172	yes	LOX2.1	Lipase/lipooxygenase, PLAT/LH2 [Cynara cardunculus var. scolymus] [Cynara cardunculus]
Metabolism	Lipid metabolism	alpha-Linolenic acid metabolism	ko00592	Isoform0089308	0.366666667	1.163333333	1.665723513	1.50E-08	1.14E-07	yes	LOX1.1	PREDICTED: linoleate 13S-lipoxygenase 2-1, chloroplastic-like [Cucumis sativus]
Metabolism	Lipid metabolism	alpha-Linolenic acid metabolism	ko00592	Isoform0089584	0.553333333	2.12	1.937843524	1.58E-16	2.36E-15	yes	LOX2.1	Lipase/lipooxygenase, PLAT/LH2 [Cynara cardunculus var. scolymus] [Cynara cardunculus]
Metabolism	Lipid metabolism	alpha-Linolenic acid metabolism	ko00592	Isoform0089733	0.69	1.91	1.468904371	4.20E-12	4.58E-11	yes	LOX2.1	Lipase/lipooxygenase, PLAT/LH2 [Cynara cardunculus var. scolymus] [Cynara cardunculus]
Metabolism	Lipid metabolism	alpha-Linolenic acid metabolism	ko00592	Isoform0089756	0.846666667	4.036666667	2.253298463	1.14E-35	3.65E-34	yes	LOX2.1	Lipase/lipooxygenase, PLAT/LH2 [Cynara cardunculus var. scolymus] [Cynara cardunculus]
Metabolism	Lipid metabolism	alpha-Linolenic acid metabolism	ko00592	Isoform0090961	3.38	22.39666667	2.728188878	6.25E-146	1.07E-143	yes	LOX2.1	Lipase/lipooxygenase, PLAT/LH2 [Cynara cardunculus var. scolymus] [Cynara cardunculus]
Metabolism	Lipid metabolism	alpha-Linolenic acid metabolism	ko00592	Isoform0090966	0.126666667	0.68	2.424497829	1.59E-07	1.05E-06	yes	LOX2.1	Lipase/lipooxygenase, PLAT/LH2 [Cynara cardunculus var. scolymus] [Cynara cardunculus]
Metabolism	Lipid metabolism	alpha-Linolenic acid metabolism	ko00592	Isoform0090978	0.446666667	1.87	2.06576777	5.57E-16	8.06E-15	yes	LOX2.1	Lipase/lipooxygenase, PLAT/LH2 [Cynara cardunculus var. scolymus] [Cynara cardunculus]
Metabolism	Lipid metabolism	alpha-Linolenic acid metabolism	ko00592	Isoform0091016	2.076666667	8.213333333	1.983698188	3.70E-47	1.60E-45	yes	LOX2.1	Lipase/lipooxygenase, PLAT/LH2 [Cynara cardunculus var. scolymus] [Cynara cardunculus]
Metabolism	Lipid metabolism	alpha-Linolenic acid metabolism	ko00592	Isoform0091151	0.853333333	3.53	2.048486874	1.31E-28	3.32E-27	yes	LOX2.1	Lipase/lipooxygenase, PLAT/LH2 [Cynara cardunculus var. scolymus] [Cynara cardunculus]
Metabolism	Lipid metabolism	alpha-Linolenic acid metabolism	ko00592	Isoform0091264	5.716666667	15.81666667	1.468199511	2.88E-58	1.56E-56	yes	LOX2.1	Lipase/lipooxygenase, PLAT/LH2 [Cynara cardunculus var. scolymus] [Cynara cardunculus]
Metabolism	Lipid metabolism	alpha-Linolenic acid metabolism	ko00592	Isoform0091267	0.46	1.883333333	2.033582601	4.36E-12	4.75E-11	yes	LOX2.1	Lipase/lipooxygenase, PLAT/LH2 [Cynara cardunculus var. scolymus] [Cynara cardunculus]
Metabolism	Lipid metabolism	alpha-Linolenic acid metabolism	ko00592	Isoform0091288	6.45	14.59333333	1.177938388	9.31E-29	2.37E-27	yes	LOX2.1	Lipase/lipooxygenase, PLAT/LH2 [Cynara cardunculus var. scolymus] [Cynara cardunculus]
Metabolism	Lipid metabolism	alpha-Linolenic acid metabolism	ko00592	Isoform0091317	4.42	14.42666667	1.706619724	6.63E-83	5.45E-81	yes	LOX2.1	Lipase/lipooxygenase, PLAT/LH2 [Cynara cardunculus var. scolymus] [Cynara cardunculus]
Metabolism	Lipid metabolism	alpha-Linolenic acid metabolism	ko00592	Isoform0091319	2.486666667	14.44	2.537785707	2.61E-124	3.50E-122	yes	LOX2.1	Lipase/lipooxygenase, PLAT/LH2 [Cynara cardunculus var. scolymus] [Cynara cardunculus]
Metabolism	Lipid metabolism	alpha-Linolenic acid metabolism	ko00592	Isoform0091388	5.76	37.03	2.684553833	1.43E-276	6.45E-274	yes	LOX2.1	Lipase/lipooxygenase, PLAT/LH2 [Cynara cardunculus var. scolymus] [Cynara cardunculus]
Metabolism	Lipid metabolism	alpha-Linolenic acid metabolism	ko00592	Isoform0091640	8.973333333	25.24666667	1.492377011	1.73E-84	1.45E-82	yes	LOX2.1	Lipase/lipooxygenase, PLAT/LH2 [Cynara cardunculus var. scolymus] [Cynara cardunculus]
Metabolism	Lipid metabolism	alpha-Linolenic acid metabolism	ko00592	Isoform0091709	0.4	10.82333333	4.758001074	2.99E-175	6.50E-173	yes	LOX2.1	Lipase/lipooxygenase, PLAT/LH2 [Cynara cardunculus var. scolymus] [Cynara cardunculus]
Metabolism	Lipid metabolism	alpha-Linolenic acid metabolism	ko00592	Isoform0091760	1.79	9.62	2.426077307	1.11E-57	5.95E-56	yes	CM-LOX1	Lipase/lipooxygenase, PLAT/LH2 [Cynara cardunculus var. scolymus] [Cynara cardunculus]
Metabolism	Lipid metabolism	alpha-Linolenic acid metabolism	ko00592	Isoform0091949	0.606666667	3.42	2.495020375	2.36E-32	6.78E-31	yes	LOX2.1	Lipase/lipooxygenase, PLAT/LH2 [Cynara cardunculus var. scolymus] [Cynara cardunculus]
Metabolism	Lipid metabolism	alpha-Linolenic acid metabolism	ko00592	Isoform0091970	1.78	13.51666667	2.924790267	1.50E-145	2.55E-143	yes	LOX2.1	Lipase/lipooxygenase, PLAT/LH2 [Cynara cardunculus var. scolymus] [Cynara cardunculus]
Metabolism	Lipid metabolism	alpha-Linolenic acid metabolism	ko00592	Isoform0092001	2.796666667	9.013333333	1.688352436	1.23E-50	5.74E-49	yes	LOX2.1	Lipase/lipooxygenase, PLAT/LH2 [Cynara cardunculus var. scolymus] [Cynara cardunculus]
Metabolism	Lipid metabolism	alpha-Linolenic acid metabolism	ko00592	Isoform0092010	3.216666667	9.066666667	1.495005804	2.12E-41	7.86E-40	yes	LOX2.1	Lipase/lipooxygenase, PLAT/LH2 [Cynara cardunculus var. scolymus] [Cynara cardunculus]
Metabolism	Lipid metabolism	alpha-Linolenic acid metabolism	ko00592	Isoform0092046	2.416666667	5.306666667	1.134787436	1.28E-16	1.92E-15	yes	LOX3.1	lipoxygenase 1 [Tanacetum cinerariifolium]
Metabolism	Lipid metabolism	alpha-Linolenic acid metabolism	ko00592	Isoform0092054	2.456666667	11.28333333	2.199419309	1.70E-70	1.15E-68	yes	LOX2.1	Lipase/lipooxygenase, PLAT/LH2 [Cynara cardunculus var. scolymus] [Cynara cardunculus]
Metabolism	Lipid metabolism	alpha-Linolenic acid metabolism	ko00592	Isoform0092085	1.74	10.34666667	2.572006846	2.79E-99	2.83E-97	yes	LOX2.1	Lipase/lipooxygenase, PLAT/LH2 [Cynara cardunculus var. scolymus] [Cynara cardunculus]
Metabolism	Lipid metabolism	alpha-Linolenic acid metabolism	ko00592	Isoform0092087	0.9	3.59	1.995986937	4.49E-25	1.00E-23	yes	LOX2.1	PREDICTED: linoleate 13S-lipoxygenase 2-1, chloroplastic-like [Erythranthe guttata]
Metabolism	Lipid metabolism	alpha-Linolenic acid metabolism	ko00592	Isoform0092105	0.736666667	4.62	2.648808983	1.25E-48	5.57E-47	yes	LOX2.1	Lipase/lipooxygenase, PLAT/LH2 [Cynara cardunculus var. scolymus] [Cynara cardunculus]
Metabolism	Lipid metabolism	alpha-Linolenic acid metabolism	ko00592	Isoform0092287	3.89	27.35333333	2.813874593	7.86E-252	3.01E-249	yes	LOX2.1	Lipase/lipooxygenase, PLAT/LH2 [Cynara cardunculus var. scolymus] [Cynara cardunculus]
Metabolism	Lipid metabolism	alpha-Linolenic acid metabolism	ko00592	Isoform0092291	3.863333333	11.47666667	1.570785615	2.06E-59	1.14E-57	yes	LOX2.1	Lipase/lipooxygenase, PLAT/LH2 [Cynara cardunculus var. scolymus] [Cynara cardunculus]
Metabolism	Lipid metabolism	alpha-Linolenic acid metabolism	ko00592	Isoform0092298	1.066666667	8.116666667	2.927777962	8.23E-69	5.41E-67	yes	LOX2.3	Lipase/lipooxygenase, PLAT/LH2 [Cynara cardunculus var. scolymus] [Cynara cardunculus]
Metabolism	Lipid metabolism	alpha-Linolenic acid metabolism	ko00592	Isoform0092761	0.586666667	2.1	1.8397764	9.45E-23	1.92E-21	yes	LOX2.1	Lipase/lipooxygenase, PLAT/LH2 [Cynara cardunculus var. scolymus] [Cynara cardunculus]
Metabolism	Lipid metabolism	alpha-Linolenic acid metabolism	ko00592	Isoform0092909	0.973333333	3.463333333	1.83115538	2.91E-35	9.17E-34	yes	LOX2.1	Lipase/lipooxygenase, PLAT/LH2 [Cynara cardunculus var. scolymus] [Cynara cardunculus]
Metabolism	Lipid metabolism	alpha-Linolenic acid metabolism	ko00592	Isoform0100088	0.763333333	1.64	1.103310717	7.39E-08	5.13E-07	yes	LOX2.1	Lipase/lipooxygenase, PLAT/LH2 [Cynara cardunculus var. scolymus] [Cynara cardunculus]
Metabolism	Lipid metabolism	alpha-Linolenic acid metabolism	ko00592	Isoform0102576	0.623333333	2.653333333	2.089730161	1.09E-28	2.77E-27	yes	LOX2.1	Lipase/lipooxygenase, PLAT/LH2 [Cynara cardunculus var. scolymus] [Cynara cardunculus]
Metabolism	Lipid metabolism	alpha-Linolenic acid metabolism	ko00592	Isoform0107572	6.086666667	15.72333333	1.369182836	5.60E-92	5.16E-90	yes	LOX2.1	Lipase/lipooxygenase, PLAT/LH2 [Cynara cardunculus var. scolymus] [Cynara cardunculus]
Metabolism	Lipid metabolism	alpha-Linolenic acid metabolism	ko00592	Isoform0114287	9.696666667	19.45	1.004209359	1.74E-14	2.28E-13	yes	ADH1	alcohol dehydrogenases homologous [Lactuca sativa]
Metabolism	Lipid metabolism	alpha-Linolenic acid metabolism	ko00592	Isoform0115257	6.713333333	18.03333333	1.425564911	3.55E-34	1.08E-32	yes	ADH1	alcohol dehydrogenases homologous [Lactuca sativa]
Metabolism	Lipid metabolism	alpha-Linolenic acid metabolism	ko00592	Isoform0115600	0.7	1.493333333	1.093109404	2.40E-03	6.97E-03	yes	ADH1	Alcohol dehydrogenase, C-terminal [Cynara cardunculus var. scolymus] [Cynara cardunculus]
Metabolism	Lipid metabolism	alpha-Linolenic acid metabolism	ko00592	Isoform0116430	4.286666667	12.14666667	1.502632316	5.74E-15	7.77E-14	yes	ADH1	alcohol dehydrogenases homologous [Lactuca sativa]
Metabolism	Lipid metabolism	alpha-Linolenic acid metabolism	ko00592	Isoform0116460	5.186666667	14.32666667	1.465823422	4.06E-26	9.40E-25	yes	ADH2	alcohol dehydrogenases homologous [Lactuca sativa]
Metabolism	Lipid metabolism	alpha-Linolenic acid metabolism	ko00592	Isoform0119188	1.35	5.75	2.090602549	1.84E-33	5.50E-32	yes	LOX2.1	Lipase/lipooxygenase, PLAT/LH2 [Cynara cardunculus var. scolymus] [Cynara cardunculus]
Metabolism	Lipid metabolism	alpha-Linolenic acid metabolism	ko00592	Isoform0119198	0.36	1.883333333	2.387219555	4.77E-14	6.06E-13	yes	ACX1	PREDICTED: peroxisomal acyl-coenzyme A oxidase 1 [Capsicum annuum]
Metabolism	Lipid metabolism	alpha-Linolenic acid metabolism	ko00592	Isoform0119330	0.52	1.946666667	1.90442234	2.38E-12	2.66E-11	yes	LOX2.1	Lipase/lipooxygenase, PLAT/LH2 [Cynara cardunculus var. scolymus] [Cynara cardunculus]
Metabolism	Lipid metabolism	alpha-Linolenic acid metabolism	ko00592	Isoform0121074	2.126666667	6.313333333	1.569808002	1.09E-32	3.17E-31	yes	LOX2.1	Lipase/lipooxygenase, PLAT/LH2 [Cynara cardunculus var. scolymus] [Cynara cardunculus]
Metabolism	Lipid metabolism	alpha-Linolenic acid metabolism	ko00592	Isoform0121857	2.66	7.196666667	1.435902592	3.42E-25	7.67E-24	yes	LOX2.1	Lipase/lipooxygenase, PLAT/LH2 [Cynara cardunculus var. scolymus] [Cynara cardunculus]
Metabolism	Lipid metabolism	alpha-Linolenic acid metabolism	ko00592	Isoform0122191	3.58	10.99333333	1.618597405	3.08E-31	8.56E-30	yes	LOX2.1	Lipase/lipooxygenase, PLAT/LH2 [Cynara cardunculus var. scolymus] [Cynara cardunculus]
Metabolism	Lipid metabolism	alpha-Linolenic acid metabolism	ko00592	Isoform0123333	0.376666667	1.18	1.647426588	2.81E-08	2.06E-07	yes	LOX2.1	Lipase/lipooxygenase, PLAT/LH2 [Cynara cardunculus var. scolymus] [Cynara cardunculus]
Metabolism	Lipid metabolism	alpha-Linolenic acid metabolism	ko00592	Isoform0123655	0.306666667	1.976666667	2.688326338	9.98E-21	1.85E-19	yes	LOX2.1	Lipase/lipooxygenase, PLAT/LH2 [Cynara cardunculus var. scolymus] [Cynara cardunculus]
Metabolism	Lipid metabolism	alpha-Linolenic acid metabolism	ko00592	Isoform0124095	0.353333333	1.616666667	2.193920483	5.61E-15	7.60E-14	yes	LOX2.1	Lipase/lipooxygenase, PLAT/LH2 [Cynara cardunculus var. scolymus] [Cynara cardunculus]
Metabolism	Lipid metabolism	alpha-Linolenic acid metabolism	ko00592	Isoform0124198	1.246666667	5.82	2.222943384	3.42E-57	1.82E-55	yes	LOX2.1	Lipase/lipooxygenase, PLAT/LH2 [Cynara cardunculus var. scolymus] [Cynara cardunculus]
Metabolism	Lipid metabolism	alpha-Linolenic acid metabolism	ko00592	Isoform0124559	0.76	2.233333333	1.555127271	1.34E-12	1.53E-11	yes	LOX2.1	Lipase/lipooxygenase, PLAT/LH2 [Cynara cardunculus var. scolymus] [Cynara cardunculus]
Metabolism	Lipid metabolism	alpha-Linolenic acid metabolism	ko00592	Isoform0124577	0.66	4.77	2.853451337	2.86E-57	1.52E-55	yes	LOX2.1	Lipase/lipooxygenase, PLAT/LH2 [Cynara cardunculus var. scolymus] [Cynara cardunculus]
Metabolism	Lipid metabolism	alpha-Linolenic acid metabolism	ko00592	Isoform0124961	1.236666667	5.14	2.055311673	3.63E-40	1.30E-38	yes	LOX2.1	Lipase/lipooxygenase, PLAT/LH2 [Cynara cardunculus var. scolymus] [Cynara cardunculus]
Metabolism	Lipid metabolism	alpha-Linolenic acid metabolism	ko00592	Isoform0125130	0.44	1.69	1.941447818	8.28E-13	9.56E-12	yes	LOX2.1	Lipase/lipooxygenase, PLAT/LH2 [Cynara cardunculus var. scolymus] [Cynara cardunculus]
Metabolism	Lipid metabolism	alpha-Linolenic acid metabolism	ko00592	Isoform0125174	6.006666667	16.24	1.434915122	8.21E-68	5.29E-66	yes	LOX2.1	Lipase/lipooxygenase, PLAT/LH2 [Cynara cardunculus var. scolymus] [Cynara cardunculus]
Metabolism	Lipid metabolism	alpha-Linolenic acid metabolism	ko00592	Isoform0125243	0.58	2.01	1.793070696	1.44E-13	1.77E-12	yes	LOX2.1	Lipase/lipooxygenase, PLAT/LH2 [Cynara cardunculus var. scolymus] [Cynara cardunculus]
Metabolism	Lipid metabolism	alpha-Linolenic acid metabolism	ko00592	Isoform0125371	0.62	2.73	2.138560831	1.48E-24	3.23E-23	yes	LOX2.1	Lipase/lipooxygenase, PLAT/LH2 [Cynara cardunculus var. scolymus] [Cynara cardunculus]
Metabolism	Lipid metabolism	alpha-Linolenic acid metabolism	ko00592	Isoform0125487	1	6.426666667	2.684070646	2.97E-64	1.80E-62	yes	LOX2.1	Lipase/lipooxygenase, PLAT/LH2 [Cynara cardunculus var. scolymus] [Cynara cardunculus]
Metabolism	Lipid metabolism	alpha-Linolenic acid metabolism	ko00592	Isoform0125615	1.343333333	6.196666667	2.205675026	1.11E-41	4.16E-40	yes	LOX2.1	Lipase/lipooxygenase, PLAT/LH2 [Cynara cardunculus var. scolymus] [Cynara cardunculus]
Metabolism	Lipid metabolism	alpha-Linolenic acid metabolism	ko00592	Isoform0126048	0.48	2.07	2.108524457	1.04E-17	1.67E-16	yes	LOX2.1	Lipase/lipooxygenase, PLAT/LH2 [Cynara cardunculus var. scolymus] [Cynara cardunculus]
Metabolism	Lipid metabolism	alpha-Linolenic acid metabolism	ko00592	Isoform0126290	0.716666667	3.656666667	2.351154961	9.52E-32	2.68E-30	yes	LOX2.1	Lipase/lipooxygenase, PLAT/LH2 [Cynara cardunculus var. scolymus] [Cynara cardunculus]
Metabolism	Lipid metabolism	alpha-Linolenic acid metabolism	ko00592	Isoform0126342	0.78	3.616666667	2.213114608	3.62E-28	9.02E-27	yes	LOX2.1	Lipase/lipooxygenase, PLAT/LH2 [Cynara cardunculus var. scolymus] [Cynara cardunculus]
Metabolism	Lipid metabolism	alpha-Linolenic acid metabolism	ko00592	Isoform0126453	0.596666667	2.96	2.310600089	9.70E-25	2.13E-23	yes	LOX2.1	Lipase/lipooxygenase, PLAT/LH2 [Cynara cardunculus var. scolymus] [Cynara cardunculus]
Metabolism	Lipid metabolism	alpha-Linolenic acid metabolism	ko00592	Isoform0126642	1.593333333	10.64333333	2.73983003	1.70E-76	1.27E-74	yes	LOX2.1	Lipase/lipooxygenase, PLAT/LH2 [Cynara cardunculus var. scolymus] [Cynara cardunculus]
Metabolism	Lipid metabolism	alpha-Linolenic acid metabolism	ko00592	Isoform0126824	0.423333333	1.243333333	1.554347133	5.15E-07	3.16E-06	yes	LOX2.1	Lipase/lipooxygenase, PLAT/LH2 [Cynara cardunculus var. scolymus] [Cynara cardunculus]
Metabolism	Lipid metabolism	alpha-Linolenic acid metabolism	ko00592	Isoform0126931	0.076666667	0.88	3.520832163	2.84E-14	3.67E-13	yes	LOX2.1	Lipase/lipooxygenase, PLAT/LH2 [Cynara cardunculus var. scolymus] [Cynara cardunculus]
Metabolism	Lipid metabolism	alpha-Linolenic acid metabolism	ko00592	Isoform0126975	3.21	22.56	2.813121865	2.01E-178	4.50E-176	yes	LOX2.1	Lipase/lipooxygenase, PLAT/LH2 [Cynara cardunculus var. scolymus] [Cynara cardunculus]
Metabolism	Lipid metabolism	alpha-Linolenic acid metabolism	ko00592	Isoform0127003	2.696666667	9.71	1.848294094	3.89E-60	2.19E-58	yes	LOX2.1	Lipase/lipooxygenase, PLAT/LH2 [Cynara cardunculus var. scolymus] [Cynara cardunculus]
Metabolism	Lipid metabolism	alpha-Linolenic acid metabolism	ko00592	Isoform0127009	0.483333333	1.89	1.967295835	4.79E-16	6.96E-15	yes	LOX2.1	Lipase/lipooxygenase, PLAT/LH2 [Cynara cardunculus var. scolymus] [Cynara cardunculus]
Metabolism	Lipid metabolism	alpha-Linolenic acid metabolism	ko00592	Isoform0127010	7.71	21.26666667	1.463791158	4.05E-76	3.03E-74	yes	LOX2.1	Lipase/lipooxygenase, PLAT/LH2 [Cynara cardunculus var. scolymus] [Cynara cardunculus]
Metabolism	Lipid metabolism	alpha-Linolenic acid metabolism	ko00592	Isoform0127094	0.92	9.86	3.42188188	7.00E-97	6.84E-95	yes	LOX2.1	Lipase/lipooxygenase, PLAT/LH2 [Cynara cardunculus var. scolymus] [Cynara cardunculus]
Metabolism	Lipid metabolism	alpha-Linolenic acid metabolism	ko00592	Isoform0127530	1.086666667	4.01	1.883692773	5.26E-30	1.40E-28	yes	LOX2.1	Lipase/lipooxygenase, PLAT/LH2 [Cynara cardunculus var. scolymus] [Cynara cardunculus]
Metabolism	Lipid metabolism	alpha-Linolenic acid metabolism	ko00592	Isoform0127576	0.86	5.726666667	2.735287066	1.02E-61	5.93E-60	yes	LOX2.1	Lipase/lipooxygenase, PLAT/LH2 [Cynara cardunculus var. scolymus] [Cynara cardunculus]
Metabolism	Carbohydrate metabolism	Pentose and glucuronate interconversions	ko00040	Isoform0007634	16.76	51.37	1.615903925	1.07E-40	3.90E-39	yes	GLCAK1	GHMP kinase, C-terminal domain-containing protein [Cynara cardunculus var. scolymus] [Cynara cardunculus]
Metabolism	Carbohydrate metabolism	Pentose and glucuronate interconversions	ko00040	Isoform0007754	17.01	40.50333333	1.251657502	1.03E-59	5.74E-58	yes	ALDH3F1	Aldehyde dehydrogenase, C-terminal [Cynara cardunculus var. scolymus] [Cynara cardunculus]
Metabolism	Carbohydrate metabolism	Pentose and glucuronate interconversions	ko00040	Isoform0009184	0.023333333	0.243333333	3.382469637	7.63E-03	1.92E-02	yes	ALDH3F1	Aldehyde dehydrogenase family 3 member F1 [Morus notabilis]
Metabolism	Carbohydrate metabolism	Pentose and glucuronate interconversions	ko00040	Isoform0010509	5.193333333	17.06	1.715884914	6.26E-31	1.72E-29	yes	ALDH3F1	PREDICTED: aldehyde dehydrogenase family 3 member F1-like [Nicotiana attenuata]
Metabolism	Carbohydrate metabolism	Pentose and glucuronate interconversions	ko00040	Isoform0012196	0.61	3.743333333	2.617442374	4.85E-20	8.70E-19	yes	At3g53190	AmbAllergen [Cynara cardunculus var. scolymus] [Cynara cardunculus]
Metabolism	Carbohydrate metabolism	Pentose and glucuronate interconversions	ko00040	Isoform0013683	2.416666667	6.436666667	1.413295264	8.91E-12	9.48E-11	yes	UGD5	6-phosphogluconate dehydrogenase, C-terminal-like protein [Cynara cardunculus var. scolymus] [Cynara cardunculus]
Metabolism	Carbohydrate metabolism	Pentose and glucuronate interconversions	ko00040	Isoform0017282	0.263333333	1.746666667	2.729642253	1.84E-11	1.90E-10	yes	PME39	PREDICTED: pectinesterase-like [Populus euphratica]
Metabolism	Carbohydrate metabolism	Pentose and glucuronate interconversions	ko00040	Isoform0020183	2.743333333	12.13	2.144577715	5.16E-45	2.11E-43	yes	PECS-2.1	Pectinesterase, active site-containing protein [Cynara cardunculus var. scolymus] [Cynara cardunculus]
Metabolism	Carbohydrate metabolism	Pentose and glucuronate interconversions	ko00040	Isoform0021138	1.39	6.903333333	2.312208265	3.03E-30	8.14E-29	yes	PME12	Pectinesterase, active site-containing protein [Cynara cardunculus var. scolymus] [Cynara cardunculus]
Metabolism	Carbohydrate metabolism	Pentose and glucuronate interconversions	ko00040	Isoform0023595	1.39	3.5	1.332270039	2.64E-06	1.45E-05	yes	UGD3	6-phosphogluconate dehydrogenase, C-terminal-like protein [Cynara cardunculus var. scolymus] [Cynara cardunculus]
Metabolism	Carbohydrate metabolism	Pentose and glucuronate interconversions	ko00040	Isoform0023758	1.143333333	13.19666667	3.528855586	1.91E-86	1.63E-84	yes	At3g53190	AmbAllergen [Cynara cardunculus var. scolymus] [Cynara cardunculus]
Metabolism	Carbohydrate metabolism	Pentose and glucuronate interconversions	ko00040	Isoform0032079	5.93	24.77666667	2.062878097	3.84E-100	3.94E-98	yes	PECS-2.1	Pectinesterase, active site-containing protein [Cynara cardunculus var. scolymus] [Cynara cardunculus]
Metabolism	Carbohydrate metabolism	Pentose and glucuronate interconversions	ko00040	Isoform0035376	0.426666667	0.913333333	1.098032083	1.46E-03	4.50E-03	yes	FBL3	Leucine-rich repeat, cysteine-containing subtype [Corchorus olitorius]
Metabolism	Carbohydrate metabolism	Pentose and glucuronate interconversions	ko00040	Isoform0043603	1.573333333	3.823333333	1.281006627	2.65E-09	2.20E-08	yes	UGD3	6-phosphogluconate dehydrogenase, C-terminal-like protein [Cynara cardunculus var. scolymus] [Cynara cardunculus]
Metabolism	Carbohydrate metabolism	Pentose and glucuronate interconversions	ko00040	Isoform0063710	0.723333333	1.65	1.189733483	3.57E-05	1.59E-04	yes	GLCAK1	GHMP kinase, C-terminal domain-containing protein [Cynara cardunculus var. scolymus] [Cynara cardunculus]
Metabolism	Carbohydrate metabolism	Pentose and glucuronate interconversions	ko00040	Isoform0064779	2.933333333	6.156666667	1.069608437	8.16E-13	9.43E-12	yes	UGD3	6-phosphogluconate dehydrogenase, C-terminal-like protein [Cynara cardunculus var. scolymus] [Cynara cardunculus]
Metabolism	Carbohydrate metabolism	Pentose and glucuronate interconversions	ko00040	Isoform0108144	2.786666667	6.36	1.190486324	8.63E-24	1.83E-22	yes	GLCAK1	GHMP kinase, C-terminal domain-containing protein [Cynara cardunculus var. scolymus] [Cynara cardunculus]
Metabolism	Carbohydrate metabolism	Pentose and glucuronate interconversions	ko00040	Isoform0111561	5.466666667	11.76333333	1.105563615	1.29E-05	6.23E-05	yes	ADPG2	Polygalacturonase [Glycine soja]
Metabolism	Carbohydrate metabolism	Pentose and glucuronate interconversions	ko00040	Isoform0114840	4.876666667	13.95666667	1.516987149	8.37E-24	1.77E-22	yes	ALDH3F1	PREDICTED: aldehyde dehydrogenase family 3 member F1-like [Nicotiana attenuata]
Metabolism	Carbohydrate metabolism	Pentose and glucuronate interconversions	ko00040	Isoform0119410	1.166666667	2.493333333	1.095683348	7.83E-06	3.96E-05	yes	UGD3	6-phosphogluconate dehydrogenase, C-terminal-like protein [Cynara cardunculus var. scolymus] [Cynara cardunculus]
Metabolism	Global and overview maps	Metabolic pathways	ko01100	Isoform0000005	241.37	564.7366667	1.22633193	8.80E-56	4.57E-54	yes	PSAG	PREDICTED: photosystem I reaction center subunit V, chloroplastic [Fragaria vesca subsp. vesca] [Fragaria vesca]
Metabolism	Global and overview maps	Metabolic pathways	ko01100	Isoform0000012	571.5166667	1338.87	1.22814841	1.10E-104	1.19E-102	yes	PSBY	PREDICTED: photosystem II core complex proteins psbY, chloroplastic [Nicotiana attenuata]
Metabolism	Global and overview maps	Metabolic pathways	ko01100	Isoform0000022	159.88	320.2266667	1.002103974	3.11E-68	2.02E-66	yes	ATPG	ATPase, F0 complex, subunit B/B', bacterial/chloroplast [Cynara cardunculus var. scolymus] [Cynara cardunculus]
Metabolism	Global and overview maps	Metabolic pathways	ko01100	Isoform0000118	455.91	1137.656667	1.319244274	4.73E-115	5.73E-113	yes	PSAEA	Electron transport accessory protein-like domain-containing protein [Cynara cardunculus var. scolymus] [Cynara cardunculus]
Metabolism	Global and overview maps	Metabolic pathways	ko01100	Isoform0000225	11.65666667	52.59333333	2.173724642	6.06E-76	4.50E-74	yes	TR1	Glucose/ribitol dehydrogenase [Cynara cardunculus var. scolymus] [Cynara cardunculus]
Metabolism	Global and overview maps	Metabolic pathways	ko01100	Isoform0000307	13.92333333	40.44666667	1.538516168	3.23E-40	1.16E-38	yes	NRPE5A	DNA-directed RNA polymerase, RPB5 subunit [Cynara cardunculus var. scolymus] [Cynara cardunculus]
Metabolism	Global and overview maps	Metabolic pathways	ko01100	Isoform0000395	26.46333333	141.87	2.422502847	1.30E-72	9.08E-71	yes	psbW	Photosystem II PsbW, class 2 [Cynara cardunculus var. scolymus] [Cynara cardunculus]
Metabolism	Global and overview maps	Metabolic pathways	ko01100	Isoform0000415	27.56	90.40666667	1.713853274	7.22E-110	8.27E-108	yes	CHI2	chalcone isomerase [Chrysanthemum x morifolium]
Metabolism	Global and overview maps	Metabolic pathways	ko01100	Isoform0000544	191.3866667	453.1033333	1.243349779	3.06E-81	2.46E-79	yes	psbW	Photosystem II PsbW, class 2 [Cynara cardunculus var. scolymus] [Cynara cardunculus]
Metabolism	Global and overview maps	Metabolic pathways	ko01100	Isoform0000611	20.18666667	43.93	1.121803795	1.85E-16	2.75E-15	yes	ATPD	ATPase, F1 complex, OSCP/delta subunit [Cynara cardunculus var. scolymus] [Cynara cardunculus]
Metabolism	Global and overview maps	Metabolic pathways	ko01100	Isoform0000613	147.73	470.03	1.669790012	2.78E-106	3.05E-104	yes	GDCSH	H-protein, partial [Flaveria chlorifolia]
Metabolism	Global and overview maps	Metabolic pathways	ko01100	Isoform0000829	5.106666667	19.7	1.947741833	2.45E-13	2.96E-12	yes	GAD1	Glutamate decarboxylase [Cynara cardunculus var. scolymus] [Cynara cardunculus]
Metabolism	Global and overview maps	Metabolic pathways	ko01100	Isoform0000906	35.75333333	104.9666667	1.553781599	2.05E-80	1.63E-78	yes	RBCS	ribulose-1,5-bisphosphate carboxylase small subunit [Chrysanthemum x morifolium]
Metabolism	Global and overview maps	Metabolic pathways	ko01100	Isoform0000977	17.26666667	111.7466667	2.694170295	3.95E-133	5.83E-131	yes	co-1	aurone synthase [Coreopsis grandiflora]
Metabolism	Global and overview maps	Metabolic pathways	ko01100	Isoform0001018	81.25666667	270.0666667	1.732757496	7.80E-162	1.53E-159	yes	GDCSH	H-protein [Flaveria cronquistii]
Metabolism	Global and overview maps	Metabolic pathways	ko01100	Isoform0001046	84.11666667	177.6533333	1.078601172	1.40E-51	6.66E-50	yes	PSAEA	Electron transport accessory protein-like domain-containing protein [Cynara cardunculus var. scolymus] [Cynara cardunculus]
Metabolism	Global and overview maps	Metabolic pathways	ko01100	Isoform0001244	2.33	13.31	2.514108711	6.83E-17	1.04E-15	yes	AS	asparagine synthetase [Helianthus annuus]
Metabolism	Global and overview maps	Metabolic pathways	ko01100	Isoform0001424	2.123333333	6.243333333	1.555985622	9.01E-07	5.34E-06	yes	GAD5	glutamate decarboxylase, partial [Elaeis oleifera]
Metabolism	Global and overview maps	Metabolic pathways	ko01100	Isoform0001435	8.036666667	32.97	2.036484737	3.64E-42	1.38E-40	yes	PER3	PREDICTED: peroxidase 3-like [Nelumbo nucifera]
Metabolism	Global and overview maps	Metabolic pathways	ko01100	Isoform0001437	5.32	19.65	1.885031162	5.69E-23	1.17E-21	yes	LOX2.1	Lipase/lipooxygenase, PLAT/LH2 [Cynara cardunculus var. scolymus] [Cynara cardunculus]
Metabolism	Global and overview maps	Metabolic pathways	ko01100	Isoform0001713	11.51333333	24.56	1.093004979	1.94E-17	3.05E-16	yes	ATPD	ATPase, F1 complex, OSCP/delta subunit [Cynara cardunculus var. scolymus] [Cynara cardunculus]
Metabolism	Global and overview maps	Metabolic pathways	ko01100	Isoform0001749	3.53	8.6	1.284668476	1.26E-03	3.96E-03	yes	SHKA	PREDICTED: phospho-2-dehydro-3-deoxyheptonate aldolase 2, chloroplastic-like [Nicotiana tabacum]
Metabolism	Global and overview maps	Metabolic pathways	ko01100	Isoform0001794	45.48666667	207.5033333	2.189618891	5.52E-192	1.43E-189	yes	At1g32060	PREDICTED: phosphoribulokinase, chloroplastic-like [Nelumbo nucifera]
Metabolism	Global and overview maps	Metabolic pathways	ko01100	Isoform0001989	0.643333333	1.58	1.296286212	1.84E-02	4.11E-02	yes	Dctpp1	dCTP pyrophosphatase 1 [Glycine soja]
Metabolism	Global and overview maps	Metabolic pathways	ko01100	Isoform0002092	36.02	82.59333333	1.197227155	1.30E-30	3.53E-29	yes	At2g02050	NADH:ubiquinone oxidoreductase, B18 subunit [Cynara cardunculus var. scolymus] [Cynara cardunculus]
Metabolism	Global and overview maps	Metabolic pathways	ko01100	Isoform0002217	8.86	25.30666667	1.514138888	1.31E-13	1.62E-12	yes	-	-
Metabolism	Global and overview maps	Metabolic pathways	ko01100	Isoform0002243	6.94	69.18333333	3.317416958	1.00E-176	2.21E-174	yes	PNSL1	PREDICTED: photosynthetic NDH subunit of lumenal location 1, chloroplastic isoform X1 [Nelumbo nucifera]
Metabolism	Global and overview maps	Metabolic pathways	ko01100	Isoform0002292	5.49	14.41666667	1.392859578	6.11E-09	4.86E-08	yes	LOX2.1	Lipase/lipooxygenase, PLAT/LH2 [Cynara cardunculus var. scolymus] [Cynara cardunculus]
Metabolism	Global and overview maps	Metabolic pathways	ko01100	Isoform0002295	139.97	296.8066667	1.084405852	3.81E-25	8.52E-24	yes	petC	Cytochrome b6-f complex iron-sulfur subunit [Morus notabilis]
Metabolism	Global and overview maps	Metabolic pathways	ko01100	Isoform0002306	1.13	3.366666667	1.574998115	2.83E-03	8.07E-03	yes	RBCS	Rubisco SSU [Plantago major]
Metabolism	Global and overview maps	Metabolic pathways	ko01100	Isoform0002378	82.27666667	215.8466667	1.391451562	7.71E-57	4.07E-55	yes	RBCS	ribulose-1,5-bisphosphate carboxylase small subunit [Chrysanthemum x morifolium]
Metabolism	Global and overview maps	Metabolic pathways	ko01100	Isoform0002387	47.10333333	122.1366667	1.374595314	1.87E-69	1.24E-67	yes	RBCS	ribulose-1,5-bisphosphate carboxylase small subunit [Chrysanthemum x morifolium]
Metabolism	Global and overview maps	Metabolic pathways	ko01100	Isoform0002470	79.20333333	164.91	1.058045832	8.01E-71	5.44E-69	yes	GAPA	glyceraldehyde-3-phosphate dehydrogenase, partial [Helianthus annuus]
Metabolism	Global and overview maps	Metabolic pathways	ko01100	Isoform0002472	2.066666667	13.85	2.744508356	1.06E-33	3.18E-32	yes	ACS1	Aminotransferase, class I/classII [Cynara cardunculus var. scolymus] [Cynara cardunculus]
Metabolism	Global and overview maps	Metabolic pathways	ko01100	Isoform0002848	47.30666667	120.66	1.350832073	8.11E-38	2.74E-36	yes	ATPC	ATPase, F1 complex, gamma subunit [Cynara cardunculus var. scolymus] [Cynara cardunculus]
Metabolism	Global and overview maps	Metabolic pathways	ko01100	Isoform0002884	30.08666667	102.1633333	1.76368132	6.19E-58	3.34E-56	yes	SE2	chitinase [Helianthus annuus]
Metabolism	Global and overview maps	Metabolic pathways	ko01100	Isoform0002960	7.623333333	25.79666667	1.758690794	6.57E-27	1.56E-25	yes	RBCS	ribulose-1,5-bisphosphate carboxylase small subunit [Chrysanthemum x morifolium]
Metabolism	Global and overview maps	Metabolic pathways	ko01100	Isoform0003263	1.09	4.353333333	1.997792356	1.36E-08	1.03E-07	yes	ACT	Chloramphenicol acetyltransferase-like domain-containing protein [Cynara cardunculus var. scolymus] [Cynara cardunculus]
Metabolism	Global and overview maps	Metabolic pathways	ko01100	Isoform0003293	0.18	0.91	2.337869639	5.59E-03	1.46E-02	yes	ndhC	NADH dehydrogenase subunit 3 (chloroplast) [Chrysanthemum x morifolium]
Metabolism	Global and overview maps	Metabolic pathways	ko01100	Isoform0003470	5.223333333	14.3	1.452972468	3.46E-19	5.96E-18	yes	RPI1	Ribose 5-phosphate isomerase, type A [Cynara cardunculus var. scolymus] [Cynara cardunculus]
Metabolism	Global and overview maps	Metabolic pathways	ko01100	Isoform0003485	10.28666667	78.24	2.927130809	1.37E-177	3.04E-175	yes	CHI	chalcone isomerase [Carthamus tinctorius]
Metabolism	Global and overview maps	Metabolic pathways	ko01100	Isoform0003572	0.33	4.5	3.769387072	3.03E-06	1.65E-05	yes	At5g06060	Glucose/ribitol dehydrogenase [Cynara cardunculus var. scolymus] [Cynara cardunculus]
Metabolism	Global and overview maps	Metabolic pathways	ko01100	Isoform0003696	32.03666667	97.52666667	1.606072701	2.44E-63	1.47E-61	yes	RBCS	ribulose-1,5-bisphosphate carboxylase small subunit [Chrysanthemum x morifolium]
Metabolism	Global and overview maps	Metabolic pathways	ko01100	Isoform0003788	3.29	14.53666667	2.143537001	9.06E-27	2.14E-25	yes	TR1	Glucose/ribitol dehydrogenase [Cynara cardunculus var. scolymus] [Cynara cardunculus]
Metabolism	Global and overview maps	Metabolic pathways	ko01100	Isoform0003856	5.7	21.78666667	1.934411658	6.55E-16	9.43E-15	yes	CCD4	Carotenoid cleavage dioxygenase 4-like protein [Helianthus annuus]
Metabolism	Global and overview maps	Metabolic pathways	ko01100	Isoform0004085	4.716666667	13.06	1.469315345	1.11E-10	1.07E-09	yes	CCD4	Carotenoid cleavage dioxygenase 4-like protein [Helianthus annuus]
Metabolism	Global and overview maps	Metabolic pathways	ko01100	Isoform0004158	157.58	448.7866667	1.509945374	4.57E-74	3.30E-72	yes	PSBR	Photosystem II PsbR [Cynara cardunculus var. scolymus] [Cynara cardunculus]
Metabolism	Global and overview maps	Metabolic pathways	ko01100	Isoform0004229	60.47	142.55	1.237176555	7.07E-81	5.65E-79	yes	THIC	PREDICTED: phosphomethylpyrimidine synthase, chloroplastic-like isoform X2 [Daucus carota subsp. sativus] [Daucus carota]
Metabolism	Global and overview maps	Metabolic pathways	ko01100	Isoform0004335	30.19	93.14	1.625330125	3.36E-34	1.03E-32	yes	GAPB	PREDICTED: glyceraldehyde-3-phosphate dehydrogenase B, chloroplastic [Malus domestica]
Metabolism	Global and overview maps	Metabolic pathways	ko01100	Isoform0004375	28.39666667	63.18666667	1.153898571	1.41E-19	2.48E-18	yes	At1g43670	PREDICTED: fructose-1,6-bisphosphatase, cytosolic [Daucus carota subsp. sativus] [Daucus carota]
Metabolism	Global and overview maps	Metabolic pathways	ko01100	Isoform0004393	0.203333333	0.916666667	2.172550471	6.40E-03	1.65E-02	yes	CM-LOX1	Lipase/lipooxygenase, PLAT/LH2 [Cynara cardunculus var. scolymus] [Cynara cardunculus]
Metabolism	Global and overview maps	Metabolic pathways	ko01100	Isoform0004565	205.3066667	582.01	1.503263466	4.05E-153	7.42E-151	yes	RBCS	ribulose-1,5-bisphosphate carboxylase small subunit [Chrysanthemum x morifolium]
Metabolism	Global and overview maps	Metabolic pathways	ko01100	Isoform0004724	38.03666667	110.98	1.544836981	4.76E-73	3.36E-71	yes	PSB28	PREDICTED: photosystem II reaction center PSB28 protein, chloroplastic [Gossypium hirsutum]
Metabolism	Global and overview maps	Metabolic pathways	ko01100	Isoform0004995	0.303333333	4	3.72102405	4.51E-06	2.38E-05	yes	FBA2	Aldolase-type TIM barrel [Cynara cardunculus var. scolymus] [Cynara cardunculus]
Metabolism	Global and overview maps	Metabolic pathways	ko01100	Isoform0005155	7.453333333	21.18333333	1.506971937	3.56E-03	9.87E-03	yes	RBCS-2A	ribulose-1,5-bisphosphate carboxylase small subunit [Chrysanthemum x morifolium]
Metabolism	Global and overview maps	Metabolic pathways	ko01100	Isoform0005172	2.113333333	4.656666667	1.139777275	2.24E-02	4.86E-02	yes	GAPA1	PREDICTED: glyceraldehyde-3-phosphate dehydrogenase A, chloroplastic-like isoform X2 [Brassica napus]
Metabolism	Global and overview maps	Metabolic pathways	ko01100	Isoform0005526	308.0566667	674.6766667	1.13100051	6.38E-183	1.50E-180	yes	PSAH	Photosystem I PsaH, reaction centre subunit VI [Cynara cardunculus var. scolymus] [Cynara cardunculus]
Metabolism	Global and overview maps	Metabolic pathways	ko01100	Isoform0005527	130.5433333	283.2333333	1.117462281	2.09E-79	1.64E-77	yes	CAP10A	Chlorophyll A-B binding protein [Cynara cardunculus var. scolymus] [Cynara cardunculus]
Metabolism	Global and overview maps	Metabolic pathways	ko01100	Isoform0005543	207.2433333	542.3233333	1.38782755	2.76E-186	6.73E-184	yes	PSAN	PREDICTED: photosystem I reaction center subunit N, chloroplastic-like [Gossypium raimondii]
Metabolism	Global and overview maps	Metabolic pathways	ko01100	Isoform0005577	369.1033333	771.48	1.06360399	3.13E-286	1.51E-283	yes	PSBQ2	Photosystem II PsbQ, oxygen evolving complex [Cynara cardunculus var. scolymus] [Cynara cardunculus]
Metabolism	Global and overview maps	Metabolic pathways	ko01100	Isoform0005578	318.8633333	785.42	1.300526126	3.85E-76	2.87E-74	yes	psbW	Photosystem II PsbW, class 2 [Cynara cardunculus var. scolymus] [Cynara cardunculus]
Metabolism	Global and overview maps	Metabolic pathways	ko01100	Isoform0005581	374.5566667	838.1233333	1.161978558	2.61E-222	8.33E-220	yes	petC	cytochrome b6-f complex Fe-S subunit [Cynara cardunculus var. scolymus] [Cynara cardunculus]
Metabolism	Global and overview maps	Metabolic pathways	ko01100	Isoform0005679	85.43	195.4666667	1.194107915	3.68E-63	2.20E-61	yes	PSB27-1	PREDICTED: photosystem II repair protein PSB27-H1, chloroplastic [Capsicum annuum]
Metabolism	Global and overview maps	Metabolic pathways	ko01100	Isoform0005784	102.0133333	210.5866667	1.045656367	1.44E-76	1.08E-74	yes	PSBQ2	Photosystem II PsbQ, oxygen evolving complex [Cynara cardunculus var. scolymus] [Cynara cardunculus]
Metabolism	Global and overview maps	Metabolic pathways	ko01100	Isoform0005832	22.90333333	76.04333333	1.731264191	2.38E-22	4.76E-21	yes	AGT1	PREDICTED: serine--glyoxylate aminotransferase [Juglans regia]
Metabolism	Global and overview maps	Metabolic pathways	ko01100	Isoform0005841	271.4833333	689.9066667	1.345537569	2.68E-126	3.68E-124	yes	psbW	Photosystem II PsbW, class 2 [Cynara cardunculus var. scolymus] [Cynara cardunculus]
Metabolism	Global and overview maps	Metabolic pathways	ko01100	Isoform0005889	75.25333333	205.7333333	1.450948169	1.57E-57	8.42E-56	yes	RBCS4	ribulose-1,5-bisphosphate carboxylase small subunit [Chrysanthemum x morifolium]
Metabolism	Global and overview maps	Metabolic pathways	ko01100	Isoform0005925	3.893333333	11.18666667	1.522702442	1.52E-04	5.92E-04	yes	ADH1	alcohol dehydrogenases homologous [Lactuca sativa]
Metabolism	Global and overview maps	Metabolic pathways	ko01100	Isoform0006033	11.35666667	22.92666667	1.013487168	8.03E-13	9.29E-12	yes	UXS5	PREDICTED: UDP-glucuronic acid decarboxylase 5 isoform X2 [Ziziphus jujuba]
Metabolism	Global and overview maps	Metabolic pathways	ko01100	Isoform0006518	773.0433333	2296.406667	1.570756956	1.41E-115	1.72E-113	yes	PSBR	Photosystem II PsbR [Cynara cardunculus var. scolymus] [Cynara cardunculus]
Metabolism	Global and overview maps	Metabolic pathways	ko01100	Isoform0006671	119.8366667	340.4033333	1.506175764	1.76E-117	2.19E-115	yes	RBCS	ribulose-1,5-bisphosphate carboxylase small subunit [Chrysanthemum x morifolium]
Metabolism	Global and overview maps	Metabolic pathways	ko01100	Isoform0006694	121.14	360.8666667	1.574790571	2.20E-105	2.39E-103	yes	RBCS	ribulose-1,5-bisphosphate carboxylase small subunit [Chrysanthemum x morifolium]
Metabolism	Global and overview maps	Metabolic pathways	ko01100	Isoform0006721	109.2366667	295.9766667	1.438026249	7.92E-81	6.34E-79	yes	RBCS	ribulose-1,5-bisphosphate carboxylase small subunit [Chrysanthemum x morifolium]
Metabolism	Global and overview maps	Metabolic pathways	ko01100	Isoform0006819	51.22333333	167.1133333	1.705953801	1.07E-63	6.44E-62	yes	RBCS4	ribulose-1,5-bisphosphate carboxylase small subunit [Chrysanthemum x morifolium]
Metabolism	Global and overview maps	Metabolic pathways	ko01100	Isoform0006822	86.02	255.3166667	1.569543681	2.05E-95	1.96E-93	yes	RBCS	Ribulose-1,5-bisphosphate carboxylase small subunit, N-terminal [Cynara cardunculus var. scolymus] [Cynara cardunculus]
Metabolism	Global and overview maps	Metabolic pathways	ko01100	Isoform0006887	14.26	56.11333333	1.976369635	3.11E-190	7.92E-188	yes	for	PREDICTED: serine hydroxymethyltransferase 1, mitochondrial-like [Juglans regia]
Metabolism	Global and overview maps	Metabolic pathways	ko01100	Isoform0006900	66.66	172.2266667	1.369415317	1.28E-239	4.63E-237	yes	At3g55800	Fructose-1,6-bisphosphatase, active site-containing protein [Cynara cardunculus var. scolymus] [Cynara cardunculus]
Metabolism	Global and overview maps	Metabolic pathways	ko01100	Isoform0006916	47.56	115.9466667	1.285640725	3.04E-88	2.67E-86	yes	ATPC	PREDICTED: ATP synthase gamma chain, chloroplastic [Gossypium hirsutum]
Metabolism	Global and overview maps	Metabolic pathways	ko01100	Isoform0006982	14.02333333	36.77	1.390699859	6.13E-64	3.70E-62	yes	GDCST	T-protein [Flaveria anomala]
Metabolism	Global and overview maps	Metabolic pathways	ko01100	Isoform0007002	3.376666667	7.11	1.074249792	2.09E-07	1.36E-06	yes	SAT1	Bacterial transferase hexapeptide repeat-containing protein [Cynara cardunculus var. scolymus] [Cynara cardunculus]
Metabolism	Global and overview maps	Metabolic pathways	ko01100	Isoform0007168	10.85333333	25.41666667	1.227636638	3.11E-18	5.12E-17	yes	RPI1	Ribose 5-phosphate isomerase, type A [Cynara cardunculus var. scolymus] [Cynara cardunculus]
Metabolism	Global and overview maps	Metabolic pathways	ko01100	Isoform0007259	1.056666667	20.21333333	4.257715008	3.99E-158	7.59E-156	yes	QHS1	RecName: Full=(-)-germacrene D synthase; AltName: Full=Terpene synthase 5 [Matricaria chamomilla var. recutita] [Matricaria chamomilla]
Metabolism	Global and overview maps	Metabolic pathways	ko01100	Isoform0007287	26.97	63.23	1.229253698	2.88E-34	8.82E-33	yes	UXS5	UDP-glucuronate decarboxylase protein 3 [Populus tomentosa]
Metabolism	Global and overview maps	Metabolic pathways	ko01100	Isoform0007305	2.523333333	34.93	3.791063938	4.24E-191	1.09E-188	yes	SDC1	serine decarboxylase [Echinacea purpurea]
Metabolism	Global and overview maps	Metabolic pathways	ko01100	Isoform0007356	17.04333333	61.24666667	1.845423803	1.89E-86	1.62E-84	yes	FBP	PREDICTED: fructose-1,6-bisphosphatase, chloroplastic [Ricinus communis]
Metabolism	Global and overview maps	Metabolic pathways	ko01100	Isoform0007387	37.26333333	83.34	1.161252366	1.10E-43	4.34E-42	yes	CHLI	PREDICTED: magnesium-chelatase subunit ChlI, chloroplastic-like isoform X3 [Juglans regia]
Metabolism	Global and overview maps	Metabolic pathways	ko01100	Isoform0007410	15.60333333	46.35333333	1.570818824	2.52E-109	2.86E-107	yes	EMB3004	Aldolase-type TIM barrel [Cynara cardunculus var. scolymus] [Cynara cardunculus]
Metabolism	Global and overview maps	Metabolic pathways	ko01100	Isoform0007452	5.936666667	30.16333333	2.345070853	1.48E-96	1.44E-94	yes	ACS1	Aminotransferase, class I/classII [Cynara cardunculus var. scolymus] [Cynara cardunculus]
Metabolism	Global and overview maps	Metabolic pathways	ko01100	Isoform0007527	8.226666667	21.45333333	1.382821932	9.13E-45	3.70E-43	yes	ADG2	PREDICTED: glucose-1-phosphate adenylyltransferase large subunit 1, chloroplastic [Jatropha curcas]
Metabolism	Global and overview maps	Metabolic pathways	ko01100	Isoform0007555	3.076666667	8.526666667	1.470613711	1.54E-19	2.70E-18	yes	LOX2.1	Lipase/lipooxygenase, PLAT/LH2 [Cynara cardunculus var. scolymus] [Cynara cardunculus]
Metabolism	Global and overview maps	Metabolic pathways	ko01100	Isoform0007621	1.166666667	3.4	1.543142325	4.32E-10	3.91E-09	yes	AGPS1	ADP-glucose pyrophosphorylase catalytic subunit [Perilla frutescens]
Metabolism	Global and overview maps	Metabolic pathways	ko01100	Isoform0007634	16.76	51.37	1.615903925	1.07E-40	3.90E-39	yes	GLCAK1	GHMP kinase, C-terminal domain-containing protein [Cynara cardunculus var. scolymus] [Cynara cardunculus]
Metabolism	Global and overview maps	Metabolic pathways	ko01100	Isoform0007754	17.01	40.50333333	1.251657502	1.03E-59	5.74E-58	yes	ALDH3F1	Aldehyde dehydrogenase, C-terminal [Cynara cardunculus var. scolymus] [Cynara cardunculus]
Metabolism	Global and overview maps	Metabolic pathways	ko01100	Isoform0007769	36.99666667	148.0733333	2.00084465	0.00E+00	0.00E+00	yes	PER42	PREDICTED: peroxidase 42 [Daucus carota subsp. sativus] [Daucus carota]
Metabolism	Global and overview maps	Metabolic pathways	ko01100	Isoform0008154	1.11	7.013333333	2.659540622	2.35E-33	6.99E-32	yes	LOX2.1	Lipase/lipooxygenase, PLAT/LH2 [Cynara cardunculus var. scolymus] [Cynara cardunculus]
Metabolism	Global and overview maps	Metabolic pathways	ko01100	Isoform0008391	2.916666667	11.04	1.920347751	1.05E-34	3.26E-33	yes	GAS2	germacrene A synthase, partial [Artemisia annua]
Metabolism	Global and overview maps	Metabolic pathways	ko01100	Isoform0008419	2.553333333	8.013333333	1.650020599	1.51E-26	3.53E-25	yes	hbdA	PREDICTED: 3-hydroxybutyryl-CoA dehydrogenase [Prunus mume]
Metabolism	Global and overview maps	Metabolic pathways	ko01100	Isoform0008434	5.256666667	12.03666667	1.19521576	3.25E-20	5.88E-19	yes	At4g26390	PREDICTED: pyruvate kinase, cytosolic isozyme-like [Juglans regia]
Metabolism	Global and overview maps	Metabolic pathways	ko01100	Isoform0008855	15.71666667	34.42	1.130951827	7.56E-22	1.48E-20	yes	At1g62810	Copper amine oxidase [Cynara cardunculus var. scolymus] [Cynara cardunculus]
Metabolism	Global and overview maps	Metabolic pathways	ko01100	Isoform0009017	1.223333333	2.59	1.082134536	1.10E-03	3.49E-03	yes	Mgat3	Glycosyl transferase, family 17 [Cynara cardunculus var. scolymus] [Cynara cardunculus]
Metabolism	Global and overview maps	Metabolic pathways	ko01100	Isoform0009156	34.01666667	75.17666667	1.144043171	2.10E-33	6.25E-32	yes	GLO1	glycolate oxidase [Mikania micrantha]
Metabolism	Global and overview maps	Metabolic pathways	ko01100	Isoform0009184	0.023333333	0.243333333	3.382469637	7.63E-03	1.92E-02	yes	ALDH3F1	Aldehyde dehydrogenase family 3 member F1 [Morus notabilis]
Metabolism	Global and overview maps	Metabolic pathways	ko01100	Isoform0009606	15.73333333	38.50666667	1.291283883	1.77E-34	5.44E-33	yes	ADH2	alcohol dehydrogenases homologous [Lactuca sativa]
Metabolism	Global and overview maps	Metabolic pathways	ko01100	Isoform0009633	5.176666667	35.19666667	2.765343475	3.72E-122	4.87E-120	yes	CAD6	PREDICTED: probable cinnamyl alcohol dehydrogenase 6 [Ricinus communis]
Metabolism	Global and overview maps	Metabolic pathways	ko01100	Isoform0009724	3.04	14.24666667	2.228481178	1.53E-53	7.61E-52	yes	hbdA	PREDICTED: 3-hydroxybutyryl-CoA dehydrogenase-like [Malus domestica]
Metabolism	Global and overview maps	Metabolic pathways	ko01100	Isoform0009757	16.96333333	64.65	1.930230679	7.78E-147	1.34E-144	yes	AGT1	Aminotransferase, class V/Cysteine desulfurase [Cynara cardunculus var. scolymus] [Cynara cardunculus]
Metabolism	Global and overview maps	Metabolic pathways	ko01100	Isoform0009770	0.413333333	1.046666667	1.340424439	1.19E-03	3.76E-03	yes	CHLH	magnesium chelatase subunit H [Chrysanthemum x morifolium]
Metabolism	Global and overview maps	Metabolic pathways	ko01100	Isoform0009938	9.396666667	42.45333333	2.175656858	1.24E-82	1.02E-80	yes	PER3	heme peroxidase [Cynara cardunculus var. scolymus] [Cynara cardunculus]
Metabolism	Global and overview maps	Metabolic pathways	ko01100	Isoform0009948	59.7	307.5266667	2.36490868	0.00E+00	0.00E+00	yes	PER42	PREDICTED: peroxidase 42 [Daucus carota subsp. sativus] [Daucus carota]
Metabolism	Global and overview maps	Metabolic pathways	ko01100	Isoform0010007	86.65333333	378.0066667	2.125084526	0.00E+00	0.00E+00	yes	At1g32060	Phosphoribulokinase [Cynara cardunculus var. scolymus] [Cynara cardunculus]
Metabolism	Global and overview maps	Metabolic pathways	ko01100	Isoform0010020	8.81	22.70666667	1.36590201	5.91E-32	1.68E-30	yes	FBA2	PREDICTED: fructose-bisphosphate aldolase 1, chloroplastic-like [Nicotiana tomentosiformis]
Metabolism	Global and overview maps	Metabolic pathways	ko01100	Isoform0010193	2.056666667	5.396666667	1.391760591	3.11E-07	1.97E-06	yes	-	-
Metabolism	Global and overview maps	Metabolic pathways	ko01100	Isoform0010215	16.33	35.26	1.110507684	2.51E-26	5.84E-25	yes	ENPP1	PREDICTED: ectonucleotide pyrophosphatase/phosphodiesterase family member 3 [Nelumbo nucifera]
Metabolism	Global and overview maps	Metabolic pathways	ko01100	Isoform0010275	18.31666667	46.12666667	1.33244406	2.42E-33	7.17E-32	yes	GDCST	T-protein [Flaveria anomala]
Metabolism	Global and overview maps	Metabolic pathways	ko01100	Isoform0010341	12.25333333	51.30666667	2.065972032	4.18E-112	4.95E-110	yes	AS	asparagine synthetase [Helianthus annuus]
Metabolism	Global and overview maps	Metabolic pathways	ko01100	Isoform0010343	9.366666667	27.10333333	1.532862664	7.24E-51	3.39E-49	yes	GLO1	PREDICTED: peroxisomal (S)-2-hydroxy-acid oxidase GLO1-like [Daucus carota subsp. sativus] [Daucus carota]
Metabolism	Global and overview maps	Metabolic pathways	ko01100	Isoform0010378	5.033333333	12.23333333	1.281231514	2.57E-21	4.90E-20	yes	PSY1	phytoene synthase [Helianthus annuus]
Metabolism	Global and overview maps	Metabolic pathways	ko01100	Isoform0010494	7.203333333	18.69666667	1.376044511	5.23E-39	1.82E-37	yes	At4g26390	PREDICTED: pyruvate kinase, cytosolic isozyme-like [Juglans regia]
Metabolism	Global and overview maps	Metabolic pathways	ko01100	Isoform0010496	7.14	14.89666667	1.060993565	1.84E-19	3.21E-18	yes	CYP77A1	cytochrome P450 [Cynara cardunculus var. scolymus] [Cynara cardunculus]
Metabolism	Global and overview maps	Metabolic pathways	ko01100	Isoform0010509	5.193333333	17.06	1.715884914	6.26E-31	1.72E-29	yes	ALDH3F1	PREDICTED: aldehyde dehydrogenase family 3 member F1-like [Nicotiana attenuata]
Metabolism	Global and overview maps	Metabolic pathways	ko01100	Isoform0010742	5.85	12.53	1.098877885	3.73E-14	4.77E-13	yes	PSY1	phytoene synthase [Helianthus annuus]
Metabolism	Global and overview maps	Metabolic pathways	ko01100	Isoform0011093	2.67	37.95	3.829188239	1.54E-168	3.21E-166	yes	PER12	Peroxidase 12 [Glycine soja]
Metabolism	Global and overview maps	Metabolic pathways	ko01100	Isoform0011258	15.52666667	58.76333333	1.920168096	1.94E-118	2.44E-116	yes	RNR2B	Ferritin/ribonucleotide reductase-like protein [Cynara cardunculus var. scolymus] [Cynara cardunculus]
Metabolism	Global and overview maps	Metabolic pathways	ko01100	Isoform0011281	1.173333333	7.306666667	2.638600464	5.94E-27	1.41E-25	yes	NPC3	PREDICTED: non-specific phospholipase C3-like [Erythranthe guttata]
Metabolism	Global and overview maps	Metabolic pathways	ko01100	Isoform0011338	3.683333333	9.42	1.354715096	1.80E-20	3.30E-19	yes	hbdA	PREDICTED: 3-hydroxybutyryl-CoA dehydrogenase [Prunus mume]
Metabolism	Global and overview maps	Metabolic pathways	ko01100	Isoform0011481	6.976666667	15.73333333	1.173214548	6.11E-19	1.04E-17	yes	TKT3	Transketolase binding site-containing protein [Cynara cardunculus var. scolymus] [Cynara cardunculus]
Metabolism	Global and overview maps	Metabolic pathways	ko01100	Isoform0011881	45.68333333	96.73	1.082295477	1.65E-65	1.03E-63	yes	At1g32060	Phosphoribulokinase family protein [Populus trichocarpa]
Metabolism	Global and overview maps	Metabolic pathways	ko01100	Isoform0012023	7.82	15.93666667	1.027109392	9.33E-08	6.38E-07	yes	UXS5	PREDICTED: UDP-glucuronic acid decarboxylase 6 [Nelumbo nucifera]
Metabolism	Global and overview maps	Metabolic pathways	ko01100	Isoform0012378	0.306666667	15.00666667	5.612788385	2.81E-126	3.85E-124	yes	CYP77A3	cytochrome P450 [Cynara cardunculus var. scolymus] [Cynara cardunculus]
Metabolism	Global and overview maps	Metabolic pathways	ko01100	Isoform0012415	0.363333333	2.256666667	2.634827699	2.38E-14	3.09E-13	yes	co-1	aurone synthase [Coreopsis grandiflora]
Metabolism	Global and overview maps	Metabolic pathways	ko01100	Isoform0012553	0.223333333	14.59666667	6.030296544	1.65E-119	2.10E-117	yes	CYP77A3	cytochrome P450 [Cynara cardunculus var. scolymus] [Cynara cardunculus]
Metabolism	Global and overview maps	Metabolic pathways	ko01100	Isoform0012567	32.39666667	148.5366667	2.196901823	1.81E-203	5.06E-201	yes	co-1	aurone synthase [Coreopsis grandiflora]
Metabolism	Global and overview maps	Metabolic pathways	ko01100	Isoform0012572	0.31	7.82	4.656828487	5.34E-80	4.22E-78	yes	ECS1	terpene synthase 2 [Matricaria chamomilla var. recutita] [Matricaria chamomilla]
Metabolism	Global and overview maps	Metabolic pathways	ko01100	Isoform0012587	8.356666667	17.60666667	1.075122305	4.26E-18	6.96E-17	yes	BACOVA_02659	Glycoside hydrolase family 3 [Cynara cardunculus var. scolymus] [Cynara cardunculus]
Metabolism	Global and overview maps	Metabolic pathways	ko01100	Isoform0012917	10.99666667	27.5	1.322365341	7.26E-41	2.65E-39	yes	GDCST	T-protein [Flaveria anomala]
Metabolism	Global and overview maps	Metabolic pathways	ko01100	Isoform0013086	0.503333333	1.07	1.088024748	7.92E-03	1.98E-02	yes	DRTS	dihydrofolate reductase-thymidylate synthase family protein [Populus trichocarpa]
Metabolism	Global and overview maps	Metabolic pathways	ko01100	Isoform0013133	0.126666667	0.686666667	2.438573014	3.47E-03	9.65E-03	yes	-	-
Metabolism	Global and overview maps	Metabolic pathways	ko01100	Isoform0013152	6.723333333	71.17	3.404020653	1.22E-217	3.77E-215	yes	CLH1	PREDICTED: chlorophyllase-1-like [Erythranthe guttata]
Metabolism	Global and overview maps	Metabolic pathways	ko01100	Isoform0013392	0.326666667	0.87	1.413196152	2.27E-02	4.91E-02	yes	-	-
Metabolism	Global and overview maps	Metabolic pathways	ko01100	Isoform0013473	12.43333333	30.48333333	1.293807539	3.36E-28	8.37E-27	yes	HPR	PREDICTED: glycerate dehydrogenase HPR, peroxisomal [Daucus carota subsp. sativus] [Daucus carota]
Metabolism	Global and overview maps	Metabolic pathways	ko01100	Isoform0013531	13.66666667	42.23666667	1.627834572	1.29E-81	1.04E-79	yes	BGLU43	PREDICTED: beta-glucosidase 44 [Glycine max]
Metabolism	Global and overview maps	Metabolic pathways	ko01100	Isoform0013533	10.86333333	32.81666667	1.594961854	1.65E-52	8.02E-51	yes	OsI_032456	GDP-mannose 3,5-epimerase 1 [Morus notabilis]
Metabolism	Global and overview maps	Metabolic pathways	ko01100	Isoform0013626	0.426666667	9.346666667	4.453270634	2.01E-72	1.41E-70	yes	HST	Chloramphenicol acetyltransferase-like domain-containing protein, partial [Cynara cardunculus var. scolymus] [Cynara cardunculus]
Metabolism	Global and overview maps	Metabolic pathways	ko01100	Isoform0013664	1.02	9.646666667	3.241461364	1.59E-53	7.91E-52	yes	HST	hydroxycinnamoyl-CoA shikimate/quinate hydroxycinnamoyl transferase [Cichorium intybus]
Metabolism	Global and overview maps	Metabolic pathways	ko01100	Isoform0013683	2.416666667	6.436666667	1.413295264	8.91E-12	9.48E-11	yes	UGD5	6-phosphogluconate dehydrogenase, C-terminal-like protein [Cynara cardunculus var. scolymus] [Cynara cardunculus]
Metabolism	Global and overview maps	Metabolic pathways	ko01100	Isoform0013798	10.51666667	29.84333333	1.504731181	2.13E-62	1.26E-60	yes	BGLU12	beta-primeverosidase [Camellia sinensis]
Metabolism	Global and overview maps	Metabolic pathways	ko01100	Isoform0013860	1.406666667	3.876666667	1.462536193	1.49E-11	1.55E-10	yes	LOX2.1	Lipase/lipooxygenase, PLAT/LH2 [Cynara cardunculus var. scolymus] [Cynara cardunculus]
Metabolism	Global and overview maps	Metabolic pathways	ko01100	Isoform0014043	2.33	5.17	1.149834326	3.26E-09	2.68E-08	yes	COMT1	O-methyltransferase [Carthamus tinctorius]
Metabolism	Global and overview maps	Metabolic pathways	ko01100	Isoform0014059	1.796666667	19.18	3.416208043	6.06E-86	5.17E-84	yes	ALDH5F1	Aldehyde dehydrogenase, conserved site-containing protein [Cynara cardunculus var. scolymus] [Cynara cardunculus]
Metabolism	Global and overview maps	Metabolic pathways	ko01100	Isoform0014194	0.343333333	2.486666667	2.856531293	2.46E-12	2.75E-11	yes	GEDH1	PREDICTED: probable cinnamyl alcohol dehydrogenase 6 [Solanum pennellii]
Metabolism	Global and overview maps	Metabolic pathways	ko01100	Isoform0014198	3.116666667	13.75	2.141355849	1.97E-56	1.03E-54	yes	AMS1	(+)-alpha-bisabolol synthase [Artemisia kurramensis]
Metabolism	Global and overview maps	Metabolic pathways	ko01100	Isoform0014254	2.66	7.306666667	1.457787147	1.52E-14	2.00E-13	yes	GAE1	NAD-dependent epimerase/dehydratase [Cynara cardunculus var. scolymus] [Cynara cardunculus]
Metabolism	Global and overview maps	Metabolic pathways	ko01100	Isoform0014333	14.13333333	50.78666667	1.845348023	4.46E-133	6.57E-131	yes	SHM3	PREDICTED: serine hydroxymethyltransferase, mitochondrial-like isoform X2 [Lupinus angustifolius]
Metabolism	Global and overview maps	Metabolic pathways	ko01100	Isoform0014480	9.623333333	40.65666667	2.07888333	9.22E-109	1.04E-106	yes	CHS	chalcone synthase [Chrysanthemum boreale]
Metabolism	Global and overview maps	Metabolic pathways	ko01100	Isoform0014486	14.42333333	33.03	1.19537235	1.24E-26	2.93E-25	yes	GLO1	PREDICTED: peroxisomal (S)-2-hydroxy-acid oxidase GLO1-like [Daucus carota subsp. sativus] [Daucus carota]
Metabolism	Global and overview maps	Metabolic pathways	ko01100	Isoform0014532	5.19	17.8	1.778070797	5.56E-57	2.94E-55	yes	BGLU24	PREDICTED: beta-glucosidase 12-like [Nicotiana tabacum]
Metabolism	Global and overview maps	Metabolic pathways	ko01100	Isoform0014535	0.816666667	4.173333333	2.353380908	6.98E-21	1.30E-19	yes	co-1	aurone synthase [Coreopsis grandiflora]
Metabolism	Global and overview maps	Metabolic pathways	ko01100	Isoform0014796	79.52666667	497.2933333	2.644586483	1.70441845672644e-313	8.83191157407255e-311	yes	POD1	PREDICTED: lignin-forming anionic peroxidase-like [Gossypium raimondii]
Metabolism	Global and overview maps	Metabolic pathways	ko01100	Isoform0014945	11.79	28.38	1.267310871	1.32E-42	5.02E-41	yes	OsI_032456	GDP-mannose 3,5-epimerase 1 [Morus notabilis]
Metabolism	Global and overview maps	Metabolic pathways	ko01100	Isoform0015006	7.91	21.58333333	1.448168092	4.94E-47	2.13E-45	yes	ADG2	PREDICTED: glucose-1-phosphate adenylyltransferase large subunit 1, chloroplastic [Jatropha curcas]
Metabolism	Global and overview maps	Metabolic pathways	ko01100	Isoform0015007	0.043333333	0.326666667	2.914270126	1.91E-02	4.25E-02	yes	-	-
Metabolism	Global and overview maps	Metabolic pathways	ko01100	Isoform0015037	2.43	7.82	1.686212294	3.75E-29	9.68E-28	yes	PLC6	PREDICTED: phosphoinositide phospholipase C 6-like [Capsicum annuum]
Metabolism	Global and overview maps	Metabolic pathways	ko01100	Isoform0015057	22.97666667	73.40333333	1.675676064	9.14E-67	5.79E-65	yes	FBP	PREDICTED: fructose-1,6-bisphosphatase, chloroplastic [Ricinus communis]
Metabolism	Global and overview maps	Metabolic pathways	ko01100	Isoform0015112	5.25	11.94	1.185413509	7.18E-19	1.22E-17	yes	PER25	PREDICTED: peroxidase 25-like [Ziziphus jujuba]
Metabolism	Global and overview maps	Metabolic pathways	ko01100	Isoform0015291	0.546666667	5.433333333	3.313104245	3.56E-37	1.18E-35	yes	HMGR	Hydroxymethylglutaryl-CoA reductase, class I/II [Cynara cardunculus var. scolymus] [Cynara cardunculus]
Metabolism	Global and overview maps	Metabolic pathways	ko01100	Isoform0015434	0.713333333	4.26	2.578205135	5.87E-12	6.33E-11	yes	ACT	Chloramphenicol acetyltransferase-like domain-containing protein [Cynara cardunculus var. scolymus] [Cynara cardunculus]
Metabolism	Global and overview maps	Metabolic pathways	ko01100	Isoform0015494	1.686666667	5.576666667	1.725228155	1.05E-19	1.86E-18	yes	AGPS1	ADP-glucose pyrophosphorylase catalytic subunit [Perilla frutescens]
Metabolism	Global and overview maps	Metabolic pathways	ko01100	Isoform0015521	56.69666667	119.23	1.072411461	2.79E-66	1.75E-64	yes	MDHG	Lactate dehydrogenase/glycoside hydrolase, family 4, C-terminal [Cynara cardunculus var. scolymus] [Cynara cardunculus]
Metabolism	Global and overview maps	Metabolic pathways	ko01100	Isoform0015541	23.57666667	142.51	2.595631492	1.21E-255	4.68E-253	yes	PER52	peroxidase P7-like precursor [Nicotiana tabacum]
Metabolism	Global and overview maps	Metabolic pathways	ko01100	Isoform0015583	10.99333333	22.9	1.0587187	1.82E-23	3.81E-22	yes	GAD	glutamate decarboxylase [Panax ginseng]
Metabolism	Global and overview maps	Metabolic pathways	ko01100	Isoform0015727	3.693333333	8.43	1.190609156	1.00E-12	1.15E-11	yes	CHLI	PREDICTED: magnesium-chelatase subunit ChlI, chloroplastic-like isoform X3 [Juglans regia]
Metabolism	Global and overview maps	Metabolic pathways	ko01100	Isoform0015821	25.72666667	51.91333333	1.012840582	4.69E-53	2.31E-51	yes	OsI_032456	GDP-mannose 3,5-epimerase 1 [Morus notabilis]
Metabolism	Global and overview maps	Metabolic pathways	ko01100	Isoform0015931	1.426666667	24.29666667	4.090038199	8.12E-132	1.18E-129	yes	PER12	heme peroxidase [Cynara cardunculus var. scolymus] [Cynara cardunculus]
Metabolism	Global and overview maps	Metabolic pathways	ko01100	Isoform0016031	5.13	31.12	2.600811329	2.20E-106	2.43E-104	yes	PER3	heme peroxidase [Cynara cardunculus var. scolymus] [Cynara cardunculus]
Metabolism	Global and overview maps	Metabolic pathways	ko01100	Isoform0016124	1.67	8.093333333	2.276885913	6.29E-30	1.67E-28	yes	LOX2.1	Lipase/lipooxygenase, PLAT/LH2 [Cynara cardunculus var. scolymus] [Cynara cardunculus]
Metabolism	Global and overview maps	Metabolic pathways	ko01100	Isoform0016588	19.59666667	39.95666667	1.027827956	3.32E-37	1.11E-35	yes	VTE3	Methyltransferase type 11 [Cynara cardunculus var. scolymus] [Cynara cardunculus]
Metabolism	Global and overview maps	Metabolic pathways	ko01100	Isoform0016742	0.153333333	3.15	4.360608563	2.43E-26	5.66E-25	yes	GAS1	cascarilladiene synthase [Solidago canadensis]
Metabolism	Global and overview maps	Metabolic pathways	ko01100	Isoform0016753	7.12	17.04333333	1.259258379	3.14E-15	4.34E-14	yes	CCT1	Cytidyltransferase-like domain-containing protein [Cynara cardunculus var. scolymus] [Cynara cardunculus]
Metabolism	Global and overview maps	Metabolic pathways	ko01100	Isoform0017041	11.09333333	40.05	1.85210931	7.38E-98	7.32E-96	yes	ACS1	Aminotransferase, class I/classII [Cynara cardunculus var. scolymus] [Cynara cardunculus]
Metabolism	Global and overview maps	Metabolic pathways	ko01100	Isoform0017055	0.423333333	0.926666667	1.130256386	5.37E-03	1.41E-02	yes	CHLH	magnesium chelatase subunit H [Chrysanthemum x morifolium]
Metabolism	Global and overview maps	Metabolic pathways	ko01100	Isoform0017152	8.616666667	18.74	1.120919173	4.70E-16	6.83E-15	yes	CHIA	Chitinase II [Cynara cardunculus var. scolymus] [Cynara cardunculus]
Metabolism	Global and overview maps	Metabolic pathways	ko01100	Isoform0017282	0.263333333	1.746666667	2.729642253	1.84E-11	1.90E-10	yes	PME39	PREDICTED: pectinesterase-like [Populus euphratica]
Metabolism	Global and overview maps	Metabolic pathways	ko01100	Isoform0017365	0.106666667	8.3	6.281930027	8.25E-63	4.87E-61	yes	SHT	PREDICTED: spermidine hydroxycinnamoyl transferase-like [Vitis vinifera]
Metabolism	Global and overview maps	Metabolic pathways	ko01100	Isoform0017619	2.653333333	7.423333333	1.484261222	8.70E-17	1.32E-15	yes	OsI_032456	GDP-mannose 3,5-epimerase 1 [Morus notabilis]
Metabolism	Global and overview maps	Metabolic pathways	ko01100	Isoform0017657	11.59333333	29.85	1.3644355	9.73E-27	2.30E-25	yes	GLO1	PREDICTED: peroxisomal (S)-2-hydroxy-acid oxidase GLO1-like [Daucus carota subsp. sativus] [Daucus carota]
Metabolism	Global and overview maps	Metabolic pathways	ko01100	Isoform0017668	0.06	0.416666667	2.795859283	5.02E-03	1.33E-02	yes	-	-
Metabolism	Global and overview maps	Metabolic pathways	ko01100	Isoform0017693	0.626666667	1.67	1.414077942	1.81E-06	1.02E-05	yes	CCD4	Carotenoid oxygenase [Cynara cardunculus var. scolymus] [Cynara cardunculus]
Metabolism	Global and overview maps	Metabolic pathways	ko01100	Isoform0017886	0.9	3.293333333	1.871551635	5.96E-09	4.75E-08	yes	STP-1	PREDICTED: alpha-1,4 glucan phosphorylase L-2 isozyme, chloroplastic/amyloplastic-like [Daucus carota subsp. sativus] [Daucus carota]
Metabolism	Global and overview maps	Metabolic pathways	ko01100	Isoform0017919	1.79	3.65	1.027936877	3.86E-06	2.06E-05	yes	VAT1	PREDICTED: acetolactate synthase small subunit 1, chloroplastic-like [Pyrus x bretschneideri]
Metabolism	Global and overview maps	Metabolic pathways	ko01100	Isoform0017960	5.27	12.64333333	1.262502004	2.52E-19	4.37E-18	yes	RIBA3	PREDICTED: monofunctional riboflavin biosynthesis protein RIBA 3, chloroplastic [Nicotiana attenuata]
Metabolism	Global and overview maps	Metabolic pathways	ko01100	Isoform0018567	3.153333333	18.17666667	2.527138067	3.21E-54	1.63E-52	yes	PER3	heme peroxidase [Cynara cardunculus var. scolymus] [Cynara cardunculus]
Metabolism	Global and overview maps	Metabolic pathways	ko01100	Isoform0018570	7.563333333	18.07666667	1.257034561	3.00E-21	5.71E-20	yes	PER25	heme peroxidase [Cynara cardunculus var. scolymus] [Cynara cardunculus]
Metabolism	Global and overview maps	Metabolic pathways	ko01100	Isoform0018597	0.416666667	10.48666667	4.653518671	1.38E-52	6.74E-51	yes	PER11	heme peroxidase [Cynara cardunculus var. scolymus] [Cynara cardunculus]
Metabolism	Global and overview maps	Metabolic pathways	ko01100	Isoform0018661	30.35666667	62.66333333	1.045608132	4.45E-59	2.45E-57	yes	SHKA	2-dehydro-3-deoxyphosphoheptonate aldolase family protein [Populus trichocarpa]
Metabolism	Global and overview maps	Metabolic pathways	ko01100	Isoform0018689	56.90666667	127.82	1.167444012	4.79E-51	2.26E-49	yes	GLO1	glycolate oxidase [Mikania micrantha]
Metabolism	Global and overview maps	Metabolic pathways	ko01100	Isoform0018702	2.856666667	6.41	1.165991653	2.41E-11	2.46E-10	yes	GAE1	NAD-dependent epimerase/dehydratase [Cynara cardunculus var. scolymus] [Cynara cardunculus]
Metabolism	Global and overview maps	Metabolic pathways	ko01100	Isoform0018709	14.08333333	32.07333333	1.187385458	1.79E-30	4.84E-29	yes	HPR	PREDICTED: glycerate dehydrogenase HPR, peroxisomal [Daucus carota subsp. sativus] [Daucus carota]
Metabolism	Global and overview maps	Metabolic pathways	ko01100	Isoform0018717	11.25	23.35333333	1.053703486	6.21E-37	2.05E-35	yes	VTC2	GDP-L-galactose phosphorylase [Actinidia eriantha]
Metabolism	Global and overview maps	Metabolic pathways	ko01100	Isoform0018726	6.613333333	45.01666667	2.767009709	7.25E-125	9.76E-123	yes	PER52	peroxidase P7-like precursor [Nicotiana tabacum]
Metabolism	Global and overview maps	Metabolic pathways	ko01100	Isoform0018732	193.4966667	586.5233333	1.59987979	0.00E+00	0.00E+00	yes	THI1-1	PREDICTED: thiamine thiazole synthase, chloroplastic [Fragaria vesca subsp. vesca] [Fragaria vesca]
Metabolism	Global and overview maps	Metabolic pathways	ko01100	Isoform0018787	21.89333333	56.54666667	1.368950356	9.31E-44	3.67E-42	yes	GGAT2	PREDICTED: glutamate--glyoxylate aminotransferase 2 [Cucumis sativus]
Metabolism	Global and overview maps	Metabolic pathways	ko01100	Isoform0018796	22.70333333	49.52333333	1.125204292	6.09E-37	2.01E-35	yes	GLO1	PREDICTED: peroxisomal (S)-2-hydroxy-acid oxidase isoform X2 [Daucus carota subsp. sativus] [Daucus carota]
Metabolism	Global and overview maps	Metabolic pathways	ko01100	Isoform0018819	11.02	40.16333333	1.865754786	1.88E-93	1.76E-91	yes	GAE1	NAD-dependent epimerase/dehydratase [Cynara cardunculus var. scolymus] [Cynara cardunculus]
Metabolism	Global and overview maps	Metabolic pathways	ko01100	Isoform0018871	14.54666667	37	1.34683667	4.76E-48	2.10E-46	yes	OsI_032456	GDP-mannose 3,5-epimerase 1 [Morus notabilis]
Metabolism	Global and overview maps	Metabolic pathways	ko01100	Isoform0018969	3.093333333	7.11	1.200687255	9.03E-10	7.89E-09	yes	GGPS1	Polyprenyl synthetase [Cynara cardunculus var. scolymus] [Cynara cardunculus]
Metabolism	Global and overview maps	Metabolic pathways	ko01100	Isoform0018998	9.483333333	20.56666667	1.116841837	7.29E-36	2.33E-34	yes	GAPN	Aldehyde dehydrogenase, conserved site-containing protein [Cynara cardunculus var. scolymus] [Cynara cardunculus]
Metabolism	Global and overview maps	Metabolic pathways	ko01100	Isoform0019008	4.23	11.07	1.387925654	2.66E-16	3.91E-15	yes	CAD6	PREDICTED: probable cinnamyl alcohol dehydrogenase 6 [Ricinus communis]
Metabolism	Global and overview maps	Metabolic pathways	ko01100	Isoform0019029	17.43	147.3433333	3.079537311	4.20E-243	1.55E-240	yes	GDH1	PREDICTED: glutamate dehydrogenase A-like, partial [Nicotiana tabacum]
Metabolism	Global and overview maps	Metabolic pathways	ko01100	Isoform0019073	2.623333333	5.486666667	1.064528795	1.66E-09	1.41E-08	yes	ABA2	zeaxanthin epoxidase [Chrysanthemum x morifolium]
Metabolism	Global and overview maps	Metabolic pathways	ko01100	Isoform0019114	0.37	0.95	1.360402243	1.97E-02	4.36E-02	yes	SDP1	Acyl transferase/acyl hydrolase/lysophospholipase [Cynara cardunculus var. scolymus] [Cynara cardunculus]
Metabolism	Global and overview maps	Metabolic pathways	ko01100	Isoform0019326	17.11	41.75333333	1.287051618	7.48E-50	3.41E-48	yes	GGAT2	PREDICTED: glutamate--glyoxylate aminotransferase 2 [Cucumis sativus]
Metabolism	Global and overview maps	Metabolic pathways	ko01100	Isoform0019333	2.24	8.763333333	1.967981004	8.83E-22	1.72E-20	yes	LOX2.1	Lipase/lipooxygenase, PLAT/LH2 [Cynara cardunculus var. scolymus] [Cynara cardunculus]
Metabolism	Global and overview maps	Metabolic pathways	ko01100	Isoform0019447	3.67	8.366666667	1.188872895	5.84E-05	2.48E-04	yes	SKL1	Shikimate kinase [Cynara cardunculus var. scolymus] [Cynara cardunculus]
Metabolism	Global and overview maps	Metabolic pathways	ko01100	Isoform0019495	5.966666667	12.32	1.046005169	3.49E-13	4.16E-12	yes	PSBQ2	Photosystem II PsbQ, oxygen evolving complex [Cynara cardunculus var. scolymus] [Cynara cardunculus]
Metabolism	Global and overview maps	Metabolic pathways	ko01100	Isoform0019727	8.896666667	24.24333333	1.446251271	3.91E-58	2.12E-56	yes	AS	asparagine synthetase [Helianthus annuus]
Metabolism	Global and overview maps	Metabolic pathways	ko01100	Isoform0019773	1.44	3.303333333	1.197853745	5.79E-05	2.47E-04	yes	LOX3.1	lipoxygenase 1 [Tanacetum cinerariifolium]
Metabolism	Global and overview maps	Metabolic pathways	ko01100	Isoform0019799	1.99	5.2	1.385743192	1.02E-08	7.91E-08	yes	LOX2.1	Lipase/lipooxygenase, PLAT/LH2 [Cynara cardunculus var. scolymus] [Cynara cardunculus]
Metabolism	Global and overview maps	Metabolic pathways	ko01100	Isoform0019931	10.81333333	57.41	2.408490737	6.98E-144	1.16E-141	yes	THI1	thiamine thiazole synthase, chloroplastic-like [Gossypium hirsutum]
Metabolism	Global and overview maps	Metabolic pathways	ko01100	Isoform0020013	25.37	87.94	1.793396013	6.69E-104	7.17E-102	yes	AGT1	Aminotransferase, class V/Cysteine desulfurase [Corchorus capsularis]
Metabolism	Global and overview maps	Metabolic pathways	ko01100	Isoform0020048	13.25333333	29.57666667	1.158104212	3.59E-29	9.29E-28	yes	THI1-1	thiamine thiazole synthase, chloroplastic-like [Gossypium hirsutum]
Metabolism	Global and overview maps	Metabolic pathways	ko01100	Isoform0020067	61.02666667	166.41	1.447230435	2.97E-82	2.41E-80	yes	ATPC	PREDICTED: ATP synthase gamma chain, chloroplastic-like [Gossypium hirsutum]
Metabolism	Global and overview maps	Metabolic pathways	ko01100	Isoform0020148	1.533333333	3.876666667	1.338145331	1.02E-06	6.00E-06	yes	RPI4	NagB/RpiA/CoA transferase-like superfamily protein [Arabidopsis thaliana]
Metabolism	Global and overview maps	Metabolic pathways	ko01100	Isoform0020183	2.743333333	12.13	2.144577715	5.16E-45	2.11E-43	yes	PECS-2.1	Pectinesterase, active site-containing protein [Cynara cardunculus var. scolymus] [Cynara cardunculus]
Metabolism	Global and overview maps	Metabolic pathways	ko01100	Isoform0020266	3.506666667	9.436666667	1.428177045	2.57E-18	4.24E-17	yes	LOX2.1	Lipase/lipooxygenase, PLAT/LH2 [Cynara cardunculus var. scolymus] [Cynara cardunculus]
Metabolism	Global and overview maps	Metabolic pathways	ko01100	Isoform0020318	1.656666667	3.4	1.037251395	5.24E-04	1.81E-03	yes	DBR2	artemisinic aldehyde reductase [Artemisia absinthium]
Metabolism	Global and overview maps	Metabolic pathways	ko01100	Isoform0020352	10.83666667	22.25333333	1.038100399	8.54E-20	1.51E-18	yes	ADH1	PREDICTED: alcohol dehydrogenase 1-like [Daucus carota subsp. sativus] [Daucus carota]
Metabolism	Global and overview maps	Metabolic pathways	ko01100	Isoform0020368	8.396666667	23.32333333	1.47388537	2.47E-40	8.90E-39	yes	TS1	Serine/threonine dehydratase, pyridoxal-phosphate-binding site-containing protein [Cynara cardunculus var. scolymus] [Cynara cardunculus]
Metabolism	Global and overview maps	Metabolic pathways	ko01100	Isoform0020378	13.31	34.80333333	1.386714917	1.29E-58	7.06E-57	yes	HPR	PREDICTED: glycerate dehydrogenase HPR, peroxisomal [Daucus carota subsp. sativus] [Daucus carota]
Metabolism	Global and overview maps	Metabolic pathways	ko01100	Isoform0020408	0.02	0.666666667	5.058893689	6.16E-09	4.90E-08	yes	QH5	beta-myrcene synthase [Artemisia annua]
Metabolism	Global and overview maps	Metabolic pathways	ko01100	Isoform0020459	41.45333333	92.74666667	1.161807316	1.17E-47	5.12E-46	yes	RBCS	ribulose-1,5-bisphosphate carboxylase small subunit [Chrysanthemum x morifolium]
Metabolism	Global and overview maps	Metabolic pathways	ko01100	Isoform0020655	0.19	3.633333333	4.257222405	1.36E-28	3.44E-27	yes	COMT2	PREDICTED: caffeic acid 3-O-methyltransferase-like [Juglans regia]
Metabolism	Global and overview maps	Metabolic pathways	ko01100	Isoform0020688	2.8	6.366666667	1.185111405	5.47E-14	6.93E-13	yes	gmppA	Nucleotidyl transferase [Cynara cardunculus var. scolymus] [Cynara cardunculus]
Metabolism	Global and overview maps	Metabolic pathways	ko01100	Isoform0020795	1.24	3.58	1.529619467	1.77E-12	2.00E-11	yes	AGPS1	PREDICTED: glucose-1-phosphate adenylyltransferase large subunit 1 isoform X2 [Nicotiana attenuata]
Metabolism	Global and overview maps	Metabolic pathways	ko01100	Isoform0020901	16.26333333	42.31	1.379375703	6.47E-75	4.72E-73	yes	THIC	Thiamine biosynthesis protein ThiC [Cynara cardunculus var. scolymus] [Cynara cardunculus]
Metabolism	Global and overview maps	Metabolic pathways	ko01100	Isoform0020926	0.113333333	1.876666667	4.049528271	4.14E-17	6.40E-16	yes	GAS2	10-epi-junenol synthase [Inula hupehensis]
Metabolism	Global and overview maps	Metabolic pathways	ko01100	Isoform0020931	28.96	136.5233333	2.237014037	4.72E-223	1.51E-220	yes	co-1	aurone synthase [Coreopsis grandiflora]
Metabolism	Global and overview maps	Metabolic pathways	ko01100	Isoform0020981	25.8	58.29333333	1.175959835	1.84E-51	8.76E-50	yes	GGAT2	Glutamate--glyoxylate aminotransferase 2 [Morus notabilis]
Metabolism	Global and overview maps	Metabolic pathways	ko01100	Isoform0021122	0.4	5.296666667	3.727012814	4.99E-27	1.19E-25	yes	PER11	heme peroxidase [Cynara cardunculus var. scolymus] [Cynara cardunculus]
Metabolism	Global and overview maps	Metabolic pathways	ko01100	Isoform0021129	10.98333333	44.27333333	2.011122033	3.97E-145	6.70E-143	yes	PER42	PREDICTED: peroxidase 42 [Eucalyptus grandis]
Metabolism	Global and overview maps	Metabolic pathways	ko01100	Isoform0021138	1.39	6.903333333	2.312208265	3.03E-30	8.14E-29	yes	PME12	Pectinesterase, active site-containing protein [Cynara cardunculus var. scolymus] [Cynara cardunculus]
Metabolism	Global and overview maps	Metabolic pathways	ko01100	Isoform0021157	1.046666667	6.546666667	2.644958465	5.97E-40	2.13E-38	yes	co-2	aurone synthase [Coreopsis grandiflora]
Metabolism	Global and overview maps	Metabolic pathways	ko01100	Isoform0021456	0.076666667	0.523333333	2.771058793	2.08E-02	4.56E-02	yes	PNC1	heme peroxidase [Cynara cardunculus var. scolymus] [Cynara cardunculus]
Metabolism	Global and overview maps	Metabolic pathways	ko01100	Isoform0021748	3.2	9.236666667	1.5293004	9.04E-15	1.21E-13	yes	GAE1	NAD-dependent epimerase/dehydratase [Cynara cardunculus var. scolymus] [Cynara cardunculus]
Metabolism	Global and overview maps	Metabolic pathways	ko01100	Isoform0021788	20.94333333	50.45	1.26836319	4.79E-19	8.21E-18	yes	HPR	PREDICTED: glycerate dehydrogenase HPR, peroxisomal [Daucus carota subsp. sativus] [Daucus carota]
Metabolism	Global and overview maps	Metabolic pathways	ko01100	Isoform0021964	0.083333333	0.33	1.98550043	1.27E-02	2.98E-02	yes	PLC2	C2 calcium-dependent membrane targeting [Cynara cardunculus var. scolymus] [Cynara cardunculus]
Metabolism	Global and overview maps	Metabolic pathways	ko01100	Isoform0021986	3.33	39.29666667	3.560812859	6.58E-106	7.21E-104	yes	PER3	heme peroxidase [Cynara cardunculus var. scolymus] [Cynara cardunculus]
Metabolism	Global and overview maps	Metabolic pathways	ko01100	Isoform0022134	2.463333333	8.556666667	1.796437026	1.66E-19	2.91E-18	yes	STP-1	PREDICTED: alpha-1,4 glucan phosphorylase L-2 isozyme, chloroplastic/amyloplastic [Vitis vinifera]
Metabolism	Global and overview maps	Metabolic pathways	ko01100	Isoform0022300	11.86	65.41	2.463407205	4.03E-186	9.76E-184	yes	AS	asparagine synthetase [Helianthus annuus]
Metabolism	Global and overview maps	Metabolic pathways	ko01100	Isoform0022343	0.306666667	1.546666667	2.334419039	6.91E-06	3.53E-05	yes	IRX9H	Glycosyl transferase, family 43 [Cynara cardunculus var. scolymus] [Cynara cardunculus]
Metabolism	Global and overview maps	Metabolic pathways	ko01100	Isoform0022378	45.05333333	123.6466667	1.456517592	1.48E-65	9.21E-64	yes	At3g55800	PREDICTED: sedoheptulose-1,7-bisphosphatase, chloroplastic-like [Ziziphus jujuba]
Metabolism	Global and overview maps	Metabolic pathways	ko01100	Isoform0022673	11.92333333	25.81333333	1.114328834	3.49E-24	7.51E-23	yes	GAE6	PREDICTED: UDP-glucuronate 4-epimerase 6 [Vitis vinifera]
Metabolism	Global and overview maps	Metabolic pathways	ko01100	Isoform0022785	12.13333333	38.09666667	1.650688822	1.63E-52	7.91E-51	yes	PNC1	peroxidase protein [Mikania micrantha]
Metabolism	Global and overview maps	Metabolic pathways	ko01100	Isoform0022828	248.9733333	505.1233333	1.020644458	2.46E-69	1.63E-67	yes	PSBP	RecName: Full=Oxygen-evolving enhancer protein 2, chloroplastic; Short=OEE2; AltName: Full=23 kDa subunit of oxygen evolving system of photosystem II; AltName: Full=23 kDa thylakoid membrane protein; AltName: Full=OEC 23 kDa subunit; Flags: Precursor
Metabolism	Global and overview maps	Metabolic pathways	ko01100	Isoform0022965	1.486666667	6.713333333	2.174948068	8.64E-15	1.16E-13	yes	UXS6	PREDICTED: UDP-glucuronic acid decarboxylase 5-like [Nicotiana tomentosiformis]
Metabolism	Global and overview maps	Metabolic pathways	ko01100	Isoform0023002	11.62333333	25.46333333	1.131397427	4.67E-20	8.40E-19	yes	PSBQ2	Photosystem II PsbQ, oxygen evolving complex [Cynara cardunculus var. scolymus] [Cynara cardunculus]
Metabolism	Global and overview maps	Metabolic pathways	ko01100	Isoform0023124	0.44	3.166666667	2.847389584	1.06E-09	9.21E-09	yes	PER3	heme peroxidase [Cynara cardunculus var. scolymus] [Cynara cardunculus]
Metabolism	Global and overview maps	Metabolic pathways	ko01100	Isoform0023141	27.50666667	87.47	1.669006973	7.23E-98	7.18E-96	yes	GLO1	glycolate oxidase [Mikania micrantha]
Metabolism	Global and overview maps	Metabolic pathways	ko01100	Isoform0023194	17.67666667	189.2033333	3.420019353	0.00E+00	0.00E+00	yes	At4g26520	PREDICTED: fructose-bisphosphate aldolase, cytoplasmic isozyme 1 [Erythranthe guttata]
Metabolism	Global and overview maps	Metabolic pathways	ko01100	Isoform0023248	99.36333333	265.31	1.416893577	3.46E-116	4.26E-114	yes	GAPB	PREDICTED: glyceraldehyde-3-phosphate dehydrogenase B, chloroplastic [Malus domestica]
Metabolism	Global and overview maps	Metabolic pathways	ko01100	Isoform0023265	90.51	311.7	1.784009053	4.21E-229	1.39E-226	yes	AGT1	Aminotransferase, class V/Cysteine desulfurase [Cynara cardunculus var. scolymus] [Cynara cardunculus]
Metabolism	Global and overview maps	Metabolic pathways	ko01100	Isoform0023362	3.463333333	8.873333333	1.357314917	3.92E-16	5.73E-15	yes	ADH3	Alcohol dehydrogenase, C-terminal [Cynara cardunculus var. scolymus] [Cynara cardunculus]
Metabolism	Global and overview maps	Metabolic pathways	ko01100	Isoform0023425	58.30333333	121.1433333	1.055064741	2.99E-37	9.97E-36	yes	PER35	peroxidase 1 [Artemisia annua]
Metabolism	Global and overview maps	Metabolic pathways	ko01100	Isoform0023451	22.26	54.88666667	1.302002133	5.27E-61	3.03E-59	yes	GAPN	Aldehyde dehydrogenase, conserved site-containing protein [Cynara cardunculus var. scolymus] [Cynara cardunculus]
Metabolism	Global and overview maps	Metabolic pathways	ko01100	Isoform0023496	41.68	230.22	2.465585988	1.70E-276	7.62E-274	yes	PER42	Peroxidase 42 -like protein [Gossypium arboreum]
Metabolism	Global and overview maps	Metabolic pathways	ko01100	Isoform0023595	1.39	3.5	1.332270039	2.64E-06	1.45E-05	yes	UGD3	6-phosphogluconate dehydrogenase, C-terminal-like protein [Cynara cardunculus var. scolymus] [Cynara cardunculus]
Metabolism	Global and overview maps	Metabolic pathways	ko01100	Isoform0023720	1.08	2.88	1.415037499	9.80E-09	7.62E-08	yes	PLC2	C2 calcium-dependent membrane targeting [Cynara cardunculus var. scolymus] [Cynara cardunculus]
Metabolism	Global and overview maps	Metabolic pathways	ko01100	Isoform0023766	2.46	6.656666667	1.436141611	2.02E-16	3.00E-15	yes	At4g26390	PREDICTED: pyruvate kinase, cytosolic isozyme-like [Juglans regia]
Metabolism	Global and overview maps	Metabolic pathways	ko01100	Isoform0023831	5.323333333	15.2	1.513669512	6.53E-26	1.50E-24	yes	LOX2.1	Lipase/lipooxygenase, PLAT/LH2 [Cynara cardunculus var. scolymus] [Cynara cardunculus]
Metabolism	Global and overview maps	Metabolic pathways	ko01100	Isoform0024018	0.116666667	0.536666667	2.201633861	2.69E-03	7.72E-03	yes	At3g45770	Alcohol dehydrogenase, C-terminal [Cynara cardunculus var. scolymus] [Cynara cardunculus]
Metabolism	Global and overview maps	Metabolic pathways	ko01100	Isoform0024236	61.07333333	182.3566667	1.57814845	1.20E-131	1.74E-129	yes	GAPB	PREDICTED: glyceraldehyde-3-phosphate dehydrogenase B, chloroplastic [Malus domestica]
Metabolism	Global and overview maps	Metabolic pathways	ko01100	Isoform0024281	18.36333333	71.15333333	1.954103382	6.03E-183	1.42E-180	yes	SHM1	glycine hydroxymethyltransferase [Flaveria pringlei]
Metabolism	Global and overview maps	Metabolic pathways	ko01100	Isoform0024328	2.473333333	6.43	1.378362051	9.25E-06	4.61E-05	yes	COG0212	5-formyltetrahydrofolate cyclo-ligase [Cynara cardunculus var. scolymus] [Cynara cardunculus]
Metabolism	Global and overview maps	Metabolic pathways	ko01100	Isoform0024631	0.3	2.686666667	3.162782932	3.01E-19	5.20E-18	yes	CYP81E8	CYP81B58 [Artemisia annua]
Metabolism	Global and overview maps	Metabolic pathways	ko01100	Isoform0024977	27.93	92.49	1.727481817	1.39E-205	3.92E-203	yes	AGT1	Aminotransferase, class V/Cysteine desulfurase [Cynara cardunculus var. scolymus] [Cynara cardunculus]
Metabolism	Global and overview maps	Metabolic pathways	ko01100	Isoform0024978	0.3	1.83	2.608809243	3.15E-11	3.18E-10	yes	QH5	terpene synthase 7 [Artemisia annua]
Metabolism	Global and overview maps	Metabolic pathways	ko01100	Isoform0025029	0.98	10.43	3.411813598	1.96E-46	8.34E-45	yes	co-2	aurone synthase [Coreopsis grandiflora]
Metabolism	Global and overview maps	Metabolic pathways	ko01100	Isoform0025175	5.18	11.23	1.116333925	2.18E-11	2.23E-10	yes	STE1	Fatty acid hydroxylase [Cynara cardunculus var. scolymus] [Cynara cardunculus]
Metabolism	Global and overview maps	Metabolic pathways	ko01100	Isoform0025379	5.246666667	12.61	1.265095236	2.21E-23	4.60E-22	yes	GAE1	NAD-dependent epimerase/dehydratase [Cynara cardunculus var. scolymus] [Cynara cardunculus]
Metabolism	Global and overview maps	Metabolic pathways	ko01100	Isoform0025408	4.596666667	19.54	2.087770511	1.03E-74	7.47E-73	yes	pldZ	PREDICTED: phospholipase D Z-like [Sesamum indicum]
Metabolism	Global and overview maps	Metabolic pathways	ko01100	Isoform0025480	69.92666667	205.15	1.552764514	7.20E-180	1.63E-177	yes	GLO1	PREDICTED: peroxisomal (S)-2-hydroxy-acid oxidase GLO1-like [Daucus carota subsp. sativus] [Daucus carota]
Metabolism	Global and overview maps	Metabolic pathways	ko01100	Isoform0025488	20.23	66.80333333	1.723423772	8.66E-169	1.81E-166	yes	CCD4	Carotenoid cleavage dioxygenase 4-like protein [Helianthus annuus]
Metabolism	Global and overview maps	Metabolic pathways	ko01100	Isoform0025508	4.596666667	14.89	1.695683798	2.58E-38	8.83E-37	yes	OsI_032456	NAD-dependent epimerase/dehydratase [Cynara cardunculus var. scolymus] [Cynara cardunculus]
Metabolism	Global and overview maps	Metabolic pathways	ko01100	Isoform0025605	16.73333333	172.28	3.36395846	0.00E+00	0.00E+00	yes	FBA	PREDICTED: fructose-bisphosphate aldolase, cytoplasmic isozyme 1 [Malus domestica]
Metabolism	Global and overview maps	Metabolic pathways	ko01100	Isoform0025704	16.82333333	38.64	1.199631508	1.20E-45	4.99E-44	yes	GGAT2	PREDICTED: glutamate--glyoxylate aminotransferase 2 [Cucumis sativus]
Metabolism	Global and overview maps	Metabolic pathways	ko01100	Isoform0025715	27.32666667	71.44666667	1.386557215	7.08E-76	5.25E-74	yes	RPI1	Ribose 5-phosphate isomerase, type A [Cynara cardunculus var. scolymus] [Cynara cardunculus]
Metabolism	Global and overview maps	Metabolic pathways	ko01100	Isoform0025731	52.55333333	107.2966667	1.029751078	2.80E-85	2.37E-83	yes	SAMS2	S-adenosyl-L-methionine synthetase [Glebionis coronaria]
Metabolism	Global and overview maps	Metabolic pathways	ko01100	Isoform0025765	12.48666667	43.76333333	1.80933423	1.33E-123	1.77E-121	yes	CCD4	Carotenoid cleavage dioxygenase 4-like protein [Helianthus annuus]
Metabolism	Global and overview maps	Metabolic pathways	ko01100	Isoform0025814	24.79333333	58.01	1.226349372	4.34E-36	1.40E-34	yes	HPR-A	PREDICTED: glycerate dehydrogenase HPR, peroxisomal [Daucus carota subsp. sativus] [Daucus carota]
Metabolism	Global and overview maps	Metabolic pathways	ko01100	Isoform0025850	50.49666667	280.35	2.472969007	0.00E+00	0.00E+00	yes	PER42	PREDICTED: peroxidase 42 [Daucus carota subsp. sativus] [Daucus carota]
Metabolism	Global and overview maps	Metabolic pathways	ko01100	Isoform0025878	53.07	234.4866667	2.143537437	1.54E-216	4.67E-214	yes	SE2	chitinase 3 [Avicennia marina]
Metabolism	Global and overview maps	Metabolic pathways	ko01100	Isoform0025903	3.186666667	7.606666667	1.255216268	2.99E-10	2.75E-09	yes	GAE1	NAD-dependent epimerase/dehydratase [Cynara cardunculus var. scolymus] [Cynara cardunculus]
Metabolism	Global and overview maps	Metabolic pathways	ko01100	Isoform0025953	33.61	97.79333333	1.540845576	5.31E-184	1.27E-181	yes	FBA2	PREDICTED: fructose-bisphosphate aldolase 1, chloroplastic [Daucus carota subsp. sativus] [Daucus carota]
Metabolism	Global and overview maps	Metabolic pathways	ko01100	Isoform0025954	86.81333333	220.8366667	1.346991187	6.95E-261	2.83E-258	yes	FBA2	PREDICTED: fructose-bisphosphate aldolase 1, chloroplastic [Daucus carota subsp. sativus] [Daucus carota]
Metabolism	Global and overview maps	Metabolic pathways	ko01100	Isoform0025992	16.47333333	36.00333333	1.127997973	7.27E-32	2.06E-30	yes	Os01g0866400	PREDICTED: fructose-1,6-bisphosphatase, cytosolic [Erythranthe guttata]
Metabolism	Global and overview maps	Metabolic pathways	ko01100	Isoform0026080	2.416666667	7.873333333	1.703956064	5.69E-19	9.71E-18	yes	CCD4	Carotenoid cleavage dioxygenase 4-like protein [Helianthus annuus]
Metabolism	Global and overview maps	Metabolic pathways	ko01100	Isoform0026183	2.416666667	5.083333333	1.072756342	9.45E-07	5.58E-06	yes	GGAT2	PREDICTED: glutamate--glyoxylate aminotransferase 2 [Malus domestica]
Metabolism	Global and overview maps	Metabolic pathways	ko01100	Isoform0026389	2.806666667	6.453333333	1.201186814	1.84E-07	1.21E-06	yes	CCOAOMT1	caffeoyl CoA O-methyltransferase [Carthamus tinctorius]
Metabolism	Global and overview maps	Metabolic pathways	ko01100	Isoform0026558	1.73	7.54	2.123792486	5.11E-38	1.73E-36	yes	GAS1	cascarilladiene synthase [Solidago canadensis]
Metabolism	Global and overview maps	Metabolic pathways	ko01100	Isoform0026761	0.39	1.32	1.7589919	5.43E-10	4.86E-09	yes	LOX2.1	Lipase/lipooxygenase, PLAT/LH2 [Cynara cardunculus var. scolymus] [Cynara cardunculus]
Metabolism	Global and overview maps	Metabolic pathways	ko01100	Isoform0026966	0.001	2.043333333	10.99670886	1.22E-27	2.97E-26	yes	ICL	Isocitrate lyase [Cynara cardunculus var. scolymus] [Cynara cardunculus]
Metabolism	Global and overview maps	Metabolic pathways	ko01100	Isoform0027045	2.226666667	7.13	1.679016475	1.13E-40	4.10E-39	yes	LOX2.1	Lipase/lipooxygenase, PLAT/LH2 [Cynara cardunculus var. scolymus] [Cynara cardunculus]
Metabolism	Global and overview maps	Metabolic pathways	ko01100	Isoform0027165	4.973333333	10.67666667	1.102176263	2.64E-26	6.15E-25	yes	TKL-2	PREDICTED: transketolase, chloroplastic [Erythranthe guttata]
Metabolism	Global and overview maps	Metabolic pathways	ko01100	Isoform0027193	11.21333333	25.17666667	1.166872081	9.86E-29	2.50E-27	yes	ACO	ACC oxidase [Chrysanthemum x morifolium]
Metabolism	Global and overview maps	Metabolic pathways	ko01100	Isoform0027534	5.94	17.53666667	1.561839713	2.66E-61	1.54E-59	yes	LOX2.1	Lipase/lipooxygenase, PLAT/LH2 [Cynara cardunculus var. scolymus] [Cynara cardunculus]
Metabolism	Global and overview maps	Metabolic pathways	ko01100	Isoform0028223	1.936666667	4.233333333	1.128218428	2.12E-10	1.98E-09	yes	LOX3.1	lipoxygenase 1 [Tanacetum cinerariifolium]
Metabolism	Global and overview maps	Metabolic pathways	ko01100	Isoform0028235	0.03	0.336666667	3.488286481	8.52E-05	3.51E-04	yes	OSCPNX1	PREDICTED: cycloartenol synthase 2 [Prunus mume]
Metabolism	Global and overview maps	Metabolic pathways	ko01100	Isoform0028369	3.89	8.67	1.156261838	1.89E-23	3.95E-22	yes	RPI1	Ribose 5-phosphate isomerase, type A [Cynara cardunculus var. scolymus] [Cynara cardunculus]
Metabolism	Global and overview maps	Metabolic pathways	ko01100	Isoform0028692	0.143333333	0.483333333	1.753644335	2.02E-03	5.99E-03	yes	SS2	PREDICTED: granule-bound starch synthase 2, chloroplastic/amyloplastic isoform X2 [Populus euphratica]
Metabolism	Global and overview maps	Metabolic pathways	ko01100	Isoform0028731	7.573333333	20.85666667	1.461508269	2.17E-50	1.00E-48	yes	AS	asparagine synthetase [Helianthus annuus]
Metabolism	Global and overview maps	Metabolic pathways	ko01100	Isoform0028934	1.113333333	4.67	2.068536948	6.41E-23	1.31E-21	yes	GDCSP	P-protein [Flaveria anomala]
Metabolism	Global and overview maps	Metabolic pathways	ko01100	Isoform0029061	3.443333333	10.52333333	1.611714006	1.48E-49	6.73E-48	yes	LOX2.1	Lipase/lipooxygenase, PLAT/LH2 [Cynara cardunculus var. scolymus] [Cynara cardunculus]
Metabolism	Global and overview maps	Metabolic pathways	ko01100	Isoform0029130	6.49	13.88333333	1.097063612	5.61E-23	1.15E-21	yes	VTC5	GDP-L-galactose phosphorylase [Actinidia eriantha]
Metabolism	Global and overview maps	Metabolic pathways	ko01100	Isoform0029422	0.23	1.373333333	2.57797607	3.27E-10	2.99E-09	yes	INV*DC4	beta-fructofuranosidase [Daucus carota]
Metabolism	Global and overview maps	Metabolic pathways	ko01100	Isoform0029431	1.583333333	4.4	1.474538511	3.52E-21	6.67E-20	yes	FBP	Fructose-1,6-bisphosphatase, active site-containing protein [Cynara cardunculus var. scolymus] [Cynara cardunculus]
Metabolism	Global and overview maps	Metabolic pathways	ko01100	Isoform0029573	0.736666667	1.506666667	1.032276403	4.79E-04	1.67E-03	yes	MET2A	Bromo adjacent homology (BAH) domain-containing protein [Cynara cardunculus var. scolymus] [Cynara cardunculus]
Metabolism	Global and overview maps	Metabolic pathways	ko01100	Isoform0029602	3.02	6.183333333	1.033836231	1.48E-13	1.81E-12	yes	TKT2	1-deoxy-D-xylulose-5-phosphate synthase [Artemisia annua]
Metabolism	Global and overview maps	Metabolic pathways	ko01100	Isoform0029768	0.083333333	0.58	2.799087306	4.37E-05	1.91E-04	yes	LOX2.1	linoleate 13S-lipoxygenase 2-1, chloroplastic-like [Malus domestica]
Metabolism	Global and overview maps	Metabolic pathways	ko01100	Isoform0029970	1.786666667	6	1.747692001	1.82E-24	3.97E-23	yes	LOX2.1	Lipase/lipooxygenase, PLAT/LH2 [Cynara cardunculus var. scolymus] [Cynara cardunculus]
Metabolism	Global and overview maps	Metabolic pathways	ko01100	Isoform0030002	3.68	7.79	1.081917562	1.83E-08	1.37E-07	yes	LOX3.1	Lipase/lipooxygenase, PLAT/LH2, partial [Cynara cardunculus var. scolymus] [Cynara cardunculus]
Metabolism	Global and overview maps	Metabolic pathways	ko01100	Isoform0030054	3.23	10.15333333	1.652347371	1.23E-54	6.31E-53	yes	LOX2.1	Lipase/lipooxygenase, PLAT/LH2 [Cynara cardunculus var. scolymus] [Cynara cardunculus]
Metabolism	Global and overview maps	Metabolic pathways	ko01100	Isoform0030056	5.143333333	12.09	1.233038683	9.33E-29	2.37E-27	yes	THIC	PREDICTED: phosphomethylpyrimidine synthase, chloroplastic-like isoform X3 [Daucus carota subsp. sativus] [Daucus carota]
Metabolism	Global and overview maps	Metabolic pathways	ko01100	Isoform0030093	2	7.26	1.859969548	5.49E-39	1.91E-37	yes	LOX2.1	Lipase/lipooxygenase, PLAT/LH2 [Cynara cardunculus var. scolymus] [Cynara cardunculus]
Metabolism	Global and overview maps	Metabolic pathways	ko01100	Isoform0030207	5.113333333	11.44666667	1.162591556	4.10E-33	1.20E-31	yes	TKL-2	PREDICTED: transketolase, chloroplastic [Daucus carota subsp. sativus] [Daucus carota]
Metabolism	Global and overview maps	Metabolic pathways	ko01100	Isoform0030210	0.001	0.12	6.906890596	2.06E-02	4.53E-02	yes	CYP86A8	cytochrome P450 [Cynara cardunculus var. scolymus] [Cynara cardunculus]
Metabolism	Global and overview maps	Metabolic pathways	ko01100	Isoform0030218	4.9	27.28666667	2.477342512	2.04E-137	3.18E-135	yes	LOX2.1	Lipase/lipooxygenase, PLAT/LH2 [Cynara cardunculus var. scolymus] [Cynara cardunculus]
Metabolism	Global and overview maps	Metabolic pathways	ko01100	Isoform0030357	10.16	39.87	1.972403203	2.25E-101	2.33E-99	yes	At1g32060	PREDICTED: phosphoribulokinase, chloroplastic [Populus euphratica]
Metabolism	Global and overview maps	Metabolic pathways	ko01100	Isoform0030418	7.196666667	16.67333333	1.212141814	1.24E-31	3.49E-30	yes	TKT2	1-deoxy-D-xylulose-5-phosphate synthase [Artemisia annua]
Metabolism	Global and overview maps	Metabolic pathways	ko01100	Isoform0030530	0.186666667	0.45	1.269460675	1.89E-02	4.21E-02	yes	CC-1	PREDICTED: cytochrome c isoform X2 [Elaeis guineensis]
Metabolism	Global and overview maps	Metabolic pathways	ko01100	Isoform0030861	0.166666667	2.01	3.592158002	1.08E-27	2.63E-26	yes	PIP5K8	PREDICTED: phosphatidylinositol 4-phosphate 5-kinase 7 [Daucus carota subsp. sativus] [Daucus carota]
Metabolism	Global and overview maps	Metabolic pathways	ko01100	Isoform0031308	0.103333333	1.296666667	3.649430035	3.00E-15	4.14E-14	yes	PIP5K7	PREDICTED: phosphatidylinositol 4-phosphate 5-kinase 8-like [Citrus sinensis]
Metabolism	Global and overview maps	Metabolic pathways	ko01100	Isoform0031475	0.253333333	1.586666667	2.64689025	6.34E-12	6.82E-11	yes	ACX1	PREDICTED: peroxisomal acyl-coenzyme A oxidase 1 [Capsicum annuum]
Metabolism	Global and overview maps	Metabolic pathways	ko01100	Isoform0031543	2.093333333	5.18	1.30715004	1.37E-19	2.41E-18	yes	LOX2.1	Lipase/lipooxygenase, PLAT/LH2 [Cynara cardunculus var. scolymus] [Cynara cardunculus]
Metabolism	Global and overview maps	Metabolic pathways	ko01100	Isoform0031628	0.906666667	4.866666667	2.424289813	1.67E-40	6.06E-39	yes	LOX2.1	Lipase/lipooxygenase, PLAT/LH2 [Cynara cardunculus var. scolymus] [Cynara cardunculus]
Metabolism	Global and overview maps	Metabolic pathways	ko01100	Isoform0031991	0.85	2.17	1.352160296	2.72E-07	1.74E-06	yes	TKT2	1-deoxy-D-xylulose-5-phosphate synthase [Artemisia annua]
Metabolism	Global and overview maps	Metabolic pathways	ko01100	Isoform0032079	5.93	24.77666667	2.062878097	3.84E-100	3.94E-98	yes	PECS-2.1	Pectinesterase, active site-containing protein [Cynara cardunculus var. scolymus] [Cynara cardunculus]
Metabolism	Global and overview maps	Metabolic pathways	ko01100	Isoform0032156	3.106666667	11.13	1.841014233	1.65E-49	7.47E-48	yes	LOX2.1	Lipase/lipooxygenase, PLAT/LH2 [Cynara cardunculus var. scolymus] [Cynara cardunculus]
Metabolism	Global and overview maps	Metabolic pathways	ko01100	Isoform0032165	4.256666667	9.953333333	1.22545564	3.23E-27	7.77E-26	yes	TKL-1	PREDICTED: transketolase, chloroplastic [Daucus carota subsp. sativus] [Daucus carota]
Metabolism	Global and overview maps	Metabolic pathways	ko01100	Isoform0032204	21.84666667	46.94666667	1.103609554	8.96E-55	4.59E-53	yes	SAMS2	S-adenosyl-L-methionine synthetase [Glebionis coronaria]
Metabolism	Global and overview maps	Metabolic pathways	ko01100	Isoform0032290	3.2	10.75333333	1.748640128	8.00E-61	4.59E-59	yes	GDCSPA	P-protein of the glycine cleavage system [Flaveria pringlei]
Metabolism	Global and overview maps	Metabolic pathways	ko01100	Isoform0032317	0.506666667	1.186666667	1.227805918	2.20E-04	8.27E-04	yes	PGMP	Alpha-D-phosphohexomutase, alpha/beta/alpha domain I [Cynara cardunculus var. scolymus] [Cynara cardunculus]
Metabolism	Global and overview maps	Metabolic pathways	ko01100	Isoform0032322	0.283333333	0.833333333	1.556393349	1.79E-03	5.39E-03	yes	GABA-TP1	gamma-aminobutyrate transaminase [Medicago truncatula]
Metabolism	Global and overview maps	Metabolic pathways	ko01100	Isoform0032408	0.036666667	0.946666667	4.690315501	2.51E-12	2.79E-11	yes	AS1	Polyphenol oxidase [Cynara cardunculus var. scolymus] [Cynara cardunculus]
Metabolism	Global and overview maps	Metabolic pathways	ko01100	Isoform0032525	5.523333333	29.45	2.414656532	2.78E-138	4.38E-136	yes	Os07g0190000	1-deoxy-D-xylulose 5-phosphate synthase 2 [Stevia rebaudiana]
Metabolism	Global and overview maps	Metabolic pathways	ko01100	Isoform0032647	0.52	1.76	1.7589919	1.14E-08	8.81E-08	yes	CYP86A8	cytochrome P450 [Cynara cardunculus var. scolymus] [Cynara cardunculus]
Metabolism	Global and overview maps	Metabolic pathways	ko01100	Isoform0032668	2.05	4.77	1.218365357	1.05E-11	1.11E-10	yes	PIP5K7	MORN motif-containing protein [Cynara cardunculus var. scolymus] [Cynara cardunculus]
Metabolism	Global and overview maps	Metabolic pathways	ko01100	Isoform0033109	3.293333333	10.22333333	1.63424522	3.04E-54	1.54E-52	yes	LOX2.1	Lipase/lipooxygenase, PLAT/LH2 [Cynara cardunculus var. scolymus] [Cynara cardunculus]
Metabolism	Global and overview maps	Metabolic pathways	ko01100	Isoform0033167	8.756666667	24.05333333	1.457783138	7.89E-68	5.09E-66	yes	LOX2.1	Lipase/lipooxygenase, PLAT/LH2 [Cynara cardunculus var. scolymus] [Cynara cardunculus]
Metabolism	Global and overview maps	Metabolic pathways	ko01100	Isoform0033189	1.756666667	4.113333333	1.227467528	7.37E-09	5.82E-08	yes	PNC1	peroxidase protein [Mikania micrantha]
Metabolism	Global and overview maps	Metabolic pathways	ko01100	Isoform0033223	3.253333333	7.33	1.171894551	3.14E-16	4.61E-15	yes	CCOAOMT	caffeoyl CoA O-methyltransferase [Carthamus tinctorius]
Metabolism	Global and overview maps	Metabolic pathways	ko01100	Isoform0033392	2.663333333	10.77333333	2.01615979	2.56E-58	1.39E-56	yes	ACX1	PREDICTED: peroxisomal acyl-coenzyme A oxidase 1 [Capsicum annuum]
Metabolism	Global and overview maps	Metabolic pathways	ko01100	Isoform0033497	0.146666667	0.516666667	1.816692787	5.15E-04	1.78E-03	yes	CYP86A8	cytochrome P450 [Cynara cardunculus var. scolymus] [Cynara cardunculus]
Metabolism	Global and overview maps	Metabolic pathways	ko01100	Isoform0033594	5.86	45.53	2.95784489	6.26E-208	1.80E-205	yes	LOX2.1	Lipase/lipooxygenase, PLAT/LH2 [Cynara cardunculus var. scolymus] [Cynara cardunculus]
Metabolism	Global and overview maps	Metabolic pathways	ko01100	Isoform0033667	2.063333333	5.363333333	1.378153012	2.53E-17	3.96E-16	yes	AGPS1	PREDICTED: glucose-1-phosphate adenylyltransferase large subunit 1 isoform X2 [Nicotiana attenuata]
Metabolism	Global and overview maps	Metabolic pathways	ko01100	Isoform0033756	3.083333333	22.80333333	2.886681959	7.72E-194	2.03E-191	yes	LOX2.1	Lipase/lipooxygenase, PLAT/LH2 [Cynara cardunculus var. scolymus] [Cynara cardunculus]
Metabolism	Global and overview maps	Metabolic pathways	ko01100	Isoform0033817	0.116666667	1.626666667	3.801454321	8.43E-14	1.05E-12	yes	GAS2	10-epi-junenol synthase [Inula hupehensis]
Metabolism	Global and overview maps	Metabolic pathways	ko01100	Isoform0033863	5.08	11.03666667	1.119404108	2.06E-11	2.12E-10	yes	ABA2	zeaxanthin epoxidase [Chrysanthemum x morifolium]
Metabolism	Global and overview maps	Metabolic pathways	ko01100	Isoform0033982	4.753333333	16.50333333	1.795745968	1.12E-67	7.17E-66	yes	CCD4	Carotenoid cleavage dioxygenase 4-like protein [Helianthus annuus]
Metabolism	Global and overview maps	Metabolic pathways	ko01100	Isoform0033987	3.53	13.42333333	1.927002883	2.39E-64	1.46E-62	yes	LOX2.1	Lipase/lipooxygenase, PLAT/LH2 [Cynara cardunculus var. scolymus] [Cynara cardunculus]
Metabolism	Global and overview maps	Metabolic pathways	ko01100	Isoform0034088	0.403333333	2.943333333	2.86740639	3.29E-34	1.00E-32	yes	LOX2.1	Lipase/lipooxygenase, PLAT/LH2 [Cynara cardunculus var. scolymus] [Cynara cardunculus]
Metabolism	Global and overview maps	Metabolic pathways	ko01100	Isoform0034091	0.001	0.12	6.906890596	6.64E-03	1.70E-02	yes	psbC	photosystem II CP43 chlorophyll apoprotein, partial (chloroplast) [Viburnum amplificatum]
Metabolism	Global and overview maps	Metabolic pathways	ko01100	Isoform0034360	1.873333333	3.75	1.001282966	3.14E-08	2.28E-07	yes	TKL-1	Transketolase binding site-containing protein [Cynara cardunculus var. scolymus] [Cynara cardunculus]
Metabolism	Global and overview maps	Metabolic pathways	ko01100	Isoform0034503	5.883333333	26.98	2.197184666	1.96E-126	2.70E-124	yes	co-2	aurone synthase [Coreopsis grandiflora]
Metabolism	Global and overview maps	Metabolic pathways	ko01100	Isoform0034555	0.116666667	0.51	2.128104826	5.70E-05	2.43E-04	yes	SS2	PREDICTED: granule-bound starch synthase 2, chloroplastic/amyloplastic [Nicotiana sylvestris]
Metabolism	Global and overview maps	Metabolic pathways	ko01100	Isoform0034598	9.843333333	20.13666667	1.03260603	4.01E-32	1.14E-30	yes	TKL-2	PREDICTED: transketolase, chloroplastic [Daucus carota subsp. sativus] [Daucus carota]
Metabolism	Global and overview maps	Metabolic pathways	ko01100	Isoform0034712	1.403333333	5.13	1.870101093	1.19E-33	3.58E-32	yes	LOX2.1	Lipase/lipooxygenase, PLAT/LH2 [Cynara cardunculus var. scolymus] [Cynara cardunculus]
Metabolism	Global and overview maps	Metabolic pathways	ko01100	Isoform0034837	0.016666667	0.196666667	3.560714954	4.48E-03	1.21E-02	yes	BGLU14	PREDICTED: beta-glucosidase 18-like [Ipomoea nil]
Metabolism	Global and overview maps	Metabolic pathways	ko01100	Isoform0034914	1.803333333	4.546666667	1.334143145	4.16E-13	4.93E-12	yes	pckA2	PREDICTED: phosphoenolpyruvate carboxykinase [ATP]-like [Sesamum indicum]
Metabolism	Global and overview maps	Metabolic pathways	ko01100	Isoform0035015	1.883333333	5.83	1.630207517	5.88E-33	1.72E-31	yes	LOX2.1	Lipase/lipooxygenase, PLAT/LH2 [Cynara cardunculus var. scolymus] [Cynara cardunculus]
Metabolism	Global and overview maps	Metabolic pathways	ko01100	Isoform0035102	0.06	0.45	2.906890596	5.86E-04	2.00E-03	yes	psbB	PSII 47 kDa protein (chloroplast) [Chrysanthemum x morifolium]
Metabolism	Global and overview maps	Metabolic pathways	ko01100	Isoform0035312	0.546666667	1.603333333	1.552341079	2.04E-08	1.52E-07	yes	PGMP	Alpha-D-phosphohexomutase, alpha/beta/alpha domain I [Cynara cardunculus var. scolymus] [Cynara cardunculus]
Metabolism	Global and overview maps	Metabolic pathways	ko01100	Isoform0035376	0.426666667	0.913333333	1.098032083	1.46E-03	4.50E-03	yes	FBL3	Leucine-rich repeat, cysteine-containing subtype [Corchorus olitorius]
Metabolism	Global and overview maps	Metabolic pathways	ko01100	Isoform0035408	5.296666667	44.20333333	3.060998542	8.57E-287	4.14E-284	yes	LOX2.1	Lipase/lipooxygenase, PLAT/LH2 [Cynara cardunculus var. scolymus] [Cynara cardunculus]
Metabolism	Global and overview maps	Metabolic pathways	ko01100	Isoform0035449	3.89	25.4	2.706986437	1.70E-169	3.56E-167	yes	LOX2.1	Lipase/lipooxygenase, PLAT/LH2 [Cynara cardunculus var. scolymus] [Cynara cardunculus]
Metabolism	Global and overview maps	Metabolic pathways	ko01100	Isoform0035789	0.696666667	2.093333333	1.587261617	5.65E-12	6.10E-11	yes	cemA	envelope membrane protein (chloroplast) [Chrysanthemum x morifolium]
Metabolism	Global and overview maps	Metabolic pathways	ko01100	Isoform0035982	1.92	13.56666667	2.820888078	1.43E-92	1.33E-90	yes	ACX1	PREDICTED: peroxisomal acyl-coenzyme A oxidase 1 [Capsicum annuum]
Metabolism	Global and overview maps	Metabolic pathways	ko01100	Isoform0035984	23.18	111.3233333	2.263803541	1.45E-173	3.10E-171	yes	co-2	aurone synthase [Coreopsis grandiflora]
Metabolism	Global and overview maps	Metabolic pathways	ko01100	Isoform0036029	19	113.63	2.580272454	0.00E+00	0.00E+00	yes	AS1	aurone synthase [Coreopsis grandiflora]
Metabolism	Global and overview maps	Metabolic pathways	ko01100	Isoform0036138	2.36	7.946666667	1.75156297	1.04E-36	3.41E-35	yes	LOX2.1	Lipase/lipooxygenase, PLAT/LH2 [Cynara cardunculus var. scolymus] [Cynara cardunculus]
Metabolism	Global and overview maps	Metabolic pathways	ko01100	Isoform0036213	0.766666667	6.12	2.996860292	2.24E-46	9.50E-45	yes	QHS1	RecName: Full=(-)-germacrene D synthase; AltName: Full=Terpene synthase 5 [Matricaria chamomilla var. recutita] [Matricaria chamomilla]
Metabolism	Global and overview maps	Metabolic pathways	ko01100	Isoform0036814	3.5	12.27666667	1.810492069	4.13E-55	2.12E-53	yes	LOX2.1	Lipase/lipooxygenase, PLAT/LH2 [Cynara cardunculus var. scolymus] [Cynara cardunculus]
Metabolism	Global and overview maps	Metabolic pathways	ko01100	Isoform0037155	0.643333333	1.483333333	1.205204489	7.45E-05	3.10E-04	yes	LOX2.1	Lipase/lipooxygenase, PLAT/LH2 [Cynara cardunculus var. scolymus] [Cynara cardunculus]
Metabolism	Global and overview maps	Metabolic pathways	ko01100	Isoform0037190	74.76333333	421.0933333	2.493737237	0.00E+00	0.00E+00	yes	co-1	aurone synthase [Coreopsis grandiflora]
Metabolism	Global and overview maps	Metabolic pathways	ko01100	Isoform0037215	0.176666667	0.743333333	2.072979445	9.32E-04	3.02E-03	yes	Dctpp1	PREDICTED: dCTP pyrophosphatase 1-like [Gossypium hirsutum]
Metabolism	Global and overview maps	Metabolic pathways	ko01100	Isoform0037329	7.173333333	15.10333333	1.074151413	6.02E-25	1.33E-23	yes	TKL-1	PREDICTED: transketolase, chloroplastic [Daucus carota subsp. sativus] [Daucus carota]
Metabolism	Global and overview maps	Metabolic pathways	ko01100	Isoform0037372	5.736666667	14.29	1.31672132	3.68E-36	1.19E-34	yes	OsI_032456	GDP-mannose 3,5-epimerase 1 [Morus notabilis]
Metabolism	Global and overview maps	Metabolic pathways	ko01100	Isoform0037485	67.73666667	379.4333333	2.485837527	0.00E+00	0.00E+00	yes	co-2	aurone synthase [Coreopsis grandiflora]
Metabolism	Global and overview maps	Metabolic pathways	ko01100	Isoform0037499	2.023333333	7.356666667	1.862318208	1.35E-29	3.56E-28	yes	CCD4	Carotenoid cleavage dioxygenase 4-like protein [Helianthus annuus]
Metabolism	Global and overview maps	Metabolic pathways	ko01100	Isoform0037559	0.256666667	0.656666667	1.355265279	4.75E-03	1.27E-02	yes	GAS1	germacrene A synthase, partial [Artemisia annua]
Metabolism	Global and overview maps	Metabolic pathways	ko01100	Isoform0037589	9.343333333	24.63666667	1.398797829	4.22E-53	2.09E-51	yes	LOX2.1	Lipase/lipooxygenase, PLAT/LH2 [Cynara cardunculus var. scolymus] [Cynara cardunculus]
Metabolism	Global and overview maps	Metabolic pathways	ko01100	Isoform0037603	1.21	3.72	1.620295574	8.41E-09	6.58E-08	yes	CYP84A1	cytochrome P450 [Cynara cardunculus var. scolymus] [Cynara cardunculus]
Metabolism	Global and overview maps	Metabolic pathways	ko01100	Isoform0037614	2.903333333	8.603333333	1.567185517	8.94E-37	2.94E-35	yes	LOX2.1	Lipase/lipooxygenase, PLAT/LH2 [Cynara cardunculus var. scolymus] [Cynara cardunculus]
Metabolism	Global and overview maps	Metabolic pathways	ko01100	Isoform0038308	0.326666667	1.256666667	1.943710869	1.10E-06	6.42E-06	yes	CCD4	Carotenoid oxygenase [Cynara cardunculus var. scolymus] [Cynara cardunculus]
Metabolism	Global and overview maps	Metabolic pathways	ko01100	Isoform0038399	3.4	8.45	1.313416595	3.76E-20	6.79E-19	yes	TKT3	Transketolase, chloroplastic [Ananas comosus]
Metabolism	Global and overview maps	Metabolic pathways	ko01100	Isoform0038414	1.13	2.526666667	1.160912575	8.01E-06	4.04E-05	yes	At3g08860	Aminotransferase class-III [Cynara cardunculus var. scolymus] [Cynara cardunculus]
Metabolism	Global and overview maps	Metabolic pathways	ko01100	Isoform0038619	1.893333333	4.656666667	1.298369186	5.50E-16	7.96E-15	yes	PIP5K7	MORN motif-containing protein [Cynara cardunculus var. scolymus] [Cynara cardunculus]
Metabolism	Global and overview maps	Metabolic pathways	ko01100	Isoform0038649	0.883333333	2.016666667	1.190942783	4.48E-06	2.36E-05	yes	hbdA	PREDICTED: 3-hydroxybutyryl-CoA dehydrogenase [Prunus mume]
Metabolism	Global and overview maps	Metabolic pathways	ko01100	Isoform0038898	5.306666667	11.39	1.101889912	9.30E-22	1.81E-20	yes	-	-
Metabolism	Global and overview maps	Metabolic pathways	ko01100	Isoform0038997	1.006666667	5.813333333	2.529779585	3.31E-36	1.07E-34	yes	CAD6	PREDICTED: probable cinnamyl alcohol dehydrogenase 6 [Ricinus communis]
Metabolism	Global and overview maps	Metabolic pathways	ko01100	Isoform0039613	0.646666667	2.473333333	1.935362534	1.68E-10	1.59E-09	yes	PCKA	PREDICTED: phosphoenolpyruvate carboxykinase [ATP]-like [Capsicum annuum]
Metabolism	Global and overview maps	Metabolic pathways	ko01100	Isoform0039644	2.376666667	5.933333333	1.319903259	4.71E-15	6.42E-14	yes	TKT2	1-deoxy-D-xylulose-5-phosphate synthase [Artemisia annua]
Metabolism	Global and overview maps	Metabolic pathways	ko01100	Isoform0039766	0.336666667	1.876666667	2.478779629	8.29E-15	1.11E-13	yes	ACX1	PREDICTED: peroxisomal acyl-coenzyme A oxidase 1-like [Sesamum indicum]
Metabolism	Global and overview maps	Metabolic pathways	ko01100	Isoform0039899	0.05	0.213333333	2.093109404	1.80E-02	4.02E-02	yes	SS2	granule-bound starch synthase 2, chloroplasticamyloplastic [Nicotiana attenuata]
Metabolism	Global and overview maps	Metabolic pathways	ko01100	Isoform0040268	0.06	0.316666667	2.399930607	1.42E-03	4.40E-03	yes	ndhA	orf188 (mitochondrion) [Dendrosenecio brassiciformis]
Metabolism	Global and overview maps	Metabolic pathways	ko01100	Isoform0040280	0.696666667	1.593333333	1.193507676	1.44E-05	6.90E-05	yes	LOX3.1	Lipase/lipooxygenase, PLAT/LH2, partial [Cynara cardunculus var. scolymus] [Cynara cardunculus]
Metabolism	Global and overview maps	Metabolic pathways	ko01100	Isoform0040810	0.013333333	0.2	3.906890596	1.52E-03	4.66E-03	yes	psbC	photosystem II CP43 chlorophyll apoprotein, partial (chloroplast) [Viburnum amplificatum]
Metabolism	Global and overview maps	Metabolic pathways	ko01100	Isoform0040875	0.91	1.833333333	1.010530667	4.42E-05	1.93E-04	yes	PGMP	PREDICTED: phosphoglucomutase, chloroplastic [Daucus carota subsp. sativus] [Daucus carota]
Metabolism	Global and overview maps	Metabolic pathways	ko01100	Isoform0041005	3.866666667	10.52666667	1.444886366	3.51E-26	8.13E-25	yes	LOX2.1	Lipase/lipooxygenase, PLAT/LH2 [Cynara cardunculus var. scolymus] [Cynara cardunculus]
Metabolism	Global and overview maps	Metabolic pathways	ko01100	Isoform0041053	1.79	11.36333333	2.666354606	2.54E-92	2.35E-90	yes	LOX2.1	Lipase/lipooxygenase, PLAT/LH2 [Cynara cardunculus var. scolymus] [Cynara cardunculus]
Metabolism	Global and overview maps	Metabolic pathways	ko01100	Isoform0041179	1.983333333	6.55	1.723567739	4.35E-41	1.60E-39	yes	LOX2.1	Lipase/lipooxygenase, PLAT/LH2 [Cynara cardunculus var. scolymus] [Cynara cardunculus]
Metabolism	Global and overview maps	Metabolic pathways	ko01100	Isoform0041241	8.696666667	23.68	1.445134638	1.25E-74	9.05E-73	yes	LOX2.1	Lipase/lipooxygenase, PLAT/LH2 [Cynara cardunculus var. scolymus] [Cynara cardunculus]
Metabolism	Global and overview maps	Metabolic pathways	ko01100	Isoform0041357	0.506666667	1.37	1.43506707	1.45E-05	6.95E-05	yes	INV*DC4	beta-fructofuranosidase [Daucus carota]
Metabolism	Global and overview maps	Metabolic pathways	ko01100	Isoform0041441	3.86	27.75666667	2.846161571	8.40E-187	2.06E-184	yes	LOX2.1	Lipase/lipooxygenase, PLAT/LH2 [Cynara cardunculus var. scolymus] [Cynara cardunculus]
Metabolism	Global and overview maps	Metabolic pathways	ko01100	Isoform0041522	22.58333333	50.10666667	1.14974412	1.61E-36	5.24E-35	yes	PSBQ2	Photosystem II PsbQ, oxygen evolving complex [Cynara cardunculus var. scolymus] [Cynara cardunculus]
Metabolism	Global and overview maps	Metabolic pathways	ko01100	Isoform0041557	2.26	7.503333333	1.731208878	6.59E-43	2.54E-41	yes	LOX2.1	Lipase/lipooxygenase, PLAT/LH2 [Cynara cardunculus var. scolymus] [Cynara cardunculus]
Metabolism	Global and overview maps	Metabolic pathways	ko01100	Isoform0041573	0.146666667	0.68	2.212993723	1.41E-06	8.10E-06	yes	PHO1	PREDICTED: LOW QUALITY PROTEIN: alpha-1,4 glucan phosphorylase L isozyme, chloroplastic/amyloplastic-like [Ipomoea nil]
Metabolism	Global and overview maps	Metabolic pathways	ko01100	Isoform0041726	1.85	10.75	2.538739484	2.31E-89	2.06E-87	yes	LOX2.1	Lipase/lipooxygenase, PLAT/LH2 [Cynara cardunculus var. scolymus] [Cynara cardunculus]
Metabolism	Global and overview maps	Metabolic pathways	ko01100	Isoform0042111	1.63	4.74	1.540015095	7.95E-16	1.14E-14	yes	RNR1	PREDICTED: ribonucleoside-diphosphate reductase large subunit-like isoform X2 [Ipomoea nil]
Metabolism	Global and overview maps	Metabolic pathways	ko01100	Isoform0042178	3.09	6.713333333	1.119422439	1.50E-14	1.97E-13	yes	BGLU44	PREDICTED: beta-glucosidase 44 [Glycine max]
Metabolism	Global and overview maps	Metabolic pathways	ko01100	Isoform0042190	0.146666667	1.08	2.880418384	1.19E-08	9.13E-08	yes	PLD1	C2 calcium-dependent membrane targeting [Cynara cardunculus var. scolymus] [Cynara cardunculus]
Metabolism	Global and overview maps	Metabolic pathways	ko01100	Isoform0042231	28.41333333	128.2533333	2.174356325	0.00E+00	0.00E+00	yes	co-2	aurone synthase [Coreopsis grandiflora]
Metabolism	Global and overview maps	Metabolic pathways	ko01100	Isoform0042377	0.27	1.306666667	2.274859841	1.29E-08	9.88E-08	yes	ACX1	PREDICTED: peroxisomal acyl-coenzyme A oxidase 1-like [Sesamum indicum]
Metabolism	Global and overview maps	Metabolic pathways	ko01100	Isoform0042430	0.843333333	1.733333333	1.039374238	7.76E-04	2.57E-03	yes	TKT2	1-deoxy-D-xylulose-5-phosphate synthase [Artemisia annua]
Metabolism	Global and overview maps	Metabolic pathways	ko01100	Isoform0042505	0.133333333	0.846666667	2.666756592	7.60E-08	5.26E-07	yes	SUS5	Glycosyl transferase, family 1 [Cynara cardunculus var. scolymus] [Cynara cardunculus]
Metabolism	Global and overview maps	Metabolic pathways	ko01100	Isoform0042581	0.001	0.106666667	6.736965594	2.17E-02	4.74E-02	yes	psbB	PSII 47 kDa protein (chloroplast) [Chrysanthemum x morifolium]
Metabolism	Global and overview maps	Metabolic pathways	ko01100	Isoform0042618	0.2	1.263333333	2.659163443	7.07E-12	7.57E-11	yes	ACX1	PREDICTED: peroxisomal acyl-coenzyme A oxidase 1 [Capsicum annuum]
Metabolism	Global and overview maps	Metabolic pathways	ko01100	Isoform0042795	0.51	1.203333333	1.238467184	3.73E-04	1.33E-03	yes	NAD9	orf224 (mitochondrion) [Eruca vesicaria subsp. sativa] [Eruca vesicaria]
Metabolism	Global and overview maps	Metabolic pathways	ko01100	Isoform0042960	6.7	14.12666667	1.076188086	9.97E-31	2.73E-29	yes	At1g62810	Copper amine oxidase [Cynara cardunculus var. scolymus] [Cynara cardunculus]
Metabolism	Global and overview maps	Metabolic pathways	ko01100	Isoform0043127	4.143333333	9.52	1.200169683	1.69E-28	4.27E-27	yes	TKL-2	PREDICTED: transketolase, chloroplastic [Daucus carota subsp. sativus] [Daucus carota]
Metabolism	Global and overview maps	Metabolic pathways	ko01100	Isoform0043134	8.75	19.09	1.125462181	2.97E-40	1.07E-38	yes	TKL-2	PREDICTED: transketolase, chloroplastic [Daucus carota subsp. sativus] [Daucus carota]
Metabolism	Global and overview maps	Metabolic pathways	ko01100	Isoform0043157	0.26	1.016666667	1.967263214	4.57E-07	2.83E-06	yes	LOX2.1	Lipase/lipooxygenase, PLAT/LH2 [Cynara cardunculus var. scolymus] [Cynara cardunculus]
Metabolism	Global and overview maps	Metabolic pathways	ko01100	Isoform0043259	0.553333333	5.333333333	3.268816758	1.51E-43	5.91E-42	yes	HMGR	Hydroxymethylglutaryl-CoA reductase, class I/II [Cynara cardunculus var. scolymus] [Cynara cardunculus]
Metabolism	Global and overview maps	Metabolic pathways	ko01100	Isoform0043457	0.423333333	1.77	2.063883364	9.00E-09	7.03E-08	yes	PCKA	phosphoenolpyruvate carboxykinase homolog2 [Zea mays]
Metabolism	Global and overview maps	Metabolic pathways	ko01100	Isoform0043569	2.64	6.716666667	1.347207503	1.71E-18	2.84E-17	yes	RPI1	Ribose 5-phosphate isomerase, type A [Cynara cardunculus var. scolymus] [Cynara cardunculus]
Metabolism	Global and overview maps	Metabolic pathways	ko01100	Isoform0043603	1.573333333	3.823333333	1.281006627	2.65E-09	2.20E-08	yes	UGD3	6-phosphogluconate dehydrogenase, C-terminal-like protein [Cynara cardunculus var. scolymus] [Cynara cardunculus]
Metabolism	Global and overview maps	Metabolic pathways	ko01100	Isoform0043634	1.86	6.433333333	1.79026382	2.83E-23	5.87E-22	yes	LOX2.1	Lipase/lipooxygenase, PLAT/LH2 [Cynara cardunculus var. scolymus] [Cynara cardunculus]
Metabolism	Global and overview maps	Metabolic pathways	ko01100	Isoform0043785	0.103333333	1.796666667	4.119945152	1.11E-14	1.47E-13	yes	ICL	Isocitrate lyase [Cynara cardunculus var. scolymus] [Cynara cardunculus]
Metabolism	Global and overview maps	Metabolic pathways	ko01100	Isoform0043809	5.766666667	12.23333333	1.085008025	4.50E-25	1.00E-23	yes	TKT3	Transketolase binding site-containing protein [Cynara cardunculus var. scolymus] [Cynara cardunculus]
Metabolism	Global and overview maps	Metabolic pathways	ko01100	Isoform0044041	2.253333333	5.46	1.276840205	1.24E-13	1.53E-12	yes	RNR1	PREDICTED: ribonucleoside-diphosphate reductase large subunit isoform X2 [Sesamum indicum]
Metabolism	Global and overview maps	Metabolic pathways	ko01100	Isoform0044283	2.663333333	9.473333333	1.830639146	3.37E-29	8.71E-28	yes	PCKA	PREDICTED: phosphoenolpyruvate carboxykinase [ATP] [Ziziphus jujuba]
Metabolism	Global and overview maps	Metabolic pathways	ko01100	Isoform0044390	13.05333333	33.16666667	1.345315761	2.51E-103	2.66E-101	yes	FBA2	PREDICTED: fructose-bisphosphate aldolase 1, chloroplastic [Daucus carota subsp. sativus] [Daucus carota]
Metabolism	Global and overview maps	Metabolic pathways	ko01100	Isoform0044435	2.163333333	5.153333333	1.252249936	2.37E-19	4.12E-18	yes	Pigv	PREDICTED: GPI mannosyltransferase 2 [Ricinus communis]
Metabolism	Global and overview maps	Metabolic pathways	ko01100	Isoform0044526	1.56	7.133333333	2.193030362	2.47E-54	1.26E-52	yes	LOX2.1	Lipase/lipooxygenase, PLAT/LH2 [Cynara cardunculus var. scolymus] [Cynara cardunculus]
Metabolism	Global and overview maps	Metabolic pathways	ko01100	Isoform0044832	0.876666667	1.916666667	1.128499157	8.37E-06	4.21E-05	yes	LPAT5	PREDICTED: probable 1-acyl-sn-glycerol-3-phosphate acyltransferase 5 isoform X1 [Ziziphus jujuba]
Metabolism	Global and overview maps	Metabolic pathways	ko01100	Isoform0044865	5.066666667	12.35	1.285402219	9.60E-36	3.07E-34	yes	GDCST	T-protein [Flaveria anomala]
Metabolism	Global and overview maps	Metabolic pathways	ko01100	Isoform0044982	2.41	8.743333333	1.859150255	3.65E-45	1.50E-43	yes	LOX2.1	Lipase/lipooxygenase, PLAT/LH2 [Cynara cardunculus var. scolymus] [Cynara cardunculus]
Metabolism	Global and overview maps	Metabolic pathways	ko01100	Isoform0045114	8.39	25.26666667	1.590492632	4.72E-102	4.94E-100	yes	At1g62810	Copper amine oxidase [Cynara cardunculus var. scolymus] [Cynara cardunculus]
Metabolism	Global and overview maps	Metabolic pathways	ko01100	Isoform0045350	1.186666667	2.92	1.299053629	3.15E-10	2.90E-09	yes	LOX2.1	Lipase/lipooxygenase, PLAT/LH2 [Cynara cardunculus var. scolymus] [Cynara cardunculus]
Metabolism	Global and overview maps	Metabolic pathways	ko01100	Isoform0045385	5.296666667	13.81333333	1.382904878	3.93E-38	1.34E-36	yes	DHS2	PREDICTED: phospho-2-dehydro-3-deoxyheptonate aldolase 1, chloroplastic-like [Populus euphratica]
Metabolism	Global and overview maps	Metabolic pathways	ko01100	Isoform0045742	1.866666667	7.06	1.919203857	8.64E-42	3.23E-40	yes	GDCSPA	P-protein of the glycine cleavage system [Flaveria pringlei]
Metabolism	Global and overview maps	Metabolic pathways	ko01100	Isoform0045932	8.643333333	22.13666667	1.356778292	8.85E-66	5.53E-64	yes	LOX2.1	Lipase/lipooxygenase, PLAT/LH2 [Cynara cardunculus var. scolymus] [Cynara cardunculus]
Metabolism	Global and overview maps	Metabolic pathways	ko01100	Isoform0045996	0.8	3.053333333	1.932313192	7.06E-18	1.14E-16	yes	hbdA	PREDICTED: 3-hydroxybutyryl-CoA dehydrogenase [Prunus mume]
Metabolism	Global and overview maps	Metabolic pathways	ko01100	Isoform0046184	0.876666667	3.54	2.013649062	2.53E-20	4.61E-19	yes	ndhB1	NADH-plastoquinone oxidoreductase subunit 2 (plastid) [Physalis peruviana]
Metabolism	Global and overview maps	Metabolic pathways	ko01100	Isoform0046364	4.073333333	11.10666667	1.447144116	3.74E-48	1.65E-46	yes	LOX2.1	Lipase/lipooxygenase, PLAT/LH2 [Cynara cardunculus var. scolymus] [Cynara cardunculus]
Metabolism	Global and overview maps	Metabolic pathways	ko01100	Isoform0046476	1.223333333	2.503333333	1.033032845	5.81E-07	3.55E-06	yes	LOX2.1	Lipase/lipooxygenase, PLAT/LH2 [Cynara cardunculus var. scolymus] [Cynara cardunculus]
Metabolism	Global and overview maps	Metabolic pathways	ko01100	Isoform0046522	3.883333333	11.96666667	1.623653889	8.36E-44	3.30E-42	yes	LOX2.1	Lipase/lipooxygenase, PLAT/LH2 [Cynara cardunculus var. scolymus] [Cynara cardunculus]
Metabolism	Global and overview maps	Metabolic pathways	ko01100	Isoform0046592	0.623333333	6.866666667	3.461534162	2.28E-58	1.24E-56	yes	ACX1	PREDICTED: peroxisomal acyl-coenzyme A oxidase 1 [Nicotiana attenuata]
Metabolism	Global and overview maps	Metabolic pathways	ko01100	Isoform0046914	6.686666667	15.10666667	1.175826255	1.82E-31	5.09E-30	yes	ACO4	ACC oxidase [Chrysanthemum x morifolium]
[truncated: 3,719 more rows]
