# Supplementary material for: Whole-transcriptome analysis of differentially expressed genes in the mutant and normal capitula of Chrysanthemum morifolium
Source: BMC Genom Data. 2021 Jan 25;22:2. doi: 10.1186/s12863-021-00959-2 (PMC7853313; doi:10.1186/s12863-021-00959-2)
Supplement: Supplementary file 10 — Additional file 10. Important transcription factor genes substantially differentially expressed between the normal and mutant capitula [file 12863_2021_959_MOESM10_ESM.xls]

GeneID	TF_family	CK_count	T1_count	Z-1_fpkm	Z-2_fpkm	Z-3_fpkm	L-1_fpkm	L-2_fpkm	L-3_fpkm	CK_fpkm	T1_fpkm	log2 Ratio(T1/CK)	Pvalue	FDR	significant	Symbol	Description	KEGG_A_class	KEGG_B_class	Pathway	K_ID	GO Component	GO Function	GO Process
Isoform0000015	C2H2	348.666666666667	1094	55.68	53.15	47.14	124.65	138.27	137.35	51.99	133.423333333333	1.35970492958342	2.64165877969424e-71	1.80956442676411e-69	yes	ZAT10	Zinc finger protein [Chrysanthemum x morifolium]	-	-	-	-	-	-	-
Isoform0000061	ERF	15	130	3.09	1.94	3.23	20.01	18.30	19.61	2.75333333333333	19.3066666666667	2.80984791566376	3.5463191721465e-45	1.45368543596237e-43	yes	DREB1D	dehydration-responsive element-binding factor 1 [Chrysanthemum x morifolium]	-	-	-	-	-	-	-
Isoform0000070	HD-ZIP	323.333333333333	1282.66666666667	59.95	63.34	60.16	194.99	181.75	217.35	61.15	198.03	1.69529460003911	6.61311573115388e-87	5.68453696574664e-85	yes	ATHB-7	HD-ZIP protein, partial [Chrysanthemum x morifolium]	-	-	-	-	-	-	-
Isoform0000107	bHLH	289.666666666667	80.6666666666667	107.24	112.46	112.36	24.35	30.27	20.81	110.686666666667	25.1433333333333	-2.13823361499763	8.06043550360114e-79	6.26636688261812e-77	yes	PRE5	PREDICTED: transcription factor PRE5-like [Nicotiana attenuata]	-	-	-	-	-	-	-
Isoform0000312	MYB	6	0	0.64	1.10	1.59	0.00	0.00	0.00	1.11	0.001	-10.1163439612375	1.54419953261069e-05	7.36990245624063e-05	yes	MYB113	MYB6 [Chrysanthemum x morifolium]	-	-	-	-	-	-	-
Isoform0000325	MIKC	309.333333333333	96.6666666666667	47.53	46.47	50.29	11.65	11.67	13.71	48.0966666666667	12.3433333333333	-1.96220486287619	4.25580227406304e-77	3.22467357685904e-75	yes	DEFA	MADS-box transcription factor CDM19 [Chrysanthemum x morifolium]	-	-	-	-	-	-	-
Isoform0000326	ERF	4	97	0.87	0.74	0.29	13.57	11.39	11.04	0.633333333333333	12	4.24392558288609	1.56020902922213e-44	6.28918889357836e-43	yes	DREB3	AP2/ERF domain-containing protein [Cynara cardunculus var. scolymus] [Cynara cardunculus]	-	-	-	-	-	-	-
Isoform0000375	ERF	344.666666666667	923.333333333333	52.80	50.57	47.59	104.45	110.67	115.66	50.32	110.26	1.13170567921182	2.91852478322357e-60	1.64786372074909e-58	yes	ERF3	AP2/ERF domain-containing protein [Cynara cardunculus var. scolymus] [Cynara cardunculus]	-	-	-	-	-	-	-
Isoform0000412	ERF	19.6666666666667	165.333333333333	4.60	3.54	3.98	25.93	25.88	31.10	4.04	27.6366666666667	2.77415642076706	1.07208636755202e-51	5.12734182811223e-50	yes	DREB1D	dehydration-responsive element-binding factor 1 [Chrysanthemum x morifolium]	-	-	-	-	-	-	-
Isoform0000456	ERF	51	214.333333333333	10.23	9.81	12.84	35.49	43.45	35.11	10.96	38.0166666666667	1.79438424251782	4.62654426159706e-35	1.44940992191447e-33	yes	ERF4	AP2/ERF domain-containing protein [Cynara cardunculus var. scolymus] [Cynara cardunculus]	-	-	-	-	-	-	GO:0006351//transcription, DNA-templated;GO:0050794//regulation of cellular process
Isoform0000485	C2H2	30.6666666666667	87.3333333333333	4.90	3.72	6.14	10.00	11.17	13.73	4.92	11.6333333333333	1.24153431503661	5.60638443390121e-09	4.48915976591548e-08	yes	ZAT10	Cys2/His2-type zinc finger protein [Chrysanthemum x morifolium]	-	-	-	-	-	-	-
Isoform0000512	ERF	194	11.3333333333333	33.15	31.14	30.09	1.84	2.24	0.29	31.46	1.45666666666667	-4.43277598663624	2.38489317606039e-123	3.14982376432856e-121	yes	WIN1	PREDICTED: ethylene-responsive transcription factor WIN1-like [Glycine max]	-	-	-	-	GO:0043231//intracellular membrane-bounded organelle	GO:0001071//nucleic acid binding transcription factor activity;GO:0003677//DNA binding	GO:0000160//phosphorelay signal transduction system;GO:0006950//response to stress;GO:0010468//regulation of gene expression;GO:0034645//cellular macromolecule biosynthetic process
Isoform0000547	ERF	12	127	1.65	1.83	1.77	13.51	17.47	15.15	1.75	15.3766666666667	3.13531596451217	6.580131145713e-45	2.67764247394961e-43	yes	ERF109	AP2/ERF domain-containing protein [Cynara cardunculus var. scolymus] [Cynara cardunculus]	-	-	-	-	-	-	-
Isoform0000574	NAC	191.333333333333	616.333333333333	37.73	31.14	26.86	73.46	94.34	84.47	31.91	84.09	1.39792563647434	2.86021240866783e-29	7.4194625799977e-28	yes	NAC083	PREDICTED: NAC domain-containing protein 83-like [Daucus carota subsp. sativus] [Daucus carota]	-	-	-	-	-	-	GO:0006355//regulation of transcription, DNA-templated;GO:0044763//single-organism cellular process;GO:0048856//anatomical structure development;GO:0050896//response to stimulus
Isoform0000610	ZF-HD	299.333333333333	2.33333333333333	135.44	128.46	132.15	0.57	2.05	0.00	132.016666666667	0.873333333333333	-7.23997195528271	9.64895428710124e-239	3.43481389896622e-236	yes	MIF2	ZF-HD homeobox protein, Cys/His-rich dimerization domain-containing protein [Cynara cardunculus var. scolymus] [Cynara cardunculus]	-	-	-	-	-	-	-
Isoform0000637	C2H2	119	343.333333333333	24.21	19.66	21.50	49.65	53.27	50.41	21.79	51.11	1.2299393948843	1.66792192444218e-35	5.28976581111094e-34	yes	ZAT10	Cys2/His2-type zinc finger protein [Chrysanthemum x morifolium]	-	-	-	-	-	-	-
Isoform0000647	ERF	70	205	14.44	15.97	11.17	32.68	36.51	29.70	13.86	32.9633333333333	1.24993488129337	3.16289800089767e-20	5.73606684023931e-19	yes	ERF9	ERF/AP-2 like transcription factor [Artemisia annua]	-	-	-	-	-	-	-
Isoform0000679	ZF-HD	715	6.33333333333333	301.26	339.78	264.51	2.48	2.35	1.53	301.85	2.12	-7.15362372613689	1.18002114500853e-314	6.18947580827526e-312	yes	MIF2	ZF-HD homeobox protein, Cys/His-rich dimerization domain-containing protein [Cynara cardunculus var. scolymus] [Cynara cardunculus]	-	-	-	-	-	-	-
Isoform0000682	bHLH	96	26.3333333333333	30.85	35.40	37.91	6.70	8.13	8.91	34.72	7.91333333333333	-2.13340951352373	5.98665012469451e-29	1.53375684653956e-27	yes	PRE4	Myc-type, basic helix-loop-helix (bHLH) domain-containing protein [Cynara cardunculus var. scolymus] [Cynara cardunculus]	-	-	-	-	-	-	-
Isoform0000710	ERF	112	304.333333333333	17.13	25.10	21.01	49.11	45.38	46.04	21.08	46.8433333333333	1.15196887351737	1.7488693885917e-22	3.51766641710976e-21	yes	ERF9	ERF/AP-2 like transcription factor [Artemisia annua]	-	-	-	-	-	-	-
Isoform0000789	MYB	688.666666666667	2.66666666666667	130.22	122.02	122.22	0.24	0.50	0.49	124.82	0.41	-8.25000949173612	0	0	yes	MYB340	MYB8 protein [Gerbera hybrid cultivar]	-	-	-	-	-	-	-
Isoform0000810	MYB	13.3333333333333	2	1.97	1.68	2.66	0.21	0.29	0.29	2.10333333333333	0.263333333333333	-2.99771544680545	1.32599359395342e-07	8.8750408735295e-07	yes	MYB113	MYB6 [Chrysanthemum x morifolium]	Organismal Systems	Environmental adaptation	ko04712//Circadian rhythm - plant	K16166	-	-	-
Isoform0000854	bHLH	3.33333333333333	31.6666666666667	0.80	0.51	0.50	4.04	4.62	5.33	0.603333333333333	4.66333333333333	2.95033436008155	1.29833060765185e-13	1.60166909597891e-12	yes	BHLH123	PREDICTED: transcription factor bHLH123-like [Jatropha curcas]	-	-	-	-	-	-	GO:0010467//gene expression;GO:0034645//cellular macromolecule biosynthetic process
Isoform0000910	ERF	133	363	28.88	41.32	23.52	72.98	65.77	68.00	31.24	68.9166666666667	1.14145847008286	2.53935219141775e-14	3.28892432387334e-13	yes	WIN1	PREDICTED: ethylene-responsive transcription factor WIN1-like [Phoenix dactylifera]	-	-	-	-	-	-	GO:0010467//gene expression;GO:0034645//cellular macromolecule biosynthetic process
Isoform0001036	WRKY	182.666666666667	500	33.43	23.96	28.05	63.72	66.34	58.79	28.48	62.95	1.14425723163998	2.00662653474856e-25	4.52637463098943e-24	yes	WRKY69	DNA-binding WRKY [Cynara cardunculus var. scolymus] [Cynara cardunculus]	-	-	-	-	-	-	-
Isoform0001080	WRKY	80.3333333333333	39.3333333333333	15.26	11.32	13.06	6.21	4.08	5.04	13.2133333333333	5.11	-1.37059926552771	9.58509999852727e-12	1.01638916627671e-10	yes	WRKY40	WRKY15 [Chrysanthemum x morifolium]	-	-	-	-	-	-	-
Isoform0001114	C2H2	26	10.3333333333333	5.96	4.16	5.28	1.96	2.18	0.71	5.13333333333333	1.61666666666667	-1.66687369850777	2.70570870792036e-06	1.48401713460277e-05	yes	ZAT11	Cys2/His2-type zinc finger protein [Chrysanthemum x morifolium]	-	-	-	-	-	-	-
Isoform0001190	bZIP	12	31	1.00	2.55	1.65	4.34	3.54	3.08	1.73333333333333	3.65333333333333	1.07566426993207	0.00138126807498755	0.00428257087870343	yes	RF2b	Basic-leucine zipper domain-containing protein [Cynara cardunculus var. scolymus] [Cynara cardunculus]	-	-	-	-	-	-	-
Isoform0001233	C2H2	19.3333333333333	105	3.81	2.97	1.92	13.17	13.19	11.21	2.9	12.5233333333333	2.11049380990568	2.57586739068711e-24	5.57741477072315e-23	yes	ZFP6	PREDICTED: zinc finger protein 6-like [Daucus carota subsp. sativus] [Daucus carota]	-	-	-	-	-	-	-
Isoform0001259	WRKY	118.333333333333	355	19.28	22.26	19.10	45.45	53.22	51.42	20.2133333333333	50.03	1.30748619954277	1.17303436912711e-35	3.73777090770609e-34	yes	WRKY69	DNA-binding WRKY [Cynara cardunculus var. scolymus] [Cynara cardunculus]	-	-	-	-	-	-	-
Isoform0001312	bHLH	37	146.666666666667	13.38	10.06	9.87	36.81	33.85	34.69	11.1033333333333	35.1166666666667	1.66116305503032	1.60520909328128e-26	3.7601569478562e-25	yes	ILR3	PREDICTED: transcription factor ILR3 isoform X2 [Vitis vinifera]	-	-	-	-	-	-	-
Isoform0001339	ERF	0	15.6666666666667	0.00	0.00	0.00	1.90	2.64	1.98	0.001	2.17333333333333	11.0856937483973	2.8601815920799e-12	3.1655862202653e-11	yes	ERF071	HRE2 [Chrysanthemum indicum]	-	-	-	-	-	-	-
Isoform0001401	C2H2	90	232.666666666667	29.14	26.36	21.03	49.00	53.39	58.30	25.51	53.5633333333333	1.07018284577395	2.72227008043432e-18	4.48446972819451e-17	yes	ZAT12	Zinc finger, C2H2 [Cynara cardunculus var. scolymus] [Cynara cardunculus]	-	-	-	-	-	-	-
Isoform0001525	MIKC	7.66666666666667	49	1.84	0.86	0.83	5.55	8.36	4.04	1.17666666666667	5.98333333333333	2.34624375543923	3.76319774773222e-10	3.43125454920939e-09	yes	MADS33	Transcription factor, K-box [Cynara cardunculus var. scolymus] [Cynara cardunculus]	-	-	-	-	GO:0043231//intracellular membrane-bounded organelle	GO:0001071//nucleic acid binding transcription factor activity;GO:0005515//protein binding	GO:0000041//transition metal ion transport;GO:0001101//response to acid chemical;GO:0003006//developmental process involved in reproduction;GO:0009267//cellular response to starvation;GO:0010053//root epidermal cell differentiation;GO:0010468//regulation of gene expression;GO:0015698//inorganic anion transport;GO:0034645//cellular macromolecule biosynthetic process;GO:0040007//growth;GO:0048528//…
Isoform0001629	ERF	49	130	10.88	10.53	5.76	17.24	18.21	23.14	9.05666666666667	19.53	1.10863988438597	1.37290845345345e-08	1.04650168774184e-07	yes	ERF5	AP2/ERF domain-containing protein [Cynara cardunculus var. scolymus] [Cynara cardunculus]	-	-	-	-	-	-	-
Isoform0001638	MIKC	356	157	62.08	65.18	61.25	21.32	18.14	28.69	62.8366666666667	22.7166666666667	-1.4678554948667	1.57943177590659e-30	4.28296304406423e-29	yes	FBP2	MADS-box transcription factor CDM77 [Chrysanthemum x morifolium]	-	-	-	-	-	GO:0005488//binding;GO:0016491//oxidoreductase activity	GO:0010467//gene expression;GO:0034645//cellular macromolecule biosynthetic process;GO:0048437//floral organ development;GO:0050789//regulation of biological process
Isoform0001651	ERF	3.66666666666667	35	0.84	0.86	0.00	3.58	5.65	3.78	0.566666666666667	4.33666666666667	2.93601431058009	8.605244081023e-12	9.16039352521623e-11	yes	ERF017	AP2/ERF domain-containing protein [Cynara cardunculus var. scolymus] [Cynara cardunculus]	-	-	-	-	-	-	-
Isoform0001773	bZIP	2.66666666666667	23	0.33	0.85	1.08	6.57	4.88	4.51	0.753333333333333	5.32	2.82006597380716	4.67273663991685e-09	3.77734188917679e-08	yes	FD	bZIP transcription factor FD homolog [Chrysanthemum seticuspe f. boreale]	-	-	-	-	-	-	-
Isoform0001813	ERF	5.33333333333333	33.6666666666667	0.88	1.06	0.58	4.30	3.92	4.70	0.84	4.30666666666667	2.35811043119401	1.7159295800818e-11	1.77702214906239e-10	yes	ERF017	AP2/ERF domain-containing protein [Cynara cardunculus var. scolymus] [Cynara cardunculus]	-	-	-	-	-	-	-
Isoform0001939	C2H2	119.333333333333	365.666666666667	26.87	22.59	29.48	70.68	63.59	60.87	26.3133333333333	65.0466666666667	1.30568110904526	2.16434310188753e-29	5.64054762395787e-28	yes	ZAT10	Cys2/His2-type zinc finger protein [Chrysanthemum x morifolium]	-	-	-	-	-	-	-
Isoform0002115	ERF	804	3647.33333333333	121.20	127.65	127.04	455.30	480.21	461.34	125.296666666667	465.616666666667	1.89379466579271	0	0	yes	RAP2-3	AP2/ERF domain-containing protein [Cynara cardunculus var. scolymus] [Cynara cardunculus]	-	-	-	-	-	-	-
Isoform0002134	bZIP	0.666666666666667	7.66666666666667	0.23	0.00	0.19	1.33	2.04	0.36	0.14	1.24333333333333	3.15071439747647	0.00104687601230497	0.00334739842222659	yes	FD	bZIP transcription factor FD homolog [Chrysanthemum seticuspe f. boreale]	-	-	-	-	-	-	-
Isoform0002253	NAC	590.333333333333	318	92.40	95.88	82.77	39.51	43.52	35.92	90.35	39.65	-1.18820373516062	1.42592738198208e-39	5.03553382807784e-38	yes	NAC083	NAC domain protein [Glycine max]	-	-	-	-	-	-	GO:0006351//transcription, DNA-templated;GO:0009889//regulation of biosynthetic process;GO:0044699//single-organism process;GO:0050794//regulation of cellular process;GO:0080090//regulation of primary metabolic process
Isoform0002443	M-type	6.66666666666667	23.3333333333333	1.20	1.02	1.32	4.96	1.80	2.73	1.18	3.16333333333333	1.42265872693811	0.0017385840174672	0.00524747997549557	yes	AGL31	FLC-like, partial [Cichorium intybus]	-	-	-	-	-	-	-
Isoform0002462	ERF	62	269.666666666667	21.43	20.78	21.95	74.92	68.32	83.21	21.3866666666667	75.4833333333333	1.81944649248255	1.98138788060352e-45	8.20309902579245e-44	yes	ERF2	ethylene-responsive element binding protein1 homolog [Matricaria chamomilla]	Environmental Information Processing	Signal transduction	ko04075//Plant hormone signal transduction	K14517	-	-	-
Isoform0002526	NAC	110.666666666667	66.6666666666667	21.53	24.31	21.51	12.58	10.54	9.40	22.45	10.84	-1.05035068827464	4.61900744023325e-12	5.01927454870197e-11	yes	NAC002	No apical meristem (NAM) protein [Cynara cardunculus var. scolymus] [Cynara cardunculus]	-	-	-	-	GO:0043231//intracellular membrane-bounded organelle	-	GO:0010468//regulation of gene expression;GO:0034645//cellular macromolecule biosynthetic process
Isoform0002554	TALE	11.6666666666667	29	1.64	1.54	1.90	3.79	4.03	2.38	1.69333333333333	3.4	1.00566875008669	0.00217824343052368	0.00640671851502719	yes	BEL1	TALE protein, partial [Chrysanthemum x morifolium]	-	-	-	-	GO:0044424//intracellular part	-	GO:0010467//gene expression;GO:0034645//cellular macromolecule biosynthetic process;GO:0044699//single-organism process;GO:0050794//regulation of cellular process
Isoform0002563	MIKC	5.66666666666667	158.333333333333	0.73	1.40	0.60	19.03	22.62	21.76	0.91	21.1366666666667	4.53773752058573	9.77249822599482e-79	7.57445236445201e-77	yes	SOC1	Transcription factor, K-box [Cynara cardunculus var. scolymus] [Cynara cardunculus]	-	-	-	-	GO:0043231//intracellular membrane-bounded organelle	GO:0001071//nucleic acid binding transcription factor activity;GO:0005515//protein binding	GO:0010468//regulation of gene expression;GO:0034645//cellular macromolecule biosynthetic process
Isoform0003107	ERF	58.6666666666667	285	8.30	9.70	8.40	35.58	33.94	35.08	8.8	34.8666666666667	1.98627301688849	4.35305124898888e-64	2.63495953794189e-62	yes	DREB1C	DREB-like transcription factor [Chrysanthemum x morifolium]	-	-	-	-	-	-	-
Isoform0003162	WRKY	56.6666666666667	201	8.59	12.37	10.37	27.27	29.61	35.61	10.4433333333333	30.83	1.56175262045728	5.14198115270281e-25	1.14243726481939e-23	yes	WRKY41	WRKY1 transcription factor [Artemisia annua]	-	-	-	-	-	-	-
Isoform0003190	MIKC	397.666666666667	209	65.67	66.89	68.68	26.05	29.39	31.90	67.08	29.1133333333333	-1.20420265850525	4.03392737867841e-43	1.56001185548963e-41	yes	AGL11	TAGL11 transcription factor [Solanum lycopersicum]	-	-	-	-	GO:0043231//intracellular membrane-bounded organelle	GO:0001071//nucleic acid binding transcription factor activity;GO:0005515//protein binding	GO:0000904//cell morphogenesis involved in differentiation;GO:0009664//plant-type cell wall organization;GO:0009888//tissue development;GO:0010468//regulation of gene expression;GO:0034645//cellular macromolecule biosynthetic process;GO:0048437//floral organ development;GO:0048580//regulation of post-embryonic development;GO:0080154//regulation of fertilization
Isoform0003201	YABBY	47	242	6.96	8.36	5.48	31.69	26.69	27.80	6.93333333333333	28.7266666666667	2.05076957008193	6.73434361776106e-46	2.81803005415578e-44	yes	YAB1	High mobility group (HMG) box domain-containing protein [Cynara cardunculus var. scolymus] [Cynara cardunculus]	-	-	-	-	-	-	-
Isoform0003221	NF-YB	91.3333333333333	24	15.81	13.84	16.16	3.79	3.56	2.27	15.27	3.20666666666667	-2.25155376374796	1.55633529782601e-29	4.0766721657771e-28	yes	NFYB8	Histone-fold [Cynara cardunculus var. scolymus] [Cynara cardunculus]	-	-	-	-	-	-	-
Isoform0003276	ERF	0.333333333333333	10.6666666666667	0.24	0.00	0.00	2.09	2.33	0.95	0.08	1.79	4.48381577726426	9.59023084132209e-06	4.76408591347412e-05	yes	ERF025	AP2/ERF domain-containing protein [Cynara cardunculus var. scolymus] [Cynara cardunculus]	-	-	-	-	-	-	-
Isoform0003344	ERF	12.6666666666667	97.3333333333333	2.68	2.92	2.61	20.83	17.42	11.77	2.73666666666667	16.6733333333333	2.60705093040316	2.56303141592479e-20	4.66860441102287e-19	yes	DREB3	AP2/ERF domain-containing protein [Cynara cardunculus var. scolymus] [Cynara cardunculus]	-	-	-	-	-	-	-
Isoform0003347	MIKC	51	147.333333333333	8.57	7.33	10.45	21.22	19.19	21.65	8.78333333333333	20.6866666666667	1.23586073500415	1.76708407694991e-16	2.63286307896439e-15	yes	AGL31	Transcription factor, MADS-box [Corchorus capsularis]	-	-	-	-	GO:0043231//intracellular membrane-bounded organelle	GO:0001071//nucleic acid binding transcription factor activity	GO:0009909//regulation of flower development;GO:0009987//cellular process;GO:0010219//regulation of vernalization response;GO:0010468//regulation of gene expression
Isoform0003365	ERF	17.3333333333333	126.333333333333	3.15	2.02	3.90	18.75	19.87	15.05	3.02333333333333	17.89	2.56494143224454	2.18569758979579e-32	6.28928853267975e-31	yes	DREB1D	PREDICTED: dehydration-responsive element-binding protein 1D-like [Nelumbo nucifera]	-	-	-	-	-	-	GO:0010467//gene expression;GO:0034645//cellular macromolecule biosynthetic process
Isoform0003382	bZIP	3.33333333333333	18	1.77	0.51	0.48	4.51	3.64	3.09	0.92	3.74666666666667	2.02590186344276	2.67578781273777e-05	0.000121828216205246	yes	FD	bZIP transcription factor FD homolog [Chrysanthemum seticuspe f. boreale]	-	-	-	-	-	-	-
Isoform0003475	ERF	58	148.333333333333	17.00	14.08	14.44	31.33	32.78	29.94	15.1733333333333	31.35	1.04692738610398	1.72954141398335e-14	2.2649537147475e-13	yes	ERF3	AP2/ERF domain-containing protein [Cynara cardunculus var. scolymus] [Cynara cardunculus]	-	-	-	-	-	-	-
Isoform0003483	ERF	8.66666666666667	102	1.09	1.49	2.33	17.62	15.74	14.20	1.63666666666667	15.8533333333333	3.27595378543096	5.40260834828213e-38	1.82656772854786e-36	yes	ERF1B	AP2-ERF transcription factor [Artemisia annua]	Environmental Information Processing	Signal transduction	ko04075//Plant hormone signal transduction	K14516	-	-	-
Isoform0003535	ERF	3.33333333333333	61.3333333333333	0.72	0.46	0.44	10.09	5.74	7.22	0.54	7.68333333333333	3.83070103243208	3.58256008634582e-21	6.78937666385679e-20	yes	ERF025	AP2/ERF domain-containing protein [Cynara cardunculus var. scolymus] [Cynara cardunculus]	-	-	-	-	-	-	-
Isoform0003685	M-type	3.33333333333333	40	0.56	2.44	1.83	18.47	13.50	15.36	1.61	15.7766666666667	3.29265982790259	3.40665332368711e-16	4.98897100080208e-15	yes	AGL24	Transcription factor, K-box [Cynara cardunculus var. scolymus] [Cynara cardunculus]	-	-	-	-	-	-	-
Isoform0003725	C2H2	33	132.333333333333	9.22	7.66	8.52	25.39	31.04	26.88	8.46666666666667	27.77	1.71366118088047	1.48126897143636e-24	3.23842995885239e-23	yes	ZAT12	Zinc finger, C2H2 [Cynara cardunculus var. scolymus] [Cynara cardunculus]	-	-	-	-	-	-	-
Isoform0003777	ERF	1.33333333333333	21.6666666666667	0.66	0.00	1.59	9.38	10.32	11.04	0.75	10.2466666666667	3.77212025847374	4.02752778078667e-12	4.40072731955899e-11	yes	DREB1D	CBF4-like protein, partial [Parthenocissus inserta]	-	-	-	-	-	-	-
Isoform0003884	ERF	3.33333333333333	65.6666666666667	0.20	0.68	0.82	10.94	8.49	8.32	0.566666666666667	9.25	4.02888111998713	8.99247543943047e-29	2.28968700964995e-27	yes	ERF012	AP2/ERF domain-containing protein [Cynara cardunculus var. scolymus] [Cynara cardunculus]	-	-	-	-	-	-	-
Isoform0004020	MYB_related	24	123.333333333333	6.91	5.04	4.63	19.59	21.23	28.61	5.52666666666667	23.1433333333333	2.0661151646049	9.44566756564467e-22	1.83860019316247e-20	yes	DIVARICATA	Homeodomain-like protein [Cynara cardunculus var. scolymus] [Cynara cardunculus]	-	-	-	-	-	-	-
Isoform0004040	C2H2	40	141	10.30	8.60	8.68	27.14	22.85	28.17	9.19333333333333	26.0533333333333	1.5028080104544	1.00349876277274e-20	1.8624728337146e-19	yes	ZAT10	Zinc finger protein [Chrysanthemum x morifolium]	-	-	-	-	-	-	-
Isoform0004058	MYB	517.333333333333	1	141.11	129.23	140.52	0.18	0.00	0.48	136.953333333333	0.22	-9.28196514141288	0	0	yes	MYB340	MYB8 protein [Gerbera hybrid cultivar]	-	-	-	-	-	-	-
Isoform0004062	MYB	6.66666666666667	0	0.91	0.94	1.36	0.00	0.00	0.00	1.07	0.001	-10.0633950812885	2.00475042962544e-06	1.12363253755367e-05	yes	MYB308	transcription factor MYB3-like [Cajanus cajan]	-	-	-	-	-	-	-
Isoform0004195	ERF	6	45.3333333333333	0.99	0.85	1.30	6.79	6.49	6.05	1.04666666666667	6.44333333333333	2.6220051733196	1.18924137193737e-16	1.78870587810074e-15	yes	ERF13	AP2/ERF domain-containing protein [Cynara cardunculus var. scolymus] [Cynara cardunculus]	-	-	-	-	-	-	-
Isoform0004334	MYB	3.66666666666667	14.3333333333333	1.23	0.88	0.00	2.31	2.02	1.98	0.703333333333333	2.10333333333333	1.58039700627536	0.00211234807947199	0.00623629909476168	yes	MYB21	MYB [Chrysanthemum indicum var. aromaticum] [Chrysanthemum indicum]	-	-	-	-	-	-	-
Isoform0004422	LBD	35.3333333333333	11.3333333333333	4.82	7.02	4.87	1.48	1.47	1.44	5.57	1.46333333333333	-1.92841888852583	2.57029669824089e-10	2.38348743034738e-09	yes	LBD4	lateral organ boundaries domain-containing protein [Cynara cardunculus var. scolymus] [Cynara cardunculus]	-	-	-	-	-	-	-
Isoform0004758	ZF-HD	309.333333333333	2	219.70	221.48	186.80	0.00	1.89	1.82	209.326666666667	1.23666666666667	-7.40315561561197	4.64477400319633e-231	1.55440265000717e-228	yes	MIF2	ZF-HD homeobox protein, Cys/His-rich dimerization domain-containing protein [Cynara cardunculus var. scolymus] [Cynara cardunculus]	-	-	-	-	-	-	-
Isoform0005099	MYB_related	139	61	81.49	85.82	88.36	28.50	27.02	35.58	85.2233333333333	30.3666666666667	-1.48875992732779	1.16814498456715e-25	2.65504024896985e-24	yes	RL6	Homeodomain-like protein [Cynara cardunculus var. scolymus] [Cynara cardunculus]	-	-	-	-	GO:0043231//intracellular membrane-bounded organelle	GO:0005488//binding	-
Isoform0005662	ERF	30.6666666666667	164	7.83	5.92	5.31	27.47	24.99	29.31	6.35333333333333	27.2566666666667	2.10102352111044	5.29618482393559e-38	1.79105820882714e-36	yes	ERF4	AP2/ERF domain-containing protein [Cynara cardunculus var. scolymus] [Cynara cardunculus]	-	-	-	-	-	-	GO:0006351//transcription, DNA-templated;GO:0050794//regulation of cellular process
Isoform0005812	NF-YB	2.33333333333333	10	0.18	0.61	0.30	0.96	1.47	1.59	0.363333333333333	1.34	1.882867366402	0.00274208829317782	0.00784601626246203	yes	NFYB3	NF-Y protein, partial [Chrysanthemum x morifolium]	-	-	-	-	-	GO:0005488//binding	-
Isoform0006023	C2H2	9	4.33333333333333	2.53	1.63	3.37	1.48	1.04	0.25	2.51	0.923333333333333	-1.44276388862274	0.0201979031935178	0.0445212056701376	yes	ZAT11	Zinc finger, C2H2 [Cynara cardunculus var. scolymus] [Cynara cardunculus]	-	-	-	-	-	-	-
Isoform0006039	ERF	9.66666666666667	120.666666666667	1.15	2.70	3.30	27.80	25.23	20.76	2.38333333333333	24.5966666666667	3.36741016890352	2.54372078878735e-40	9.16938207925625e-39	yes	ERF109	AP2/ERF domain-containing protein [Cynara cardunculus var. scolymus] [Cynara cardunculus]	-	-	-	-	-	-	-
Isoform0006188	GATA	37.3333333333333	99	6.09	7.82	6.20	15.98	11.51	15.54	6.70333333333333	14.3433333333333	1.09742975864296	1.26805422574121e-08	9.7083772678911e-08	yes	GATA9	Transcription factor, GATA, plant [Cynara cardunculus var. scolymus] [Cynara cardunculus]	-	-	-	-	-	-	-
Isoform0006191	B3	27.3333333333333	113	4.25	6.06	2.64	10.72	16.45	17.71	4.31666666666667	14.96	1.79312057803488	3.14453548422584e-12	3.46924764772402e-11	yes	REM2	AT hook-like protein, partial [Cynara cardunculus var. scolymus] [Cynara cardunculus]	-	-	-	-	-	-	-
Isoform0006260	HSF	120	391	18.12	19.25	14.99	44.98	44.92	49.23	17.4533333333333	46.3766666666667	1.40989653311815	3.07795617944926e-43	1.19679876765103e-41	yes	HSFC1	Heat shock factor (HSF)-type, DNA-binding [Cynara cardunculus var. scolymus] [Cynara cardunculus]	-	-	-	-	-	-	GO:0008152//metabolic process
Isoform0006294	MYB	19	104.333333333333	3.66	3.92	3.96	20.55	14.11	15.86	3.84666666666667	16.84	2.13021141514207	1.90862861172798e-20	3.49741972958704e-19	yes	MYB6	MYB9A protein [Gerbera hybrid cultivar]	-	-	-	-	-	-	-
Isoform0006551	ERF	9	2.66666666666667	1.77	1.14	2.37	0.39	0.73	0.18	1.76	0.433333333333333	-2.02202630633	0.0013481961541021	0.00419064875242128	yes	ERF020	AP2/ERF domain-containing protein [Cynara cardunculus var. scolymus] [Cynara cardunculus]	-	-	-	-	-	-	GO:0010467//gene expression;GO:0034645//cellular macromolecule biosynthetic process
Isoform0006592	ERF	8.33333333333333	37	0.60	1.72	1.99	4.89	3.97	7.46	1.43666666666667	5.44	1.92088128288239	8.5457999294189e-07	5.08217659160241e-06	yes	ERF4	AP2/ERF domain-containing protein [Cynara cardunculus var. scolymus] [Cynara cardunculus]	-	-	-	-	-	-	GO:0006351//transcription, DNA-templated;GO:0050794//regulation of cellular process
Isoform0007031	NAC	342.666666666667	176.333333333333	28.40	29.00	29.25	10.61	12.16	14.26	28.8833333333333	12.3433333333333	-1.2265051998759	3.04457335539354e-34	9.30887539269361e-33	yes	NAC002	No apical meristem (NAM) protein [Cynara cardunculus var. scolymus] [Cynara cardunculus]	-	-	-	-	-	-	GO:0010467//gene expression;GO:0034645//cellular macromolecule biosynthetic process
Isoform0007249	AP2	194	102.333333333333	13.37	12.31	11.65	4.47	6.25	5.63	12.4433333333333	5.45	-1.19104487291762	6.0798246179253e-22	1.19465764831857e-20	yes	AP2	AP2/ERF domain-containing protein [Cynara cardunculus var. scolymus] [Cynara cardunculus]	-	-	-	-	-	-	GO:0009987//cellular process
Isoform0007327	MYB_related	6.66666666666667	54.3333333333333	0.07	0.54	0.58	2.59	2.52	3.21	0.396666666666667	2.77333333333333	2.80562195483315	7.84372058321777e-18	1.26345054488362e-16	yes	MYB48	Homeodomain-like protein [Cynara cardunculus var. scolymus] [Cynara cardunculus]	-	-	-	-	-	-	-
Isoform0007582	G2-like	35.6666666666667	90.3333333333333	2.05	2.39	2.71	5.44	5.29	4.04	2.38333333333333	4.92333333333333	1.04665467909904	6.7024387766214e-08	4.67624193662014e-07	yes	PCL1	PREDICTED: myb family transcription factor EFM isoform X2 [Eucalyptus grandis]	-	-	-	-	-	-	-
Isoform0007685	SBP	45	18	3.88	3.85	4.79	1.69	1.89	0.42	4.17333333333333	1.33333333333333	-1.6461626571579	2.6060683006245e-07	1.67057726930041e-06	yes	SPL13B	SBP-like protein, partial [Chrysanthemum x morifolium]	-	-	-	-	-	-	-
Isoform0007806	bHLH	104.333333333333	266.666666666667	9.65	9.35	9.01	17.71	21.13	20.21	9.33666666666667	19.6833333333333	1.07599507621001	6.16579646057904e-22	1.21136549695168e-20	yes	BHLH66	Myc-type, basic helix-loop-helix (bHLH) domain-containing protein [Cynara cardunculus var. scolymus] [Cynara cardunculus]	-	-	-	-	-	-	-
Isoform0007940	C3H	9.33333333333333	28.3333333333333	0.72	0.49	0.60	1.41	1.59	1.45	0.603333333333333	1.48333333333333	1.29781563877055	3.10871669827354e-05	0.000139879189587443	yes	At5g58620	Ankyrin repeat-containing protein [Cynara cardunculus var. scolymus] [Cynara cardunculus]	-	-	-	-	-	-	-
Isoform0008043	C3H	51.3333333333333	140.333333333333	3.34	3.03	3.76	7.85	6.69	8.02	3.37666666666667	7.52	1.15513289359765	1.52494731540644e-14	2.00335237792119e-13	yes	At2g40140	Ankyrin repeat-containing protein [Cynara cardunculus var. scolymus] [Cynara cardunculus]	-	-	-	-	-	-	-
Isoform0008145	ERF	11.3333333333333	4	0.71	0.68	1.25	0.27	0.36	0.14	0.88	0.256666666666667	-1.77760757866355	0.000650729368516932	0.00219399002202214	yes	ERF112	PREDICTED: ethylene-responsive transcription factor ERF037-like [Musa acuminata subsp. malaccensis] [Musa acuminata]	-	-	-	-	-	-	-
Isoform0008216	TALE	41	299.666666666667	1.91	3.19	2.52	14.82	16.91	14.59	2.54	15.44	2.60377235049591	1.12107728920333e-75	8.27973564832999e-74	yes	ATH1	Homeobox KN domain-containing protein [Cynara cardunculus var. scolymus] [Cynara cardunculus]	-	-	-	-	-	-	GO:0003006//developmental process involved in reproduction;GO:0008610//lipid biosynthetic process;GO:0009791//post-embryonic development;GO:0016070//RNA metabolic process;GO:0018130//heterocycle biosynthetic process;GO:0019438//aromatic compound biosynthetic process;GO:0032787//monocarboxylic acid metabolic process;GO:0044255//cellular lipid metabolic process;GO:0044271//cellular nitrogen compoun…
Isoform0008226	GATA	7.66666666666667	26	0.51	0.37	0.60	1.52	1.43	1.11	0.493333333333333	1.35333333333333	1.45588255155622	2.73841834540123e-05	0.00012444169338761	yes	GATA1	Zinc finger, GATA-type [Cynara cardunculus var. scolymus] [Cynara cardunculus]	-	-	-	-	-	GO:0005488//binding	-
Isoform0008246	G2-like	15.3333333333333	65.3333333333333	2.01	0.94	0.91	3.82	3.82	5.53	1.28666666666667	4.39	1.77058259298843	5.78244504427205e-10	5.165372221252e-09	yes	PHL1	Homeodomain-like protein [Cynara cardunculus var. scolymus] [Cynara cardunculus]	-	-	-	-	-	-	-
Isoform0008361	B3	65.3333333333333	32.3333333333333	4.28	4.40	4.17	1.72	2.06	1.43	4.28333333333333	1.73666666666667	-1.30241308180273	9.42129055860558e-12	9.9959643915562e-11	yes	NGA1	B3 DNA binding domain-containing protein [Cynara cardunculus var. scolymus] [Cynara cardunculus]	-	-	-	-	-	-	-
Isoform0008463	bHLH	74.6666666666667	22.3333333333333	6.05	5.03	4.15	1.22	1.55	0.92	5.07666666666667	1.23	-2.0452232204269	1.59896106105617e-18	2.66994916884364e-17	yes	BHLH62	Myc-type, basic helix-loop-helix (bHLH) domain-containing protein [Cynara cardunculus var. scolymus] [Cynara cardunculus]	-	-	-	-	-	-	-
Isoform0008752	MYB	59.3333333333333	151.666666666667	7.05	5.57	8.00	15.00	12.11	15.69	6.87333333333333	14.2666666666667	1.0535664639204	2.43642318983152e-11	2.48827681219795e-10	yes	MYB306	PREDICTED: transcription factor MYB30-like [Daucus carota subsp. sativus] [Daucus carota]	-	-	-	-	-	-	-
Isoform0008878	MYB_related	48.3333333333333	176	3.15	2.56	3.51	9.00	9.17	9.37	3.07333333333333	9.18	1.57868990370563	6.02006553528035e-30	1.60270681957283e-28	yes	TRP5	PREDICTED: telomere repeat-binding protein 5 isoform X3 [Ipomoea nil]	-	-	-	-	-	-	-
Isoform0008992	WRKY	18.6666666666667	58.6666666666667	1.77	1.42	1.99	5.42	5.57	2.02	1.72666666666667	4.33666666666667	1.32859695903124	0.000145801294730415	0.000570768873880939	yes	WRKY23	WRKY48 [Chrysanthemum x morifolium]	-	-	-	-	-	-	-
Isoform0008998	BES1	6.33333333333333	38	0.38	0.33	0.58	2.35	1.64	2.30	0.43	2.09666666666667	2.28568895145604	5.58594289783171e-11	5.51631714373747e-10	yes	BEH4	BZR1, transcriptional repressor, partial [Cynara cardunculus var. scolymus] [Cynara cardunculus]	-	-	-	-	-	-	-
Isoform0009006	MYB_related	5	27	0.30	0.38	0.31	1.28	1.70	1.43	0.33	1.47	2.15527822547791	7.47627726453239e-09	5.89641241383655e-08	yes	TRP5	telomere repeat-binding factor like-protein [Rehmannia glutinosa]	-	-	-	-	-	-	-
Isoform0009187	E2F/DP	33	19.6666666666667	2.04	3.66	3.14	1.46	2.26	0.66	2.94666666666667	1.46	-1.01311549979026	0.0044261398279249	0.0119592602553978	yes	DPB	Transcription factor DP [Cynara cardunculus var. scolymus] [Cynara cardunculus]	-	-	-	-	-	-	-
Isoform0009260	HD-ZIP	172	449.333333333333	19.63	21.07	16.06	39.56	39.71	41.62	18.92	40.2966666666667	1.09074841552598	7.33363292439777e-30	1.9451609903994e-28	yes	HAT22	HD-ZIP protein, partial [Chrysanthemum x morifolium]	-	-	-	-	-	-	-
Isoform0009373	AP2	21	153.333333333333	1.91	1.15	1.45	9.21	8.27	8.91	1.50333333333333	8.79666666666667	2.54879201207089	8.55653397742727e-47	3.66894584041115e-45	yes	RAP2-7	AP2/ERF domain-containing protein [Cynara cardunculus var. scolymus] [Cynara cardunculus]	-	-	-	-	-	-	-
Isoform0009520	MYB	61.3333333333333	418.333333333333	5.23	4.70	5.86	28.49	31.37	28.67	5.26333333333333	29.51	2.48715525029293	4.49315865171394e-108	5.02529879908141e-106	yes	AS1	MYB-related transcription factor [Artemisia annua]	-	-	-	-	-	-	-
Isoform0009540	WRKY	130.666666666667	77	8.09	9.92	8.71	4.52	4.05	4.29	8.90666666666667	4.28666666666667	-1.0550293651461	1.18802408423794e-14	1.57214086105704e-13	yes	WRKY33	DNA-binding WRKY [Cynara cardunculus var. scolymus] [Cynara cardunculus]	Organismal Systems	Environmental adaptation	ko04626//Plant-pathogen interaction	K13424	-	-	-
Isoform0009542	WRKY	45.3333333333333	126.666666666667	3.91	4.35	4.77	10.75	9.62	9.29	4.34333333333333	9.88666666666666	1.1866815138865	3.01242336604468e-14	3.88246416531612e-13	yes	WRKY41	WRKY1 transcription factor [Artemisia annua]	-	-	-	-	-	-	-
Isoform0009570	Dof	30	88	1.99	3.08	2.44	6.24	6.39	5.52	2.50333333333333	6.05	1.27308473536884	2.91383603243591e-11	2.95471664843584e-10	yes	DOF3.6	DOF transcription factor 14, partial [Chrysanthemum x morifolium]	-	-	-	-	-	-	-
Isoform0009600	GRAS	116.666666666667	68	7.45	6.79	8.85	3.83	4.64	2.53	7.69666666666667	3.66666666666667	-1.06976464936209	5.7158680293045e-09	4.56970740767614e-08	yes	SCL8	GRAS protein, partial [Chrysanthemum x morifolium]	-	-	-	-	-	-	-
Isoform0009723	C3H	4.66666666666667	0.333333333333333	0.33	0.28	0.72	0.00	0.09	0.00	0.443333333333333	0.03	-3.88535743405888	0.00150413069976628	0.00461451556449498	yes	At3g19360	Zinc finger, CCCH-type [Cynara cardunculus var. scolymus] [Cynara cardunculus]	-	-	-	-	-	-	-
Isoform0009732	ERF	88.6666666666667	37.3333333333333	7.58	6.61	6.96	2.45	3.07	1.73	7.05	2.41666666666667	-1.54460476310501	1.0670979431439e-16	1.60970328063783e-15	yes	DREB2C	DREB2-like protein [Chrysanthemum vestitum]	-	-	-	-	-	-	-
Isoform0009779	TALE	229	123.666666666667	15.59	15.37	17.01	6.83	6.72	7.76	15.99	7.10333333333333	-1.17060184641879	5.1026100812787e-28	1.26417238543467e-26	yes	BLH7	Homeobox KN domain-containing protein [Cynara cardunculus var. scolymus] [Cynara cardunculus]	-	-	-	-	-	-	-
Isoform0010018	C2H2	25.3333333333333	74.3333333333333	1.00	2.14	1.61	3.04	4.76	4.11	1.58333333333333	3.97	1.32617399464581	2.15519776013656e-07	1.39822371647632e-06	yes	IDD7	PREDICTED: protein indeterminate-domain 7-like isoform X1 [Juglans regia]	-	-	-	-	-	-	-
Isoform0010043	MYB_related	11.3333333333333	3	1.39	0.76	0.91	0.06	0.41	0.24	1.02	0.236666666666667	-2.10764072318797	0.000166410037437873	0.000643216563631793	yes	RVE8	Homeodomain-like protein [Cynara cardunculus var. scolymus] [Cynara cardunculus]	-	-	-	-	-	-	-
Isoform0010327	bZIP	10.6666666666667	3.33333333333333	0.69	0.47	0.80	0.16	0.28	0.06	0.653333333333333	0.166666666666667	-1.97085365434048	0.000478137567625949	0.00166565920844901	yes	ABF4	basic region/leucine zipper motif transcription factor [Taraxacum brevicorniculatum]	Environmental Information Processing	Signal transduction	ko04075//Plant hormone signal transduction	K14432	-	-	-
Isoform0010344	bHLH	128.666666666667	380	7.92	9.55	8.07	20.43	23.11	18.46	8.51333333333333	20.6666666666667	1.27950969045888	2.97302907360518e-28	7.42725544694507e-27	yes	MYC2	transcription factor MYC2, partial [Chrysanthemum boreale]	Environmental Information Processing	Signal transduction	ko04075//Plant hormone signal transduction	K13422	-	-	-
Isoform0010537	NAC	95.3333333333333	28.6666666666667	12.52	9.70	10.80	2.69	2.54	2.81	11.0066666666667	2.68	-2.03807271373433	1.7879823170468e-26	4.18296070633626e-25	yes	NAC021	No apical meristem (NAM) protein [Cynara cardunculus var. scolymus] [Cynara cardunculus]	-	-	-	-	GO:0043231//intracellular membrane-bounded organelle	GO:0001071//nucleic acid binding transcription factor activity	GO:0010468//regulation of gene expression;GO:0034645//cellular macromolecule biosynthetic process
Isoform0010545	B3	174	861.333333333333	18.73	16.45	16.45	67.42	67.67	73.33	17.21	69.4733333333333	2.01321222217976	1.57350709484619e-131	2.27711992955511e-129	yes	RAV1	PREDICTED: AP2/ERF and B3 domain-containing transcription factor RAV1-like [Sesamum indicum]	-	-	-	-	GO:0043231//intracellular membrane-bounded organelle	GO:0001071//nucleic acid binding transcription factor activity	GO:0010468//regulation of gene expression;GO:0034645//cellular macromolecule biosynthetic process
Isoform0010679	NAC	2.66666666666667	23.3333333333333	0.17	0.15	0.28	1.48	2.10	0.76	0.2	1.44666666666667	2.85466063683596	2.35915940305766e-07	1.52240060544408e-06	yes	NTL9	No apical meristem (NAM) protein [Cynara cardunculus var. scolymus] [Cynara cardunculus]	-	-	-	-	GO:0043231//intracellular membrane-bounded organelle	-	GO:0010468//regulation of gene expression;GO:0034645//cellular macromolecule biosynthetic process
Isoform0010718	WRKY	58.6666666666667	158.666666666667	4.75	7.26	5.13	12.13	12.34	13.91	5.71333333333333	12.7933333333333	1.16298760208288	1.09083545584875e-14	1.44725462275667e-13	yes	WRKY41	WRKY1 transcription factor [Artemisia annua]	-	-	-	-	-	-	-
Isoform0010729	C2H2	35.3333333333333	116	2.65	2.83	2.34	7.59	7.89	5.29	2.60666666666667	6.92333333333333	1.40926070353729	9.94574690284449e-13	1.14208564291908e-11	yes	IDD2	Zinc finger, C2H2 [Cynara cardunculus var. scolymus] [Cynara cardunculus]	-	-	-	-	-	-	-
Isoform0010793	bHLH	46.6666666666667	27	2.79	3.06	3.23	1.58	0.78	1.90	3.02666666666667	1.42	-1.09183886706508	1.79880028936799e-05	8.4698896228236e-05	yes	UNE10	PREDICTED: transcription factor UNE10-like isoform X1 [Gossypium raimondii]	-	-	-	-	-	-	-
Isoform0010827	GRAS	219.666666666667	75	11.77	14.87	14.10	4.03	3.91	3.45	13.58	3.79666666666667	-1.83867823325778	4.60444436844689e-44	1.8307795077363e-42	yes	GAI	GRAS protein, partial [Chrysanthemum x morifolium]	Environmental Information Processing	Signal transduction	ko04075//Plant hormone signal transduction	K14494	GO:0043231//intracellular membrane-bounded organelle	-	GO:0010468//regulation of gene expression;GO:0034645//cellular macromolecule biosynthetic process
Isoform0010837	MYB	353.666666666667	211.666666666667	36.40	47.58	35.54	20.01	19.64	18.79	39.84	19.48	-1.03222396998574	1.81468068192453e-17	2.86593320723556e-16	yes	MYB308	MYB1 [Chrysanthemum x morifolium]	-	-	-	-	-	-	-
Isoform0010860	bHLH	15.3333333333333	4	0.99	1.32	0.59	0.30	0.12	0.17	0.966666666666667	0.196666666666667	-2.29726604065309	1.40951265199623e-05	6.78098427233946e-05	yes	BHLH2	transcription factor GbMYC1 [Gynura bicolor]	-	-	-	-	-	-	-
Isoform0010906	C2H2	4	49.3333333333333	0.14	0.18	0.41	2.18	2.35	3.11	0.243333333333333	2.54666666666667	3.38760426915574	9.73922385300161e-20	1.72297381456709e-18	yes	JKD	Zinc finger, C2H2 [Cynara cardunculus var. scolymus] [Cynara cardunculus]	-	-	-	-	-	-	-
Isoform0010958	HD-ZIP	41	147.333333333333	3.99	4.79	3.04	11.01	11.42	12.36	3.94	11.5966666666667	1.55744264344236	3.55679221288014e-23	7.35203882407594e-22	yes	HAT5	HD-ZIP protein, partial [Chrysanthemum x morifolium]	-	-	-	-	-	-	-
Isoform0010969	LBD	0.666666666666667	16.6666666666667	0.00	0.11	0.10	1.36	1.76	1.53	0.07	1.55	4.46876948321663	4.28945961100377e-10	3.8827208261666e-09	yes	LBD6	lateral organ boundaries domain-containing protein [Cynara cardunculus var. scolymus] [Cynara cardunculus]	-	-	-	-	GO:0031981//nuclear lumen	-	GO:0009943//adaxial/abaxial axis specification;GO:0048437//floral organ development
Isoform0010977	bHLH	141.666666666667	80.3333333333333	13.65	17.83	13.19	5.52	6.33	9.39	14.89	7.08	-1.0725224884991	2.56087046161018e-09	2.13073707530334e-08	yes	BHLH79	Myc-type, basic helix-loop-helix (bHLH) domain-containing protein [Cynara cardunculus var. scolymus] [Cynara cardunculus]	-	-	-	-	-	-	-
Isoform0011116	WRKY	98	55.3333333333333	7.69	6.29	6.26	3.27	2.90	3.04	6.74666666666667	3.07	-1.13593622860298	2.60378608267542e-12	2.89277549850828e-11	yes	WRKY33	DNA-binding WRKY [Cynara cardunculus var. scolymus] [Cynara cardunculus]	Organismal Systems	Environmental adaptation	ko04626//Plant-pathogen interaction	K13424	-	-	-
Isoform0011135	GRAS	48.3333333333333	268.666666666667	3.22	2.99	3.22	15.18	14.99	12.34	3.14333333333333	14.17	2.17247258296408	2.84685087219357e-54	1.44487800901995e-52	yes	SHR	GRAS protein, partial [Chrysanthemum x morifolium]	-	-	-	-	-	-	GO:0007275//multicellular organism development;GO:0010467//gene expression;GO:0034645//cellular macromolecule biosynthetic process
Isoform0011213	bHLH	33	0	3.29	1.77	2.66	0.00	0.00	0.00	2.57333333333333	0.001	-11.3294226314343	1.85078813037585e-23	3.86985162802375e-22	yes	emc	--	-	-	-	-	-	-	-
Isoform0011315	C2H2	3.66666666666667	45.3333333333333	0.21	0.24	0.23	2.17	2.46	2.31	0.226666666666667	2.31333333333333	3.35132901132792	1.92627338304442e-21	3.70072566763749e-20	yes	JKD	Zinc finger, C2H2 [Cynara cardunculus var. scolymus] [Cynara cardunculus]	-	-	-	-	-	-	-
Isoform0011436	Nin-like	17.3333333333333	7.33333333333333	1.42	1.96	1.63	0.65	0.63	0.44	1.67	0.573333333333333	-1.54240203849311	6.00963005063373e-05	0.000255064911337222	yes	-	-	-	-	-	-	-	-	-
Isoform0011519	Trihelix	13	103	0.35	1.03	1.00	5.13	4.94	5.89	0.793333333333333	5.32	2.7454271729144	7.37882976182452e-32	2.08587473610327e-30	yes	At5g28300	trihelix protein, partial [Chrysanthemum x morifolium]	-	-	-	-	-	-	-
Isoform0011542	HSF	35.6666666666667	16.6666666666667	2.97	3.85	2.89	1.41	0.76	1.49	3.23666666666667	1.22	-1.40762764713515	5.97078127971473e-07	3.63611582169264e-06	yes	HSF24	Heat shock factor (HSF)-type, DNA-binding [Cynara cardunculus var. scolymus] [Cynara cardunculus]	-	-	-	-	-	-	GO:0006351//transcription, DNA-templated;GO:0006950//response to stress;GO:0009628//response to abiotic stimulus;GO:0010033//response to organic substance;GO:0044763//single-organism cellular process;GO:0050794//regulation of cellular process;GO:0051716//cellular response to stimulus
Isoform0011546	WRKY	11.6666666666667	30.3333333333333	1.08	1.39	1.68	3.06	2.45	3.39	1.38333333333333	2.96666666666667	1.10069399961948	0.00043718647803045	0.00153674772063615	yes	WRKY39	PREDICTED: probable WRKY transcription factor 21 [Vitis vinifera]	-	-	-	-	-	-	-
Isoform0011558	GRAS	23.3333333333333	78.3333333333333	2.21	1.12	1.09	3.77	4.49	3.63	1.47333333333333	3.96333333333333	1.42763044035423	1.00724704521655e-09	8.76188338771332e-09	yes	SCL6	Transcription factor GRAS [Cynara cardunculus var. scolymus] [Cynara cardunculus]	-	-	-	-	-	-	-
Isoform0011699	HD-ZIP	20.6666666666667	156.666666666667	2.98	2.55	1.72	12.97	15.01	16.84	2.41666666666667	14.94	2.62808974860809	3.4450758004544e-42	1.30441897750381e-40	yes	ATHB-16	HD-ZIP protein, partial [Chrysanthemum x morifolium]	-	-	-	-	-	-	-
Isoform0011769	AP2	1.33333333333333	8.33333333333333	0.07	0.00	0.18	0.48	0.48	0.36	0.0833333333333333	0.44	2.40053792958373	0.00159568170227813	0.00486304719598269	yes	AIL5	AP2/ERF domain-containing protein [Cynara cardunculus var. scolymus] [Cynara cardunculus]	-	-	-	-	-	-	GO:0003006//developmental process involved in reproduction;GO:0007165//signal transduction;GO:0009725//response to hormone;GO:0009791//post-embryonic development;GO:0044238//primary metabolic process;GO:0044260//cellular macromolecule metabolic process;GO:0048731//system development;GO:0060771//phyllotactic patterning;GO:0071310//cellular response to organic substance
Isoform0011809	C2H2	147	387.666666666667	9.34	9.10	10.54	21.47	22.51	18.50	9.66	20.8266666666667	1.10833685858505	1.40038708596488e-24	3.0657741676861e-23	yes	JKD	Zinc finger, C2H2 [Cynara cardunculus var. scolymus] [Cynara cardunculus]	-	-	-	-	-	-	-
Isoform0011971	C2H2	175	493.333333333333	17.99	23.10	21.51	46.86	53.64	45.28	20.8666666666667	48.5933333333333	1.21955824326534	3.23912215249832e-30	8.69912454698545e-29	yes	ZAT10	Zinc finger protein [Chrysanthemum x morifolium]	-	-	-	-	-	-	-
Isoform0012312	CO-like	38.6666666666667	15.6666666666667	2.99	4.78	4.85	0.96	1.12	2.31	4.20666666666667	1.46333333333333	-1.5234190654472	2.95862313875402e-06	1.61295919868913e-05	yes	COL5	zinc finger protein CONSTANS-LIKE 5 [Dorcoceras hygrometricum]	-	-	-	-	-	-	-
Isoform0012456	Trihelix	0	4.66666666666667	0.00	0.00	0.00	0.28	0.46	0.06	0.001	0.266666666666667	8.05889368905357	0.0010543945824976	0.00336917569703365	yes	-	-	-	-	-	-	-	-	-
Isoform0012479	NAC	285	25.3333333333333	29.59	25.52	27.23	2.64	1.42	1.66	27.4466666666667	1.90666666666667	-3.84750639654288	2.9707832553101e-139	4.7132026490542e-137	yes	NAC056	No apical meristem (NAM) protein [Cynara cardunculus var. scolymus] [Cynara cardunculus]	-	-	-	-	-	-	GO:0010467//gene expression;GO:0034645//cellular macromolecule biosynthetic process
Isoform0012494	WRKY	13.3333333333333	2.33333333333333	1.22	0.88	1.25	0.17	0.00	0.30	1.11666666666667	0.156666666666667	-2.8334284336675	5.53139570417414e-07	3.38602676678898e-06	yes	WRKY41	DNA-binding WRKY [Cynara cardunculus var. scolymus] [Cynara cardunculus]	-	-	-	-	-	-	-
Isoform0012557	Trihelix	17.6666666666667	100	1.18	0.77	1.33	5.16	4.51	5.45	1.09333333333333	5.04	2.20469041960299	4.65895730575821e-25	1.03691251376581e-23	yes	At5g28300	trihelix protein, partial [Chrysanthemum x morifolium]	-	-	-	-	-	-	-
Isoform0012584	NAC	7.66666666666667	22	0.28	0.54	0.59	0.93	1.40	1.14	0.47	1.15666666666667	1.29924050017947	0.000616513868411382	0.00209091774304742	yes	NAC073	No apical meristem (NAM) protein [Cynara cardunculus var. scolymus] [Cynara cardunculus]	-	-	-	-	-	-	GO:0010467//gene expression;GO:0034645//cellular macromolecule biosynthetic process
Isoform0012588	HD-ZIP	342.666666666667	922	31.99	32.38	28.31	64.24	67.63	72.64	30.8933333333333	68.17	1.1418414395616	3.21079259051279e-48	1.41937576271626e-46	yes	HAT5	HD-ZIP protein, partial [Chrysanthemum x morifolium]	-	-	-	-	-	-	-
Isoform0012650	WRKY	58.3333333333333	188.666666666667	5.27	5.48	4.22	12.36	12.90	14.39	4.99	13.2166666666667	1.40524664453293	2.00859012762375e-25	4.53000877712659e-24	yes	WRKY41	WRKY1 transcription factor [Artemisia annua]	-	-	-	-	-	-	-
Isoform0012779	bHLH	90.3333333333333	29.6666666666667	6.34	8.11	7.22	1.73	1.78	2.41	7.22333333333333	1.97333333333333	-1.87203007246473	3.30496883938666e-22	6.56335860936333e-21	yes	BHLH25	Myc-type, basic helix-loop-helix (bHLH) domain-containing protein [Cynara cardunculus var. scolymus] [Cynara cardunculus]	-	-	-	-	-	-	-
Isoform0012888	TALE	19.6666666666667	12.3333333333333	1.19	1.13	1.34	0.84	0.46	0.51	1.22	0.603333333333333	-1.01585395120084	0.00356170080887439	0.0098777876760867	yes	BLH4	TALE protein, partial [Chrysanthemum x morifolium]	-	-	-	-	-	-	-
Isoform0013088	WRKY	61.6666666666667	212	5.82	6.01	6.49	15.61	16.34	20.22	6.10666666666667	17.39	1.5098009299308	4.3059573230591e-26	9.94160912094286e-25	yes	WRKY41	DNA-binding WRKY [Cynara cardunculus var. scolymus] [Cynara cardunculus]	-	-	-	-	-	-	-
Isoform0013102	NAC	54.3333333333333	160.333333333333	7.43	7.27	7.68	17.84	17.79	18.34	7.46	17.99	1.26994765099624	3.28699427239911e-21	6.24490035419079e-20	yes	NAC041	PREDICTED: NAC domain-containing protein 83-like [Daucus carota subsp. sativus] [Daucus carota]	-	-	-	-	-	-	GO:0006355//regulation of transcription, DNA-templated;GO:0044763//single-organism cellular process;GO:0048856//anatomical structure development;GO:0050896//response to stimulus
Isoform0013178	ERF	20.3333333333333	98.3333333333333	3.16	3.22	1.87	10.74	12.49	8.99	2.75	10.74	1.96549046957339	6.70907021237211e-19	1.14028461162745e-17	yes	ERF4	AP2/ERF domain-containing protein [Cynara cardunculus var. scolymus] [Cynara cardunculus]	-	-	-	-	-	-	GO:0006351//transcription, DNA-templated;GO:0050794//regulation of cellular process
Isoform0013249	Dof	16.3333333333333	71.3333333333333	1.36	1.86	2.59	7.69	8.04	5.16	1.93666666666667	6.96333333333333	1.84620242366258	8.92357182809924e-12	9.49060968704276e-11	yes	DOF4.6	DOF transcription factor 11, partial [Chrysanthemum x morifolium]	-	-	-	-	-	-	-
Isoform0013267	GRAS	8.33333333333333	2.66666666666667	1.54	0.66	1.27	0.46	0.13	0.25	1.15666666666667	0.28	-2.0464744297995	0.00313548096310478	0.00882872954286179	yes	CIGR1	GRAS protein, partial [Chrysanthemum x morifolium]	-	-	-	-	-	-	GO:0010468//regulation of gene expression
Isoform0013302	ERF	35.6666666666667	136.666666666667	4.89	4.85	5.22	16.78	14.77	14.89	4.98666666666667	15.48	1.63425779697793	4.03931400950009e-24	8.661507838025e-23	yes	ERF043	AP2/ERF domain-containing protein [Cynara cardunculus var. scolymus] [Cynara cardunculus]	-	-	-	-	-	-	-
Isoform0013320	ERF	5.66666666666667	33	1.16	0.62	0.48	3.88	3.81	2.57	0.753333333333333	3.42	2.18263605319187	5.78055875667603e-09	4.61683060722762e-08	yes	ERF5	AP2/ERF domain-containing protein [Cynara cardunculus var. scolymus] [Cynara cardunculus]	-	-	-	-	-	-	-
Isoform0013325	DBB	23	144	4.13	2.99	2.76	15.86	16.44	17.68	3.29333333333333	16.66	2.33876795450203	2.30291731421887e-40	8.31768685260366e-39	yes	COL2	CONSTANS-like protein [Chrysanthemum x morifolium]	-	-	-	-	-	-	-
Isoform0013342	bHLH	22.3333333333333	346	3.47	3.44	1.50	34.06	35.02	35.74	2.80333333333333	34.94	3.63966440338277	9.17198540585032e-142	1.49010556325539e-139	yes	BHLH63	Myc-type, basic helix-loop-helix (bHLH) domain-containing protein [Cynara cardunculus var. scolymus] [Cynara cardunculus]	-	-	-	-	-	-	-
Isoform0013362	MIKC	79.3333333333333	192.333333333333	6.53	11.50	10.25	19.11	21.89	15.91	9.42666666666667	18.97	1.00890005932323	3.8723850909593e-09	3.16017313309835e-08	yes	SCM1	floral-meristem identity protein [Chrysanthemum seticuspe f. boreale]	-	-	-	-	-	-	-
Isoform0013700	bHLH	123	495.666666666667	9.18	11.75	9.65	32.57	34.83	34.19	10.1933333333333	33.8633333333333	1.73209808576681	3.1454245863396e-73	2.2270645881065e-71	yes	BHLH130	Myc-type, basic helix-loop-helix (bHLH) domain-containing protein [Cynara cardunculus var. scolymus] [Cynara cardunculus]	-	-	-	-	-	-	-
Isoform0013778	ZF-HD	14.6666666666667	91.3333333333333	1.88	1.71	1.35	9.24	9.45	5.85	1.64666666666667	8.18	2.31255230207822	2.51061217088024e-18	4.14696335289818e-17	yes	ZHD8	Homeodomain-like protein [Cynara cardunculus var. scolymus] [Cynara cardunculus]	-	-	-	-	-	-	-
Isoform0013795	SBP	179	101	13.55	12.90	15.42	6.73	5.70	6.82	13.9566666666667	6.41666666666667	-1.12105847227068	1.76029949823275e-19	3.07814080716961e-18	yes	SPL12	SBP-like protein, partial [Chrysanthemum x morifolium]	-	-	-	-	-	-	-
Isoform0013807	GRAS	59.3333333333333	193	4.00	3.41	4.11	9.89	10.39	10.46	3.84	10.2466666666667	1.41597644824846	1.83102094696561e-28	4.60741805076673e-27	yes	SCL6	Transcription factor GRAS [Cynara cardunculus var. scolymus] [Cynara cardunculus]	-	-	-	-	-	-	-
Isoform0013826	C2H2	10	57.3333333333333	0.51	0.74	0.66	3.03	2.56	3.45	0.636666666666667	3.01333333333333	2.24275013437944	8.86756881582436e-16	1.26602992265743e-14	yes	IDD7	PREDICTED: protein indeterminate-domain 7 isoform X1 [Pyrus x bretschneideri]	-	-	-	-	-	-	-
Isoform0013835	WRKY	443.333333333333	1240.66666666667	44.30	42.03	46.74	98.88	102.79	103.69	44.3566666666667	101.786666666667	1.19832573250941	2.62695149742156e-89	2.34270841797814e-87	yes	WRKY40	WRKY40 [Chrysanthemum x morifolium]	-	-	-	-	-	-	-
Isoform0013955	C3H	60.3333333333333	27	3.49	3.63	4.07	1.63	1.09	1.30	3.73	1.34	-1.47694262979747	4.36155778593633e-12	4.74995820300937e-11	yes	At1g04990	Zinc finger, CCCH-type [Cynara cardunculus var. scolymus] [Cynara cardunculus]	-	-	-	-	-	-	-
Isoform0014045	GeBP	126.333333333333	350.333333333333	16.05	14.87	15.33	33.46	28.26	43.14	15.4166666666667	34.9533333333333	1.18093918022531	1.45697363870115e-15	2.05051766906371e-14	yes	-	-	-	-	-	-	-	-	-
Isoform0014057	ERF	81.6666666666667	46.6666666666667	5.67	6.74	6.21	2.98	2.26	3.47	6.20666666666667	2.90333333333333	-1.09610844895993	8.34753429478497e-10	7.32735612810264e-09	yes	ERF11	AP2/ERF domain-containing protein [Cynara cardunculus var. scolymus] [Cynara cardunculus]	-	-	-	-	-	-	-
Isoform0014096	HD-ZIP	167.333333333333	621	13.92	16.53	15.31	44.48	44.93	50.67	15.2533333333333	46.6933333333333	1.61409203165517	8.22236432389483e-65	5.04603435785615e-63	yes	HAT5	HD-ZIP protein, partial [Chrysanthemum x morifolium]	-	-	-	-	-	-	-
Isoform0014219	Dof	14.6666666666667	280.333333333333	1.24	0.97	1.50	17.20	21.61	20.03	1.23666666666667	19.6133333333333	3.98730615463402	1.54564647923778e-106	1.70789284397153e-104	yes	DOF5.6	Zinc finger, Dof-type [Cynara cardunculus var. scolymus] [Cynara cardunculus]	-	-	-	-	-	-	-
Isoform0014323	G2-like	5	15.6666666666667	0.78	0.28	0.46	1.33	1.46	0.99	0.506666666666667	1.26	1.31431491077749	0.00287998921284214	0.00819062660478726	yes	PHL1	Homeodomain-like protein [Cynara cardunculus var. scolymus] [Cynara cardunculus]	-	-	-	-	-	-	-
Isoform0014519	LBD	15.3333333333333	95.3333333333333	1.73	1.14	1.11	5.67	6.45	8.12	1.32666666666667	6.74666666666667	2.34636895415066	4.07640363676956e-22	8.05304348276684e-21	yes	LBD41	lateral organ boundaries domain-containing protein [Cynara cardunculus var. scolymus] [Cynara cardunculus]	-	-	-	-	-	-	-
Isoform0014705	GRAS	110	30.3333333333333	7.58	8.08	7.48	1.46	2.01	1.85	7.71333333333333	1.77333333333333	-2.1208907136063	7.0277253179255e-36	2.2516053980453e-34	yes	SCL8	Transcription factor GRAS [Cynara cardunculus var. scolymus] [Cynara cardunculus]	-	-	-	-	-	-	-
Isoform0014824	WRKY	11.3333333333333	36.3333333333333	0.60	1.54	0.83	2.52	3.30	2.19	0.99	2.67	1.43133931160794	2.35777551929868e-05	0.000108494187125073	yes	WRKY23	WRKY48 [Chrysanthemum x morifolium]	-	-	-	-	-	-	-
Isoform0014969	Trihelix	184.333333333333	487.666666666667	18.42	19.46	13.80	37.40	37.70	35.89	17.2266666666667	36.9966666666667	1.10275172304973	1.44529777291088e-24	3.16193949951024e-23	yes	ASIL1	trihelix protein, partial [Chrysanthemum x morifolium]	-	-	-	-	-	GO:0005488//binding	-
Isoform0015076	SBP	9.33333333333333	1.33333333333333	0.72	0.80	0.30	0.09	0.06	0.06	0.606666666666667	0.07	-3.11547721741994	2.7879066172149e-05	0.00012652950858734	yes	SPL12	Transcription factor, SBP-box, partial [Cynara cardunculus var. scolymus] [Cynara cardunculus]	-	-	-	-	-	-	-
Isoform0015114	B3	22.3333333333333	84.6666666666667	2.88	1.87	2.20	5.63	7.09	9.02	2.31666666666667	7.24666666666667	1.64526705741644	1.31985994886725e-11	1.38177240170291e-10	yes	ARF32	B3 DNA binding domain-containing protein [Cynara cardunculus var. scolymus] [Cynara cardunculus]	-	-	-	-	-	-	-
Isoform0015143	DBB	18.3333333333333	3.33333333333333	1.48	1.07	1.11	0.22	0.12	0.18	1.22	0.173333333333333	-2.81526012014295	1.39888891763034e-09	1.19636729872401e-08	yes	BBX19	Zinc finger, B-box [Cynara cardunculus var. scolymus] [Cynara cardunculus]	-	-	-	-	-	GO:0046914//transition metal ion binding	-
Isoform0015241	MYB_related	0.666666666666667	14.3333333333333	0.09	0.07	0.00	0.92	1.26	0.48	0.0533333333333333	0.886666666666667	4.05528243550119	8.48237825886905e-07	5.04701113663647e-06	yes	MYB46	Homeodomain-like protein [Cynara cardunculus var. scolymus] [Cynara cardunculus]	-	-	-	-	-	-	-
Isoform0015253	SRS	13	34.6666666666667	1.09	1.40	2.15	3.83	3.26	3.09	1.54666666666667	3.39333333333333	1.13354085094812	0.000135147009820812	0.000532777223696328	yes	LRP1	Lateral Root Primordium type 1, C-terminal [Cynara cardunculus var. scolymus] [Cynara cardunculus]	-	-	-	-	-	-	-
Isoform0015260	bHLH	103.333333333333	54.6666666666667	13.45	12.20	12.99	6.33	5.06	4.97	12.88	5.45333333333333	-1.23992234589403	3.7927459199531e-15	5.2105857673865e-14	yes	BHLH79	Myc-type, basic helix-loop-helix (bHLH) domain-containing protein [Cynara cardunculus var. scolymus] [Cynara cardunculus]	-	-	-	-	-	-	-
Isoform0015402	Trihelix	68	278.333333333333	4.40	4.51	4.59	13.84	14.33	17.53	4.5	15.2333333333333	1.75923475800724	3.11554992256533e-39	1.08856196152536e-37	yes	PTL	Myb-like domain-containing protein [Cynara cardunculus var. scolymus] [Cynara cardunculus]	-	-	-	-	-	-	-
Isoform0015437	ERF	0.333333333333333	26.6666666666667	0.00	0.00	0.10	2.02	3.47	1.66	0.0333333333333333	2.38333333333333	6.15987133677839	1.01381836624618e-13	1.25938879274591e-12	yes	ERF071	HRE2 [Chrysanthemum indicum]	-	-	-	-	-	-	-
Isoform0015454	G2-like	15.6666666666667	4.33333333333333	1.19	0.82	1.11	0.27	0.31	0.12	1.04	0.233333333333333	-2.15611920191728	1.76168409947627e-06	9.96700274084252e-06	yes	-	-	-	-	-	-	-	-	-
Isoform0015492	MYB	3.66666666666667	27	0.45	0.32	0.00	1.34	2.02	1.09	0.256666666666667	1.48333333333333	2.53087498515885	1.50129165820684e-07	9.96580342026164e-07	yes	MYB3R-1	Homeodomain-like protein [Cynara cardunculus var. scolymus] [Cynara cardunculus]	-	-	-	-	-	-	-
Isoform0015501	MYB	9.33333333333333	2.66666666666667	1.10	0.57	1.10	0.26	0.09	0.27	0.923333333333333	0.206666666666667	-2.15954585566231	0.000759666615079365	0.00251671145580353	yes	MYB44	Myb-related protein B [Glycine soja]	-	-	-	-	-	-	-
Isoform0015610	C2H2	9.33333333333333	43.3333333333333	0.74	0.63	0.49	1.69	2.81	2.76	0.62	2.42	1.96466692688772	4.13578915504567e-09	3.36189507708652e-08	yes	IDD7	zf-C2H2_jaz domain-containing protein [Cephalotus follicularis]	-	-	-	-	-	-	-
Isoform0015638	WRKY	29	82	1.85	2.05	2.27	4.61	5.33	4.47	2.05666666666667	4.80333333333333	1.22372794102533	1.53985292934306e-10	1.4603942453433e-09	yes	WRKY4	DNA-binding WRKY [Cynara cardunculus var. scolymus] [Cynara cardunculus]	-	-	-	-	-	-	-
Isoform0015656	bHLH	1	13.3333333333333	0.09	0.07	0.07	0.82	0.71	0.97	0.0766666666666667	0.833333333333333	3.44222232860507	3.20033460238664e-07	2.02545480957155e-06	yes	BHLH19	Myc-type, basic helix-loop-helix (bHLH) domain-containing protein [Cynara cardunculus var. scolymus] [Cynara cardunculus]	-	-	-	-	-	-	-
Isoform0015684	DBB	8.33333333333333	2	0.26	0.58	1.00	0.21	0.14	0.00	0.613333333333333	0.116666666666667	-2.39427893911204	0.00293168079954616	0.00832106273054328	yes	BBX19	Zinc finger, B-box [Cynara cardunculus var. scolymus] [Cynara cardunculus]	-	-	-	-	-	GO:0046914//transition metal ion binding	-
Isoform0015704	WRKY	60.6666666666667	161	4.47	4.19	3.29	8.16	8.42	9.30	3.98333333333333	8.62666666666667	1.1148269991244	8.31515812492206e-16	1.18940821495713e-14	yes	WRKY21	DNA-binding WRKY [Cynara cardunculus var. scolymus] [Cynara cardunculus]	-	-	-	-	-	-	-
Isoform0015716	BES1	13.3333333333333	93.3333333333333	1.06	1.04	0.81	6.31	4.93	4.98	0.97	5.40666666666667	2.47868276130899	1.69471024324915e-25	3.83085002532035e-24	yes	BEH4	BZR1, transcriptional repressor, partial [Cynara cardunculus var. scolymus] [Cynara cardunculus]	-	-	-	-	-	-	-
Isoform0016189	ERF	25.3333333333333	5.33333333333333	2.61	2.14	2.34	0.31	0.34	0.59	2.36333333333333	0.413333333333333	-2.51544550685264	9.73899601706136e-12	1.03219703106022e-10	yes	ERF112	PREDICTED: ethylene-responsive transcription factor ABR1-like [Solanum tuberosum]	-	-	-	-	-	-	-
Isoform0016233	ERF	5	1.33333333333333	0.36	0.31	0.52	0.05	0.22	0.00	0.396666666666667	0.09	-2.13993026114448	0.0187259674271588	0.0417211918051514	yes	ERF114	PREDICTED: ethylene-responsive transcription factor ABR1 [Beta vulgaris subsp. vulgaris] [Beta vulgaris]	-	-	-	-	-	-	-
Isoform0016479	C2H2	8.66666666666667	29.3333333333333	0.31	1.04	0.38	1.41	1.69	1.85	0.576666666666667	1.65	1.51665648733025	6.03958842447557e-05	0.000256209496996833	yes	JKD	Zinc finger, C2H2 [Cynara cardunculus var. scolymus] [Cynara cardunculus]	-	-	-	-	-	-	-
Isoform0016494	C3H	62.6666666666667	26.6666666666667	4.55	3.94	3.66	1.56	0.95	1.63	4.05	1.38	-1.55325364099382	1.47936730399503e-12	1.67660758004933e-11	yes	At1g04990	Zinc finger, CCCH-type [Cynara cardunculus var. scolymus] [Cynara cardunculus]	-	-	-	-	-	-	-
Isoform0016558	CO-like	57.6666666666667	634	3.64	4.80	4.20	38.47	38.53	37.31	4.21333333333333	38.1033333333333	3.1768832494422	5.28698338255186e-217	1.6176658583928e-214	yes	COL16	zinc finger protein CONSTANS-like protein [Chrysanthemum lavandulifolium]	-	-	-	-	-	-	-
Isoform0016566	BES1	31.3333333333333	127.333333333333	3.39	1.48	2.20	7.27	8.48	7.35	2.35666666666667	7.7	1.70811073149402	5.05766322306809e-18	8.22409446374837e-17	yes	BEH4	BZR1, transcriptional repressor, partial [Cynara cardunculus var. scolymus] [Cynara cardunculus]	-	-	-	-	-	-	-
Isoform0016696	Dof	74	308.333333333333	6.89	7.18	7.43	24.05	27.81	21.70	7.16666666666667	24.52	1.77458481993511	3.62325187819004e-43	1.40246039868207e-41	yes	DOF5.3	DOF transcription factor 15, partial [Chrysanthemum x morifolium]	-	-	-	-	-	-	-
Isoform0016773	ERF	14.3333333333333	140.333333333333	1.55	0.91	2.07	10.42	11.42	15.07	1.51	12.3033333333333	3.02642878219937	1.59563037832723e-36	5.1990686779431e-35	yes	DREB1D	dehydration-responsive element-binding factor 1 [Chrysanthemum x morifolium]	-	-	-	-	-	-	-
Isoform0017029	Dof	39	107	3.32	3.24	3.56	7.40	8.25	7.17	3.37333333333333	7.60666666666667	1.17308950159437	1.1703830810291e-12	1.33620814656083e-11	yes	DOF3.6	DOF transcription factor 14, partial [Chrysanthemum x morifolium]	-	-	-	-	-	-	-
Isoform0017062	SBP	28	9	2.96	2.45	1.42	0.54	0.52	0.72	2.27666666666667	0.593333333333333	-1.9400083373237	3.99564811609346e-07	2.49525098699066e-06	yes	SPL16	SBP-like protein, partial [Chrysanthemum x morifolium]	-	-	-	-	-	-	-
Isoform0017124	GRAS	261.666666666667	77.3333333333333	15.30	16.34	17.34	3.80	4.34	3.81	16.3266666666667	3.98333333333333	-2.03518215569587	8.49348731864935e-70	5.69666528363774e-68	yes	GAI	GRAS protein, partial [Chrysanthemum x morifolium]	Environmental Information Processing	Signal transduction	ko04075//Plant hormone signal transduction	K14494	GO:0043231//intracellular membrane-bounded organelle	-	GO:0010468//regulation of gene expression;GO:0034645//cellular macromolecule biosynthetic process
Isoform0017172	CO-like	26.6666666666667	8	2.11	3.27	3.83	0.63	1.30	0.43	3.07	0.786666666666667	-1.96441429672949	3.96656493245291e-07	2.47841360596907e-06	yes	COL5	PREDICTED: zinc finger protein CONSTANS-LIKE 5-like [Erythranthe guttata]	-	-	-	-	-	-	-
Isoform0017217	C3H	352	1315.33333333333	30.60	32.93	27.16	93.79	98.31	84.00	30.23	92.0333333333333	1.60617550312657	3.31553514860016e-71	2.26755077635077e-69	yes	At2g40140	Ankyrin repeat-containing protein [Cynara cardunculus var. scolymus] [Cynara cardunculus]	-	-	-	-	-	-	-
Isoform0017223	bHLH	33	384	4.04	4.09	3.03	34.42	35.94	35.32	3.72	35.2266666666667	3.24329343941764	4.64820728499809e-147	8.05029409407728e-145	yes	BHLH63	Myc-type, basic helix-loop-helix (bHLH) domain-containing protein [Cynara cardunculus var. scolymus] [Cynara cardunculus]	-	-	-	-	-	-	-
Isoform0017311	bZIP	39	160.666666666667	3.07	5.24	2.63	12.19	14.34	10.59	3.64666666666667	12.3733333333333	1.76258397233501	3.9567942765342e-19	6.80240426607167e-18	yes	BZIP61	Basic-leucine zipper domain-containing protein [Cynara cardunculus var. scolymus] [Cynara cardunculus]	-	-	-	-	-	-	-
Isoform0017507	MYB_related	9.33333333333333	2	1.09	0.93	0.49	0.00	0.49	0.00	0.836666666666667	0.163333333333333	-2.35683370983557	0.0026392097564437	0.00758440823339746	yes	RVE8	Homeodomain-like protein [Cynara cardunculus var. scolymus] [Cynara cardunculus]	-	-	-	-	-	GO:0005488//binding	-
Isoform0017685	bHLH	4.33333333333333	71.3333333333333	0.30	0.68	0.16	5.21	5.61	4.56	0.38	5.12666666666667	3.75394977379709	2.54389515278618e-32	7.31017169709855e-31	yes	BHLH87	Myc-type, basic helix-loop-helix (bHLH) domain-containing protein [Cynara cardunculus var. scolymus] [Cynara cardunculus]	-	-	-	-	-	-	-
Isoform0018151	ERF	1.33333333333333	7.66666666666667	0.08	0.00	0.20	0.47	0.77	0.06	0.0933333333333333	0.433333333333333	2.21501289097085	0.0184401791686692	0.0411851392924215	yes	TINY	AP2/ERF domain-containing protein [Cynara cardunculus var. scolymus] [Cynara cardunculus]	-	-	-	-	-	-	-
Isoform0018182	WRKY	111.666666666667	429	11.73	14.69	12.20	40.28	37.24	44.17	12.8733333333333	40.5633333333333	1.65579054858333	5.56617863456949e-50	2.54826677581495e-48	yes	WRKY29	DNA-binding WRKY [Cynara cardunculus var. scolymus] [Cynara cardunculus]	Organismal Systems	Environmental adaptation	ko04626//Plant-pathogen interaction	K13425	-	-	-
Isoform0018263	ERF	339	1388	42.30	46.41	43.64	154.38	156.51	130.04	44.1166666666667	146.976666666667	1.73619144356018	7.91879818169422e-80	6.25079187182531e-78	yes	RAP2-3	AP2/ERF domain-containing protein [Cynara cardunculus var. scolymus] [Cynara cardunculus]	-	-	-	-	-	-	-
Isoform0018387	bHLH	87.3333333333333	9.33333333333333	11.79	10.68	10.71	1.52	0.23	0.92	11.06	0.89	-3.63540223926831	1.03638451023816e-47	4.54241816649676e-46	yes	BHLH79	Myc-type, basic helix-loop-helix (bHLH) domain-containing protein [Cynara cardunculus var. scolymus] [Cynara cardunculus]	-	-	-	-	-	-	-
Isoform0018415	ERF	10.3333333333333	68	1.59	1.63	1.19	7.10	7.33	9.38	1.47	7.93666666666667	2.43271705971281	7.94394645781974e-20	1.41119805280826e-18	yes	ERF017	AP2/ERF domain-containing protein [Cynara cardunculus var. scolymus] [Cynara cardunculus]	-	-	-	-	-	-	-
Isoform0018464	ERF	5.66666666666667	90.6666666666667	1.10	0.80	0.52	11.92	10.30	8.09	0.806666666666667	10.1033333333333	3.64671489950973	5.89216843068971e-33	1.72441535115252e-31	yes	DREB3	AP2/ERF domain-containing protein [Cynara cardunculus var. scolymus] [Cynara cardunculus]	-	-	-	-	-	-	-
Isoform0018482	MYB_related	37	158	6.33	3.90	4.51	17.77	18.37	14.13	4.91333333333333	16.7566666666667	1.7699611646003	8.6875800468686e-24	1.83985421335364e-22	yes	DIVARICATA	Homeodomain-like protein [Cynara cardunculus var. scolymus] [Cynara cardunculus]	-	-	-	-	-	-	-
Isoform0018550	ERF	50	150.666666666667	6.43	6.77	6.68	18.92	14.24	14.82	6.62666666666667	15.9933333333333	1.27111540073114	5.50626433541224e-15	7.46569969629834e-14	yes	ERF5	AP2/ERF domain-containing protein [Cynara cardunculus var. scolymus] [Cynara cardunculus]	-	-	-	-	-	-	-
Isoform0018906	bHLH	56.3333333333333	17.3333333333333	3.78	4.16	4.61	0.90	0.90	1.43	4.18333333333333	1.07666666666667	-1.9580812941442	9.27409996555488e-17	1.40459167751741e-15	yes	BHLH62	Myc-type, basic helix-loop-helix (bHLH) domain-containing protein [Cynara cardunculus var. scolymus] [Cynara cardunculus]	-	-	-	-	-	-	-
Isoform0019055	TALE	120	314	8.45	8.15	8.66	17.95	19.32	16.84	8.42	18.0366666666667	1.0990406021949	3.3954190864032e-27	8.14976682770829e-26	yes	KNAT3	TALE protein, partial [Chrysanthemum x morifolium]	-	-	-	-	-	-	-
Isoform0019288	bHLH	21	5.66666666666667	1.33	1.00	2.01	0.23	0.51	0.25	1.44666666666667	0.33	-2.13219461236487	2.02222016465034e-06	1.13243624245636e-05	yes	BHLH25	Myc-type, basic helix-loop-helix (bHLH) domain-containing protein [Cynara cardunculus var. scolymus] [Cynara cardunculus]	-	-	-	-	-	-	-
Isoform0019306	DBB	47	212.666666666667	2.70	3.52	3.62	11.76	11.39	13.77	3.28	12.3066666666667	1.90767233230654	9.93757431038626e-40	3.52486281942897e-38	yes	BBX21	Zinc finger, B-box [Cynara cardunculus var. scolymus] [Cynara cardunculus]	-	-	-	-	-	-	-
Isoform0019470	SBP	144	82	12.68	11.69	11.54	6.29	4.06	6.02	11.97	5.45666666666667	-1.1333313311905	1.82336143610612e-15	2.55163379539502e-14	yes	SPL12	SBP-like protein, partial [Chrysanthemum x morifolium]	-	-	-	-	-	-	-
Isoform0019739	TCP	0	3.66666666666667	0.00	0.00	0.00	0.21	0.29	0.21	0.001	0.236666666666667	7.88671271367089	0.00250834057364734	0.00724917533482373	yes	TCP1	cycloidea-like 8 [Gerbera hybrid cultivar]	-	-	-	-	-	-	-
Isoform0019760	GATA	14.6666666666667	44	1.59	1.53	1.05	4.54	3.38	1.79	1.39	3.23666666666667	1.21942391197453	0.000461151185203524	0.00161164005624363	yes	GATA8	Zinc finger, GATA-type, partial [Cynara cardunculus var. scolymus] [Cynara cardunculus]	-	-	-	-	-	-	-
Isoform0019991	bHLH	23.3333333333333	97.6666666666667	2.45	1.24	2.04	5.70	6.78	7.11	1.91	6.53	1.77351035351068	3.34286295482377e-17	5.2020420513259e-16	yes	BHLH87	Myc-type, basic helix-loop-helix (bHLH) domain-containing protein [Cynara cardunculus var. scolymus] [Cynara cardunculus]	-	-	-	-	-	-	-
Isoform0020263	C2H2	66.6666666666667	40.6666666666667	4.78	4.83	4.77	2.81	2.06	2.16	4.79333333333333	2.34333333333333	-1.03246708136676	2.61444526637991e-08	1.92360662024476e-07	yes	GTF3A	Zinc finger, C2H2 [Cynara cardunculus var. scolymus] [Cynara cardunculus]	-	-	-	-	-	-	-
Isoform0020450	ERF	1.66666666666667	8.66666666666667	0.00	0.06	0.25	0.40	0.54	0.48	0.103333333333333	0.473333333333333	2.19555080911781	0.0013081789534656	0.00407958311376327	yes	DREB1B	ethylene-responsive transcription factor 8 [Artemisia annua]	-	-	-	-	-	-	-
Isoform0020476	bHLH	29.6666666666667	84.6666666666667	2.07	1.83	2.38	4.43	5.94	4.50	2.09333333333333	4.95666666666667	1.24356818316079	2.08068923742065e-09	1.74921635825234e-08	yes	BHLH74	Myc-type, basic helix-loop-helix (bHLH) domain-containing protein [Cynara cardunculus var. scolymus] [Cynara cardunculus]	-	-	-	-	-	-	-
Isoform0020592	HD-ZIP	51.3333333333333	171.333333333333	3.35	5.47	4.50	13.19	11.57	11.70	4.44	12.1533333333333	1.45272047896787	4.11375357409365e-22	8.12558014601332e-21	yes	HAT5	HD-ZIP protein, partial [Chrysanthemum x morifolium]	-	-	-	-	-	-	-
Isoform0020832	bHLH	16.6666666666667	48.6666666666667	0.92	0.79	1.41	1.53	2.73	3.61	1.04	2.62333333333333	1.33481760664524	0.000154920521660664	0.000602558305011157	yes	BIM1	PREDICTED: transcription factor BIM1 isoform X1 [Nicotiana attenuata]	-	-	-	-	-	-	-
Isoform0020996	TALE	191.666666666667	468	11.56	12.25	11.33	22.44	22.41	25.67	11.7133333333333	23.5066666666667	1.00491828331181	7.77663613852786e-28	1.91668576311841e-26	yes	BEL1	TALE protein, partial [Chrysanthemum x morifolium]	-	-	-	-	-	-	GO:0009987//cellular process
Isoform0021045	C3H	208.666666666667	818	12.62	13.13	12.99	38.27	42.51	44.72	12.9133333333333	41.8333333333333	1.69579150512225	2.25353774114416e-83	1.8683717937997e-81	yes	At2g40140	PREDICTED: zinc finger CCCH domain-containing protein 29-like isoform X1 [Vitis vinifera]	-	-	-	-	-	-	-
Isoform0021104	WRKY	13	0.666666666666667	0.91	1.13	1.43	0.06	0.08	0.00	1.15666666666667	0.0466666666666667	-4.63143693052066	1.31587890151945e-10	1.25557592720866e-09	yes	WRKY20	DNA-binding WRKY [Cynara cardunculus var. scolymus] [Cynara cardunculus]	-	-	-	-	-	-	-
Isoform0021319	bHLH	0.666666666666667	20.3333333333333	0.10	0.08	0.00	1.63	1.12	1.49	0.06	1.41333333333333	4.55799545312088	9.13709264197822e-12	9.70404546475485e-11	yes	BHLH25	Myc-type, basic helix-loop-helix (bHLH) domain-containing protein [Cynara cardunculus var. scolymus] [Cynara cardunculus]	-	-	-	-	-	-	-
Isoform0021356	GRF	5.66666666666667	61	0.18	0.83	0.29	3.55	4.52	3.87	0.433333333333333	3.98	3.19921930823635	3.46229072297875e-23	7.16361385008137e-22	yes	GRF1	Glutamine-Leucine-Glutamine, QLQ [Cynara cardunculus var. scolymus] [Cynara cardunculus]	-	-	-	-	-	-	-
Isoform0021445	Dof	24	104.333333333333	1.74	1.56	2.00	5.95	7.08	5.96	1.76666666666667	6.33	1.84117564069893	1.02444580153325e-21	1.99106898160064e-20	yes	DOF4.6	DOF transcription factor 11, partial [Chrysanthemum x morifolium]	-	-	-	-	-	-	-
Isoform0021458	bHLH	83.6666666666667	38.3333333333333	7.40	10.02	10.67	3.95	2.51	4.01	9.36333333333334	3.49	-1.42379518219559	1.14833932014664e-11	1.20949749490537e-10	yes	BHLH79	Myc-type, basic helix-loop-helix (bHLH) domain-containing protein [Cynara cardunculus var. scolymus] [Cynara cardunculus]	-	-	-	-	-	-	-
Isoform0021489	ERF	0	6	0.00	0.00	0.00	0.38	0.53	0.52	0.001	0.476666666666667	8.8968369309446	2.44463329822389e-05	0.000112198191388627	yes	ABI4	AP2/ERF domain-containing protein [Cynara cardunculus var. scolymus] [Cynara cardunculus]	-	-	-	-	-	-	GO:0003006//developmental process involved in reproduction;GO:0006950//response to stress;GO:0007165//signal transduction;GO:0009628//response to abiotic stimulus;GO:0009791//post-embryonic development;GO:0010033//response to organic substance;GO:0044238//primary metabolic process;GO:0044260//cellular macromolecule metabolic process;GO:0048731//system development;GO:1901700//response to oxygen-co…
Isoform0021565	MYB	13.3333333333333	7	1.81	1.64	0.90	0.65	0.40	0.78	1.45	0.61	-1.24917175245205	0.00531690384192913	0.0140178363211692	yes	MYB39	PREDICTED: myb-related protein 306 [Daucus carota subsp. sativus] [Daucus carota]	-	-	-	-	-	-	-
Isoform0021715	BES1	11.3333333333333	5.66666666666667	0.57	1.37	0.86	0.40	0.39	0.38	0.933333333333333	0.39	-1.25891829736156	0.0137419941504868	0.0319508636408017	yes	BAM7	PREDICTED: beta-amylase 7 isoform X1 [Vigna radiata var. radiata] [Vigna radiata]	Metabolism	Carbohydrate metabolism	ko00500//Starch and sucrose metabolism	K01177	-	-	-
Isoform0022033	HD-ZIP	128	509.666666666667	10.60	10.08	11.54	35.71	33.23	35.82	10.74	34.92	1.70105956564403	1.02410775775403e-76	7.70076300371298e-75	yes	HAT5	HD-ZIP protein, partial [Chrysanthemum x morifolium]	-	-	-	-	-	-	-
Isoform0022140	NAC	8.66666666666667	39.3333333333333	0.08	0.92	0.70	2.26	1.64	2.67	0.566666666666667	2.19	1.95035862418463	4.53815080294125e-07	2.81203859098498e-06	yes	NAC086	No apical meristem (NAM) protein [Cynara cardunculus var. scolymus] [Cynara cardunculus]	-	-	-	-	-	-	-
Isoform0022275	ZF-HD	7	29.6666666666667	1.17	0.50	0.58	2.02	2.97	2.73	0.75	2.57333333333333	1.77867584605104	9.18881151457335e-07	5.44013540087899e-06	yes	ZHD4	Homeodomain-like protein [Cynara cardunculus var. scolymus] [Cynara cardunculus]	-	-	-	-	-	-	-
Isoform0022306	DBB	19.6666666666667	6.66666666666667	1.74	1.90	2.77	0.44	0.81	0.60	2.13666666666667	0.616666666666667	-1.79279908610243	1.00678408323943e-05	4.98535022229242e-05	yes	BBX19	Zinc finger, B-box [Cynara cardunculus var. scolymus] [Cynara cardunculus]	-	-	-	-	-	GO:0046914//transition metal ion binding	-
Isoform0022380	NAC	221.666666666667	52.6666666666667	25.01	21.03	25.76	4.48	5.88	3.62	23.9333333333333	4.66	-2.36061948333498	1.37566992115658e-56	7.22749755633647e-55	yes	NAC021	No apical meristem (NAM) protein [Cynara cardunculus var. scolymus] [Cynara cardunculus]	-	-	-	-	GO:0043231//intracellular membrane-bounded organelle	GO:0001071//nucleic acid binding transcription factor activity	GO:0010468//regulation of gene expression;GO:0034645//cellular macromolecule biosynthetic process
Isoform0022476	bHLH	136	534.333333333333	12.76	13.54	11.36	41.85	41.80	36.50	12.5533333333333	40.05	1.673731743403	6.77161299299654e-62	3.9536866992458e-60	yes	UNE12	PREDICTED: transcription factor UNE12-like [Juglans regia]	-	-	-	-	-	-	-
Isoform0022622	TALE	52.6666666666667	343.333333333333	5.82	4.86	5.39	26.51	31.82	27.60	5.35666666666667	28.6433333333333	2.41879196597369	4.62097608345441e-78	3.55162915390287e-76	yes	H1	knotted-1-like protein 1 [Helianthus annuus]	-	-	-	-	-	-	-
Isoform0022643	TCP	12.3333333333333	167.666666666667	1.07	1.00	1.13	12.26	13.18	9.98	1.06666666666667	11.8066666666667	3.46842040186455	2.53816788617638e-59	1.40290270415808e-57	yes	TCP14	Transcription factor, TCP [Cynara cardunculus var. scolymus] [Cynara cardunculus]	-	-	-	-	-	-	-
Isoform0022715	GRAS	54	24.6666666666667	4.23	3.40	3.91	1.57	1.37	1.29	3.84666666666667	1.41	-1.44791365552553	3.53143913662969e-11	3.55239280289635e-10	yes	GAI	GRAS protein, partial [Chrysanthemum x morifolium]	Environmental Information Processing	Signal transduction	ko04075//Plant hormone signal transduction	K14494	GO:0043231//intracellular membrane-bounded organelle	-	GO:0010468//regulation of gene expression;GO:0034645//cellular macromolecule biosynthetic process
Isoform0022803	Nin-like	21.3333333333333	6.66666666666667	2.56	3.16	2.36	0.42	0.58	1.15	2.69333333333333	0.716666666666667	-1.91001863316233	7.35029678918972e-07	4.4186365710118e-06	yes	NLP6	NIN-like protein, partial [Chrysanthemum x morifolium]	-	-	-	-	-	-	-
Isoform0022823	ERF	4.66666666666667	41.6666666666667	0.92	0.66	0.38	4.57	4.67	4.71	0.653333333333333	4.65	2.83133956260134	1.5140546817672e-17	2.40504498200914e-16	yes	ERF109	AP2/ERF domain-containing protein [Cynara cardunculus var. scolymus] [Cynara cardunculus]	-	-	-	-	-	-	-
Isoform0022848	DBB	24.3333333333333	9.33333333333333	2.66	4.55	2.33	0.53	0.61	2.03	3.18	1.05666666666667	-1.5895064258661	0.000603799285645918	0.00205229154146703	yes	BBX19	Zinc finger, B-box [Cynara cardunculus var. scolymus] [Cynara cardunculus]	-	-	-	-	-	GO:0046914//transition metal ion binding	-
Isoform0022869	B3	177.666666666667	7	24.46	20.52	21.52	0.33	0.92	1.01	22.1666666666667	0.753333333333333	-4.87895966286073	2.14135069473511e-112	2.54796939887981e-110	yes	REM5	AT hook-like protein, partial [Cynara cardunculus var. scolymus] [Cynara cardunculus]	-	-	-	-	-	-	-
Isoform0022908	MYB_related	40	170	6.65	5.17	4.16	18.36	18.20	17.99	5.32666666666667	18.1833333333333	1.77131178828299	3.54670674382523e-33	1.04680797022392e-31	yes	DIVARICATA	Homeodomain-like protein [Cynara cardunculus var. scolymus] [Cynara cardunculus]	-	-	-	-	-	-	-
Isoform0022943	ERF	200.333333333333	120.333333333333	16.46	16.33	13.89	7.23	7.07	8.65	15.56	7.65	-1.02431040740618	6.16693652314846e-18	9.98992409828264e-17	yes	ERF118	AP2/ERF domain-containing protein [Cynara cardunculus var. scolymus] [Cynara cardunculus]	-	-	-	-	-	-	-
Isoform0023012	ERF	253.333333333333	1980.33333333333	31.20	32.12	34.75	213.50	212.45	200.21	32.69	208.72	2.67464756705019	0	0	yes	RAP2-3	AP2/ERF domain-containing protein [Cynara cardunculus var. scolymus] [Cynara cardunculus]	-	-	-	-	-	-	-
Isoform0023099	MYB_related	70.3333333333333	181.666666666667	8.05	12.12	7.15	20.36	17.06	19.94	9.10666666666667	19.12	1.07008754041181	2.39341887522582e-11	2.4466905800455e-10	yes	DIVARICATA	Homeodomain-like protein [Cynara cardunculus var. scolymus] [Cynara cardunculus]	-	-	-	-	-	-	-
Isoform0023143	GRAS	59.3333333333333	25.6666666666667	4.29	3.53	3.56	1.63	1.29	0.98	3.79333333333333	1.3	-1.54495452855697	3.68600847220563e-12	4.04372184348814e-11	yes	GAI	GRAS protein, partial [Chrysanthemum x morifolium]	Environmental Information Processing	Signal transduction	ko04075//Plant hormone signal transduction	K14494	GO:0043231//intracellular membrane-bounded organelle	-	GO:0010468//regulation of gene expression;GO:0034645//cellular macromolecule biosynthetic process
Isoform0023148	LBD	9.66666666666667	2.66666666666667	1.43	1.09	1.58	0.57	0.26	0.00	1.36666666666667	0.276666666666667	-2.30444066815852	0.000186411149224058	0.0007128287795181	yes	LBD18	PREDICTED: LOB domain-containing protein 30 [Nicotiana sylvestris]	-	-	-	-	-	-	-
Isoform0023243	GRAS	18	49	1.10	1.06	1.34	2.98	2.53	2.19	1.16666666666667	2.56666666666667	1.13750352374993	4.60618053429342e-06	2.4270410763089e-05	yes	PAT1	Transcription factor GRAS, partial [Cynara cardunculus var. scolymus] [Cynara cardunculus]	-	-	-	-	-	-	GO:0010468//regulation of gene expression
Isoform0023424	ERF	3	26	0.42	0.72	0.00	2.01	2.54	3.63	0.38	2.72666666666667	2.84306701877701	2.74478315917348e-08	2.01385437749966e-07	yes	ERF025	AP2/ERF domain-containing protein [Cynara cardunculus var. scolymus] [Cynara cardunculus]	-	-	-	-	-	-	-
Isoform0023458	CO-like	40	549.666666666667	3.27	2.64	3.29	32.12	35.27	36.58	3.06666666666667	34.6566666666667	3.4983896349055	4.39510546938091e-179	9.87423450453151e-177	yes	COL16	zinc finger protein CONSTANS-like protein [Chrysanthemum lavandulifolium]	-	-	-	-	-	-	-
Isoform0023698	C2H2	109.333333333333	290.333333333333	8.65	6.69	8.12	16.66	18.40	15.71	7.82	16.9233333333333	1.11377324670111	2.62013132981747e-22	5.23000678676893e-21	yes	-	-	-	-	-	-	-	-	-
Isoform0023922	AP2	3.66666666666667	139	0.14	0.25	0.30	6.67	7.60	7.89	0.23	7.38666666666667	5.00521770927102	6.40784581171516e-74	4.60290357502455e-72	yes	ANT	AP2/ERF domain-containing protein [Cynara cardunculus var. scolymus] [Cynara cardunculus]	-	-	-	-	-	-	-
Isoform0023977	MYB_related	6.33333333333333	33.3333333333333	0.59	0.43	0.42	1.98	2.50	1.71	0.48	2.06333333333333	2.10387059777195	2.73136024755194e-09	2.26481896175252e-08	yes	dmtf1	Homeodomain-like protein [Cynara cardunculus var. scolymus] [Cynara cardunculus]	-	-	-	-	-	-	-
Isoform0024223	HD-ZIP	89.3333333333333	304.666666666667	8.05	10.65	8.89	23.29	28.43	26.53	9.19666666666667	26.0833333333333	1.50394529535407	4.41000860523404e-34	1.34103498779322e-32	yes	HAT5	HD-ZIP protein, partial [Chrysanthemum x morifolium]	-	-	-	-	-	-	-
Isoform0024320	bHLH	112.333333333333	27	12.08	10.11	12.93	2.38	1.64	2.84	11.7066666666667	2.28666666666667	-2.35601236336255	2.13271534448895e-33	6.34570464203718e-32	yes	BHLH79	Myc-type, basic helix-loop-helix (bHLH) domain-containing protein [Cynara cardunculus var. scolymus] [Cynara cardunculus]	-	-	-	-	-	-	-
Isoform0024404	MYB_related	234.333333333333	636	27.21	26.03	23.26	59.91	48.68	58.87	25.5	55.82	1.13028487731985	9.31622505294593e-27	2.19994386090403e-25	yes	DIVARICATA	Homeodomain-like protein [Cynara cardunculus var. scolymus] [Cynara cardunculus]	-	-	-	-	-	-	-
Isoform0024499	HD-ZIP	34	19.6666666666667	1.38	2.54	2.24	1.12	0.85	0.95	2.05333333333333	0.973333333333333	-1.07696198181488	0.000236860899152049	0.000884686404354807	yes	ANL2	Homeobox, conserved site-containing protein [Cynara cardunculus var. scolymus] [Cynara cardunculus]	-	-	-	-	GO:0043231//intracellular membrane-bounded organelle	GO:0003677//DNA binding;GO:0019904//protein domain specific binding	GO:0010468//regulation of gene expression
Isoform0024531	ERF	198.333333333333	546.333333333333	26.40	25.00	21.63	49.17	56.09	59.99	24.3433333333333	55.0833333333333	1.17808913604772	4.96006249276541e-30	1.32489650970754e-28	yes	ERF5	ethylene-responsive transcription factor 5 [Artemisia annua]	-	-	-	-	-	-	-
Isoform0024552	Dof	14.3333333333333	36.3333333333333	1.01	1.82	1.01	2.85	2.33	2.78	1.28	2.65333333333333	1.05166211982249	0.000325040753020208	0.00117737279379941	yes	DOF3.6	DOF transcription factor 14, partial [Chrysanthemum x morifolium]	-	-	-	-	-	-	-
Isoform0024576	ZF-HD	0.333333333333333	120	0.00	0.00	0.10	9.02	9.19	14.49	0.0333333333333333	10.9	8.35314682549808	3.10266345210646e-52	1.49950009365663e-50	yes	ZHD4	Homeodomain-like protein [Cynara cardunculus var. scolymus] [Cynara cardunculus]	-	-	-	-	-	-	-
Isoform0024679	C3H	170	835	9.80	11.35	10.04	43.97	41.58	39.42	10.3966666666667	41.6566666666667	2.00242634869658	3.49981726400234e-116	4.29975637631369e-114	yes	At2g19810	Zinc finger, CCCH-type [Cynara cardunculus var. scolymus] [Cynara cardunculus]	-	-	-	-	-	-	-
Isoform0024750	GRAS	214	120	13.06	13.32	12.26	5.10	5.38	7.49	12.88	5.99	-1.10450468532583	8.15893418992674e-18	1.31323686733355e-16	yes	SCL8	GRAS protein, partial [Chrysanthemum x morifolium]	-	-	-	-	-	-	-
Isoform0024930	MYB	123	591	9.01	10.07	10.33	36.84	38.61	41.26	9.80333333333333	38.9033333333333	1.988549490665	1.80239838191149e-100	1.85298089010145e-98	yes	AS1	MYB-related transcription factor [Artemisia annua]	-	-	-	-	-	-	-
Isoform0024950	ERF	34.3333333333333	19.3333333333333	4.00	3.60	2.42	1.23	1.24	2.18	3.34	1.55	-1.10757988719981	0.000227496558144939	0.000853181803948223	yes	ERF13	PREDICTED: ethylene-responsive transcription factor ERF098-like [Daucus carota subsp. sativus] [Daucus carota]	-	-	-	-	-	-	GO:0001101//response to acid chemical;GO:0006950//response to stress;GO:0009755//hormone-mediated signaling pathway
Isoform0025043	HD-ZIP	14.3333333333333	42	1.40	1.47	1.25	3.73	3.18	2.78	1.37333333333333	3.23	1.23385232823187	3.5816979354969e-06	1.9231890623609e-05	yes	HAT3	HD-ZIP protein, partial [Chrysanthemum x morifolium]	-	-	-	-	-	-	-
Isoform0025161	ERF	376.333333333333	1257.33333333333	48.71	45.54	50.61	132.37	135.99	126.58	48.2866666666667	131.646666666667	1.44697421267985	1.21837725197479e-109	1.38927439127574e-107	yes	RAP2-3	AP2/ERF domain-containing protein [Cynara cardunculus var. scolymus] [Cynara cardunculus]	-	-	-	-	-	-	-
Isoform0025174	ERF	7.33333333333333	87	0.78	1.59	0.64	8.76	9.68	11.26	1.00333333333333	9.9	3.30262753892843	7.89793832081401e-33	2.30303666378754e-31	yes	DREB3	AP2/ERF domain-containing protein [Cynara cardunculus var. scolymus] [Cynara cardunculus]	-	-	-	-	-	-	-
Isoform0025196	MYB	278	127.666666666667	37.77	36.08	36.81	15.26	13.36	12.28	36.8866666666667	13.6333333333333	-1.43596108061372	1.86388648840044e-44	7.49684897813344e-43	yes	MYB4	PREDICTED: myb-related protein Myb4-like [Gossypium arboreum]	-	-	-	-	-	-	-
Isoform0025215	NAC	95.3333333333333	242	12.24	14.52	13.41	26.33	27.79	29.98	13.39	28.0333333333333	1.06598733909704	3.41924215543911e-21	6.48656585342735e-20	yes	NAC041	No apical meristem (NAM) protein [Cynara cardunculus var. scolymus] [Cynara cardunculus]	-	-	-	-	-	-	-
Isoform0025235	LBD	6.33333333333333	1	0.70	0.96	0.70	0.25	0.00	0.00	0.786666666666667	0.0833333333333333	-3.23878685958712	0.000231107380699779	0.000865309343248273	yes	LBD30	lateral organ boundaries domain-containing protein [Cynara cardunculus var. scolymus] [Cynara cardunculus]	-	-	-	-	-	-	-
Isoform0025244	NF-YB	172.333333333333	65.6666666666667	26.10	20.14	26.14	8.22	8.78	5.20	24.1266666666667	7.4	-1.70503143113507	2.69095176969426e-24	5.82169747508198e-23	yes	NFYB8	Histone-fold [Cynara cardunculus var. scolymus] [Cynara cardunculus]	-	-	-	-	-	-	-
Isoform0025257	ERF	16	3.33333333333333	2.01	2.58	1.55	0.34	0.12	0.58	2.04666666666667	0.346666666666667	-2.56165512722909	1.90337714223753e-07	1.24490629985067e-06	yes	ERF112	PREDICTED: ethylene-responsive transcription factor ABR1-like [Solanum tuberosum]	-	-	-	-	-	-	-
Isoform0025525	MYB	19	134	2.37	2.22	1.47	11.64	10.98	11.84	2.02	11.4866666666667	2.507533002752	1.38312218008566e-41	5.14598335606391e-40	yes	MYB39	PREDICTED: protein ODORANT1 [Nicotiana attenuata]	-	-	-	-	-	-	-
Isoform0025542	C3H	273.666666666667	927.666666666667	18.38	17.68	17.86	47.75	49.36	52.88	17.9733333333333	49.9966666666667	1.47597391621323	2.69587028629504e-96	2.6107076017423e-94	yes	At2g40140	Ankyrin repeat-containing protein [Cynara cardunculus var. scolymus] [Cynara cardunculus]	-	-	-	-	-	-	-
Isoform0025705	C3H	303.666666666667	1114.66666666667	38.49	36.80	32.21	105.34	111.39	104.55	35.8333333333333	107.093333333333	1.57949451458658	7.0918896084502e-108	7.89743977298716e-106	yes	At2g40140	Ankyrin repeat-containing protein [Cynara cardunculus var. scolymus] [Cynara cardunculus]	-	-	-	-	-	-	-
Isoform0025843	HD-ZIP	156.666666666667	562	16.13	14.11	12.96	39.61	44.69	42.29	14.4	42.1966666666667	1.55106022580971	1.05138794780769e-60	6.01030971516327e-59	yes	HAT5	HD-ZIP protein, partial [Chrysanthemum x morifolium]	-	-	-	-	-	-	-
Isoform0025892	B3	140.666666666667	3.66666666666667	22.02	18.29	17.46	0.09	0.50	0.74	19.2566666666667	0.443333333333333	-5.44082234383894	1.89061245252245e-90	1.70857120287451e-88	yes	REM5	AT hook-like protein, partial [Cynara cardunculus var. scolymus] [Cynara cardunculus]	-	-	-	-	-	-	-
Isoform0026030	MYB	11.3333333333333	88	1.29	0.88	1.71	7.46	7.64	9.90	1.29333333333333	8.33333333333333	2.68779953736232	1.87403384508399e-25	4.23174031565723e-24	yes	MYB39	PREDICTED: protein ODORANT1 [Nicotiana attenuata]	-	-	-	-	-	-	-
Isoform0026041	NAC	132	80	14.32	12.91	13.80	7.42	6.40	6.20	13.6766666666667	6.67333333333333	-1.03523718005655	7.98326140794483e-15	1.06977367780206e-13	yes	NAC002	No apical meristem (NAM) protein [Cynara cardunculus var. scolymus] [Cynara cardunculus]	-	-	-	-	-	-	GO:0010467//gene expression;GO:0034645//cellular macromolecule biosynthetic process
Isoform0026109	C3H	103.666666666667	364.333333333333	10.61	9.95	11.60	30.93	29.48	31.99	10.72	30.8	1.52262544512449	1.30284763779947e-51	6.21940357497526e-50	yes	At3g55980	Zinc finger CCCH domain-containing protein 66 [Glycine soja]	-	-	-	-	-	-	-
Isoform0026252	LBD	30.3333333333333	155	4.40	5.15	3.64	17.79	20.59	16.67	4.39666666666667	18.35	2.06129799920019	7.47158812545982e-34	2.25707298266712e-32	yes	LBD41	lateral organ boundaries domain-containing protein [Cynara cardunculus var. scolymus] [Cynara cardunculus]	-	-	-	-	-	-	-
Isoform0026266	MYB_related	28.6666666666667	126.333333333333	4.08	4.32	4.05	15.49	14.19	14.85	4.15	14.8433333333333	1.83863186948746	1.26127735102192e-27	3.0750185889798e-26	yes	DIVARICATA	Homeodomain-like protein [Cynara cardunculus var. scolymus] [Cynara cardunculus]	-	-	-	-	-	-	-
Isoform0026370	ERF	157.666666666667	427.666666666667	24.70	21.51	21.49	50.68	48.73	49.27	22.5666666666667	49.56	1.1349828543994	4.91544458507851e-38	1.66492871043561e-36	yes	ERF3	AP2/ERF domain-containing protein [Cynara cardunculus var. scolymus] [Cynara cardunculus]	-	-	-	-	-	-	-
Isoform0026399	ERF	6.33333333333333	26.6666666666667	1.13	0.97	0.67	2.21	4.12	3.39	0.923333333333333	3.24	1.81107033755659	9.04549780197172e-06	4.51547539733435e-05	yes	DREB1D	AP2/ERF domain-containing protein [Cynara cardunculus var. scolymus] [Cynara cardunculus]	-	-	-	-	-	-	-
Isoform0026478	DBB	5.66666666666667	34	0.80	1.10	0.53	3.63	3.43	4.93	0.81	3.99666666666667	2.30280343980844	3.60794110786615e-10	3.29436759904549e-09	yes	COL2	CONSTANS-like protein [Chrysanthemum x morifolium]	-	-	-	-	-	-	-
Isoform0026712	S1Fa-like	21.3333333333333	213.333333333333	1.45	0.96	1.20	10.40	9.19	9.45	1.20333333333333	9.68	3.00797071110858	9.7333722682333e-76	7.20101441247049e-74	yes	PXC1	Leucine-rich repeat-containing protein [Cynara cardunculus var. scolymus] [Cynara cardunculus]	-	-	-	-	-	GO:0016772//transferase activity, transferring phosphorus-containing groups;GO:0032550//purine ribonucleoside binding	GO:0006464//cellular protein modification process;GO:0006796//phosphate-containing compound metabolic process
Isoform0026758	C2H2	38	23.3333333333333	2.54	2.00	2.11	1.13	1.17	1.00	2.21666666666667	1.1	-1.01088831614274	3.25623483600218e-05	0.000145832657107747	yes	SUF4	Zinc finger, BED-type predicted [Cynara cardunculus var. scolymus] [Cynara cardunculus]	-	-	-	-	-	-	-
Isoform0026861	C3H	56	26	3.31	3.21	3.36	1.58	1.36	0.69	3.29333333333333	1.21	-1.44454149358893	1.00046003392391e-09	8.70755963694503e-09	yes	At1g04990	Zinc finger, CCCH-type [Cynara cardunculus var. scolymus] [Cynara cardunculus]	-	-	-	-	-	-	-
Isoform0027039	ARF	17.6666666666667	66.3333333333333	0.57	0.63	0.84	2.44	2.69	1.09	0.68	2.07333333333333	1.6083454281591	1.34492452668198e-06	7.75115792684138e-06	yes	ARF5	PREDICTED: auxin response factor 5 [Nicotiana attenuata]	Environmental Information Processing	Signal transduction	ko04075//Plant hormone signal transduction	K14486	-	GO:0005515//protein binding	GO:0006342//chromatin silencing;GO:0009725//response to hormone;GO:0009790//embryo development;GO:0009798//axis specification;GO:0009887//organ morphogenesis;GO:0010051//xylem and phloem pattern formation;GO:0016569//covalent chromatin modification;GO:0031047//gene silencing by RNA;GO:0048364//root development;GO:0048468//cell development;GO:0048507//meristem development;GO:0048569//post-embryoni…
Isoform0027060	bHLH	35.3333333333333	9	2.26	1.62	1.78	0.43	0.34	0.38	1.88666666666667	0.383333333333333	-2.29916819188751	3.0415897546907e-13	3.64786389356783e-12	yes	BHLH	bHLH transcription factor 2 [Chrysanthemum x morifolium]	-	-	-	-	-	-	GO:1901576//organic substance biosynthetic process
Isoform0027099	C3H	65	35.3333333333333	3.38	4.30	3.75	1.79	1.69	1.61	3.81	1.69666666666667	-1.16708784213878	1.19503563090633e-09	1.03019815426652e-08	yes	At1g04990	Zinc finger, CCCH-type [Cynara cardunculus var. scolymus] [Cynara cardunculus]	-	-	-	-	-	-	-
Isoform0027106	Trihelix	55.6666666666667	139.666666666667	1.79	2.40	2.39	4.65	4.67	4.31	2.19333333333333	4.54333333333333	1.05062607306997	4.56806162573422e-13	5.39998586514444e-12	yes	rnj	PREDICTED: ribonuclease J isoform X1 [Ricinus communis]	-	-	-	-	GO:0009536//plastid	GO:0003676//nucleic acid binding;GO:0004518//nuclease activity;GO:0043169//cation binding	GO:0015980//energy derivation by oxidation of organic compounds;GO:0090304//nucleic acid metabolic process
Isoform0027137	WRKY	31.6666666666667	20.3333333333333	1.76	1.31	0.73	0.90	0.58	0.39	1.26666666666667	0.623333333333333	-1.02296114844332	0.00602968792236217	0.0156386359797957	yes	WRKY7	WRKY13 [Chrysanthemum x morifolium]	-	-	-	-	-	-	-
Isoform0027267	Nin-like	74.3333333333333	207	3.67	3.32	4.18	8.49	8.80	8.21	3.72333333333333	8.5	1.19086806126291	8.63233498218218e-23	1.75720593044554e-21	yes	NLP6	NIN-like protein, partial [Chrysanthemum x morifolium]	-	-	-	-	-	-	-
Isoform0027634	WRKY	5.66666666666667	2	0.24	0.21	0.17	0.05	0.10	0.03	0.206666666666667	0.06	-1.78427130894457	0.0131260480002487	0.0307054187023929	yes	WRKY20	PREDICTED: probable WRKY transcription factor 20 isoform X1 [Tarenaya hassleriana]	-	-	-	-	-	-	-
Isoform0027743	ARF	19	48.6666666666667	1.08	1.11	0.71	1.87	2.09	2.10	0.966666666666667	2.02	1.06326489345802	8.68146318056947e-06	4.3487856490552e-05	yes	ARF11	Aux/IAA-ARF-dimerization [Cynara cardunculus var. scolymus] [Cynara cardunculus]	Environmental Information Processing	Signal transduction	ko04075//Plant hormone signal transduction	K14486	-	-	-
Isoform0028219	GRAS	4	48.3333333333333	0.19	0.12	0.20	1.98	1.49	1.47	0.17	1.64666666666667	3.27594188961319	4.03610306831312e-19	6.932257860235e-18	yes	SCR	Transcription factor GRAS [Cynara cardunculus var. scolymus] [Cynara cardunculus]	-	-	-	-	-	-	GO:0009987//cellular process;GO:0044699//single-organism process
Isoform0028239	C3H	5.33333333333333	18.6666666666667	0.40	0.34	0.22	0.76	0.88	1.14	0.32	0.926666666666667	1.53397857200235	0.000229904702686384	0.000861207763447265	yes	At2g40140	Ankyrin repeat-containing protein [Cynara cardunculus var. scolymus] [Cynara cardunculus]	-	-	-	-	-	-	-
Isoform0028317	FAR1	34	87	1.59	1.20	1.36	2.84	3.17	2.65	1.38333333333333	2.88666666666667	1.06125568849244	8.23227184216059e-09	6.45147450843013e-08	yes	FRS5	PREDICTED: protein FAR1-RELATED SEQUENCE 5-like [Beta vulgaris subsp. vulgaris] [Beta vulgaris]	-	-	-	-	-	-	-
Isoform0028356	Nin-like	2.66666666666667	12.6666666666667	0.14	0.08	0.12	0.50	0.19	0.57	0.113333333333333	0.42	1.88981708224958	0.00176339938890537	0.00531513847002349	yes	NLP6	NIN-like protein, partial [Chrysanthemum x morifolium]	-	-	-	-	-	-	-
Isoform0028658	bZIP	38	13.6666666666667	2.59	2.49	1.71	0.64	0.76	0.59	2.26333333333333	0.663333333333333	-1.77064314370108	1.29399923538941e-09	1.11096508378823e-08	yes	TGA21	Basic-leucine zipper domain-containing protein [Cynara cardunculus var. scolymus] [Cynara cardunculus]	Environmental Information Processing	Signal transduction	ko04075//Plant hormone signal transduction	K14431	-	-	GO:0010467//gene expression;GO:0034645//cellular macromolecule biosynthetic process;GO:0050794//regulation of cellular process;GO:0050896//response to stimulus
Isoform0028887	B3	1.66666666666667	16.6666666666667	0.20	0.06	0.05	0.39	1.08	1.06	0.103333333333333	0.843333333333333	3.02879726430744	9.06095962496565e-06	4.52231551765219e-05	yes	-	-	-	-	-	-	-	-	-
Isoform0028973	FAR1	32.3333333333333	90	1.41	2.01	1.41	3.34	3.97	3.87	1.61	3.72666666666667	1.21082509400742	2.21131580027332e-10	2.06280321473231e-09	yes	FRS5	PREDICTED: protein FAR1-RELATED SEQUENCE 5-like [Beta vulgaris subsp. vulgaris] [Beta vulgaris]	-	-	-	-	-	-	-
Isoform0029059	HB-other	3	0	0.10	0.04	0.26	0.00	0.00	0.00	0.133333333333333	0.001	-7.05889368905357	0.00457989741657095	0.0123178339311799	yes	Antp	--	-	-	-	-	-	-	-
Isoform0029181	AP2	8.33333333333333	4	0.56	0.30	0.30	0.21	0.13	0.08	0.386666666666667	0.14	-1.46566357234881	0.0173350579329867	0.039026201339341	yes	AIL5	PREDICTED: AP2-like ethylene-responsive transcription factor AIL7 isoform X1 [Nelumbo nucifera]	-	-	-	-	-	-	-
Isoform0029367	Nin-like	103.333333333333	58	4.09	4.62	4.80	2.90	1.78	1.27	4.50333333333333	1.98333333333333	-1.18306610113038	1.20989748693622e-07	8.14636415441681e-07	yes	NLP6	NIN-like protein, partial [Chrysanthemum x morifolium]	-	-	-	-	-	-	-
Isoform0029390	B3	45.6666666666667	21.6666666666667	2.68	2.88	2.23	0.99	0.94	1.08	2.59666666666667	1.00333333333333	-1.37185984130197	5.8750413836869e-09	4.68733977857352e-08	yes	NGA1	B3 DNA binding domain-containing protein [Cynara cardunculus var. scolymus] [Cynara cardunculus]	-	-	-	-	-	-	-
Isoform0029473	S1Fa-like	24	256.333333333333	1.10	1.19	1.57	10.35	9.84	14.16	1.28666666666667	11.45	3.15363734643738	2.09861917641119e-57	1.11997239668708e-55	yes	PXC1	Leucine-rich repeat-containing protein [Cynara cardunculus var. scolymus] [Cynara cardunculus]	-	-	-	-	-	GO:0016772//transferase activity, transferring phosphorus-containing groups;GO:0032550//purine ribonucleoside binding	GO:0006464//cellular protein modification process;GO:0006796//phosphate-containing compound metabolic process
Isoform0029544	C2H2	16.6666666666667	57	0.89	0.56	1.19	3.17	2.48	1.49	0.88	2.38	1.43538614467065	1.15658438571266e-05	5.65973672895786e-05	yes	JKD	Zinc finger, C2H2 [Cynara cardunculus var. scolymus] [Cynara cardunculus]	-	-	-	-	-	-	-
Isoform0029622	C2H2	171.333333333333	496	8.16	6.53	7.72	17.36	17.18	18.39	7.47	17.6433333333333	1.23994300512448	1.30529477761885e-41	4.86205279078964e-40	yes	ZAT10	Zinc finger protein [Chrysanthemum x morifolium]	-	-	-	-	-	-	-
Isoform0029724	WRKY	22.6666666666667	69	0.76	1.45	1.27	2.46	2.79	3.74	1.16	2.99666666666667	1.36923380966572	8.79574970693294e-08	6.03483290623886e-07	yes	WRKY70	DNA-binding WRKY [Cynara cardunculus var. scolymus] [Cynara cardunculus]	-	-	-	-	-	-	-
Isoform0029904	C2H2	20	54.6666666666667	0.94	1.07	0.78	1.94	1.97	2.36	0.93	2.09	1.16820032097285	3.68965408245278e-07	2.3148467842984e-06	yes	IDD11	Zinc finger, C2H2 [Cynara cardunculus var. scolymus] [Cynara cardunculus]	-	-	-	-	-	GO:0043169//cation binding	-
Isoform0030644	AP2	14.3333333333333	8	0.60	0.85	0.46	0.24	0.25	0.41	0.636666666666667	0.3	-1.08557573170607	0.00767968167214432	0.0192949975037914	yes	AIL5	PREDICTED: AP2-like ethylene-responsive transcription factor AIL7 isoform X1 [Nelumbo nucifera]	-	-	-	-	-	-	-
Isoform0031184	Nin-like	14	48	0.59	0.77	0.62	2.49	1.84	1.03	0.66	1.78666666666667	1.43673257037817	3.47596674500368e-05	0.000154885414170227	yes	NLP6	NIN-like protein, partial [Chrysanthemum x morifolium]	-	-	-	-	-	-	-
Isoform0031487	C3H	25.3333333333333	13	0.91	0.98	1.32	0.55	0.35	0.43	1.07	0.443333333333333	-1.27114705162111	8.17449656117988e-05	0.00033767983673024	yes	Os02g0194200	K Homology domain-containing protein [Cynara cardunculus var. scolymus] [Cynara cardunculus]	-	-	-	-	-	GO:0003676//nucleic acid binding;GO:0043169//cation binding	-
Isoform0031569	Nin-like	27.3333333333333	14.6666666666667	1.36	1.26	1.68	0.64	0.34	0.91	1.43333333333333	0.63	-1.18595042536838	0.0002443807154014	0.000910418233796292	yes	NLP6	NIN-like protein, partial [Chrysanthemum x morifolium]	-	-	-	-	-	-	-
Isoform0031769	MYB	43.3333333333333	21	2.25	1.78	2.48	0.74	0.83	1.05	2.17	0.873333333333333	-1.31309073162819	1.332409626814e-07	8.91519818403696e-07	yes	GAM1	Homeodomain-like protein [Cynara cardunculus var. scolymus] [Cynara cardunculus]	-	-	-	-	-	-	-
Isoform0031828	HD-ZIP	33.6666666666667	15.3333333333333	1.35	1.53	1.16	0.38	0.41	0.76	1.34666666666667	0.516666666666667	-1.38208707747756	2.07441261615903e-06	1.15954161147179e-05	yes	ANL2	homeobox protein 7 [Artemisia annua]	-	-	-	-	-	-	-
Isoform0031880	bZIP	3	0	0.14	0.16	0.08	0.00	0.00	0.00	0.126666666666667	0.001	-6.9848931076098	0.00268665936135251	0.00770353922996761	yes	TGA2	PREDICTED: transcription factor HBP-1b(c38) [Fragaria vesca subsp. vesca] [Fragaria vesca]	Environmental Information Processing	Signal transduction	ko04075//Plant hormone signal transduction	K14431	-	-	-
Isoform0031906	G2-like	14.3333333333333	6.33333333333333	0.61	0.98	0.71	0.22	0.25	0.39	0.766666666666667	0.286666666666667	-1.41922529624228	0.00113366763685532	0.00359299974540666	yes	-	-	-	-	-	-	-	-	-
Isoform0032055	ARF	9	31	0.23	0.27	0.57	1.06	1.30	0.70	0.356666666666667	1.02	1.5159208562915	8.44911636127149e-05	0.000347983797626523	yes	ARF5	PREDICTED: auxin response factor 5 [Nicotiana attenuata]	Environmental Information Processing	Signal transduction	ko04075//Plant hormone signal transduction	K14486	-	GO:0005515//protein binding	GO:0006342//chromatin silencing;GO:0009725//response to hormone;GO:0009790//embryo development;GO:0009798//axis specification;GO:0009887//organ morphogenesis;GO:0010051//xylem and phloem pattern formation;GO:0016569//covalent chromatin modification;GO:0031047//gene silencing by RNA;GO:0048364//root development;GO:0048468//cell development;GO:0048507//meristem development;GO:0048569//post-embryoni…
Isoform0032146	C3H	8	3.33333333333333	0.37	0.36	0.27	0.08	0.11	0.15	0.333333333333333	0.113333333333333	-1.55639334852439	0.00748959917682219	0.0188864702618682	yes	At1g07360	PREDICTED: zinc finger CCCH domain-containing protein 4-like [Daucus carota subsp. sativus] [Daucus carota]	Genetic Information Processing	Transcription	ko03040//Spliceosome	K12872	-	GO:0003676//nucleic acid binding;GO:0043169//cation binding	-
Isoform0032409	MYB_related	190.666666666667	672	9.97	10.34	10.35	28.22	29.19	31.57	10.22	29.66	1.53712340151701	2.85379650207646e-77	2.17105442708209e-75	yes	DBP	PREDICTED: myb-related protein 308 [Vitis vinifera]	-	-	-	-	-	-	-
Isoform0032435	G2-like	16.3333333333333	6.66666666666667	0.74	0.54	1.01	0.35	0.26	0.13	0.763333333333333	0.246666666666667	-1.62975042246799	0.000315867692562005	0.00114688004508683	yes	-	-	-	-	-	-	-	-	-
Isoform0032466	DBB	22.6666666666667	104.666666666667	1.09	1.20	0.99	3.77	4.14	4.60	1.09333333333333	4.17	1.93131406954774	2.99378772923266e-23	6.20525279851984e-22	yes	COL2	CONSTANS-like protein [Chrysanthemum x morifolium]	-	-	-	-	-	-	-
Isoform0032503	S1Fa-like	9.66666666666667	81	0.42	0.51	0.59	3.39	3.08	4.09	0.506666666666667	3.52	2.79646660591487	1.36925591708022e-26	3.2133005732678e-25	yes	PXC1	Leucine-rich repeat-containing protein [Cynara cardunculus var. scolymus] [Cynara cardunculus]	-	-	-	-	-	GO:0016772//transferase activity, transferring phosphorus-containing groups;GO:0032550//purine ribonucleoside binding	GO:0006464//cellular protein modification process;GO:0006796//phosphate-containing compound metabolic process
Isoform0032783	ERF	80.6666666666667	36.3333333333333	4.44	3.20	2.89	1.47	1.07	1.21	3.51	1.25	-1.48954293564247	9.46420524712682e-12	1.00398389293196e-10	yes	DREB2A	DREB2 transcription factor [Helianthus annuus]	-	-	-	-	-	-	-
Isoform0032814	Trihelix	30.3333333333333	84.6666666666667	0.99	1.27	1.35	2.57	2.88	2.95	1.20333333333333	2.8	1.21839049077896	1.51600660893664e-10	1.43873404697755e-09	yes	rnj	PREDICTED: ribonuclease J isoform X2 [Ricinus communis]	-	-	-	-	GO:0009536//plastid	GO:0003676//nucleic acid binding;GO:0004518//nuclease activity;GO:0043169//cation binding	GO:0015980//energy derivation by oxidation of organic compounds;GO:0090304//nucleic acid metabolic process
Isoform0032893	C3H	77.3333333333333	245	4.87	3.56	4.68	10.57	11.57	11.90	4.37	11.3466666666667	1.37656335146421	7.97276229271331e-29	2.03407531608497e-27	yes	At2g40140	Ankyrin repeat-containing protein [Cynara cardunculus var. scolymus] [Cynara cardunculus]	-	-	-	-	-	-	-
Isoform0032964	BES1	7	68.6666666666667	0.45	0.28	0.49	3.07	3.09	3.61	0.406666666666667	3.25666666666667	3.0014774144055	1.30218701074356e-26	3.05869947681655e-25	yes	BEH4	BZR1, transcriptional repressor, partial [Cynara cardunculus var. scolymus] [Cynara cardunculus]	-	-	-	-	-	-	-
Isoform0032998	bHLH	132.666666666667	54.6666666666667	7.93	8.40	7.26	2.47	2.62	2.91	7.86333333333333	2.66666666666667	-1.56010351346474	2.47588496846875e-27	5.97728772361416e-26	yes	BHLH62	Myc-type, basic helix-loop-helix (bHLH) domain-containing protein [Cynara cardunculus var. scolymus] [Cynara cardunculus]	-	-	-	-	-	-	-
Isoform0033081	Nin-like	53.3333333333333	30	2.50	2.54	1.84	0.81	1.11	1.32	2.29333333333333	1.08	-1.08641475181747	2.06331760914895e-06	1.15383280038226e-05	yes	NLP6	NIN-like protein, partial [Chrysanthemum x morifolium]	-	-	-	-	-	-	-
Isoform0033101	M-type	14.6666666666667	74	0.83	0.97	0.69	3.73	3.08	3.34	0.83	3.38333333333333	2.02726208000446	3.66227237899047e-18	5.99683102547538e-17	yes	AGL31	FLC-like, partial [Cichorium intybus]	-	-	-	-	-	-	GO:0010467//gene expression;GO:0034645//cellular macromolecule biosynthetic process
Isoform0033129	ERF	10.3333333333333	39	0.71	0.60	0.48	1.43	2.11	2.08	0.596666666666667	1.87333333333333	1.65061054295667	1.28216407698193e-07	8.60229410069928e-07	yes	ERF1A	ethylene-responsive element binding protein1 homolog [Matricaria chamomilla]	-	-	-	-	-	-	-
Isoform0033322	C3H	45	18	2.98	2.54	2.48	0.95	0.81	0.80	2.66666666666667	0.853333333333333	-1.64385618977473	1.02121908622032e-11	1.08074464573829e-10	yes	U2AF35A	PREDICTED: splicing factor U2af small subunit B-like [Juglans regia]	Genetic Information Processing	Transcription	ko03040//Spliceosome	K12836	GO:0043231//intracellular membrane-bounded organelle	GO:0003676//nucleic acid binding;GO:0043169//cation binding	-
Isoform0033439	Trihelix	52	379.666666666667	2.56	2.56	2.60	14.46	14.08	17.92	2.57333333333333	15.4866666666667	2.58931640154073	9.44021151400501e-75	6.86166686222713e-73	yes	At5g28300	trihelix protein, partial [Chrysanthemum x morifolium]	-	-	-	-	-	-	-
Isoform0033474	bZIP	42	111.666666666667	2.39	2.28	1.75	4.44	5.23	4.28	2.14	4.65	1.11961991959425	5.31416621221185e-11	5.2576246947334e-10	yes	ABF1	Basic-leucine zipper domain-containing protein [Cynara cardunculus var. scolymus] [Cynara cardunculus]	Environmental Information Processing	Signal transduction	ko04075//Plant hormone signal transduction	K14432	-	-	-
Isoform0033516	BES1	3.66666666666667	45.6666666666667	0.20	0.17	0.28	2.11	2.50	2.19	0.216666666666667	2.26666666666667	3.38702312310925	4.85752474396359e-21	9.1368675321615e-20	yes	BEH4	BZR1, transcriptional repressor, partial [Cynara cardunculus var. scolymus] [Cynara cardunculus]	-	-	-	-	-	-	-
Isoform0033647	ARF	9.33333333333333	36	0.51	0.63	0.28	1.80	1.91	0.64	0.473333333333333	1.45	1.61512447123141	0.000156551015599581	0.000608458078655666	yes	ARF11	Aux/IAA-ARF-dimerization [Cynara cardunculus var. scolymus] [Cynara cardunculus]	Environmental Information Processing	Signal transduction	ko04075//Plant hormone signal transduction	K14486	-	-	-
Isoform0033879	Nin-like	97.6666666666667	248.666666666667	5.24	6.15	5.21	13.21	11.17	9.71	5.53333333333333	11.3633333333333	1.03816535790566	3.59652936462177e-14	4.60984236573723e-13	yes	NLP3	NIN-like protein, partial [Chrysanthemum x morifolium]	-	-	-	-	-	-	-
Isoform0033908	Nin-like	17	7	0.70	0.43	1.13	0.18	0.29	0.33	0.753333333333333	0.266666666666667	-1.49825086752782	0.00137155747742275	0.0042549272959792	yes	NLP6	NIN-like protein, partial [Chrysanthemum x morifolium]	-	-	-	-	-	-	-
Isoform0034118	GRAS	33.6666666666667	112.666666666667	1.74	1.25	1.90	5.24	4.10	3.73	1.63	4.35666666666667	1.4183527708432	1.32253345707186e-12	1.50390345545873e-11	yes	PAT1	Transcription factor GRAS, partial [Cynara cardunculus var. scolymus] [Cynara cardunculus]	-	-	-	-	-	-	-
Isoform0034237	Nin-like	27.6666666666667	7.33333333333333	1.00	1.66	1.62	0.32	0.44	0.19	1.42666666666667	0.316666666666667	-2.1716113780702	4.53066817554854e-09	3.66895901382187e-08	yes	NLP6	NIN-like protein, partial [Chrysanthemum x morifolium]	-	-	-	-	-	-	-
Isoform0034439	GRAS	51	170	1.77	2.50	2.02	6.06	6.11	5.01	2.09666666666667	5.72666666666667	1.44959811425917	6.73347269618864e-22	1.32087484237797e-20	yes	PAT1	Transcription factor GRAS, partial [Cynara cardunculus var. scolymus] [Cynara cardunculus]	-	-	-	-	-	-	-
Isoform0034459	Nin-like	12.3333333333333	33	0.76	0.51	0.54	1.30	1.51	1.09	0.603333333333333	1.3	1.10748442666641	0.000180943208631944	0.000693943233104748	yes	NLP6	NIN-like protein, partial [Chrysanthemum x morifolium]	-	-	-	-	-	-	-
Isoform0034607	GRAS	107	58.6666666666667	5.43	5.08	4.88	1.97	1.81	3.21	5.13	2.33	-1.13862887095277	3.32053006983431e-10	3.04079440044372e-09	yes	SCL5	GRAS protein, partial [Chrysanthemum x morifolium]	-	-	-	-	-	-	-
Isoform0034929	Trihelix	4.33333333333333	21.3333333333333	0.30	0.15	0.25	0.72	0.79	1.36	0.233333333333333	0.956666666666667	2.03562390973072	2.11745810705453e-05	9.82587891859364e-05	yes	LIMYB	Myb_DNA-bind_3 domain-containing protein [Cephalotus follicularis]	-	-	-	-	-	-	-
Isoform0034948	G2-like	16.6666666666667	6.66666666666667	1.33	0.64	0.68	0.17	0.24	0.47	0.883333333333333	0.293333333333333	-1.59041693081327	0.000915921480041855	0.00297185369785433	yes	-	-	-	-	-	-	-	-	-
Isoform0034972	Trihelix	31.6666666666667	91.6666666666667	0.84	1.69	1.57	3.32	2.72	3.84	1.36666666666667	3.29333333333333	1.26888713207923	9.7647358051879e-09	7.59132891018201e-08	yes	GT-2	trihelix protein, partial [Chrysanthemum x morifolium]	-	-	-	-	-	-	-
Isoform0034974	NF-X1	93.6666666666667	44.6666666666667	3.93	3.86	3.78	1.75	1.21	1.46	3.85666666666667	1.47333333333333	-1.38827058971606	1.24946573049053e-16	1.87665196463156e-15	yes	NFXL1	Zinc finger, NF-X1-type [Cynara cardunculus var. scolymus] [Cynara cardunculus]	-	-	-	-	-	-	-
Isoform0035032	Nin-like	7.33333333333333	0.333333333333333	0.14	0.32	0.43	0.03	0.00	0.00	0.296666666666667	0.01	-4.89077093024524	3.2659135418715e-06	1.76617437797762e-05	yes	NLP1	NIN-like protein, partial [Chrysanthemum x morifolium]	-	-	-	-	-	-	-
Isoform0035033	Nin-like	59.6666666666667	36.3333333333333	3.33	3.31	3.18	1.70	1.31	1.84	3.27333333333333	1.61666666666667	-1.0177382772402	1.44814121782224e-07	9.63751682729766e-07	yes	NLP6	NIN-like protein, partial [Chrysanthemum x morifolium]	-	-	-	-	-	-	-
Isoform0035262	SBP	16.3333333333333	6	0.86	0.95	0.87	0.44	0.20	0.10	0.893333333333333	0.246666666666667	-1.85663582482882	3.45306657346649e-05	0.000153923715433429	yes	SPL8	Transcription factor, SBP-box [Cynara cardunculus var. scolymus] [Cynara cardunculus]	-	-	-	-	-	-	-
Isoform0035461	C3H	13.6666666666667	1.33333333333333	0.51	0.52	0.81	0.03	0.08	0.04	0.613333333333333	0.05	-3.61667136044849	7.20282213976143e-09	5.68877307809269e-08	yes	At1g07360	Nucleotide-binding, alpha-beta plait [Cynara cardunculus var. scolymus] [Cynara cardunculus]	Genetic Information Processing	Transcription	ko03040//Spliceosome	K12872	-	-	-
Isoform0035469	TALE	43.6666666666667	119	2.35	2.40	2.10	4.57	6.02	4.83	2.28333333333333	5.14	1.17062687206715	8.50128190025305e-12	9.05497500570012e-11	yes	BLH8	TALE protein, partial [Chrysanthemum x morifolium]	-	-	-	-	-	-	-
Isoform0035816	C2H2	4.33333333333333	47.6666666666667	0.19	0.08	0.27	1.85	1.19	1.73	0.18	1.59	3.14295795384204	1.40878388099433e-16	2.11002329812143e-15	yes	JKD	Zinc finger, C2H2 [Cynara cardunculus var. scolymus] [Cynara cardunculus]	-	-	-	-	-	-	-
Isoform0036036	MYB_related	7	1.33333333333333	0.37	0.31	0.31	0.09	0.04	0.00	0.33	0.0433333333333333	-2.92891690193852	0.000130929566238158	0.000517882874146116	yes	MYB98	Homeodomain-like protein [Cynara cardunculus var. scolymus] [Cynara cardunculus]	-	-	-	-	-	-	-
Isoform0036106	C2H2	4	0	0.05	0.29	0.16	0.00	0.00	0.00	0.166666666666667	0.001	-7.38082178394093	0.000888030343728525	0.00289216390622599	yes	ZNF568	PREDICTED: similar to Zinc finger protein 271 (Zinc finger protein 7) (HZF7) (Zinc finger protein ZNFphex133) (Epstein-Barr virus-induced zinc finger protein) (ZNF-EB) (CT-ZFP48) (Zinc finger protein [Bathycoccus prasinos]	-	-	-	-	-	-	-
Isoform0036320	MYB_related	6.33333333333333	1.33333333333333	0.45	0.33	0.19	0.07	0.00	0.09	0.323333333333333	0.0533333333333333	-2.59991284218713	0.00086968300420817	0.00283894644663184	yes	RVE8	Homeodomain-like protein [Cynara cardunculus var. scolymus] [Cynara cardunculus]	-	-	-	-	-	-	-
Isoform0036333	bZIP	36.3333333333333	93.3333333333333	1.61	1.77	1.64	3.92	3.53	2.98	1.67333333333333	3.47666666666667	1.054979888569	8.64762830512954e-09	6.76378221689341e-08	yes	ABF1	Basic-leucine zipper domain-containing protein [Cynara cardunculus var. scolymus] [Cynara cardunculus]	Environmental Information Processing	Signal transduction	ko04075//Plant hormone signal transduction	K14432	-	-	-
Isoform0036469	bHLH	8.66666666666667	25.6666666666667	0.34	0.42	0.37	1.03	0.60	1.07	0.376666666666667	0.9	1.25663663463564	0.000563135833166656	0.00192861603945795	yes	BIM1	Myc-type, basic helix-loop-helix (bHLH) domain-containing protein [Cynara cardunculus var. scolymus] [Cynara cardunculus]	-	-	-	-	-	-	-
Isoform0036660	WRKY	4.66666666666667	0.666666666666667	0.37	0.26	0.15	0.00	0.05	0.05	0.26	0.0333333333333333	-2.96347412397489	0.00407571369131876	0.0111232785066789	yes	WRKY2	WRKY2 transcription factor [Artemisia annua]	-	-	-	-	GO:0043231//intracellular membrane-bounded organelle	-	-
Isoform0036963	HSF	18	53	1.02	0.77	1.10	2.41	1.57	2.91	0.963333333333333	2.29666666666667	1.25343449020362	8.90408259858338e-06	4.45058672337127e-05	yes	HSFA6b	Heat shock factor (HSF)-type, DNA-binding [Cynara cardunculus var. scolymus] [Cynara cardunculus]	-	-	-	-	-	-	-
Isoform0037076	DBB	3.66666666666667	0.333333333333333	0.09	0.20	0.16	0.00	0.04	0.00	0.15	0.0133333333333333	-3.49185309632968	0.00488646406400066	0.0130266512589274	yes	BBX19	PREDICTED: B-box zinc finger protein 19 isoform X2 [Eucalyptus grandis]	-	-	-	-	-	-	-
Isoform0037140	AP2	101.333333333333	47	5.10	7.64	5.48	1.95	2.79	2.36	6.07333333333333	2.36666666666667	-1.35963202941	6.46949688839754e-12	6.95368104829534e-11	yes	AP2	PREDICTED: transcription factor APETALA2 isoform X1 [Vitis vinifera]	-	-	-	-	-	-	GO:0009987//cellular process
Isoform0037184	GRAS	112	30.6666666666667	7.19	5.32	5.44	1.32	0.98	1.68	5.98333333333333	1.32666666666667	-2.17314350816676	9.16836749363325e-27	2.16542652062456e-25	yes	SCL8	Transcription factor GRAS [Cynara cardunculus var. scolymus] [Cynara cardunculus]	-	-	-	-	-	-	-
Isoform0037294	Nin-like	6.66666666666667	17	0.47	0.46	0.28	0.89	0.66	0.93	0.403333333333333	0.826666666666667	1.03533307311228	0.0127577419338073	0.0299479742150684	yes	NLP6	NIN-like protein, partial [Chrysanthemum x morifolium]	-	-	-	-	-	-	-
Isoform0037382	DBB	61	17.3333333333333	2.86	4.40	3.68	0.81	1.12	0.66	3.64666666666667	0.863333333333333	-2.078588735106	6.77453395954196e-16	9.74350095213004e-15	yes	BBX19	Zinc finger, B-box [Cynara cardunculus var. scolymus] [Cynara cardunculus]	-	-	-	-	-	GO:0046914//transition metal ion binding	-
Isoform0037428	C3H	2	9.66666666666667	0.07	0.00	0.28	0.48	0.54	0.37	0.116666666666667	0.463333333333333	1.98965805577854	0.00408850000229628	0.0111520166046546	yes	At2g40140	Ankyrin repeat-containing protein [Cynara cardunculus var. scolymus] [Cynara cardunculus]	-	-	-	-	-	-	-
Isoform0037574	bHLH	87.3333333333333	313.333333333333	5.17	5.79	4.86	15.23	15.40	15.93	5.27333333333333	15.52	1.55734145843549	3.05450087539984e-49	1.37729052103818e-47	yes	MYC2	transcription factor MYC2, partial [Chrysanthemum boreale]	Environmental Information Processing	Signal transduction	ko04075//Plant hormone signal transduction	K13422	-	-	-
Isoform0037727	bHLH	125.666666666667	33	8.95	7.39	6.76	1.43	1.06	2.48	7.7	1.65666666666667	-2.21657509474113	9.71250772629483e-26	2.21614869121217e-24	yes	BHLH62	Myc-type, basic helix-loop-helix (bHLH) domain-containing protein [Cynara cardunculus var. scolymus] [Cynara cardunculus]	-	-	-	-	-	-	-
Isoform0037922	Trihelix	15.3333333333333	47.6666666666667	0.95	0.99	0.85	2.32	2.40	2.37	0.93	2.36333333333333	1.34552050541033	3.03919309968593e-08	2.21821222726438e-07	yes	PTL	Myb-like domain-containing protein [Cynara cardunculus var. scolymus] [Cynara cardunculus]	-	-	-	-	-	-	-
Isoform0038076	C2H2	5.66666666666667	41	0.14	0.24	0.32	1.54	1.32	1.34	0.233333333333333	1.4	2.58496250072116	9.60893759737134e-15	1.28014239349264e-13	yes	JKD	Zinc finger, C2H2 [Cynara cardunculus var. scolymus] [Cynara cardunculus]	-	-	-	-	-	-	-
Isoform0038165	ARF	6.66666666666667	35.3333333333333	0.40	0.29	0.34	1.45	1.70	1.30	0.343333333333333	1.48333333333333	2.11116099867054	1.35367598415045e-10	1.29058678960759e-09	yes	ARF11	Aux/IAA-ARF-dimerization [Cynara cardunculus var. scolymus] [Cynara cardunculus]	Environmental Information Processing	Signal transduction	ko04075//Plant hormone signal transduction	K14486	-	-	-
Isoform0038681	C3H	418.666666666667	1472.66666666667	25.91	27.10	24.54	72.24	70.25	81.16	25.85	74.55	1.52804407196851	4.56386872024262e-83	3.76440077985198e-81	yes	At5g58620	Ankyrin repeat-containing protein [Cynara cardunculus var. scolymus] [Cynara cardunculus]	-	-	-	-	-	-	-
Isoform0038798	ARF	5.66666666666667	24.3333333333333	0.13	0.51	0.33	1.20	1.64	0.70	0.323333333333333	1.18	1.86769270789587	9.22263498023508e-05	0.000377002378102252	yes	ARF11	Aux/IAA-ARF-dimerization [Cynara cardunculus var. scolymus] [Cynara cardunculus]	Environmental Information Processing	Signal transduction	ko04075//Plant hormone signal transduction	K14486	-	-	GO:0009725//response to hormone;GO:0010467//gene expression;GO:0034645//cellular macromolecule biosynthetic process;GO:0050794//regulation of cellular process
Isoform0038911	ERF	45.3333333333333	175.333333333333	3.11	1.78	3.31	8.61	8.92	8.29	2.73333333333333	8.60666666666667	1.65479318580175	1.13424206561519e-26	2.67056026691236e-25	yes	RAP2-7	AP2/ERF domain-containing protein [Cynara cardunculus var. scolymus] [Cynara cardunculus]	-	-	-	-	-	-	-
Isoform0038927	BES1	6.33333333333333	52.6666666666667	0.29	0.30	0.59	2.65	2.64	2.94	0.393333333333333	2.74333333333333	2.80210557105978	6.14560596371654e-20	1.09753645227172e-18	yes	BEH4	BZR1, transcriptional repressor, partial [Cynara cardunculus var. scolymus] [Cynara cardunculus]	-	-	-	-	-	-	-
Isoform0039219	HD-ZIP	152.333333333333	376.666666666667	5.39	6.40	6.48	13.05	12.47	11.44	6.09	12.32	1.01648812278857	7.07547145849631e-24	1.50489024526389e-22	yes	HAT5	HD-ZIP protein, partial [Chrysanthemum x morifolium]	-	-	-	-	-	-	-
Isoform0039278	GRAS	32.6666666666667	132.666666666667	1.36	1.47	1.70	5.26	5.53	4.26	1.51	5.01666666666667	1.73218053160083	1.71597326352433e-22	3.45258011819296e-21	yes	PAT1	Transcription factor GRAS, partial [Cynara cardunculus var. scolymus] [Cynara cardunculus]	-	-	-	-	-	-	GO:0010468//regulation of gene expression
Isoform0039362	MYB_related	172.666666666667	2	7.33	7.86	7.72	0.03	0.16	0.04	7.63666666666667	0.0766666666666667	-6.63819978724766	3.77280239625954e-144	6.2721253601361e-142	yes	MYB305	MYB8 protein [Gerbera hybrid cultivar]	-	-	-	-	-	-	-
Isoform0039548	C2H2	3.33333333333333	0	0.21	0.18	0.09	0.00	0.00	0.00	0.16	0.001	-7.32192809488736	0.00150257677409563	0.0046104086740242	yes	HINFP	zinc finger protein [Blastocystis sp. ATCC 50177/Nand II]	-	-	-	-	-	-	-
Isoform0039617	HD-ZIP	63	168.333333333333	2.60	2.86	1.98	6.09	5.07	4.81	2.48	5.32333333333333	1.1019897863032	1.98742839560762e-13	2.41696269766958e-12	yes	HAT5	HD-ZIP protein, partial [Chrysanthemum x morifolium]	-	-	-	-	-	-	-
Isoform0039643	bZIP	60	0	2.55	3.21	3.04	0.00	0.00	0.00	2.93333333333333	0.001	-11.5183253076909	5.06740776610931e-49	2.27772800702055e-47	yes	kay	--	-	-	-	-	-	-	-
Isoform0039670	NAC	79.6666666666667	268.666666666667	4.60	3.19	4.35	10.92	10.99	11.42	4.04666666666667	11.11	1.45705289585456	1.16888197567019e-34	3.61691993569527e-33	yes	NAC083	NAC domain-containing protein 29 [Morus notabilis]	-	-	-	-	GO:0043231//intracellular membrane-bounded organelle	-	GO:0010468//regulation of gene expression;GO:0034645//cellular macromolecule biosynthetic process
Isoform0039721	G2-like	21.3333333333333	10.6666666666667	1.27	1.08	0.59	0.42	0.29	0.45	0.98	0.386666666666667	-1.34169134970879	0.000690728180814544	0.00231488061181681	yes	-	-	-	-	-	-	-	-	-
Isoform0040290	C3H	44	25.3333333333333	1.58	1.69	1.87	0.71	1.12	0.64	1.71333333333333	0.823333333333333	-1.0572573176092	9.53448347516989e-06	4.73859071983267e-05	yes	At1g04990	PREDICTED: zinc finger CCCH domain-containing protein 3 [Vitis vinifera]	-	-	-	-	-	-	-
Isoform0040577	Trihelix	8.66666666666667	0	0.24	0.58	0.28	0.00	0.00	0.00	0.366666666666667	0.001	-8.51832530769087	3.44738614130915e-07	2.17207637893389e-06	yes	-	-	-	-	-	-	-	-	-
Isoform0040587	bHLH	20.3333333333333	7.66666666666667	1.14	0.93	0.90	0.23	0.36	0.35	0.99	0.313333333333333	-1.65973026912313	2.50605067892109e-06	1.38188183070925e-05	yes	ALC	PREDICTED: transcription factor ALC-like [Daucus carota subsp. sativus] [Daucus carota]	-	-	-	-	GO:0043231//intracellular membrane-bounded organelle	GO:0001071//nucleic acid binding transcription factor activity;GO:0005488//binding	GO:0009900//dehiscence;GO:0010468//regulation of gene expression
Isoform0040761	NF-YA	5	1.33333333333333	0.10	0.17	0.38	0.09	0.04	0.00	0.216666666666667	0.0433333333333333	-2.32192809488737	0.0137754842075898	0.0320206190566872	yes	FTSH12	NF-Y protein, partial [Chrysanthemum x morifolium]	-	-	-	-	-	-	-
Isoform0040780	MYB_related	31.6666666666667	117.333333333333	1.06	1.46	1.35	4.21	4.93	2.61	1.29	3.91666666666667	1.60225528530795	1.80163362459574e-11	1.86142735029385e-10	yes	DBP	PREDICTED: myb-related protein 308 [Vitis vinifera]	-	-	-	-	-	-	-
Isoform0041092	NAC	75	44	5.68	4.98	5.18	2.97	2.07	2.36	5.28	2.46666666666667	-1.0979751595633	2.28609557542428e-09	1.912391421733e-08	yes	NAC71	No apical meristem (NAM) protein [Cynara cardunculus var. scolymus] [Cynara cardunculus]	-	-	-	-	-	-	GO:0010467//gene expression;GO:0034645//cellular macromolecule biosynthetic process
Isoform0041167	B3	45.3333333333333	22.3333333333333	2.48	2.38	2.63	1.30	0.81	0.80	2.49666666666667	0.97	-1.36394656555047	1.74607567587821e-08	1.31266435805637e-07	yes	NGA1	B3 DNA binding domain-containing protein [Cynara cardunculus var. scolymus] [Cynara cardunculus]	-	-	-	-	-	-	-
Isoform0041189	G2-like	16	8	0.63	0.61	0.67	0.24	0.26	0.29	0.636666666666667	0.263333333333333	-1.27364807985865	0.000490574456629418	0.00170464111274189	yes	-	-	-	-	-	-	-	-	-
Isoform0041203	bHLH	32	9	1.56	1.95	1.60	0.40	0.64	0.15	1.70333333333333	0.396666666666667	-2.10236171762967	2.22315674596134e-10	2.07339739538428e-09	yes	BHLH78	Myc-type, basic helix-loop-helix (bHLH) domain-containing protein [Cynara cardunculus var. scolymus] [Cynara cardunculus]	-	-	-	-	-	-	-
Isoform0041281	WRKY	13	5.33333333333333	0.40	0.44	0.53	0.10	0.20	0.19	0.456666666666667	0.163333333333333	-1.48332223884532	0.000504646849594562	0.00174876381586932	yes	WRKY20	DNA-binding WRKY [Cynara cardunculus var. scolymus] [Cynara cardunculus]	-	-	-	-	-	-	-
Isoform0041645	GRAS	3	41.3333333333333	0.00	0.09	0.30	1.32	1.73	1.66	0.13	1.57	3.59418103075053	1.62371696295983e-18	2.70917449332695e-17	yes	SCR	Transcription factor GRAS [Cynara cardunculus var. scolymus] [Cynara cardunculus]	-	-	-	-	-	-	-
Isoform0041661	MYB_related	8	1.33333333333333	0.34	0.24	0.62	0.10	0.05	0.00	0.4	0.05	-3	0.000192910621868052	0.000735603044272264	yes	MYB98	Homeodomain-like protein [Cynara cardunculus var. scolymus] [Cynara cardunculus]	-	-	-	-	-	-	-
Isoform0041951	C3H	5	1.33333333333333	0.19	0.20	0.23	0.06	0.04	0.04	0.206666666666667	0.0466666666666667	-2.14684138832927	0.00505856039926538	0.0134250026803683	yes	At1g07360	PREDICTED: zinc finger CCCH domain-containing protein 40 [Phoenix dactylifera]	Genetic Information Processing	Transcription	ko03040//Spliceosome	K12872	-	GO:0003676//nucleic acid binding;GO:0043169//cation binding	-
Isoform0042036	G2-like	16.3333333333333	8.33333333333333	0.46	1.34	0.68	0.24	0.48	0.38	0.826666666666667	0.366666666666667	-1.17283659686221	0.0124831383295747	0.0293967956836537	yes	-	-	-	-	-	-	-	-	-
Isoform0042100	FAR1	4.33333333333333	20	0.15	0.25	0.17	0.78	0.61	0.76	0.19	0.716666666666667	1.91530283542472	5.47308073037738e-06	2.84773932504388e-05	yes	-	-	-	-	-	-	-	-	-
Isoform0042167	Trihelix	19.6666666666667	107.333333333333	0.67	1.29	0.93	4.17	4.28	4.76	0.963333333333333	4.40333333333333	2.19248906874615	4.46150668972046e-27	1.06667777057227e-25	yes	At5g28300	trihelix protein, partial [Chrysanthemum x morifolium]	-	-	-	-	-	-	-
Isoform0042513	LSD	10.6666666666667	3	0.74	0.53	0.38	0.20	0.14	0.00	0.55	0.113333333333333	-2.27885937299548	0.000191070594745391	0.000729261459743055	yes	LSD1	Zinc finger, LSD1-type [Cynara cardunculus var. scolymus] [Cynara cardunculus]	-	-	-	-	-	GO:0001071//nucleic acid binding transcription factor activity	GO:0001101//response to acid chemical;GO:0002239//response to oomycetes;GO:0006521//regulation of cellular amino acid metabolic process;GO:0006970//response to osmotic stress;GO:0009725//response to hormone;GO:0010468//regulation of gene expression;GO:0012501//programmed cell death;GO:0033554//cellular response to stress;GO:0042743//hydrogen peroxide metabolic process;GO:0044248//cellular catabol…
Isoform0042819	bZIP	24	0	1.34	1.30	1.27	0.00	0.00	0.00	1.30333333333333	0.001	-10.3479903914736	8.50487589829095e-23	1.73153452461593e-21	yes	Cebpg	--	-	-	-	-	-	-	-
Isoform0042851	Nin-like	46.6666666666667	22.6666666666667	2.54	1.90	1.94	0.97	0.79	0.70	2.12666666666667	0.82	-1.37489810842563	1.68542574366257e-08	1.26973086801846e-07	yes	NLP6	NIN-like protein, partial [Chrysanthemum x morifolium]	-	-	-	-	-	-	-
Isoform0042906	bHLH	7.66666666666667	20.6666666666667	0.22	0.33	0.33	0.70	0.64	0.60	0.293333333333333	0.646666666666667	1.14048122354983	0.00199703448347289	0.00593499011128636	yes	BIM1	PREDICTED: transcription factor BIM1-like [Juglans regia]	-	-	-	-	-	-	-
Isoform0042920	bZIP	311.333333333333	1	12.89	15.14	12.44	0.03	0.00	0.08	13.49	0.0366666666666667	-8.52320551503213	2.84680499494065e-202	7.90145175571993e-200	yes	ATFC	Activating transcription factor of chaperone, partial [Anthurium amnicola]	-	-	-	-	-	-	-
Isoform0042952	ARF	48.6666666666667	24.3333333333333	2.32	2.13	3.22	0.82	0.93	1.49	2.55666666666667	1.08	-1.24323276461831	3.34221924801657e-06	1.80326606400249e-05	yes	ARF18	PREDICTED: auxin response factor 18-like isoform X1 [Nicotiana attenuata]	-	-	-	-	-	-	GO:0009725//response to hormone;GO:0010467//gene expression;GO:0034645//cellular macromolecule biosynthetic process;GO:0050794//regulation of cellular process
Isoform0043062	bHLH	14.6666666666667	6.33333333333333	0.62	1.21	0.57	0.55	0.15	0.05	0.8	0.25	-1.67807190511264	0.00671350090618705	0.017172686049728	yes	ALC	PREDICTED: transcription factor ALC-like [Daucus carota subsp. sativus] [Daucus carota]	Organismal Systems;Environmental Information Processing	Signal transduction;Environmental adaptation	ko04075//Plant hormone signal transduction;ko04712//Circadian rhythm - plant	K12126	GO:0043231//intracellular membrane-bounded organelle	GO:0001071//nucleic acid binding transcription factor activity;GO:0005488//binding	GO:0009900//dehiscence;GO:0010468//regulation of gene expression
Isoform0043209	ERF	58.3333333333333	20.6666666666667	2.19	3.10	2.40	0.81	0.69	0.72	2.56333333333333	0.74	-1.79242392161172	2.93018975260181e-14	3.77989183625128e-13	yes	DREB2A	AP2/ERF domain-containing protein [Cynara cardunculus var. scolymus] [Cynara cardunculus]	-	-	-	-	-	-	-
Isoform0043276	C2H2	12.6666666666667	6.33333333333333	0.37	0.82	0.58	0.22	0.35	0.17	0.59	0.246666666666667	-1.25815218445405	0.00877292289334754	0.0216576846638806	yes	HMA1	Zinc finger, C2H2 [Corchorus capsularis]	-	-	-	-	GO:0043231//intracellular membrane-bounded organelle	GO:0003676//nucleic acid binding	GO:0050789//regulation of biological process
Isoform0043431	bHLH	99.3333333333333	289.666666666667	4.49	5.00	5.12	11.62	12.36	11.05	4.87	11.6766666666667	1.26163480999857	4.2762649901972e-32	1.21739978148042e-30	yes	MYC2	transcription factor MYC2, partial [Chrysanthemum boreale]	Environmental Information Processing	Signal transduction	ko04075//Plant hormone signal transduction	K13422	-	-	-
Isoform0043613	G2-like	6.33333333333333	1.66666666666667	0.54	0.29	0.34	0.04	0.00	0.22	0.39	0.0866666666666667	-2.16992500144231	0.00327292544430464	0.00916912870869831	yes	-	-	-	-	-	-	-	-	-
Isoform0043622	WRKY	13.6666666666667	41.6666666666667	0.46	0.68	1.21	2.46	1.63	1.76	0.783333333333333	1.95	1.31577586790577	5.38240701465135e-05	0.000230722292484344	yes	WRKY21	DNA-binding WRKY [Cynara cardunculus var. scolymus] [Cynara cardunculus]	-	-	-	-	-	-	-
Isoform0043658	C3H	75.3333333333333	46.3333333333333	3.94	5.12	4.28	2.64	2.03	1.94	4.44666666666667	2.20333333333333	-1.0130364896769	7.88216009412489e-08	5.44668833347208e-07	yes	At1g04990	Zinc finger, CCCH-type [Cynara cardunculus var. scolymus] [Cynara cardunculus]	-	-	-	-	-	-	-
Isoform0043763	HD-ZIP	52.3333333333333	13	3.09	3.09	3.18	0.56	0.50	0.87	3.12	0.643333333333333	-2.27790768231533	1.03013019158962e-20	1.91107219085894e-19	yes	HAT7	Helix-turn-helix motif-containing protein [Cynara cardunculus var. scolymus] [Cynara cardunculus]	-	-	-	-	-	-	-
Isoform0043861	ERF	28.3333333333333	7.33333333333333	1.29	1.76	1.78	0.43	0.32	0.26	1.61	0.336666666666667	-2.25766789608398	4.47972093366457e-11	4.46367354999897e-10	yes	ERF112	PREDICTED: ethylene-responsive transcription factor ERF037-like [Musa acuminata subsp. malaccensis] [Musa acuminata]	-	-	-	-	-	-	-
Isoform0043879	Nin-like	55.6666666666667	32.6666666666667	2.39	2.31	3.14	1.12	1.66	1.07	2.61333333333333	1.28333333333333	-1.02599520853295	5.97628890390426e-06	3.08893108017105e-05	yes	NLP6	NIN-like protein, partial [Chrysanthemum x morifolium]	-	-	-	-	-	-	-
Isoform0044095	bHLH	243.333333333333	741.666666666667	13.56	14.27	12.04	33.22	36.03	29.98	13.29	33.0766666666667	1.31547274822108	5.4998649816195e-42	2.06841278623927e-40	yes	MYC2	transcription factor MYC2, partial [Chrysanthemum boreale]	Environmental Information Processing	Signal transduction	ko04075//Plant hormone signal transduction	K13422	-	-	-
Isoform0044156	C2H2	11.6666666666667	104.666666666667	0.68	0.84	0.41	4.75	4.57	4.80	0.643333333333333	4.70666666666667	2.8710673360031	1.98886431436643e-38	6.80833711535965e-37	yes	JKD	Zinc finger, C2H2 [Cynara cardunculus var. scolymus] [Cynara cardunculus]	-	-	-	-	-	-	-
Isoform0044174	C3H	37	21	1.13	2.19	1.67	0.43	0.97	1.08	1.66333333333333	0.826666666666667	-1.00869969495038	0.00241816562064062	0.00702077690970325	yes	Os02g0194200	K Homology domain-containing protein [Cynara cardunculus var. scolymus] [Cynara cardunculus]	-	-	-	-	-	GO:0003676//nucleic acid binding;GO:0043169//cation binding	-
Isoform0044548	bHLH	38.6666666666667	16.6666666666667	2.50	1.18	1.90	0.96	0.65	0.21	1.86	0.606666666666667	-1.61632667163049	4.80354446764685e-05	0.000208053216194257	yes	ORG2	Achaete-scute transcription factor-related protein, partial [Cynara cardunculus var. scolymus] [Cynara cardunculus]	-	-	-	-	-	-	-
Isoform0044799	Nin-like	13.6666666666667	8	0.44	0.64	0.52	0.37	0.18	0.18	0.533333333333333	0.243333333333333	-1.13210353600735	0.00912998860594274	0.0224172986314435	yes	NLP3	NIN-like protein, partial [Chrysanthemum x morifolium]	-	-	-	-	-	-	-
Isoform0045037	WRKY	31	78.6666666666667	1.43	1.64	1.47	3.33	2.44	3.60	1.51333333333333	3.12333333333333	1.04535675036827	6.22730740052914e-07	3.7817627684287e-06	yes	WRKY41	WRKY1 transcription factor [Artemisia annua]	-	-	-	-	-	-	-
Isoform0045140	Trihelix	19.6666666666667	122	0.55	1.23	1.06	5.21	4.91	4.52	0.946666666666667	4.88	2.36595271877936	2.83754130289056e-32	8.14125380111319e-31	yes	At5g28300	trihelix protein, partial [Chrysanthemum x morifolium]	-	-	-	-	-	-	-
Isoform0045169	G2-like	18.6666666666667	9.33333333333333	0.92	1.10	1.02	0.59	0.15	0.45	1.01333333333333	0.396666666666667	-1.35310975013564	0.000550602504738192	0.00189027641266552	yes	-	-	-	-	-	-	-	-	-
Isoform0045400	C2H2	4	0.666666666666667	0.23	0.29	0.09	0.00	0.05	0.05	0.203333333333333	0.0333333333333333	-2.60880924267552	0.0124673662991576	0.0293666497126336	yes	Os07g0662500	Zinc finger, C2H2 [Cynara cardunculus var. scolymus] [Cynara cardunculus]	-	-	-	-	-	-	-
Isoform0045421	bHLH	3.33333333333333	0.333333333333333	0.28	0.08	0.08	0.03	0.00	0.00	0.146666666666667	0.01	-3.87446911791614	0.0139647567262001	0.0324095744667074	yes	PIF3	Basic helix-loop-helix leucine zipper transcription factor [Cynara cardunculus var. scolymus] [Cynara cardunculus]	Environmental Information Processing;Organismal Systems	Environmental adaptation;Signal transduction	ko04075//Plant hormone signal transduction;ko04712//Circadian rhythm - plant	K12126	-	GO:0005488//binding	GO:0007165//signal transduction;GO:0009416//response to light stimulus;GO:0009605//response to external stimulus;GO:0010467//gene expression;GO:0019222//regulation of metabolic process;GO:0034645//cellular macromolecule biosynthetic process
Isoform0045485	HD-ZIP	20.6666666666667	10.6666666666667	0.98	0.92	1.08	0.39	0.27	0.61	0.993333333333333	0.423333333333333	-1.23048383369	0.000317286475904761	0.00115151092788751	yes	ANL2	homeobox protein 7 [Artemisia annua]	-	-	-	-	-	-	-
Isoform0045619	G2-like	16	10	0.63	0.83	0.95	0.55	0.33	0.32	0.803333333333333	0.4	-1.00599874062144	0.0100243904398294	0.0243151069581276	yes	-	-	-	-	-	-	-	-	-
Isoform0045700	M-type	40.6666666666667	101	1.63	1.19	2.21	3.12	2.78	4.43	1.67666666666667	3.44333333333333	1.03820994905953	7.49649234735965e-06	3.80233359083712e-05	yes	SEP3	Transcription factor, K-box [Cynara cardunculus var. scolymus] [Cynara cardunculus]	-	-	-	-	-	-	-
Isoform0045839	TALE	16.6666666666667	115	0.71	0.76	0.63	4.25	4.18	3.32	0.7	3.91666666666667	2.48419952378624	3.23901739089468e-31	8.99199928427508e-30	yes	KNAT6	Homeobox protein knotted-1-like 6 [Morus notabilis]	-	-	-	-	GO:0043231//intracellular membrane-bounded organelle	GO:0003677//DNA binding	GO:0010468//regulation of gene expression
Isoform0046013	S1Fa-like	32.3333333333333	260	1.85	1.62	1.40	10.09	11.38	10.44	1.62333333333333	10.6366666666667	2.71201493119698	5.84861264268177e-82	4.73892505350409e-80	yes	PXC1	Leucine-rich repeat-containing protein [Cynara cardunculus var. scolymus] [Cynara cardunculus]	-	-	-	-	-	GO:0016772//transferase activity, transferring phosphorus-containing groups;GO:0032550//purine ribonucleoside binding	GO:0006464//cellular protein modification process;GO:0006796//phosphate-containing compound metabolic process
Isoform0046317	CO-like	269.666666666667	161	13.92	14.44	14.34	6.52	7.90	6.63	14.2333333333333	7.01666666666667	-1.02041583655409	1.26452932844052e-25	2.87156979924429e-24	yes	COL10	Zinc finger, B-box [Corchorus olitorius]	-	-	-	-	-	-	-
Isoform0046395	G2-like	14.6666666666667	5.33333333333333	0.94	0.60	0.78	0.18	0.19	0.33	0.773333333333333	0.233333333333333	-1.72869797818261	7.94731053445517e-05	0.000329162659026579	yes	-	-	-	-	-	-	-	-	-
Isoform0046425	ERF	63.3333333333333	234.666666666667	2.35	2.73	3.82	10.36	9.28	7.24	2.96666666666667	8.96	1.594655896925	7.17603417780607e-20	1.27796258331694e-18	yes	ERF1A	ethylene-responsive element binding protein1 homolog [Matricaria chamomilla]	-	-	-	-	-	-	-
Isoform0046467	G2-like	25.3333333333333	11.6666666666667	1.19	1.48	0.99	0.52	0.31	0.53	1.22	0.453333333333333	-1.4282369970337	1.34590576832457e-05	6.50028782606183e-05	yes	-	-	-	-	-	-	-	-	-
Isoform0047121	bHLH	14.3333333333333	6.33333333333333	0.98	0.40	0.47	0.20	0.19	0.26	0.616666666666667	0.216666666666667	-1.50901364748786	0.00265841745156871	0.0076327787181329	yes	BHLH	bHLH transcription factor 2 [Chrysanthemum x morifolium]	-	-	-	-	-	-	GO:1901576//organic substance biosynthetic process
Isoform0047242	C3H	10.3333333333333	2.33333333333333	0.36	0.51	0.75	0.22	0.05	0.00	0.54	0.09	-2.58496250072116	0.000113000292861626	0.000452959906268501	yes	At1g07360	PREDICTED: zinc finger CCCH domain-containing protein 40 [Phoenix dactylifera]	Genetic Information Processing	Transcription	ko03040//Spliceosome	K12872	-	GO:0003676//nucleic acid binding;GO:0043169//cation binding	-
Isoform0047911	HD-ZIP	8	44.3333333333333	0.31	0.26	0.37	1.80	0.76	1.57	0.313333333333333	1.37666666666667	2.13540911974181	3.11117039577205e-08	2.26804110063464e-07	yes	ATHB-15	PREDICTED: homeobox-leucine zipper protein ATHB-15 [Vitis vinifera]	-	-	-	-	GO:0043231//intracellular membrane-bounded organelle	GO:0001071//nucleic acid binding transcription factor activity;GO:0003677//DNA binding	GO:0000904//cell morphogenesis involved in differentiation;GO:0003006//developmental process involved in reproduction;GO:0007015//actin filament organization;GO:0009267//cellular response to starvation;GO:0009799//specification of symmetry;GO:0009887//organ morphogenesis;GO:0009933//meristem structural organization;GO:0009943//adaxial/abaxial axis specification;GO:0009953//dorsal/ventral pattern …
Isoform0047935	MYB	27.3333333333333	100.666666666667	1.09	0.92	1.28	3.18	3.49	3.33	1.09666666666667	3.33333333333333	1.60384051092684	1.85683997758455e-18	3.08731778806359e-17	yes	MYB3R-1	Homeodomain-like protein [Cynara cardunculus var. scolymus] [Cynara cardunculus]	-	-	-	-	-	-	-
Isoform0047939	ARF	16.3333333333333	44.3333333333333	0.65	0.92	0.76	1.74	1.99	1.48	0.776666666666667	1.73666666666667	1.16095341762423	8.54451280845808e-06	4.28668035623832e-05	yes	ARF11	Aux/IAA-ARF-dimerization [Cynara cardunculus var. scolymus] [Cynara cardunculus]	Environmental Information Processing	Signal transduction	ko04075//Plant hormone signal transduction	K14486	-	-	-
Isoform0047958	bZIP	15.3333333333333	48	0.64	0.79	0.57	1.52	1.96	1.70	0.666666666666667	1.72666666666667	1.37295209791183	9.50165508210169e-08	6.4890189259219e-07	yes	ATHB-15	homeobox leucine-zipper protein [Zinnia violacea]	-	-	-	-	GO:0043231//intracellular membrane-bounded organelle	GO:0001071//nucleic acid binding transcription factor activity;GO:0003677//DNA binding	GO:0000904//cell morphogenesis involved in differentiation;GO:0003006//developmental process involved in reproduction;GO:0007015//actin filament organization;GO:0009267//cellular response to starvation;GO:0009799//specification of symmetry;GO:0009887//organ morphogenesis;GO:0009933//meristem structural organization;GO:0009943//adaxial/abaxial axis specification;GO:0009953//dorsal/ventral pattern …
Isoform0048116	WRKY	113.666666666667	36.6666666666667	4.73	5.11	6.00	1.61	1.34	1.19	5.28	1.38	-1.93586966258028	8.30965096047862e-28	2.04335366557441e-26	yes	WRKY20	DNA-binding WRKY [Cynara cardunculus var. scolymus] [Cynara cardunculus]	-	-	-	-	-	-	-
Isoform0048150	C3H	9.66666666666667	2.33333333333333	0.32	0.51	0.34	0.11	0.08	0.04	0.39	0.0766666666666667	-2.34680276352639	0.000116785661029672	0.00046637326686144	yes	At1g32360	PREDICTED: zinc finger CCCH domain-containing protein 12 isoform X2 [Cucumis sativus]	-	-	-	-	-	-	-
Isoform0048277	Trihelix	25.6666666666667	166	1.19	1.10	1.25	5.58	6.70	6.69	1.18	6.32333333333333	2.42189841332848	7.0073023382297e-45	2.84786340569646e-43	yes	At5g28300	trihelix protein, partial [Chrysanthemum x morifolium]	-	-	-	-	-	-	-
Isoform0048584	MYB_related	76.6666666666667	0.333333333333333	3.21	4.33	3.68	0.03	0.00	0.00	3.74	0.01	-8.54689445988764	1.04883608970268e-57	5.63006801234386e-56	yes	MYB305	PREDICTED: myb-related protein 305-like [Ziziphus jujuba]	-	-	-	-	-	GO:0005488//binding	GO:0010467//gene expression;GO:0034645//cellular macromolecule biosynthetic process
Isoform0048798	bHLH	212.333333333333	660.666666666667	10.10	11.98	11.20	28.17	28.79	28.25	11.0933333333333	28.4033333333333	1.35636731743952	1.50096881499414e-69	9.99930018026266e-68	yes	MYC2	transcription factor MYC2, partial [Chrysanthemum boreale]	Environmental Information Processing	Signal transduction	ko04075//Plant hormone signal transduction	K13422	-	-	-
Isoform0048898	ERF	125	53.3333333333333	5.77	5.43	5.56	2.23	2.18	1.34	5.58666666666667	1.91666666666667	-1.54338828786761	1.41288548072913e-22	2.8498993463748e-21	yes	DREB2C	DREB2 transcription factor [Helianthus annuus]	-	-	-	-	-	-	-
Isoform0049275	Trihelix	17.6666666666667	116	0.97	0.97	0.76	4.12	4.75	5.73	0.9	4.86666666666667	2.43493705671655	2.17802439420913e-28	5.46773898908042e-27	yes	At5g28300	trihelix protein, partial [Chrysanthemum x morifolium]	-	-	-	-	-	-	-
Isoform0049372	NAC	18	6.66666666666667	0.84	0.92	0.51	0.22	0.38	0.08	0.756666666666667	0.226666666666667	-1.73908564604057	0.000199504976093622	0.000757892440222275	yes	FEZ	PREDICTED: protein FEZ-like isoform X2 [Nicotiana tabacum]	-	-	-	-	GO:0043231//intracellular membrane-bounded organelle	-	GO:0010468//regulation of gene expression;GO:0034645//cellular macromolecule biosynthetic process
Isoform0049402	GRAS	15.3333333333333	5.66666666666667	0.89	0.76	0.79	0.53	0.05	0.05	0.813333333333333	0.21	-1.95345741406297	0.0014121164507594	0.00436694166416049	yes	SCL14	Transcription factor GRAS, partial [Cynara cardunculus var. scolymus] [Cynara cardunculus]	-	-	-	-	-	-	-
Isoform0049443	bHLH	129.666666666667	413.333333333333	6.23	7.46	7.49	18.44	18.88	18.34	7.06	18.5533333333333	1.39393831933927	1.24034106032467e-50	5.76677818307537e-49	yes	MYC2	transcription factor MYC2, partial [Chrysanthemum boreale]	Environmental Information Processing	Signal transduction	ko04075//Plant hormone signal transduction	K13422	-	-	-
Isoform0049678	C3H	8	3.33333333333333	0.24	0.33	0.45	0.09	0.24	0.04	0.34	0.123333333333333	-1.46297197634255	0.0160399109796561	0.0365115026157763	yes	At1g07360	PREDICTED: zinc finger CCCH domain-containing protein 40 [Phoenix dactylifera]	Genetic Information Processing	Transcription	ko03040//Spliceosome	K12872	-	GO:0003676//nucleic acid binding	-
Isoform0050064	HSF	37	138.666666666667	1.50	2.13	1.29	5.75	4.39	4.73	1.64	4.95666666666667	1.59567442671318	1.13944111725758e-17	1.81987694626569e-16	yes	HSF30	Heat shock factor (HSF)-type, DNA-binding [Cynara cardunculus var. scolymus] [Cynara cardunculus]	-	-	-	-	-	-	GO:0006351//transcription, DNA-templated;GO:0006950//response to stress;GO:0009628//response to abiotic stimulus
Isoform0050297	ARF	56.3333333333333	30.3333333333333	2.19	2.26	2.52	1.09	1.22	0.75	2.32333333333333	1.02	-1.18762700317577	2.12188798776236e-08	1.57919488927645e-07	yes	ARF8	PREDICTED: auxin response factor 8 isoform X1 [Daucus carota subsp. sativus] [Daucus carota]	-	-	-	-	GO:0043231//intracellular membrane-bounded organelle	GO:0005515//protein binding	GO:0009755//hormone-mediated signaling pathway;GO:0010468//regulation of gene expression;GO:0034645//cellular macromolecule biosynthetic process
Isoform0050579	WRKY	2	10.3333333333333	0.09	0.00	0.15	0.43	0.37	0.18	0.08	0.326666666666667	2.02974734339405	0.00341614276633863	0.00952033472017359	yes	WRKY3	DNA-binding WRKY [Corchorus capsularis]	-	-	-	-	-	-	-
Isoform0050604	C3H	62.6666666666667	36.3333333333333	4.02	3.26	3.45	1.64	2.15	1.29	3.57666666666667	1.69333333333333	-1.07874967398436	1.95582478445254e-07	1.27758415798519e-06	yes	At1g04990	Zinc finger, CCCH-type [Cynara cardunculus var. scolymus] [Cynara cardunculus]	-	-	-	-	-	-	-
Isoform0050652	ARF	18.3333333333333	11.3333333333333	0.92	0.82	0.64	0.40	0.55	0.23	0.793333333333333	0.393333333333333	-1.0121747139461	0.00661157668713219	0.0169429975254748	yes	ARF18	Aux/IAA-ARF-dimerization [Cynara cardunculus var. scolymus] [Cynara cardunculus]	-	-	-	-	-	-	GO:0009725//response to hormone;GO:0010467//gene expression;GO:0034645//cellular macromolecule biosynthetic process;GO:0050794//regulation of cellular process
Isoform0050669	G2-like	26.6666666666667	8.33333333333333	1.17	1.56	1.20	0.50	0.32	0.13	1.31	0.316666666666667	-2.04852989392766	3.54725796561461e-08	2.56355318099878e-07	yes	-	-	-	-	-	-	-	-	-
Isoform0050776	WRKY	14	3	0.38	0.82	0.56	0.20	0.08	0.00	0.586666666666667	0.0933333333333333	-2.65207669657969	1.18097424692547e-05	5.76701012782712e-05	yes	WRKY20	PREDICTED: probable WRKY transcription factor 20 isoform X1 [Tarenaya hassleriana]	Organismal Systems	Environmental adaptation	ko04626//Plant-pathogen interaction	K18834	-	-	-
Isoform0050802	Nin-like	5.33333333333333	1	0.17	0.43	0.18	0.03	0.00	0.09	0.26	0.04	-2.70043971814109	0.00736831778310521	0.0186159380990393	yes	NLP7	NIN-like protein, partial [Chrysanthemum x morifolium]	-	-	-	-	-	-	-
Isoform0050933	bHLH	3	9.33333333333333	0.30	0.15	0.05	0.40	0.50	0.34	0.166666666666667	0.413333333333333	1.31034012061215	0.0204007774278231	0.044896104149308	yes	BHLH25	Myc-type, basic helix-loop-helix (bHLH) domain-containing protein [Cynara cardunculus var. scolymus] [Cynara cardunculus]	-	-	-	-	-	-	-
Isoform0051045	C2H2	89.6666666666667	470.666666666667	3.54	4.47	3.56	17.09	16.77	15.85	3.85666666666667	16.57	2.10314723883512	1.68536285754809e-93	1.58204974505325e-91	yes	ZFP1	Zinc finger, C2H2 [Cynara cardunculus var. scolymus] [Cynara cardunculus]	-	-	-	-	-	-	-
Isoform0051531	Nin-like	46.3333333333333	114	2.31	2.57	2.41	4.40	4.91	5.60	2.43	4.97	1.03228953795651	4.00368063150485e-10	3.63942130999099e-09	yes	NLP6	NIN-like protein, partial [Chrysanthemum x morifolium]	-	-	-	-	-	-	-
Isoform0051565	NF-X1	105	55.3333333333333	3.87	4.05	4.36	1.56	1.95	1.89	4.09333333333333	1.8	-1.18527924831935	5.3014589114939e-15	7.19636507656341e-14	yes	NFXL1	Zinc finger, NF-X1-type [Cynara cardunculus var. scolymus] [Cynara cardunculus]	-	-	-	-	-	GO:0046872//metal ion binding	-
Isoform0051774	HSF	18.6666666666667	11	1.46	0.67	0.56	0.53	0.43	0.25	0.896666666666667	0.403333333333333	-1.15259912528203	0.0132521129163931	0.030961628073091	yes	HSF30	Heat shock factor (HSF)-type, DNA-binding [Cynara cardunculus var. scolymus] [Cynara cardunculus]	-	-	-	-	-	-	GO:0006351//transcription, DNA-templated;GO:0006950//response to stress;GO:0009628//response to abiotic stimulus
Isoform0052118	MYB_related	29.6666666666667	15	1.47	1.01	1.30	0.60	0.70	0.23	1.26	0.51	-1.30485458152842	7.76144895637551e-05	0.000322253976442087	yes	TKI1	PREDICTED: LOW QUALITY PROTEIN: TSL-kinase interacting protein 1-like [Juglans regia]	-	-	-	-	-	-	-
Isoform0052164	C3H	10.6666666666667	4	0.25	0.63	0.50	0.15	0.16	0.12	0.46	0.143333333333333	-1.68225970207607	0.00187542749574588	0.00561357083416746	yes	At1g07360	PREDICTED: zinc finger CCCH domain-containing protein 40 [Elaeis guineensis]	Genetic Information Processing	Transcription	ko03040//Spliceosome	K12872	-	GO:0003676//nucleic acid binding;GO:0043169//cation binding	-
Isoform0052194	WRKY	17	3.33333333333333	1.07	0.87	0.53	0.22	0.09	0.04	0.823333333333333	0.116666666666667	-2.81908421463971	2.43419057759437e-07	1.56774902393373e-06	yes	CYP71D8	DNA-binding WRKY [Cynara cardunculus var. scolymus] [Cynara cardunculus]	-	-	-	-	-	-	-
Isoform0052196	ERF	4	0	0.06	0.11	0.48	0.00	0.00	0.00	0.216666666666667	0.001	-7.75933340719466	0.00206681753708879	0.00611917032729422	yes	WRI1	WRI1 transcription factor2 [Zea mays]	-	-	-	-	-	-	-
Isoform0052237	C3H	13.6666666666667	7.33333333333333	0.45	0.50	0.67	0.21	0.07	0.43	0.54	0.236666666666667	-1.19010288337994	0.0203503977925934	0.0448051829689315	yes	At3g51120	GYF-like protein [Cynara cardunculus var. scolymus] [Cynara cardunculus]	-	-	-	-	-	-	-
Isoform0052288	MYB_related	5.33333333333333	1	0.28	0.14	0.38	0.00	0.05	0.09	0.266666666666667	0.0466666666666667	-2.51457317282976	0.0057008899969884	0.0148931709404766	yes	MYB98	Homeodomain-like protein [Cynara cardunculus var. scolymus] [Cynara cardunculus]	-	-	-	-	-	-	-
Isoform0052367	ARF	45	23.6666666666667	2.51	2.08	2.42	1.26	1.05	0.61	2.33666666666667	0.973333333333333	-1.26344607513061	4.52955639912785e-07	2.80711918276968e-06	yes	ARF18	PREDICTED: auxin response factor 18-like [Capsicum annuum]	-	-	-	-	-	-	-
Isoform0052403	M-type	170	88.6666666666667	6.71	6.21	7.46	3.32	2.70	2.55	6.79333333333333	2.85666666666667	-1.24978694205331	4.01008770069072e-21	7.58058767638074e-20	yes	PMADS1	flower development transporter AP3 [Chrysanthemum lavandulifolium]	-	-	-	-	-	-	-
Isoform0052456	AP2	15	6.66666666666667	0.68	0.58	0.57	0.24	0.33	0.07	0.61	0.213333333333333	-1.51569983828404	0.000455128174384114	0.00159309858767658	yes	AIL5	PREDICTED: AP2-like ethylene-responsive transcription factor AIL7 isoform X1 [Nelumbo nucifera]	-	-	-	-	-	-	-
Isoform0052558	Nin-like	53.3333333333333	17.3333333333333	2.95	2.15	2.45	0.60	1.12	0.30	2.51666666666667	0.673333333333333	-1.90212135146065	2.3968007902152e-10	2.2290351421984e-09	yes	NLP6	NIN-like protein, partial [Chrysanthemum x morifolium]	-	-	-	-	-	-	-
Isoform0052746	C2H2	6	0.666666666666667	0.31	0.21	0.47	0.00	0.10	0.00	0.33	0.0333333333333333	-3.30742852519225	0.000692352719420932	0.00231929678503063	yes	At5g56900	PREDICTED: RNA exonuclease 4-like [Nicotiana attenuata]	-	-	-	-	-	-	-
Isoform0052866	MYB	198	76	13.69	11.84	10.70	4.69	3.18	3.08	12.0766666666667	3.65	-1.72625393596476	1.43614257698003e-28	3.62513868164505e-27	yes	DIVARICATA	Homeodomain-like protein [Cynara cardunculus var. scolymus] [Cynara cardunculus]	-	-	-	-	-	-	-
Isoform0053257	bHLH	46.3333333333333	14	3.12	3.18	2.14	0.77	0.78	0.49	2.81333333333333	0.68	-2.04867384673569	6.65175663501243e-13	7.74419225994001e-12	yes	BHLH62	Myc-type, basic helix-loop-helix (bHLH) domain-containing protein [Cynara cardunculus var. scolymus] [Cynara cardunculus]	-	-	-	-	-	-	-
Isoform0053286	WRKY	40.3333333333333	126.333333333333	1.52	2.48	2.98	5.91	4.95	7.44	2.32666666666667	6.1	1.39054470696175	7.21576754077952e-11	7.04890805876469e-10	yes	WRKY21	DNA-binding WRKY [Cynara cardunculus var. scolymus] [Cynara cardunculus]	-	-	-	-	-	-	-
Isoform0053402	G2-like	0.333333333333333	5	0.00	0.05	0.00	0.23	0.31	0.15	0.0166666666666667	0.23	3.7865963618908	0.00162088138629135	0.00493067168160798	yes	KAN4	Homeodomain-like protein [Cynara cardunculus var. scolymus] [Cynara cardunculus]	-	-	-	-	-	-	-
Isoform0053460	Trihelix	1.33333333333333	10	0.00	0.04	0.13	0.18	0.41	0.57	0.0566666666666667	0.386666666666667	2.77051815387723	0.000625412029640739	0.00211768679134359	yes	LIMYB	Myb_DNA-bind_3 domain-containing protein [Cephalotus follicularis]	-	-	-	-	-	-	-
Isoform0053676	bZIP	35.6666666666667	21.6666666666667	2.16	2.17	1.90	1.49	0.43	1.00	2.07666666666667	0.973333333333333	-1.09326379414399	0.000688662440129134	0.00230843918032488	yes	RF2b	PREDICTED: probable transcription factor PosF21 [Nicotiana tabacum]	-	-	-	-	-	-	-
Isoform0053867	bHLH	36	20	1.94	1.76	2.29	0.97	1.03	0.71	1.99666666666667	0.903333333333333	-1.14426315143492	1.0651943517609e-05	5.25010531032446e-05	yes	BHLH120	Myc-type, basic helix-loop-helix (bHLH) domain-containing protein [Cynara cardunculus var. scolymus] [Cynara cardunculus]	-	-	-	-	-	-	-
Isoform0054186	GRAS	64	38.6666666666667	2.85	3.61	3.78	1.85	1.79	1.42	3.41333333333333	1.68666666666667	-1.01700642530569	3.47844608356293e-07	2.19057213224789e-06	yes	SCL15	GRAS protein, partial [Chrysanthemum x morifolium]	-	-	-	-	-	-	-
Isoform0054191	Nin-like	34.3333333333333	92.3333333333333	1.20	1.66	1.35	3.11	3.00	3.22	1.40333333333333	3.11	1.14805684778537	8.70235351400819e-11	8.44080342198026e-10	yes	NLP7	NIN-like protein, partial [Chrysanthemum x morifolium]	-	-	-	-	-	-	-
Isoform0054300	C2H2	21.3333333333333	7.33333333333333	0.93	1.30	0.86	0.26	0.18	0.44	1.03	0.293333333333333	-1.81203140926708	2.81497936776533e-06	1.53967809573435e-05	yes	At2g41040	PREDICTED: uncharacterized methyltransferase At2g41040, chloroplastic [Nicotiana attenuata]	-	-	-	-	-	-	-
Isoform0054368	C2H2	9.66666666666667	0	0.33	0.40	0.47	0.00	0.00	0.00	0.4	0.001	-8.64385618977473	2.21083684438531e-09	1.85257056076074e-08	yes	ZNF850	PREDICTED: similar to Zinc finger protein 271 (Zinc finger protein 7) (HZF7) (Zinc finger protein ZNFphex133) (Epstein-Barr virus-induced zinc finger protein) (ZNF-EB) (CT-ZFP48) (Zinc finger protein [Bathycoccus prasinos]	-	-	-	-	-	-	-
Isoform0054523	NF-YB	12.6666666666667	3.33333333333333	0.50	0.63	0.54	0.15	0.08	0.12	0.556666666666667	0.116666666666667	-2.25442127552908	3.92774885704296e-06	2.09595195631956e-05	yes	NFYB8	NF-Y protein, partial [Chrysanthemum x morifolium]	-	-	-	-	-	-	-
Isoform0054905	SBP	8.33333333333333	2	0.38	0.59	0.42	0.08	0.21	0.00	0.463333333333333	0.0966666666666667	-2.26096007759593	0.000402723775147756	0.00142704535644096	yes	SPL12	Transcription factor, SBP-box, partial [Cynara cardunculus var. scolymus] [Cynara cardunculus]	-	-	-	-	-	-	-
Isoform0055043	ERF	112	59	5.28	4.57	3.97	1.51	2.30	2.26	4.60666666666667	2.02333333333333	-1.18698919413258	7.08304662735183e-12	7.58460258301582e-11	yes	DREB2C	DREB2 transcription factor [Helianthus annuus]	-	-	-	-	-	-	-
Isoform0055080	M-type	8.66666666666667	27	0.30	0.43	0.42	1.11	0.70	1.09	0.383333333333333	0.966666666666667	1.33441903907056	0.000141258217499297	0.000554623006856084	yes	SCM1	APETALA1/FRUITFULL [Chrysanthemum x morifolium]	-	-	-	-	-	-	-
Isoform0056130	WRKY	11	2	0.41	0.45	0.34	0.05	0.07	0.07	0.4	0.0633333333333333	-2.65896308216493	2.41202815995963e-06	1.33375608769403e-05	yes	WRKY20	PREDICTED: probable WRKY transcription factor 20 isoform X1 [Tarenaya hassleriana]	Organismal Systems	Environmental adaptation	ko04626//Plant-pathogen interaction	K18834	-	-	-
Isoform0056158	Trihelix	32.6666666666667	193.666666666667	1.96	1.35	1.50	6.92	8.40	7.97	1.60333333333333	7.76333333333333	2.27560184044083	8.50680204402709e-47	3.64883884203549e-45	yes	At5g28300	trihelix protein, partial [Chrysanthemum x morifolium]	-	-	-	-	-	-	-
Isoform0056193	HD-ZIP	43.6666666666667	162.333333333333	2.38	2.67	1.74	7.27	7.20	5.96	2.26333333333333	6.81	1.5892057244885	2.96486517446232e-23	6.14678648473202e-22	yes	HAT5	HD-ZIP protein, partial [Chrysanthemum x morifolium]	-	-	-	-	-	-	-
Isoform0056258	bZIP	40.6666666666667	0.333333333333333	1.86	1.91	1.43	0.03	0.00	0.00	1.73333333333333	0.01	-7.4374053123073	1.72152273740294e-33	5.14128384704105e-32	yes	CREBL2	--	-	-	-	-	-	-	-
Isoform0056329	G2-like	14.6666666666667	7.33333333333333	0.96	0.77	0.52	0.20	0.46	0.27	0.75	0.31	-1.27462238010901	0.00463291940500289	0.0124410658635067	yes	-	-	-	-	-	-	-	-	-
Isoform0056372	NF-X1	65	31.6666666666667	2.70	3.59	3.37	1.21	1.52	1.18	3.22	1.30333333333333	-1.30485458152842	1.93293825581469e-10	1.81497902512227e-09	yes	NFXL1	Zinc finger, NF-X1-type [Cynara cardunculus var. scolymus] [Cynara cardunculus]	-	-	-	-	-	-	-
Isoform0056640	bHLH	3	12.6666666666667	0.18	0.05	0.25	0.32	0.49	0.92	0.16	0.576666666666667	1.84966572691557	0.00365711753426644	0.0101109885779891	yes	BHLH25	Myc-type, basic helix-loop-helix (bHLH) domain-containing protein [Cynara cardunculus var. scolymus] [Cynara cardunculus]	-	-	-	-	-	-	-
Isoform0056719	TALE	53.3333333333333	30.6666666666667	3.07	2.00	2.30	1.16	1.09	1.16	2.45666666666667	1.13666666666667	-1.11189288007089	1.20856299246303e-06	7.02061355372206e-06	yes	BLH2	TALE protein, partial [Chrysanthemum x morifolium]	-	-	-	-	-	-	-
Isoform0056882	C3H	12	2.66666666666667	0.42	0.55	0.50	0.11	0.11	0.04	0.49	0.0866666666666667	-2.49923262669527	1.30840179492429e-06	7.55872228316839e-06	yes	At1g07360	PREDICTED: zinc finger CCCH domain-containing protein 40-like [Populus euphratica]	Genetic Information Processing	Transcription	ko03040//Spliceosome	K12872	-	GO:0003676//nucleic acid binding;GO:0043169//cation binding	-
Isoform0056920	FAR1	8	23.6666666666667	0.36	0.41	0.50	0.79	0.79	1.60	0.423333333333333	1.06	1.32419826851219	0.00199802762278176	0.00593752968616314	yes	FRS5	Protein FAR1-RELATED SEQUENCE 6 [Cajanus cajan]	-	-	-	-	-	-	-
Isoform0057190	bHLH	108	298.333333333333	6.57	6.23	5.01	13.09	13.85	13.09	5.93666666666667	13.3433333333333	1.16839409928592	9.07599050129358e-28	2.22881212944818e-26	yes	MYC2	transcription factor MYC2, partial [Chrysanthemum boreale]	Environmental Information Processing	Signal transduction	ko04075//Plant hormone signal transduction	K13422	-	-	-
Isoform0057540	C2H2	12	31	0.48	0.67	0.75	1.56	0.99	1.47	0.633333333333333	1.34	1.08119608284798	0.000905814775304206	0.00294346662382905	yes	IDD2	Zinc finger, C2H2 [Cynara cardunculus var. scolymus] [Cynara cardunculus]	-	-	-	-	-	-	-
Isoform0057621	MYB_related	13.6666666666667	51	0.82	0.56	0.64	2.23	2.11	1.68	0.673333333333333	2.00666666666667	1.57540819400791	2.02182892646717e-09	1.70184837677633e-08	yes	ODO1	PREDICTED: protein ODORANT1 [Beta vulgaris subsp. vulgaris] [Beta vulgaris]	-	-	-	-	-	-	-
Isoform0057773	MIKC	15.3333333333333	54.3333333333333	0.69	0.52	0.58	2.21	1.07	1.68	0.596666666666667	1.65333333333333	1.47038053312261	2.00361678870987e-06	1.12304613025484e-05	yes	AGL31	FLC-like, partial [Cichorium intybus]	-	-	-	-	-	-	-
Isoform0057810	HD-ZIP	23.6666666666667	12.6666666666667	1.44	1.09	0.89	0.58	0.39	0.47	1.14	0.48	-1.24792751344359	0.000203347338521946	0.000770984828547182	yes	ANL2	Homeobox, conserved site-containing protein [Cynara cardunculus var. scolymus] [Cynara cardunculus]	-	-	-	-	GO:0043231//intracellular membrane-bounded organelle	GO:0003677//DNA binding	GO:0010468//regulation of gene expression
Isoform0057933	ERF	165	69	7.61	7.52	6.30	2.53	2.19	2.55	7.14333333333333	2.42333333333333	-1.55960458075695	5.80586979423742e-31	1.60107449681945e-29	yes	DREB2C	AP2/ERF domain-containing protein [Cynara cardunculus var. scolymus] [Cynara cardunculus]	-	-	-	-	-	-	-
Isoform0057983	bHLH	17.6666666666667	5.33333333333333	0.58	0.74	0.92	0.09	0.35	0.16	0.746666666666667	0.2	-1.90046432644909	2.65863232247914e-05	0.00012110290744972	yes	BHLH	bHLH transcription factor 2 [Chrysanthemum x morifolium]	-	-	-	-	-	-	GO:1901576//organic substance biosynthetic process
Isoform0058121	FAR1	13.6666666666667	35.6666666666667	0.41	0.62	0.61	0.96	1.46	1.21	0.546666666666667	1.21	1.14627373337767	0.000151492453861856	0.000590583432255777	yes	FRS5	PREDICTED: protein FAR1-RELATED SEQUENCE 5-like [Beta vulgaris subsp. vulgaris] [Beta vulgaris]	-	-	-	-	-	-	-
Isoform0058162	C3H	65.3333333333333	28.6666666666667	4.06	3.57	3.81	1.53	1.72	0.79	3.81333333333333	1.34666666666667	-1.50165985402659	1.26852877479016e-11	1.33106961534036e-10	yes	At1g04990	Zinc finger, CCCH-type [Cynara cardunculus var. scolymus] [Cynara cardunculus]	-	-	-	-	-	-	-
Isoform0058191	C3H	49.6666666666667	25.3333333333333	2.76	2.85	3.05	1.49	1.18	0.85	2.88666666666667	1.17333333333333	-1.29879159608943	1.34935502970377e-08	1.02921958782747e-07	yes	At1g04990	Zinc finger, CCCH-type [Cynara cardunculus var. scolymus] [Cynara cardunculus]	-	-	-	-	-	-	-
Isoform0058419	G2-like	14.3333333333333	6.33333333333333	0.77	0.78	0.42	0.34	0.13	0.21	0.656666666666667	0.226666666666667	-1.53458897820604	0.00106997196715856	0.00341258705340047	yes	-	-	-	-	-	-	-	-	-
Isoform0058756	HD-ZIP	43	20	1.42	1.59	2.03	0.67	0.84	0.43	1.68	0.646666666666667	-1.37736708131279	2.92687639313503e-07	1.86275273142332e-06	yes	ANL2	homeobox protein 7 [Artemisia annua]	-	-	-	-	-	-	-
Isoform0058992	HSF	21.6666666666667	9.33333333333333	0.75	1.58	0.54	0.30	0.25	0.49	0.956666666666667	0.346666666666667	-1.46446720853459	0.00157947686597562	0.00482058170077411	yes	HSF30	Heat shock factor (HSF)-type, DNA-binding [Cynara cardunculus var. scolymus] [Cynara cardunculus]	-	-	-	-	GO:0043231//intracellular membrane-bounded organelle	GO:0001071//nucleic acid binding transcription factor activity;GO:0003677//DNA binding	GO:0006355//regulation of transcription, DNA-templated;GO:0009404//toxin metabolic process;GO:0009408//response to heat;GO:0033554//cellular response to stress;GO:0044267//cellular protein metabolic process
Isoform0059043	HD-ZIP	27	10.6666666666667	1.23	1.09	0.99	0.33	0.56	0.18	1.10333333333333	0.356666666666667	-1.62922042040606	1.09831156223206e-06	6.42108285516209e-06	yes	ANL2	homeobox protein 7 [Artemisia annua]	-	-	-	-	-	-	-
Isoform0059174	G2-like	15.3333333333333	6.66666666666667	0.63	1.18	0.73	0.23	0.46	0.25	0.846666666666667	0.313333333333333	-1.43409583509453	0.00124718344332625	0.00391196118952818	yes	-	-	-	-	-	-	-	-	-
Isoform0059202	BBR-BPC	21	11.3333333333333	0.75	0.73	1.29	0.51	0.37	0.32	0.923333333333333	0.4	-1.20685157044067	0.0013229645868917	0.0041208900361872	yes	BPC4	protein BASIC PENTACYSTEINE6-like [Solanum tuberosum]	-	-	-	-	-	-	-
Isoform0059440	HD-ZIP	5.66666666666667	41	0.30	0.07	0.29	1.51	0.89	1.40	0.22	1.26666666666667	2.5254614889725	6.96859659353999e-11	6.81833722432341e-10	yes	ATHB-15	homeobox leucine-zipper protein [Zinnia violacea]	-	-	-	-	GO:0043231//intracellular membrane-bounded organelle	GO:0001071//nucleic acid binding transcription factor activity;GO:0003677//DNA binding	GO:0000904//cell morphogenesis involved in differentiation;GO:0003006//developmental process involved in reproduction;GO:0007015//actin filament organization;GO:0009267//cellular response to starvation;GO:0009799//specification of symmetry;GO:0009887//organ morphogenesis;GO:0009933//meristem structural organization;GO:0009943//adaxial/abaxial axis specification;GO:0009953//dorsal/ventral pattern …
Isoform0059711	AP2	10.3333333333333	4	0.56	0.29	0.70	0.27	0.09	0.09	0.516666666666667	0.15	-1.78427130894456	0.00347118776687424	0.00965719290652887	yes	AIL5	PREDICTED: AP2-like ethylene-responsive transcription factor AIL6 isoform X2 [Nelumbo nucifera]	-	-	-	-	GO:0043231//intracellular membrane-bounded organelle	GO:0001071//nucleic acid binding transcription factor activity	GO:0010468//regulation of gene expression;GO:0034645//cellular macromolecule biosynthetic process
Isoform0060007	HSF	23.6666666666667	13.6666666666667	1.35	1.10	1.12	0.57	0.51	0.59	1.19	0.556666666666667	-1.09607597155505	0.000276375969859189	0.00101655856473366	yes	HSF30	Heat shock factor (HSF)-type, DNA-binding [Cynara cardunculus var. scolymus] [Cynara cardunculus]	-	-	-	-	-	-	GO:0006351//transcription, DNA-templated;GO:0006950//response to stress;GO:0009628//response to abiotic stimulus
Isoform0060199	HD-ZIP	19.3333333333333	52	0.79	0.67	1.06	1.89	1.73	1.95	0.84	1.85666666666667	1.14425359384012	1.29539547395064e-06	7.4881328580113e-06	yes	ATHB-5	HD-ZIP protein, partial [Chrysanthemum x morifolium]	-	-	-	-	-	-	GO:0010467//gene expression;GO:0034645//cellular macromolecule biosynthetic process
Isoform0060377	C2H2	13	47.3333333333333	0.54	0.91	0.83	2.00	2.25	2.76	0.76	2.33666666666667	1.62038061984588	1.01437261511045e-08	7.86645320274051e-08	yes	JKD	Zinc finger, C2H2 [Cynara cardunculus var. scolymus] [Cynara cardunculus]	-	-	-	-	-	-	-
Isoform0060586	C2H2	2.66666666666667	0	0.18	0.04	0.11	0.00	0.00	0.00	0.11	0.001	-6.78135971352466	0.00640676273047495	0.0164855285124319	yes	Rreb1	Transcriptional regulator prz1, partial [Anthurium amnicola]	-	-	-	-	-	-	-
Isoform0060596	NAC	178.666666666667	96.6666666666667	7.49	7.19	8.02	3.60	3.36	3.00	7.56666666666667	3.32	-1.1884746501102	1.35894140995446e-23	2.85444332642086e-22	yes	NAC002	No apical meristem (NAM) protein [Cynara cardunculus var. scolymus] [Cynara cardunculus]	-	-	-	-	-	-	GO:0010467//gene expression;GO:0034645//cellular macromolecule biosynthetic process
Isoform0060608	B3	2	7.33333333333333	0.06	0.10	0.14	0.30	0.28	0.32	0.1	0.3	1.58496250072116	0.0214720506107352	0.0468914993607675	yes	Os05g0481400	B3 DNA binding domain-containing protein [Cynara cardunculus var. scolymus] [Cynara cardunculus]	-	-	-	-	-	-	-
Isoform0060793	B3	134.666666666667	77.6666666666667	5.23	5.75	5.59	2.36	2.92	2.65	5.52333333333333	2.64333333333333	-1.06318083151747	3.03500354009201e-16	4.45994551092217e-15	yes	VAL1	B3 DNA binding domain-containing protein, partial [Cynara cardunculus var. scolymus] [Cynara cardunculus]	-	-	-	-	-	-	-
Isoform0060805	Nin-like	22.3333333333333	9.33333333333333	1.26	1.12	1.19	0.39	0.39	0.43	1.19	0.403333333333333	-1.56091702675451	1.74158477478509e-06	9.85893027787683e-06	yes	NLP6	NIN-like protein, partial [Chrysanthemum x morifolium]	-	-	-	-	-	-	-
Isoform0061382	TALE	202	494.333333333333	11.46	10.51	11.60	20.74	23.25	23.74	11.19	22.5766666666667	1.01262245872205	1.85567782289233e-29	4.84595500232162e-28	yes	BEL1	TALE protein, partial [Chrysanthemum x morifolium]	-	-	-	-	-	-	GO:0009987//cellular process
Isoform0061531	ARF	57.6666666666667	27	2.89	2.92	2.45	1.32	1.01	0.74	2.75333333333333	1.02333333333333	-1.42790312604927	2.45100575795177e-10	2.27766760451622e-09	yes	ARF18	PREDICTED: auxin response factor 18-like isoform X1 [Nicotiana attenuata]	-	-	-	-	-	-	GO:0009725//response to hormone;GO:0010467//gene expression;GO:0034645//cellular macromolecule biosynthetic process;GO:0050794//regulation of cellular process
Isoform0061558	C2H2	2.33333333333333	0	0.09	0.11	0.07	0.00	0.00	0.00	0.09	0.001	-6.49185309632967	0.00950070774290211	0.0232034085412761	yes	Zfp26	PREDICTED: similar to Zinc finger protein 271 (Zinc finger protein 7) (HZF7) (Zinc finger protein ZNFphex133) (Epstein-Barr virus-induced zinc finger protein) (ZNF-EB) (CT-ZFP48) (Zinc finger protein [Bathycoccus prasinos]	-	-	-	-	-	-	-
Isoform0061902	NF-X1	49	25.6666666666667	2.35	2.48	1.87	1.07	1.21	0.54	2.23333333333333	0.94	-1.24846593294634	1.24974333264943e-06	7.24248100077171e-06	yes	NFXL1	Zinc finger, NF-X1-type [Cynara cardunculus var. scolymus] [Cynara cardunculus]	-	-	-	-	-	GO:0046872//metal ion binding	-
Isoform0062031	Nin-like	28	13	1.59	0.79	1.49	0.46	0.46	0.54	1.29	0.486666666666667	-1.40636519726439	4.02189208988767e-05	0.000177013942286213	yes	NLP6	NIN-like protein, partial [Chrysanthemum x morifolium]	-	-	-	-	-	-	-
Isoform0062427	ARF	12	53.3333333333333	0.68	0.63	0.66	2.54	2.47	2.08	0.656666666666667	2.36333333333333	1.84758999778314	7.45442853291006e-13	8.63877447837682e-12	yes	ARF3	PREDICTED: auxin response factor 3-like isoform X2 [Nicotiana attenuata]	Environmental Information Processing	Signal transduction	ko04075//Plant hormone signal transduction	K14486	-	-	GO:0007389//pattern specification process;GO:0009725//response to hormone;GO:0009791//post-embryonic development;GO:0044237//cellular metabolic process;GO:0048856//anatomical structure development;GO:0050789//regulation of biological process
Isoform0062509	ERF	21	92	0.95	1.05	0.67	3.27	3.65	2.57	0.89	3.16333333333333	1.82956834533355	3.47739965024309e-16	5.08793890758783e-15	yes	ERF4	AP2/ERF domain-containing protein [Cynara cardunculus var. scolymus] [Cynara cardunculus]	-	-	-	-	-	-	GO:0006351//transcription, DNA-templated;GO:0050794//regulation of cellular process
Isoform0063170	C2H2	8.33333333333333	77.3333333333333	0.53	0.68	0.28	3.74	3.38	4.08	0.496666666666667	3.73333333333333	2.9101144964828	3.31971952443713e-28	8.27887670573193e-27	yes	JKD	Zinc finger, C2H2 [Cynara cardunculus var. scolymus] [Cynara cardunculus]	-	-	-	-	-	-	-
Isoform0063477	B3	3	0.333333333333333	0.19	0.16	0.04	0.03	0.00	0.00	0.13	0.01	-3.70043971814109	0.0191045785915717	0.0424418487993239	yes	RAV2	B3 DNA binding domain-containing protein [Cynara cardunculus var. scolymus] [Cynara cardunculus]	-	-	-	-	-	-	-
Isoform0063580	AP2	2.66666666666667	80.6666666666667	0.07	0.11	0.28	3.66	3.27	4.83	0.153333333333333	3.92	4.67611038877935	9.68522163077515e-36	3.09224462441653e-34	yes	ANT	AP2/ERF domain-containing protein [Cynara cardunculus var. scolymus] [Cynara cardunculus]	-	-	-	-	-	-	-
Isoform0064072	Nin-like	141.666666666667	81	6.79	6.66	7.05	3.13	3.12	3.38	6.83333333333333	3.21	-1.09001620654935	2.1558225303176e-18	3.56872912180927e-17	yes	NLP3	NIN-like protein, partial [Chrysanthemum x morifolium]	-	-	-	-	-	-	-
Isoform0064079	Nin-like	35	86.6666666666667	1.23	1.56	1.45	3.18	2.59	2.77	1.41333333333333	2.84666666666667	1.0101718050573	4.58329441691022e-08	3.26509229407561e-07	yes	NLP3	NIN-like protein, partial [Chrysanthemum x morifolium]	-	-	-	-	-	-	-
Isoform0064200	BES1	26.6666666666667	114.333333333333	1.92	1.15	1.55	4.87	5.83	5.43	1.54	5.37666666666667	1.80378168173959	7.48475293634509e-22	1.46444980259415e-20	yes	BEH4	BZR1, transcriptional repressor, partial [Cynara cardunculus var. scolymus] [Cynara cardunculus]	-	-	-	-	-	-	-
Isoform0064309	GRAS	7.33333333333333	56	0.32	0.23	0.34	1.80	2.16	1.62	0.296666666666667	1.86	2.64838788086279	7.09815259935666e-19	1.2052978253675e-17	yes	SCL28	Transcription factor GRAS [Cynara cardunculus var. scolymus] [Cynara cardunculus]	-	-	-	-	-	-	GO:0010467//gene expression;GO:0034645//cellular macromolecule biosynthetic process;GO:0048449//floral organ formation
Isoform0064390	ERF	118	60.3333333333333	4.55	6.10	4.51	2.09	2.50	1.80	5.05333333333333	2.13	-1.2463819172241	4.55731938666288e-13	5.3882785881063e-12	yes	DREB2C	DREB2 transcription factor [Helianthus annuus]	-	-	-	-	-	-	-
Isoform0064467	AP2	18.6666666666667	8	0.84	1.10	0.84	0.10	0.42	0.55	0.926666666666667	0.356666666666667	-1.37747408632236	0.00101425773135052	0.00325409309927249	yes	AIL5	PREDICTED: AP2-like ethylene-responsive transcription factor AIL6 isoform X2 [Nelumbo nucifera]	-	-	-	-	GO:0043231//intracellular membrane-bounded organelle	GO:0001071//nucleic acid binding transcription factor activity	GO:0010468//regulation of gene expression;GO:0034645//cellular macromolecule biosynthetic process
Isoform0064860	GATA	9.33333333333333	29.3333333333333	0.49	0.51	0.36	1.07	1.38	1.05	0.453333333333333	1.16666666666667	1.36374827058199	3.05145363931004e-05	0.000137528918135747	yes	GATA8	Zinc finger, GATA-type, partial [Cynara cardunculus var. scolymus] [Cynara cardunculus]	-	-	-	-	-	-	-
Isoform0064893	ARF	12	30	0.31	0.49	0.59	1.01	1.06	0.83	0.463333333333333	0.966666666666667	1.06096801729143	0.000845594827720461	0.00276887736125619	yes	ARF5	PREDICTED: auxin response factor 5 [Nicotiana attenuata]	Environmental Information Processing	Signal transduction	ko04075//Plant hormone signal transduction	K14486	-	GO:0005515//protein binding	GO:0006342//chromatin silencing;GO:0009725//response to hormone;GO:0009790//embryo development;GO:0009798//axis specification;GO:0009887//organ morphogenesis;GO:0010051//xylem and phloem pattern formation;GO:0016569//covalent chromatin modification;GO:0031047//gene silencing by RNA;GO:0048364//root development;GO:0048468//cell development;GO:0048507//meristem development;GO:0048569//post-embryoni…
Isoform0065170	MYB_related	84.6666666666667	1.66666666666667	4.19	4.19	3.48	0.16	0.00	0.00	3.95333333333333	0.0533333333333333	-6.211888294546	2.24501485297592e-65	1.39104324361731e-63	yes	MYB305	MYB8 protein [Gerbera hybrid cultivar]	-	-	-	-	-	GO:0005488//binding	GO:0010467//gene expression;GO:0034645//cellular macromolecule biosynthetic process
Isoform0065217	HSF	139.333333333333	405.333333333333	5.66	6.51	8.05	15.69	15.02	18.08	6.74	16.2633333333333	1.27080248602301	2.56485176846047e-24	5.55449900676302e-23	yes	HSF30	Heat shock factor (HSF)-type, DNA-binding [Cynara cardunculus var. scolymus] [Cynara cardunculus]	-	-	-	-	GO:0044424//intracellular part	-	GO:0006355//regulation of transcription, DNA-templated;GO:0009408//response to heat
Isoform0065221	B3	181.333333333333	94	7.28	8.34	8.07	3.30	3.67	3.14	7.89666666666667	3.37	-1.22849520133722	4.62445459828774e-25	1.02941176427639e-23	yes	NGA1	B3 DNA binding domain-containing protein [Cynara cardunculus var. scolymus] [Cynara cardunculus]	-	-	-	-	-	-	-
Isoform0065327	NAC	139.666666666667	511.333333333333	7.36	5.72	6.74	19.06	20.71	19.50	6.60666666666667	19.7566666666667	1.58034509498113	1.50217447173696e-61	8.71518902997624e-60	yes	NAC083	PREDICTED: NAC domain-containing protein 83-like [Ziziphus jujuba]	-	-	-	-	-	-	GO:0006355//regulation of transcription, DNA-templated;GO:0044763//single-organism cellular process;GO:0048856//anatomical structure development;GO:0050896//response to stimulus
Isoform0065498	ERF	86.6666666666667	39.3333333333333	3.62	3.86	3.02	1.60	1.04	1.13	3.5	1.25666666666667	-1.47775289928482	2.97994900057074e-14	3.84176651449985e-13	yes	DREB2A	DREB2 transcription factor [Helianthus annuus]	-	-	-	-	-	-	-
Isoform0065531	HSF	79.6666666666667	205.333333333333	4.36	4.57	4.46	8.62	9.79	10.14	4.46333333333333	9.51666666666667	1.0923347849259	3.83160703847937e-19	6.58983079899501e-18	yes	HSF30	Heat shock factor (HSF)-type, DNA-binding [Cynara cardunculus var. scolymus] [Cynara cardunculus]	-	-	-	-	GO:0044424//intracellular part	-	GO:0006355//regulation of transcription, DNA-templated;GO:0009408//response to heat
Isoform0065662	ARF	3	18.3333333333333	0.11	0.29	0.05	0.81	0.88	0.55	0.15	0.746666666666667	2.31550182572793	4.36583691422335e-06	2.31025311992182e-05	yes	ARF11	Aux/IAA-ARF-dimerization [Cynara cardunculus var. scolymus] [Cynara cardunculus]	Environmental Information Processing	Signal transduction	ko04075//Plant hormone signal transduction	K14486	-	-	-
Isoform0065727	HD-ZIP	47.3333333333333	22.6666666666667	1.66	1.99	1.98	0.78	0.74	0.69	1.87666666666667	0.736666666666667	-1.3490885526888	1.54500899401532e-09	1.31574563156343e-08	yes	ANL2	Homeobox, conserved site-containing protein [Cynara cardunculus var. scolymus] [Cynara cardunculus]	-	-	-	-	GO:0043231//intracellular membrane-bounded organelle	GO:0003677//DNA binding;GO:0019904//protein domain specific binding	GO:0010468//regulation of gene expression
Isoform0065777	C2H2	8	0	0.37	0.21	0.72	0.00	0.00	0.00	0.433333333333333	0.001	-8.75933340719466	2.66619194699035e-06	1.46434308369876e-05	yes	Prdm9	PREDICTED: similar to Zinc finger protein 271 (Zinc finger protein 7) (HZF7) (Zinc finger protein ZNFphex133) (Epstein-Barr virus-induced zinc finger protein) (ZNF-EB) (CT-ZFP48) (Zinc finger protein [Bathycoccus prasinos]	-	-	-	-	-	-	-
Isoform0066001	MYB	34.6666666666667	10	1.52	1.87	1.78	0.47	0.42	0.32	1.72333333333333	0.403333333333333	-2.09515723304034	8.08111284136711e-13	9.34564118987045e-12	yes	GAM1	Homeodomain-like protein [Cynara cardunculus var. scolymus] [Cynara cardunculus]	-	-	-	-	-	-	-
Isoform0066007	MYB_related	13.6666666666667	4	0.78	0.54	0.49	0.15	0.24	0.04	0.603333333333333	0.143333333333333	-2.07358113238111	2.79792015281029e-05	0.000126948106838027	yes	MYB98	Homeodomain-like protein [Cynara cardunculus var. scolymus] [Cynara cardunculus]	-	-	-	-	-	-	-
Isoform0066322	SBP	13.3333333333333	5	0.34	0.71	0.65	0.18	0.08	0.28	0.566666666666667	0.18	-1.65450343397423	0.000750298519924624	0.00248875541269097	yes	-	-	-	-	-	-	-	-	-
Isoform0066458	C3H	46.3333333333333	21	1.68	1.66	2.23	0.63	0.86	0.62	1.85666666666667	0.703333333333333	-1.40043432863285	1.40612121734763e-08	1.06997764921192e-07	yes	At1g04990	PREDICTED: zinc finger CCCH domain-containing protein 3 [Vitis vinifera]	-	-	-	-	-	-	-
Isoform0066607	bHLH	36.6666666666667	21.3333333333333	2.15	2.87	1.97	1.12	0.94	1.27	2.33	1.11	-1.06977027830417	4.05637664123412e-05	0.000178348449915052	yes	BHLH79	Myc-type, basic helix-loop-helix (bHLH) domain-containing protein [Cynara cardunculus var. scolymus] [Cynara cardunculus]	-	-	-	-	-	-	-
Isoform0066661	B3	15.6666666666667	8.33333333333333	0.74	0.46	0.87	0.36	0.37	0.16	0.69	0.296666666666667	-1.21775352653293	0.00493233654030979	0.0131334114649648	yes	-	-	-	-	-	-	-	-	-
Isoform0066882	M-type	0.333333333333333	7	0.00	0.00	0.05	0.17	0.27	0.45	0.0166666666666667	0.296666666666667	4.15380533607903	0.000146361473186753	0.000572647897588165	yes	MADS21	Transcription factor, MADS-box [Cynara cardunculus var. scolymus] [Cynara cardunculus]	-	-	-	-	-	-	-
Isoform0067353	WRKY	11	2.66666666666667	0.54	0.76	0.45	0.25	0.05	0.00	0.583333333333333	0.1	-2.54432051622381	8.38851111029343e-05	0.000345753667894537	yes	WRKY2	DNA-binding WRKY [Cynara cardunculus var. scolymus] [Cynara cardunculus]	-	-	-	-	-	-	-
Isoform0067407	GRAS	0.666666666666667	51.6666666666667	0.00	0.09	0.00	2.22	1.70	2.16	0.03	2.02666666666667	6.07800251200128	1.54064700780111e-30	4.17955384586248e-29	yes	SCR	Transcription factor GRAS [Cynara cardunculus var. scolymus] [Cynara cardunculus]	-	-	-	-	-	-	GO:0009987//cellular process;GO:0044699//single-organism process;GO:0065007//biological regulation
Isoform0067631	G2-like	22	6	1.41	1.04	1.17	0.33	0.25	0.20	1.20666666666667	0.26	-2.21444366822096	7.16916810991921e-09	5.66567526886106e-08	yes	-	-	-	-	-	-	-	-	-
Isoform0067863	C3H	9	1.66666666666667	0.24	0.44	0.26	0.05	0.06	0.03	0.313333333333333	0.0466666666666667	-2.74723392962003	5.08404433325441e-05	0.000219190246981534	yes	At1g07360	PREDICTED: zinc finger CCCH domain-containing protein 40-like [Populus euphratica]	Genetic Information Processing	Transcription	ko03040//Spliceosome	K12872	-	GO:0003676//nucleic acid binding;GO:0043169//cation binding	-
Isoform0068212	ARF	22.3333333333333	122.333333333333	0.55	0.96	0.78	3.30	3.30	3.88	0.763333333333333	3.49333333333333	2.19421921344051	3.02285420583123e-29	7.83661384472382e-28	yes	ARF5	PREDICTED: auxin response factor 5 [Nicotiana attenuata]	Environmental Information Processing	Signal transduction	ko04075//Plant hormone signal transduction	K14486	-	GO:0005515//protein binding	GO:0006342//chromatin silencing;GO:0009725//response to hormone;GO:0009790//embryo development;GO:0009798//axis specification;GO:0009887//organ morphogenesis;GO:0010051//xylem and phloem pattern formation;GO:0016569//covalent chromatin modification;GO:0031047//gene silencing by RNA;GO:0048364//root development;GO:0048468//cell development;GO:0048507//meristem development;GO:0048569//post-embryoni…
Isoform0068384	FAR1	10.3333333333333	35	0.20	0.45	0.44	0.80	0.63	1.74	0.363333333333333	1.05666666666667	1.54015470536249	0.000441317842074314	0.00154987082557078	yes	FRS5	PREDICTED: protein FAR1-RELATED SEQUENCE 5-like [Ipomoea nil]	-	-	-	-	-	-	-
Isoform0068525	bHLH	40.6666666666667	112.333333333333	1.07	1.82	1.50	2.78	3.80	3.68	1.46333333333333	3.42	1.2247378860717	6.70456301663711e-10	5.93995163145124e-09	yes	BHLH145	Myc-type, basic helix-loop-helix (bHLH) domain-containing protein [Cynara cardunculus var. scolymus] [Cynara cardunculus]	-	-	-	-	-	-	-
Isoform0068574	MYB	5	15.3333333333333	0.20	0.14	0.11	0.43	0.31	0.38	0.15	0.373333333333333	1.31550182572793	0.0029099137606805	0.00826567046611546	yes	mybL	Homeodomain-like protein [Cynara cardunculus var. scolymus] [Cynara cardunculus]	-	-	-	-	-	-	-
Isoform0068637	Nin-like	19	9.33333333333333	0.51	0.72	0.48	0.26	0.30	0.11	0.57	0.223333333333333	-1.35176332442813	0.00051026424433917	0.00176607659117293	yes	NLP7	NIN-like protein, partial [Chrysanthemum x morifolium]	-	-	-	-	-	-	-
Isoform0068668	C3H	64	0	1.84	1.75	1.82	0.00	0.00	0.00	1.80333333333333	0.001	-10.816450377993	1.42930608430805e-57	7.6468470558809e-56	yes	zfp36l2-A	CCCH-type Zn-finger protein (ISS) [Ostreococcus tauri]	-	-	-	-	-	-	-
Isoform0068913	Nin-like	13	6.66666666666667	0.40	0.44	0.23	0.09	0.23	0.15	0.356666666666667	0.156666666666667	-1.18687813472351	0.00812229047217698	0.020252735886298	yes	NLP7	NIN-like protein, partial [Chrysanthemum x morifolium]	-	-	-	-	-	-	-
Isoform0068980	WRKY	8	2.33333333333333	0.27	0.33	0.23	0.12	0.00	0.06	0.276666666666667	0.06	-2.20511442990461	0.00123865265832465	0.00388795524818603	yes	WRKY20	PREDICTED: probable WRKY transcription factor 20 isoform X1 [Tarenaya hassleriana]	Organismal Systems	Environmental adaptation	ko04626//Plant-pathogen interaction	K18834	-	-	-
Isoform0069062	HSF	20	7.33333333333333	0.49	0.70	0.43	0.11	0.13	0.27	0.54	0.17	-1.66742466091313	4.53510809199236e-05	0.000197484894000798	yes	HSF24	Heat shock factor (HSF)-type, DNA-binding [Cynara cardunculus var. scolymus] [Cynara cardunculus]	-	-	-	-	GO:0043231//intracellular membrane-bounded organelle	GO:0001071//nucleic acid binding transcription factor activity;GO:0003677//DNA binding	GO:0006950//response to stress;GO:0010468//regulation of gene expression
Isoform0069439	G2-like	22	9.66666666666667	0.71	0.68	1.05	0.35	0.21	0.31	0.813333333333333	0.29	-1.48779384171416	4.23417937797105e-05	0.000185366874533046	yes	-	-	-	-	-	-	-	-	-
Isoform0069562	HD-ZIP	14	35.6666666666667	0.43	0.25	0.55	0.73	0.97	0.90	0.41	0.866666666666667	1.07985330768922	0.000349643419067056	0.00125740125643559	yes	HAT5	HD-ZIP protein, partial [Chrysanthemum x morifolium]	-	-	-	-	-	-	GO:0010467//gene expression;GO:0034645//cellular macromolecule biosynthetic process
Isoform0069626	bHLH	31.6666666666667	77	1.06	1.02	0.91	1.68	2.38	2.00	0.996666666666667	2.02	1.01917230927485	8.06289238477378e-07	4.81234580178584e-06	yes	BHLH145	Myc-type, basic helix-loop-helix (bHLH) domain-containing protein [Cynara cardunculus var. scolymus] [Cynara cardunculus]	-	-	-	-	-	-	-
Isoform0069653	SBP	24.3333333333333	13	0.83	0.57	0.61	0.29	0.20	0.37	0.67	0.286666666666667	-1.22478693647683	0.000165494471073687	0.000639966402525798	yes	SPL14	SBP-like protein, partial [Chrysanthemum x morifolium]	-	-	-	-	-	-	-
Isoform0069812	NF-X1	84	43	2.67	2.78	2.43	0.99	1.41	0.94	2.62666666666667	1.11333333333333	-1.23834752698233	5.0463573527429e-12	5.46563245416169e-11	yes	NFXL1	Zinc finger, NF-X1-type [Cynara cardunculus var. scolymus] [Cynara cardunculus]	-	-	-	-	-	-	-
Isoform0070144	bZIP	2.66666666666667	15.6666666666667	0.08	0.14	0.07	0.55	0.51	0.34	0.0966666666666667	0.466666666666667	2.27130202181739	2.01918279825167e-05	9.41137945804379e-05	yes	FD	bZIP transcription factor FD homolog [Chrysanthemum seticuspe f. boreale]	-	-	-	-	-	-	-
Isoform0070271	C2H2	71	203	2.14	2.81	2.12	5.28	5.90	5.51	2.35666666666667	5.56333333333333	1.2392018345532	3.8543110704147e-22	7.62366949417966e-21	yes	ZAT10	Zinc finger protein [Chrysanthemum x morifolium]	-	-	-	-	-	-	-
Isoform0070443	FAR1	34.3333333333333	20	1.13	1.38	0.94	0.52	0.80	0.33	1.15	0.55	-1.06413033741972	0.000491695598588467	0.00170807498671118	yes	FRS3	PREDICTED: protein FAR1-RELATED SEQUENCE 3-like [Juglans regia]	-	-	-	-	-	-	GO:0044763//single-organism cellular process
Isoform0070470	E2F/DP	13.6666666666667	7	0.52	0.48	0.37	0.18	0.31	0.09	0.456666666666667	0.193333333333333	-1.24005108783296	0.00503654230289528	0.0133745785188037	yes	DPB	Transcription factor DP [Cynara cardunculus var. scolymus] [Cynara cardunculus]	-	-	-	-	GO:0043231//intracellular membrane-bounded organelle;GO:0043234//protein complex	GO:0001071//nucleic acid binding transcription factor activity;GO:0003676//nucleic acid binding;GO:0046983//protein dimerization activity	GO:0000904//cell morphogenesis involved in differentiation;GO:0010468//regulation of gene expression;GO:0044786//cell cycle DNA replication;GO:0050794//regulation of cellular process
Isoform0070502	SBP	43.3333333333333	27	1.63	1.64	1.05	1.11	0.55	0.39	1.44	0.683333333333333	-1.07540740265802	0.0014173265304371	0.00438115598521663	yes	LCA1	SBP-like protein, partial [Chrysanthemum x morifolium]	-	-	-	-	-	-	-
Isoform0070535	FAR1	7.66666666666667	23.6666666666667	0.23	0.19	0.35	0.57	0.97	0.46	0.256666666666667	0.666666666666667	1.37706964907982	0.00144392453312368	0.00445448084075902	yes	FRS7	PREDICTED: protein FAR1-RELATED SEQUENCE 7-like [Sesamum indicum]	-	-	-	-	-	-	-
Isoform0070624	bHLH	4.33333333333333	0.666666666666667	0.22	0.19	0.11	0.03	0.00	0.04	0.173333333333333	0.0233333333333333	-2.89308479608349	0.00601968575440999	0.0156149003235243	yes	At1g66430	Basic helix-loop-helix leucine zipper transcription factor [Cynara cardunculus var. scolymus] [Cynara cardunculus]	Metabolism	Global and Overview;Carbohydrate metabolism	ko01100//Metabolic pathways;ko00500//Starch and sucrose metabolism;ko00520//Amino sugar and nucleotide sugar metabolism;ko00051//Fructose and mannose metabolism	K00847	-	-	-
Isoform0070825	MYB_related	19.3333333333333	11.3333333333333	0.50	0.79	0.67	0.35	0.35	0.25	0.653333333333333	0.316666666666667	-1.04485423578426	0.00228953369911344	0.0066922187332121	yes	EAF1A	HAS subgroup, partial [Cynara cardunculus var. scolymus] [Cynara cardunculus]	-	-	-	-	-	-	-
Isoform0070870	CAMTA	21	13.3333333333333	1.01	0.89	0.49	0.50	0.41	0.27	0.796666666666667	0.393333333333333	-1.01822375861891	0.00940734365021239	0.0230029286994861	yes	CMTA3	PREDICTED: calmodulin-binding transcription activator 3-like isoform X2 [Citrus sinensis]	-	-	-	-	-	-	-
Isoform0070886	C2H2	26	0	0.79	0.70	0.79	0.00	0.00	0.00	0.76	0.001	-9.56985560833095	4.926392775391e-24	1.05320393076018e-22	yes	ZNF234	PREDICTED: similar to Zinc finger protein 271 (Zinc finger protein 7) (HZF7) (Zinc finger protein ZNFphex133) (Epstein-Barr virus-induced zinc finger protein) (ZNF-EB) (CT-ZFP48) (Zinc finger protein [Bathycoccus prasinos]	-	-	-	-	-	-	-
Isoform0071099	MYB_related	22.3333333333333	69	0.63	0.68	0.75	1.81	1.62	1.77	0.686666666666667	1.73333333333333	1.33586728584523	7.30550487587764e-11	7.13223293010168e-10	yes	TRP3	PREDICTED: telomere repeat-binding protein 5 isoform X3 [Ipomoea nil]	-	-	-	-	-	-	-
Isoform0071161	NF-X1	151.666666666667	81.3333333333333	4.61	4.77	4.93	2.28	2.15	1.80	4.77	2.07666666666667	-1.19971960370266	1.57079997042012e-21	3.02639224285981e-20	yes	NFXL1	Zinc finger, NF-X1-type [Cynara cardunculus var. scolymus] [Cynara cardunculus]	-	-	-	-	-	-	-
Isoform0071203	G2-like	28.3333333333333	9.33333333333333	0.83	0.92	1.34	0.22	0.34	0.30	1.03	0.286666666666667	-1.84519827320227	1.29520379589619e-07	8.68116880003272e-07	yes	-	-	-	-	-	-	-	-	-
Isoform0071222	B3	50.6666666666667	28.3333333333333	1.67	1.66	2.02	0.81	1.11	0.55	1.78333333333333	0.823333333333333	-1.11502784970383	2.34254314494971e-06	1.29784666726104e-05	yes	VAL2	B3 DNA binding domain-containing protein, partial [Cynara cardunculus var. scolymus] [Cynara cardunculus]	-	-	-	-	-	-	-
Isoform0071320	ERF	62	21	2.00	2.56	2.29	0.48	0.55	0.94	2.28333333333333	0.656666666666667	-1.79790835839151	3.58614886020709e-14	4.59699568805479e-13	yes	ERF114	AP2/ERF domain-containing protein [Cynara cardunculus var. scolymus] [Cynara cardunculus]	-	-	-	-	-	-	GO:0006725//cellular aromatic compound metabolic process;GO:0006807//nitrogen compound metabolic process;GO:0044238//primary metabolic process;GO:0044699//single-organism process;GO:1901360//organic cyclic compound metabolic process
Isoform0071330	C3H	4.33333333333333	1	0.08	0.13	0.22	0.02	0.00	0.06	0.143333333333333	0.0266666666666667	-2.42626475470209	0.0225850896378924	0.0489710074609189	yes	At3g48440	PREDICTED: zinc finger CCCH domain-containing protein 43 [Ricinus communis]	-	-	-	-	-	-	-
Isoform0071374	bHLH	18.3333333333333	6.33333333333333	0.56	0.79	0.60	0.17	0.16	0.23	0.65	0.186666666666667	-1.799975391692	2.98882109799255e-06	1.62817898118197e-05	yes	BHLH	bHLH transcription factor 2 [Chrysanthemum x morifolium]	-	-	-	-	-	-	GO:1901576//organic substance biosynthetic process
Isoform0071378	WRKY	11.3333333333333	1	0.20	0.59	0.41	0.05	0.03	0.00	0.4	0.0266666666666667	-3.90689059560852	8.12158417571127e-07	4.84467594695402e-06	yes	WRKY20	PREDICTED: probable WRKY transcription factor 20 isoform X1 [Tarenaya hassleriana]	Organismal Systems	Environmental adaptation	ko04626//Plant-pathogen interaction	K18834	-	-	-
Isoform0071574	ARF	5	40	0.14	0.15	0.17	1.18	1.10	0.67	0.153333333333333	0.983333333333333	2.68100918819219	7.72778329355184e-12	8.2516159159764e-11	yes	ARF5	PREDICTED: auxin response factor 5 [Nicotiana attenuata]	Environmental Information Processing	Signal transduction	ko04075//Plant hormone signal transduction	K14486	-	GO:0005515//protein binding	GO:0006342//chromatin silencing;GO:0009725//response to hormone;GO:0009790//embryo development;GO:0009798//axis specification;GO:0009887//organ morphogenesis;GO:0010051//xylem and phloem pattern formation;GO:0016569//covalent chromatin modification;GO:0031047//gene silencing by RNA;GO:0048364//root development;GO:0048468//cell development;GO:0048507//meristem development;GO:0048569//post-embryoni…
Isoform0071850	C2H2	55	295.333333333333	2.09	1.85	1.98	8.46	8.82	8.75	1.97333333333333	8.67666666666667	2.13650623077517	8.62737660822941e-74	6.1730897169841e-72	yes	IDD9	Zinc finger, C2H2 [Cynara cardunculus var. scolymus] [Cynara cardunculus]	-	-	-	-	-	-	-
Isoform0072019	bZIP	122	0.333333333333333	2.94	4.13	3.71	0.00	0.03	0.00	3.59333333333333	0.01	-8.48917896203135	2.69024744191173e-81	2.16615487634833e-79	yes	Creb3l4	--	-	-	-	-	-	-	-
Isoform0072681	FAR1	19.6666666666667	8.33333333333333	0.79	0.81	0.59	0.32	0.27	0.13	0.73	0.24	-1.60486205815886	2.68053570397369e-05	0.000122018448601272	yes	FRS5	PREDICTED: protein FAR1-RELATED SEQUENCE 5-like [Daucus carota subsp. sativus] [Daucus carota]	-	-	-	-	-	-	-
Isoform0072872	ERF	10.6666666666667	34	0.14	0.41	0.40	0.87	0.96	0.72	0.316666666666667	0.85	1.42449782852791	1.11327998063107e-05	5.46739724656772e-05	yes	ERF017	AP2/ERF domain-containing protein [Cynara cardunculus var. scolymus] [Cynara cardunculus]	-	-	-	-	-	-	-
Isoform0072873	MYB_related	11.6666666666667	5.66666666666667	0.35	0.51	0.24	0.15	0.09	0.20	0.366666666666667	0.146666666666667	-1.32192809488736	0.00867649524598524	0.0214550799721194	yes	MYB98	Homeodomain-like protein [Cynara cardunculus var. scolymus] [Cynara cardunculus]	-	-	-	-	-	-	-
Isoform0073187	GATA	13	5.66666666666667	0.45	0.52	0.35	0.23	0.16	0.06	0.44	0.15	-1.55254102302878	0.000924428537042171	0.00299680791196527	yes	GATA26	Zinc finger, GATA-type [Cynara cardunculus var. scolymus] [Cynara cardunculus]	-	-	-	-	-	-	-
Isoform0073457	MYB_related	13.6666666666667	62.3333333333333	0.34	0.64	0.38	1.59	1.83	1.77	0.453333333333333	1.73	1.93212788710754	1.98923186581594e-14	2.59340781791898e-13	yes	MYB6	PREDICTED: myb-related protein 308 [Vitis vinifera]	-	-	-	-	-	-	-
Isoform0073686	MYB_related	12.6666666666667	7.66666666666667	0.54	0.40	0.30	0.17	0.24	0.20	0.413333333333333	0.203333333333333	-1.02345897282399	0.0206213393337494	0.0453073043048918	yes	TKI1	PREDICTED: TSL-kinase interacting protein 1 isoform X2 [Vitis vinifera]	-	-	-	-	-	-	-
Isoform0073791	bHLH	11	31	0.43	0.29	0.54	1.01	0.74	1.15	0.42	0.966666666666667	1.20262916651502	0.000246151087727175	0.000916402572039045	yes	BIM2	PREDICTED: transcription factor BIM1 [Vitis vinifera]	-	-	-	-	-	-	-
Isoform0073812	GRAS	38.3333333333333	18.6666666666667	1.64	1.18	1.62	0.60	0.60	0.56	1.48	0.586666666666667	-1.33498424771281	2.68621391956792e-07	1.71826768728638e-06	yes	SCL14	GRAS protein, partial [Chrysanthemum x morifolium]	-	-	-	-	-	-	-
Isoform0073859	NF-X1	97.3333333333333	58.3333333333333	2.87	3.23	3.07	1.70	1.19	1.55	3.05666666666667	1.48	-1.04636205724495	5.66871184388063e-11	5.59418539113356e-10	yes	NFXL1	Zinc finger, NF-X1-type [Cynara cardunculus var. scolymus] [Cynara cardunculus]	-	-	-	-	-	-	-
Isoform0074007	ERF	18.6666666666667	163.333333333333	0.86	0.59	0.72	5.58	5.65	3.97	0.723333333333333	5.06666666666667	2.80830437588647	1.79587968037016e-39	6.31249742792691e-38	yes	ERF025	ethylene-responsive transcription factor 8 [Artemisia annua]	-	-	-	-	-	-	-
Isoform0074196	NF-X1	133.666666666667	75.6666666666667	4.40	3.89	3.83	1.93	1.83	1.81	4.04	1.85666666666667	-1.12164046613292	4.08083903286608e-17	6.31679670483683e-16	yes	NFXL1	PREDICTED: NF-X1-type zinc finger protein NFXL1 [Brachypodium distachyon]	-	-	-	-	-	-	-
Isoform0074225	HD-ZIP	34.3333333333333	17.3333333333333	0.97	1.28	1.15	0.54	0.25	0.61	1.13333333333333	0.466666666666667	-1.28010791919273	9.4490211355577e-06	4.69956965743575e-05	yes	ANL2	Homeobox, conserved site-containing protein [Cynara cardunculus var. scolymus] [Cynara cardunculus]	-	-	-	-	GO:0043231//intracellular membrane-bounded organelle	GO:0003677//DNA binding	GO:0010468//regulation of gene expression
Isoform0074229	ARF	19	8.66666666666667	0.15	0.86	0.87	0.28	0.32	0.13	0.626666666666667	0.243333333333333	-1.36476429279762	0.0124809464507971	0.0293927271671623	yes	ARF5	Aux/IAA-ARF-dimerization [Cynara cardunculus var. scolymus] [Cynara cardunculus]	-	-	-	-	-	-	GO:0009725//response to hormone;GO:0010467//gene expression;GO:0034645//cellular macromolecule biosynthetic process;GO:0050794//regulation of cellular process
Isoform0074237	ARF	11	38.3333333333333	0.39	0.37	0.30	0.88	1.09	1.07	0.353333333333333	1.01333333333333	1.52000705888038	1.33631479256001e-07	8.93946597409174e-07	yes	ARF19	PREDICTED: LOW QUALITY PROTEIN: auxin response factor 19-like [Erythranthe guttata]	-	-	-	-	GO:0043231//intracellular membrane-bounded organelle	GO:0005515//protein binding	GO:0009755//hormone-mediated signaling pathway;GO:0010468//regulation of gene expression;GO:0034645//cellular macromolecule biosynthetic process
Isoform0074793	ERF	20.3333333333333	7	0.62	0.70	0.54	0.18	0.06	0.28	0.62	0.173333333333333	-1.83871909296694	3.10498078774219e-06	1.68652466744652e-05	yes	ANT	PREDICTED: AP2-like ethylene-responsive transcription factor AIL1 [Vitis vinifera]	-	-	-	-	-	-	GO:0044238//primary metabolic process;GO:0044249//cellular biosynthetic process;GO:1901576//organic substance biosynthetic process
Isoform0074974	CAMTA	4.33333333333333	15	0.08	0.14	0.24	0.39	0.47	0.49	0.153333333333333	0.45	1.55325364099382	0.00148879934850341	0.00457282981613986	yes	CMTA4	PREDICTED: calmodulin-binding transcription activator 4-like isoform X2 [Nicotiana attenuata]	-	-	-	-	-	-	-
Isoform0075082	WRKY	23	3.33333333333333	0.91	0.64	0.89	0.14	0.03	0.10	0.813333333333333	0.09	-3.17584983539942	3.2044559949577e-12	3.53141438127111e-11	yes	WRKY20	PREDICTED: probable WRKY transcription factor 20 isoform X1 [Tarenaya hassleriana]	Organismal Systems	Environmental adaptation	ko04626//Plant-pathogen interaction	K18834	-	-	-
Isoform0075778	MYB	6	1.66666666666667	0.03	0.28	0.19	0.08	0.00	0.03	0.166666666666667	0.0366666666666667	-2.18442457113743	0.0196460872123171	0.0434742371752871	yes	GAM1	Homeodomain-like protein [Cynara cardunculus var. scolymus] [Cynara cardunculus]	-	-	-	-	-	GO:0005488//binding	-
Isoform0075845	ARF	5	21	0.04	0.27	0.15	0.66	0.56	0.37	0.153333333333333	0.53	1.78932099922735	0.000126158794369839	0.000500475839565331	yes	ARF19	PREDICTED: LOW QUALITY PROTEIN: auxin response factor 19-like [Erythranthe guttata]	-	-	-	-	GO:0043231//intracellular membrane-bounded organelle	GO:0005515//protein binding	GO:0009755//hormone-mediated signaling pathway;GO:0010468//regulation of gene expression;GO:0034645//cellular macromolecule biosynthetic process
Isoform0076292	Nin-like	16.6666666666667	82.6666666666667	0.61	0.79	0.40	2.48	1.99	2.81	0.6	2.42666666666667	2.01594154386902	1.38404410748545e-16	2.07369406744479e-15	yes	NUDT21	NIN-like protein, partial [Chrysanthemum x morifolium]	-	-	-	-	-	-	-
Isoform0076483	bHLH	35.6666666666667	92	0.62	1.13	0.90	1.87	1.65	2.17	0.883333333333333	1.89666666666667	1.10243629285602	7.70959850377717e-08	5.33432985798416e-07	yes	BHLH145	Myc-type, basic helix-loop-helix (bHLH) domain-containing protein [Cynara cardunculus var. scolymus] [Cynara cardunculus]	-	-	-	-	-	-	-
Isoform0076518	MYB_related	23.3333333333333	100	0.72	0.83	0.69	2.90	2.69	2.19	0.746666666666667	2.59333333333333	1.79627142292859	1.75902136606171e-18	2.92998467543563e-17	yes	NRPE1	myb family transcription factor family protein [Populus trichocarpa]	-	-	-	-	-	-	-
Isoform0076838	MYB_related	23.3333333333333	9.33333333333333	0.79	0.79	0.66	0.43	0.15	0.09	0.746666666666667	0.223333333333333	-1.74126573159983	4.52773359079922e-05	0.000197197176264633	yes	EAF1A	HAS subgroup, partial [Cynara cardunculus var. scolymus] [Cynara cardunculus]	-	-	-	-	-	-	-
Isoform0077123	C2H2	15.6666666666667	0	0.71	0.64	0.33	0.00	0.00	0.00	0.56	0.001	-9.12928301694497	3.83307733942646e-12	4.19646534959121e-11	yes	ZNF287	PREDICTED: similar to Zinc finger protein 271 (Zinc finger protein 7) (HZF7) (Zinc finger protein ZNFphex133) (Epstein-Barr virus-induced zinc finger protein) (ZNF-EB) (CT-ZFP48) (Zinc finger protein [Bathycoccus prasinos]	-	-	-	-	-	-	-
Isoform0077181	WRKY	71	23.6666666666667	2.39	2.34	2.23	0.64	0.21	1.04	2.32	0.63	-1.88070107162766	1.02512953539201e-10	9.8805479887615e-10	yes	WRKY20	PREDICTED: probable WRKY transcription factor 20 isoform X1 [Tarenaya hassleriana]	-	-	-	-	-	-	-
Isoform0077470	bHLH	14.6666666666667	6.66666666666667	0.63	0.51	0.43	0.17	0.13	0.29	0.523333333333333	0.196666666666667	-1.41197769952978	0.000946419519711109	0.00305876162263053	yes	ALC	PREDICTED: transcription factor ALC-like [Daucus carota subsp. sativus] [Daucus carota]	-	-	-	-	-	-	-
Isoform0077492	TALE	22.3333333333333	12.6666666666667	0.75	0.80	0.79	0.59	0.19	0.22	0.78	0.333333333333333	-1.22650852980868	0.00212464995714781	0.00626844173595864	yes	KNAT3	PREDICTED: homeobox protein knotted-1-like 3 [Solanum lycopersicum]	-	-	-	-	GO:0043231//intracellular membrane-bounded organelle	-	GO:0010468//regulation of gene expression
Isoform0077496	G2-like	18.6666666666667	5	0.59	0.45	0.52	0.06	0.20	0.10	0.52	0.12	-2.11547721741994	2.47280479872692e-07	1.59046646183583e-06	yes	-	-	-	-	-	-	-	-	-
Isoform0077576	C2H2	6	0	0.10	0.34	0.08	0.00	0.00	0.00	0.173333333333333	0.001	-7.4374053123073	0.000113876108076421	0.000456171786056256	yes	zbtb24	PREDICTED: similar to Zinc finger protein 271 (Zinc finger protein 7) (HZF7) (Zinc finger protein ZNFphex133) (Epstein-Barr virus-induced zinc finger protein) (ZNF-EB) (CT-ZFP48) (Zinc finger protein [Bathycoccus prasinos]	-	-	-	-	-	-	-
Isoform0077671	C2H2	31.6666666666667	10.3333333333333	0.70	1.10	1.43	0.45	0.19	0.19	1.07666666666667	0.276666666666667	-1.960350923347	4.58228362734409e-07	2.83760651687902e-06	yes	PGDH1	PREDICTED: RNA exonuclease 4 [Solanum pennellii]	-	-	-	-	-	-	-
Isoform0077864	FAR1	54	10.6666666666667	1.51	1.78	2.22	0.51	0.25	0.06	1.83666666666667	0.273333333333333	-2.74835650395308	1.73333425140623e-15	2.43067784787988e-14	yes	FRS11	Protein FAR1-RELATED SEQUENCE 11 [Glycine soja]	-	-	-	-	-	-	-
Isoform0078056	Nin-like	65.6666666666667	619	2.16	2.05	2.00	15.31	15.50	17.13	2.07	15.98	2.94856473542865	5.2475818659645e-167	1.08417403606329e-164	yes	NUDT18	NIN-like protein, partial [Chrysanthemum x morifolium]	-	-	-	-	-	GO:0003824//catalytic activity	-
Isoform0078076	B3	5	26.3333333333333	0.22	0.16	0.12	0.73	0.85	0.54	0.166666666666667	0.706666666666667	2.08406426478847	2.65835467795468e-07	1.70222653323334e-06	yes	rep	AT hook-like protein, partial [Cynara cardunculus var. scolymus] [Cynara cardunculus]	-	-	-	-	-	-	-
Isoform0078306	M-type	1.66666666666667	13.6666666666667	0.00	0.10	0.07	0.44	0.40	0.37	0.0566666666666667	0.403333333333333	2.83140039602425	4.79168195711103e-06	2.51890923665128e-05	yes	AGL14	PREDICTED: MADS-box protein AGL42-like [Nicotiana tomentosiformis]	-	-	-	-	-	-	-
Isoform0078581	WRKY	21	78	0.81	1.16	0.42	2.42	2.26	2.54	0.796666666666667	2.40666666666667	1.59498821890642	1.84569194000349e-11	1.90495686953633e-10	yes	WRKY21	DNA-binding WRKY [Cynara cardunculus var. scolymus] [Cynara cardunculus]	-	-	-	-	-	-	-
Isoform0078645	HD-ZIP	26.6666666666667	68.3333333333333	0.91	0.94	0.96	2.14	2.11	1.60	0.936666666666667	1.95	1.05786649424984	5.0076065567277e-07	3.08597085978978e-06	yes	ATHB-15	PREDICTED: homeobox-leucine zipper protein ATHB-15-like [Daucus carota subsp. sativus] [Daucus carota]	-	-	-	-	GO:0043231//intracellular membrane-bounded organelle	GO:0001071//nucleic acid binding transcription factor activity;GO:0003677//DNA binding	GO:0000904//cell morphogenesis involved in differentiation;GO:0003006//developmental process involved in reproduction;GO:0007015//actin filament organization;GO:0009267//cellular response to starvation;GO:0009799//specification of symmetry;GO:0009887//organ morphogenesis;GO:0009933//meristem structural organization;GO:0009943//adaxial/abaxial axis specification;GO:0009953//dorsal/ventral pattern …
Isoform0078753	NF-X1	80.3333333333333	41.6666666666667	3.03	3.04	2.94	1.24	1.34	1.26	3.00333333333333	1.28	-1.23042079509238	1.7774480057381e-13	2.17001983964841e-12	yes	NFXL1	Zinc finger, NF-X1-type [Cynara cardunculus var. scolymus] [Cynara cardunculus]	-	-	-	-	-	GO:0046872//metal ion binding	-
Isoform0078877	Nin-like	10.3333333333333	26.6666666666667	0.31	0.30	0.46	0.80	0.77	0.70	0.356666666666667	0.756666666666667	1.08508150088977	0.000917804782774895	0.0029773629783621	yes	NLP5	Phox/Bem1p [Cynara cardunculus var. scolymus] [Cynara cardunculus]	-	-	-	-	-	-	-
Isoform0079064	HD-ZIP	20.6666666666667	51.3333333333333	0.60	0.95	0.79	1.32	2.33	1.29	0.78	1.64666666666667	1.07800251200128	0.000325405424632045	0.00117838082420647	yes	ATHB-15	PREDICTED: homeobox-leucine zipper protein ATHB-15 [Vitis vinifera]	-	-	-	-	GO:0043231//intracellular membrane-bounded organelle	GO:0001071//nucleic acid binding transcription factor activity;GO:0003677//DNA binding	GO:0000904//cell morphogenesis involved in differentiation;GO:0003006//developmental process involved in reproduction;GO:0007015//actin filament organization;GO:0009267//cellular response to starvation;GO:0009799//specification of symmetry;GO:0009887//organ morphogenesis;GO:0009933//meristem structural organization;GO:0009943//adaxial/abaxial axis specification;GO:0009953//dorsal/ventral pattern …
Isoform0079279	B3	55.6666666666667	31.3333333333333	2.32	2.26	1.72	1.11	1.11	0.61	2.1	0.943333333333333	-1.1545497755554	1.25514169560693e-06	7.27114227196752e-06	yes	VAL2	B3 DNA binding domain-containing protein, partial [Cynara cardunculus var. scolymus] [Cynara cardunculus]	-	-	-	-	-	-	-
Isoform0079330	ARF	10.3333333333333	40	0.39	0.47	0.32	1.36	1.48	0.87	0.393333333333333	1.23666666666667	1.65263232725897	3.66417076318297e-07	2.29975705218616e-06	yes	ARF5	PREDICTED: auxin response factor 5 [Nicotiana attenuata]	Environmental Information Processing	Signal transduction	ko04075//Plant hormone signal transduction	K14486	-	GO:0005515//protein binding	GO:0006342//chromatin silencing;GO:0009725//response to hormone;GO:0009790//embryo development;GO:0009798//axis specification;GO:0009887//organ morphogenesis;GO:0010051//xylem and phloem pattern formation;GO:0016569//covalent chromatin modification;GO:0031047//gene silencing by RNA;GO:0048364//root development;GO:0048468//cell development;GO:0048507//meristem development;GO:0048569//post-embryoni…
Isoform0079421	ARF	13.3333333333333	55	0.31	0.85	0.19	1.73	1.36	1.46	0.45	1.51666666666667	1.75290713803523	2.45844841251583e-07	1.58170766293974e-06	yes	ARF5	PREDICTED: auxin response factor 5 [Nicotiana attenuata]	Environmental Information Processing	Signal transduction	ko04075//Plant hormone signal transduction	K14486	GO:0043231//intracellular membrane-bounded organelle	GO:0000975//regulatory region DNA binding;GO:0001071//nucleic acid binding transcription factor activity;GO:0005515//protein binding	GO:0000578//embryonic axis specification;GO:0000904//cell morphogenesis involved in differentiation;GO:0006342//chromatin silencing;GO:0007015//actin filament organization;GO:0009755//hormone-mediated signaling pathway;GO:0009799//specification of symmetry;GO:0009887//organ morphogenesis;GO:0009933//meristem structural organization;GO:0009943//adaxial/abaxial axis specification;GO:0010051//xylem …
Isoform0079500	FAR1	8	22.3333333333333	0.46	0.36	0.10	0.50	0.76	0.85	0.306666666666667	0.703333333333333	1.19753723265017	0.00455610213918891	0.0122642558379323	yes	FRS5	PREDICTED: protein FAR1-RELATED SEQUENCE 5-like [Ipomoea nil]	-	-	-	-	-	-	-
Isoform0079547	ARF	17	8.66666666666667	0.66	0.60	0.62	0.27	0.24	0.27	0.626666666666667	0.26	-1.26918663281539	0.000501662296413188	0.00173964105962184	yes	ARF5	Transcriptional factor B3 family protein / auxin-responsive factor AUX/IAA-related isoform 2 [Theobroma cacao]	-	-	-	-	-	-	GO:0009725//response to hormone;GO:0010467//gene expression;GO:0034645//cellular macromolecule biosynthetic process;GO:0050794//regulation of cellular process
Isoform0080082	Nin-like	29.6666666666667	8	0.86	0.97	1.24	0.16	0.45	0.09	1.02333333333333	0.233333333333333	-2.13281182842521	2.70462775521554e-08	1.98666078060725e-07	yes	NLP6	NIN-like protein, partial [Chrysanthemum x morifolium]	-	-	-	-	-	-	-
Isoform0080088	NF-X1	14.3333333333333	0	0.48	0.58	0.47	0.00	0.00	0.00	0.51	0.001	-8.99435343685886	2.0526222887977e-13	2.49317944318351e-12	yes	nfxl1	PREDICTED: NF-X1-type zinc finger protein NFXL2 [Beta vulgaris subsp. vulgaris] [Beta vulgaris]	-	-	-	-	-	-	-
Isoform0080121	ARF	26	14.6666666666667	0.75	0.69	0.73	0.34	0.36	0.30	0.723333333333333	0.333333333333333	-1.11769504266976	7.27303112086674e-05	0.000303484976874482	yes	ARF5	Aux/IAA-ARF-dimerization [Cynara cardunculus var. scolymus] [Cynara cardunculus]	-	-	-	-	-	-	GO:0009725//response to hormone;GO:0010467//gene expression;GO:0034645//cellular macromolecule biosynthetic process;GO:0050794//regulation of cellular process
Isoform0080537	WRKY	67.3333333333333	15.3333333333333	2.76	2.25	2.34	0.59	0.50	0.23	2.45	0.44	-2.47720632036527	8.86418133710515e-24	1.87694548569568e-22	yes	WRKY20	PREDICTED: probable WRKY transcription factor 20 isoform X1 [Tarenaya hassleriana]	-	-	-	-	-	-	-
Isoform0080626	bZIP	0	2.66666666666667	0.00	0.00	0.00	0.08	0.08	0.03	0.001	0.0633333333333333	5.98489310760979	0.0196893013510942	0.0435608631837206	yes	-	-	-	-	-	-	-	-	-
Isoform0080861	bHLH	23.6666666666667	0	1.01	0.45	0.94	0.00	0.00	0.00	0.8	0.001	-9.64385618977473	3.98322347633283e-16	5.81017119746401e-15	yes	tgo	--	-	-	-	-	-	-	-
Isoform0081886	WRKY	27.3333333333333	4.66666666666667	0.93	1.00	1.01	0.15	0.17	0.10	0.98	0.14	-2.8073549220576	2.14613277991336e-15	2.99224510449285e-14	yes	WRKY20	PREDICTED: probable WRKY transcription factor 20 isoform X1 [Tarenaya hassleriana]	Organismal Systems	Environmental adaptation	ko04626//Plant-pathogen interaction	K18834	-	-	-
Isoform0081971	B3	4.66666666666667	25.6666666666667	0.20	0.10	0.20	0.75	0.79	0.72	0.166666666666667	0.753333333333333	2.17632277264046	3.38358998445494e-08	2.45244434135553e-07	yes	rep	AT hook-like protein, partial [Cynara cardunculus var. scolymus] [Cynara cardunculus]	-	-	-	-	-	-	-
Isoform0082406	Trihelix	14.6666666666667	115.333333333333	0.39	0.39	0.49	2.72	2.49	3.00	0.423333333333333	2.73666666666667	2.69255372500564	1.9693565298129e-37	6.59057471180197e-36	yes	At5g28300	trihelix protein, partial [Chrysanthemum x morifolium]	-	-	-	-	-	-	-
Isoform0082952	HD-ZIP	60.3333333333333	188	1.80	1.84	1.72	4.43	4.69	4.57	1.78666666666667	4.56333333333333	1.35281754080012	1.39451821570173e-26	3.27139004861989e-25	yes	HAT5	HD-ZIP protein, partial [Chrysanthemum x morifolium]	-	-	-	-	-	-	-
Isoform0083105	B3	69.6666666666667	42.3333333333333	1.80	2.10	2.25	1.16	0.79	1.08	2.05	1.01	-1.02126861675365	1.04434502142456e-07	7.09675268432271e-07	yes	ARF6	ADP-ribosylation factor 6 [Amborella trichopoda]	-	-	-	-	-	-	-
Isoform0083427	HB-other	23	0	0.72	0.67	0.71	0.00	0.00	0.00	0.7	0.001	-9.45121111183233	7.37829267954608e-22	1.4444997496391e-20	yes	exd	homeobox protein [Klebsormidium flaccidum]	-	-	-	-	-	-	-
Isoform0083433	G2-like	12	1	0.20	0.57	0.46	0.00	0.06	0.03	0.41	0.03	-3.77258950389693	1.86726809407347e-06	1.05185152427648e-05	yes	-	-	-	-	-	-	-	-	-
Isoform0083439	NAC	143	34.3333333333333	5.06	5.09	4.41	0.62	1.15	1.20	4.85333333333333	0.99	-2.29347551939793	4.60160410980494e-40	1.64857245871986e-38	yes	NAC008	No apical meristem (NAM) protein [Cynara cardunculus var. scolymus] [Cynara cardunculus]	-	-	-	-	-	-	-
Isoform0083795	B3	58	32.6666666666667	2.25	1.61	1.82	1.00	1.01	0.53	1.89333333333333	0.846666666666667	-1.16106243273251	1.7035178553551e-06	9.65598991846695e-06	yes	VAL1	B3 DNA binding domain-containing protein, partial [Cynara cardunculus var. scolymus] [Cynara cardunculus]	-	-	-	-	-	-	-
Isoform0084185	ARF	6.66666666666667	31.6666666666667	0.12	0.20	0.35	0.98	0.73	0.94	0.223333333333333	0.883333333333333	1.98375935899279	6.48369538448931e-08	4.53273162044365e-07	yes	ARF5	PREDICTED: auxin response factor 5-like [Sesamum indicum]	Environmental Information Processing	Signal transduction	ko04075//Plant hormone signal transduction	K14486	GO:0043231//intracellular membrane-bounded organelle	GO:0000975//regulatory region DNA binding;GO:0001071//nucleic acid binding transcription factor activity;GO:0005515//protein binding	GO:0000578//embryonic axis specification;GO:0000904//cell morphogenesis involved in differentiation;GO:0006342//chromatin silencing;GO:0007015//actin filament organization;GO:0009755//hormone-mediated signaling pathway;GO:0009799//specification of symmetry;GO:0009887//organ morphogenesis;GO:0009933//meristem structural organization;GO:0009943//adaxial/abaxial axis specification;GO:0010051//xylem …
Isoform0084254	FAR1	7.33333333333333	18.6666666666667	0.25	0.33	0.25	0.64	0.70	0.38	0.276666666666667	0.573333333333333	1.05122532335517	0.0133917505625943	0.0312479042978152	yes	FRS7	PREDICTED: protein FAR1-RELATED SEQUENCE 7-like [Sesamum indicum]	-	-	-	-	-	-	-
Isoform0084404	HD-ZIP	80	40	3.08	2.59	3.34	1.06	1.45	1.23	3.00333333333333	1.24666666666667	-1.2684888359259	1.33016585348348e-11	1.39210809918931e-10	yes	ANL2	Homeobox, conserved site-containing protein [Cynara cardunculus var. scolymus] [Cynara cardunculus]	-	-	-	-	GO:0043231//intracellular membrane-bounded organelle	GO:0003677//DNA binding	GO:0010468//regulation of gene expression
Isoform0084584	NF-X1	184	108.333333333333	5.75	6.03	5.43	2.82	3.45	2.01	5.73666666666667	2.76	-1.05554442454088	4.85892661424482e-13	5.73380111426421e-12	yes	NFXL1	Zinc finger, NF-X1-type [Cynara cardunculus var. scolymus] [Cynara cardunculus]	-	-	-	-	-	-	-
Isoform0085023	WRKY	24.6666666666667	7.66666666666667	0.75	0.92	1.04	0.20	0.31	0.20	0.903333333333333	0.236666666666667	-1.93240192184919	2.56375292395469e-08	1.88814694682543e-07	yes	WRKY20	DNA-binding WRKY [Cynara cardunculus var. scolymus] [Cynara cardunculus]	Organismal Systems	Environmental adaptation	ko04626//Plant-pathogen interaction	K13424	-	-	-
Isoform0085382	B3	62.6666666666667	33.6666666666667	1.43	2.16	1.55	0.73	0.71	0.85	1.71333333333333	0.763333333333333	-1.16642076109693	1.47109495436793e-07	9.77798026253824e-07	yes	VAL3	B3 DNA binding domain-containing protein [Cynara cardunculus var. scolymus] [Cynara cardunculus]	-	-	-	-	-	-	-
Isoform0085465	HD-ZIP	26	94	0.91	0.99	0.97	2.92	2.83	2.75	0.956666666666667	2.83333333333333	1.56641210434937	1.68789745005275e-17	2.67194291095564e-16	yes	REV	homeobox leucine-zipper protein [Zinnia violacea]	-	-	-	-	GO:0043231//intracellular membrane-bounded organelle	GO:0005488//binding	-
Isoform0085701	bHLH	39	176.333333333333	1.08	1.01	1.52	4.64	4.65	4.13	1.20333333333333	4.47333333333333	1.89431392931302	4.84754173086615e-35	1.51790422210075e-33	yes	BHLH130	PREDICTED: transcription factor bHLH130-like [Solanum lycopersicum]	-	-	-	-	-	-	-
Isoform0085778	FAR1	12.3333333333333	32	0.46	0.50	0.42	1.18	0.68	0.98	0.46	0.946666666666667	1.04122266272651	0.000756712394737868	0.00250808821889441	yes	FRS5	PREDICTED: protein FAR1-RELATED SEQUENCE 5-like [Beta vulgaris subsp. vulgaris] [Beta vulgaris]	-	-	-	-	-	-	-
Isoform0085871	HB-other	9	4	0.29	0.46	0.24	0.20	0.10	0.03	0.33	0.11	-1.58496250072116	0.0118171485855193	0.0280494667607668	yes	-	-	-	-	-	-	-	-	-
Isoform0085880	bHLH	1.33333333333333	15.6666666666667	0.07	0.00	0.06	0.37	0.28	0.52	0.0433333333333333	0.39	3.16992500144231	5.34483413512498e-07	3.27916521071633e-06	yes	BHLH36	Myc-type, basic helix-loop-helix (bHLH) domain-containing protein [Cynara cardunculus var. scolymus] [Cynara cardunculus]	-	-	-	-	-	-	-
Isoform0085976	WRKY	24.6666666666667	5	0.69	1.03	0.91	0.10	0.30	0.07	0.876666666666667	0.156666666666667	-2.48433013761466	1.4444530753712e-09	1.23354449634372e-08	yes	WRKY20	PREDICTED: probable WRKY transcription factor 20 isoform X1 [Tarenaya hassleriana]	-	-	-	-	-	-	-
Isoform0086023	ERF	10.3333333333333	37	0.17	0.67	0.27	1.11	1.56	0.67	0.37	1.11333333333333	1.58928842612394	0.000226558237957689	0.000850059738495378	yes	CRF4	PREDICTED: ethylene-responsive transcription factor CRF2 [Nicotiana attenuata]	-	-	-	-	-	-	-
Isoform0086328	BBR-BPC	32	15.3333333333333	1.54	1.17	0.90	0.57	0.37	0.40	1.20333333333333	0.446666666666667	-1.42976583642939	8.86315698208289e-06	4.43116471153715e-05	yes	Os06g0130600	PREDICTED: protein BASIC PENTACYSTEINE6-like isoform X2 [Brassica rapa]	-	-	-	-	-	-	-
Isoform0086763	WRKY	46.3333333333333	16.3333333333333	1.41	1.29	1.96	0.75	0.41	0.09	1.55333333333333	0.416666666666667	-1.89840185999219	1.97896198230125e-06	1.11029227863597e-05	yes	WRKY20	DNA-binding WRKY [Cynara cardunculus var. scolymus] [Cynara cardunculus]	Organismal Systems	Environmental adaptation	ko04626//Plant-pathogen interaction	K18834	-	-	-
Isoform0086788	MYB_related	9	3.66666666666667	0.14	0.27	0.41	0.19	0.03	0.03	0.273333333333333	0.0833333333333333	-1.71369581484336	0.0194001893437705	0.0429945078499855	yes	MYB46	PREDICTED: transcription factor MYB46-like [Musa acuminata subsp. malaccensis] [Musa acuminata]	-	-	-	-	-	-	-
Isoform0086966	HD-ZIP	95	345.666666666667	3.32	3.11	3.04	9.22	8.66	10.31	3.15666666666667	9.39666666666667	1.57374714710204	5.82469950326304e-45	2.37324186355525e-43	yes	HAT5	HD-ZIP protein, partial [Chrysanthemum x morifolium]	-	-	-	-	-	-	-
Isoform0086989	SBP	53	29	1.65	1.51	1.51	0.71	0.76	0.61	1.55666666666667	0.693333333333333	-1.16683902156857	1.05146383103057e-08	8.13788930366638e-08	yes	SPL14	SBP-like protein, partial [Chrysanthemum x morifolium]	-	-	-	-	-	-	-
Isoform0086998	Nin-like	38.6666666666667	345	1.29	1.07	1.34	9.03	7.97	9.88	1.23333333333333	8.96	2.86093596226245	4.40510937214255e-89	3.91759027816813e-87	yes	NUDT18	NIN-like protein, partial [Chrysanthemum x morifolium]	-	-	-	-	-	GO:0003824//catalytic activity	-
Isoform0087066	MYB_related	12	3.33333333333333	0.49	0.33	0.32	0.08	0.06	0.11	0.38	0.0833333333333333	-2.18903382439002	2.23621312169785e-05	0.000103408159713259	yes	TKI1	PREDICTED: TSL-kinase interacting protein 1 isoform X1 [Ziziphus jujuba]	-	-	-	-	-	-	-
Isoform0087129	C3H	4.33333333333333	1	0.17	0.14	0.17	0.00	0.07	0.03	0.16	0.0333333333333333	-2.2630344058338	0.0153678523116988	0.0351951976630174	yes	At2g29580	Nucleotide-binding, alpha-beta plait [Cynara cardunculus var. scolymus] [Cynara cardunculus]	Genetic Information Processing	Transcription	ko03040//Spliceosome	K12872	-	-	-
Isoform0087137	C2H2	13.6666666666667	0	0.20	0.69	0.27	0.00	0.00	0.00	0.386666666666667	0.001	-8.59494658929378	1.16192756648626e-08	8.94327909163969e-08	yes	Znf800	--	-	-	-	-	-	-	-
Isoform0087163	WRKY	8.33333333333333	2	0.49	0.16	0.22	0.02	0.03	0.12	0.29	0.0566666666666667	-2.35548065459839	0.00158143744772205	0.00482546627262272	yes	-	-	-	-	-	-	-	-	-
Isoform0087179	TALE	10.6666666666667	100	0.55	0.22	0.46	3.20	2.74	3.25	0.41	3.06333333333333	2.90140654594979	3.36931051826294e-34	1.02944212097226e-32	yes	LET6	knotted-1-like protein 1 [Helianthus annuus]	-	-	-	-	-	-	-
Isoform0087312	SRS	5.66666666666667	59.3333333333333	0.22	0.13	0.22	1.89	1.44	1.42	0.19	1.58333333333333	3.05889368905357	2.24629646665926e-21	4.30076082147569e-20	yes	SRS1	Lateral Root Primordium type 1, C-terminal, partial [Cynara cardunculus var. scolymus] [Cynara cardunculus]	-	-	-	-	-	-	-
Isoform0087748	ARF	49.3333333333333	25.6666666666667	2.10	1.38	1.53	0.74	0.71	0.64	1.67	0.696666666666667	-1.26130766111433	2.68249893057171e-07	1.71606218921699e-06	yes	ARF5	Aux/IAA-ARF-dimerization [Cynara cardunculus var. scolymus] [Cynara cardunculus]	-	-	-	-	-	-	GO:0009725//response to hormone;GO:0010467//gene expression;GO:0034645//cellular macromolecule biosynthetic process;GO:0050794//regulation of cellular process
Isoform0087761	ERF	11	5	0.39	0.17	0.41	0.14	0.16	0.05	0.323333333333333	0.116666666666667	-1.47062982524216	0.00824515133920829	0.0205199455476602	yes	ERF061	AP2/ERF domain-containing protein, partial [Cynara cardunculus var. scolymus] [Cynara cardunculus]	-	-	-	-	-	-	GO:0009987//cellular process
Isoform0088402	HSF	4	0.666666666666667	0.14	0.12	0.12	0.04	0.00	0.00	0.126666666666667	0.0133333333333333	-3.24792751344359	0.00240009524504108	0.00697508853094232	yes	HSF8	Heat shock factor (HSF)-type, DNA-binding, partial [Cynara cardunculus var. scolymus] [Cynara cardunculus]	-	-	-	-	GO:0043231//intracellular membrane-bounded organelle	GO:0001071//nucleic acid binding transcription factor activity;GO:0003677//DNA binding	GO:0006950//response to stress;GO:0010468//regulation of gene expression
Isoform0088466	G2-like	8.33333333333333	2	0.28	0.27	0.33	0.05	0.13	0.00	0.293333333333333	0.06	-2.28950661719498	0.00025537540706512	0.000946766950671451	yes	-	-	-	-	-	-	-	-	-
Isoform0088809	NF-YC	9	4.33333333333333	0.20	0.41	0.33	0.17	0.10	0.10	0.313333333333333	0.123333333333333	-1.34513548604869	0.0125478718115341	0.0295238096335686	yes	NFYC3	PREDICTED: nuclear transcription factor Y subunit C-3-like [Ziziphus jujuba]	-	-	-	-	-	-	-
Isoform0089145	B3	5.33333333333333	23	0.42	0.07	0.14	0.68	0.76	0.68	0.21	0.706666666666667	1.75064053106328	3.600170433921e-05	0.000159937325724174	yes	ARF5	PREDICTED: auxin response factor 5 [Sesamum indicum]	Environmental Information Processing	Signal transduction	ko04075//Plant hormone signal transduction	K14486	GO:0043231//intracellular membrane-bounded organelle	GO:0000975//regulatory region DNA binding;GO:0001071//nucleic acid binding transcription factor activity;GO:0005515//protein binding	GO:0000578//embryonic axis specification;GO:0000904//cell morphogenesis involved in differentiation;GO:0006342//chromatin silencing;GO:0007015//actin filament organization;GO:0009755//hormone-mediated signaling pathway;GO:0009799//specification of symmetry;GO:0009887//organ morphogenesis;GO:0009933//meristem structural organization;GO:0009943//adaxial/abaxial axis specification;GO:0010051//xylem …
Isoform0089278	HD-ZIP	15.3333333333333	63	0.57	0.62	0.47	1.77	1.50	2.32	0.553333333333333	1.86333333333333	1.75166504149626	3.19123357682464e-11	3.22328888226503e-10	yes	REV	homeobox leucine-zipper protein [Zinnia violacea]	-	-	-	-	GO:0043231//intracellular membrane-bounded organelle	GO:0005488//binding	-
Isoform0089299	HD-ZIP	86.6666666666667	45.3333333333333	2.83	2.95	3.27	1.35	1.48	1.05	3.01666666666667	1.29333333333333	-1.22186113978345	9.87423440291088e-13	1.13448199789832e-11	yes	ANL2	Homeobox, conserved site-containing protein [Cynara cardunculus var. scolymus] [Cynara cardunculus]	-	-	-	-	GO:0043231//intracellular membrane-bounded organelle	GO:0003677//DNA binding	GO:0010468//regulation of gene expression
Isoform0089588	NF-X1	258	152.666666666667	7.17	9.49	7.63	4.31	4.11	3.30	8.09666666666667	3.90666666666667	-1.05138992021362	3.92574160857082e-15	5.38696425663875e-14	yes	NFXL1	Zinc finger, NF-X1-type [Cynara cardunculus var. scolymus] [Cynara cardunculus]	-	-	-	-	-	-	-
Isoform0089615	ERF	10	139.333333333333	0.16	0.43	0.42	3.36	3.89	4.77	0.336666666666667	4.00666666666667	3.57300969795939	1.46063271469775e-45	6.06471692731432e-44	yes	DREB1D	dehydration-responsive element-binding protein 1A, partial [Ageratina adenophora]	-	-	-	-	-	-	-
Isoform0089700	C2H2	14	0	0.75	0.26	0.31	0.00	0.00	0.00	0.44	0.001	-8.78135971352466	1.2091386099791e-09	1.04172690058457e-08	yes	ZNF707	PREDICTED: similar to Zinc finger protein 271 (Zinc finger protein 7) (HZF7) (Zinc finger protein ZNFphex133) (Epstein-Barr virus-induced zinc finger protein) (ZNF-EB) (CT-ZFP48) (Zinc finger protein [Bathycoccus prasinos]	-	-	-	-	-	-	-
Isoform0089738	GRAS	34.6666666666667	105.666666666667	1.49	0.87	1.31	2.95	3.32	2.83	1.22333333333333	3.03333333333333	1.31008648224285	1.55189687839135e-12	1.75555602155208e-11	yes	PAT1	Transcription factor GRAS, partial [Cynara cardunculus var. scolymus] [Cynara cardunculus]	-	-	-	-	-	-	GO:0010468//regulation of gene expression
Isoform0089802	C2H2	9.66666666666667	0	0.31	0.20	0.49	0.00	0.00	0.00	0.333333333333333	0.001	-8.38082178394093	6.48880989093024e-08	4.53581365025926e-07	yes	ZNF91	PREDICTED: similar to Zinc finger protein 271 (Zinc finger protein 7) (HZF7) (Zinc finger protein ZNFphex133) (Epstein-Barr virus-induced zinc finger protein) (ZNF-EB) (CT-ZFP48) (Zinc finger protein [Bathycoccus prasinos]	-	-	-	-	-	-	-
Isoform0089929	Nin-like	2.66666666666667	9.33333333333333	0.15	0.04	0.17	0.42	0.33	0.24	0.12	0.33	1.4594316186373	0.0160865633182054	0.0365995446222039	yes	NLP3	NIN-like protein, partial [Chrysanthemum x morifolium]	-	-	-	-	-	-	-
Isoform0090061	MYB_related	153	79.6666666666667	5.23	4.51	4.92	2.45	1.73	1.91	4.88666666666667	2.03	-1.26737097022748	3.10719515276864e-20	5.63902605129208e-19	yes	MYB4	Myb_DNA-binding domain-containing protein [Cephalotus follicularis]	-	-	-	-	-	-	-
Isoform0090335	B3	1.33333333333333	7.33333333333333	0.16	0.00	0.00	0.24	0.13	0.26	0.0533333333333333	0.21	1.97727992349992	0.0163550967684389	0.0371244132991666	yes	ARF31	B3 DNA binding domain-containing protein [Cynara cardunculus var. scolymus] [Cynara cardunculus]	-	-	-	-	-	-	-
Isoform0090512	NAC	66.3333333333333	22.3333333333333	2.28	2.24	2.32	0.37	0.73	0.88	2.28	0.66	-1.78849589480629	2.46408571546996e-15	3.42588691034961e-14	yes	NAC031	No apical meristem (NAM) protein, partial [Cynara cardunculus var. scolymus] [Cynara cardunculus]	-	-	-	-	-	-	-
Isoform0090523	C2H2	24.6666666666667	8.33333333333333	0.87	0.83	0.79	0.36	0.22	0.06	0.83	0.213333333333333	-1.96000193206808	1.60796212709879e-07	1.06294237154944e-06	yes	PGDH1	PREDICTED: RNA exonuclease 4-like [Nicotiana attenuata]	-	-	-	-	-	-	-
Isoform0090620	WRKY	49.3333333333333	24.3333333333333	2.04	1.67	1.32	0.77	0.77	0.43	1.67666666666667	0.656666666666667	-1.35236277034915	3.28061286761536e-07	2.07289309859138e-06	yes	WRKY40	WRKY40 [Chrysanthemum x morifolium]	-	-	-	-	-	-	-
Isoform0090641	ERF	19.3333333333333	8.33333333333333	0.49	0.35	0.57	0.16	0.14	0.20	0.47	0.166666666666667	-1.49569516262407	7.29584055696684e-05	0.00030437745618761	yes	RPN2A	PREDICTED: ethylene-responsive transcription factor RAP2-7-like isoform X4 [Gossypium raimondii]	Genetic Information Processing	Folding, sorting and degradation	ko03050//Proteasome	K03032	-	-	-
Isoform0090688	C3H	49.6666666666667	30	1.84	1.46	1.89	0.96	0.90	0.66	1.73	0.84	-1.04231080485796	3.75250169125718e-06	2.00827289413659e-05	yes	Os02g0194200	K Homology domain-containing protein [Cynara cardunculus var. scolymus] [Cynara cardunculus]	-	-	-	-	-	GO:0003676//nucleic acid binding;GO:0043169//cation binding	-
Isoform0090910	ARF	36.3333333333333	19	1.09	1.33	1.09	0.59	0.39	0.50	1.17	0.493333333333333	-1.24587385467561	1.21970062445456e-06	7.0808315796624e-06	yes	ARF19	PREDICTED: LOW QUALITY PROTEIN: auxin response factor 19-like [Erythranthe guttata]	Environmental Information Processing	Signal transduction	ko04075//Plant hormone signal transduction	K14486	-	-	-
Isoform0091201	HD-ZIP	29	72.3333333333333	1.04	1.05	1.00	2.33	1.87	2.03	1.03	2.07666666666667	1.01162532511963	2.7224946545588e-07	1.73965662109315e-06	yes	ATHB-15	PREDICTED: homeobox-leucine zipper protein ATHB-15 [Vitis vinifera]	-	-	-	-	GO:0043231//intracellular membrane-bounded organelle	GO:0001071//nucleic acid binding transcription factor activity;GO:0003677//DNA binding	GO:0000904//cell morphogenesis involved in differentiation;GO:0003006//developmental process involved in reproduction;GO:0007015//actin filament organization;GO:0009267//cellular response to starvation;GO:0009799//specification of symmetry;GO:0009887//organ morphogenesis;GO:0009933//meristem structural organization;GO:0009943//adaxial/abaxial axis specification;GO:0009953//dorsal/ventral pattern …
Isoform0091290	ARF	21.3333333333333	54.3333333333333	1.01	0.68	0.73	1.51	1.51	2.00	0.806666666666667	1.67333333333333	1.05268031667617	1.12908016518952e-05	5.53695225598837e-05	yes	ARF4	Aux/IAA-ARF-dimerization [Cynara cardunculus var. scolymus] [Cynara cardunculus]	-	-	-	-	-	-	GO:0009987//cellular process
Isoform0091440	MYB_related	16.6666666666667	8	0.65	0.42	0.64	0.14	0.38	0.19	0.57	0.236666666666667	-1.26810539538121	0.00242525300951863	0.00703833277810393	yes	LHY	late elongated hypocotyl-like [Chrysanthemum seticuspe f. boreale]	Organismal Systems	Environmental adaptation	ko04712//Circadian rhythm - plant	K12133	-	-	-
Isoform0091496	FAR1	17.6666666666667	46.6666666666667	0.80	0.54	0.67	1.09	1.86	1.46	0.67	1.47	1.13358315437859	8.75511413244262e-05	0.000359698905633791	yes	FRS5	PREDICTED: protein FAR1-RELATED SEQUENCE 5-like [Ipomoea nil]	-	-	-	-	-	-	-
Isoform0092353	bHLH	170	520	6.77	6.58	6.36	17.11	16.35	15.58	6.57	16.3466666666667	1.3150312026473	2.15889775013815e-54	1.09875497851387e-52	yes	BHLH113	PREDICTED: transcription factor bHLH113 [Vitis vinifera]	-	-	-	-	-	GO:0005515//protein binding	-
Isoform0092419	GATA	19	0	0.39	0.64	0.48	0.00	0.00	0.00	0.503333333333333	0.001	-8.97537033349128	1.09537148708737e-15	1.55317222843015e-14	yes	MTA1	--	-	-	-	-	-	-	-
Isoform0092439	ARF	36	20.3333333333333	0.95	0.84	0.91	0.56	0.35	0.29	0.9	0.4	-1.16992500144231	1.46901712907426e-05	7.04194468901352e-05	yes	ARF5	Aux/IAA-ARF-dimerization [Cynara cardunculus var. scolymus] [Cynara cardunculus]	-	-	-	-	-	-	GO:0009725//response to hormone;GO:0010467//gene expression;GO:0034645//cellular macromolecule biosynthetic process;GO:0050794//regulation of cellular process
Isoform0092553	C2H2	11.6666666666667	0	0.25	0.28	0.32	0.00	0.00	0.00	0.283333333333333	0.001	-8.14635653030391	3.36239066891502e-11	3.38737927313367e-10	yes	Kr-h1	PREDICTED: similar to Zinc finger protein 271 (Zinc finger protein 7) (HZF7) (Zinc finger protein ZNFphex133) (Epstein-Barr virus-induced zinc finger protein) (ZNF-EB) (CT-ZFP48) (Zinc finger protein [Bathycoccus prasinos]	-	-	-	-	-	-	-
Isoform0092934	C3H	8	2	0.30	0.16	0.14	0.03	0.00	0.09	0.2	0.04	-2.32192809488736	0.00152213646712739	0.00466441036621534	yes	At1g07360	PREDICTED: zinc finger CCCH domain-containing protein 40 [Phoenix dactylifera]	Genetic Information Processing	Transcription	ko03040//Spliceosome	K12872	-	GO:0003676//nucleic acid binding;GO:0043169//cation binding	-
Isoform0093054	C2H2	6	0	0.11	0.24	0.09	0.00	0.00	0.00	0.146666666666667	0.001	-7.19639721280351	2.72118529168385e-05	0.000123737333945617	yes	ZNF282	PREDICTED: similar to Zinc finger protein 271 (Zinc finger protein 7) (HZF7) (Zinc finger protein ZNFphex133) (Epstein-Barr virus-induced zinc finger protein) (ZNF-EB) (CT-ZFP48) (Zinc finger protein [Bathycoccus prasinos]	-	-	-	-	-	-	-
Isoform0093098	C2H2	11	0	0.24	0.30	0.32	0.00	0.00	0.00	0.286666666666667	0.001	-8.16323034886831	1.4971810587608e-10	1.42181306162602e-09	yes	ZNF227	PREDICTED: similar to Zinc finger protein 271 (Zinc finger protein 7) (HZF7) (Zinc finger protein ZNFphex133) (Epstein-Barr virus-induced zinc finger protein) (ZNF-EB) (CT-ZFP48) (Zinc finger protein [Bathycoccus prasinos]	-	-	-	-	-	-	-
Isoform0093257	B3	18.6666666666667	8.66666666666667	0.38	0.39	0.57	0.21	0.22	0.07	0.446666666666667	0.166666666666667	-1.42223300068305	0.000451827189200574	0.00158292872140311	yes	Os01g0234100	B3 DNA binding domain-containing protein, partial [Cynara cardunculus var. scolymus] [Cynara cardunculus]	-	-	-	-	-	-	-
Isoform0093350	B3	12.6666666666667	44	0.19	0.47	0.26	0.97	1.19	0.50	0.306666666666667	0.886666666666667	1.53172047944418	5.85675034871421e-05	0.000249069850358252	yes	rep	AT hook-like protein, partial [Cynara cardunculus var. scolymus] [Cynara cardunculus]	-	-	-	-	-	-	-
Isoform0093448	G2-like	21	8.33333333333333	0.64	0.64	0.30	0.15	0.14	0.22	0.526666666666667	0.17	-1.63135540620561	9.41556482955299e-05	0.000384277767051861	yes	-	-	-	-	-	-	-	-	-
Isoform0093596	G2-like	6	0.666666666666667	0.15	0.13	0.20	0.02	0.00	0.02	0.16	0.0133333333333333	-3.58496250072116	6.6878112925396e-05	0.000281192662472739	yes	-	-	-	-	-	-	-	-	-
Isoform0094538	C2H2	5.33333333333333	0	0.11	0.09	0.18	0.00	0.00	0.00	0.126666666666667	0.001	-6.9848931076098	3.80403594852529e-05	0.000168226384828483	yes	KLF5	PREDICTED: similar to Zinc finger protein 271 (Zinc finger protein 7) (HZF7) (Zinc finger protein ZNFphex133) (Epstein-Barr virus-induced zinc finger protein) (ZNF-EB) (CT-ZFP48) (Zinc finger protein [Bathycoccus prasinos]	-	-	-	-	-	-	-
Isoform0094704	GATA	6.66666666666667	0	0.20	0.26	0.05	0.00	0.00	0.00	0.17	0.001	-7.4093909361377	2.86313822779493e-05	0.000129691987091107	yes	MTA3	--	-	-	-	-	-	-	-
Isoform0094964	ARF	25	14.3333333333333	0.57	0.43	0.97	0.34	0.44	0.14	0.656666666666667	0.306666666666667	-1.09848986339936	0.00785150292358221	0.0196710960249729	yes	ARF5	Aux/IAA-ARF-dimerization [Cynara cardunculus var. scolymus] [Cynara cardunculus]	-	-	-	-	-	-	GO:0009725//response to hormone;GO:0010467//gene expression;GO:0034645//cellular macromolecule biosynthetic process;GO:0050794//regulation of cellular process
Isoform0095020	HB-other	6.33333333333333	0	0.11	0.16	0.18	0.00	0.00	0.00	0.15	0.001	-7.22881869049588	3.73174482794872e-06	1.99766335228707e-05	yes	Onecut1	--	-	-	-	-	-	-	-
Isoform0095427	C2H2	4	0	0.12	0.00	0.20	0.00	0.00	0.00	0.106666666666667	0.001	-6.73696559416621	0.00334776515867578	0.0093518815079692	yes	Nrif1	PREDICTED: similar to Zinc finger protein 271 (Zinc finger protein 7) (HZF7) (Zinc finger protein ZNFphex133) (Epstein-Barr virus-induced zinc finger protein) (ZNF-EB) (CT-ZFP48) (Zinc finger protein [Bathycoccus prasinos]	-	-	-	-	-	-	-
Isoform0095505	C2H2	22	0	0.58	0.42	0.62	0.00	0.00	0.00	0.54	0.001	-9.07681559705083	1.19475395511413e-18	2.00568832480478e-17	yes	Kr-h1	PREDICTED: similar to Zinc finger protein 271 (Zinc finger protein 7) (HZF7) (Zinc finger protein ZNFphex133) (Epstein-Barr virus-induced zinc finger protein) (ZNF-EB) (CT-ZFP48) (Zinc finger protein [Bathycoccus prasinos]	-	-	-	-	-	-	-
Isoform0095701	C2H2	10	0	0.11	0.41	0.21	0.00	0.00	0.00	0.243333333333333	0.001	-7.92679015304622	2.86975829360764e-07	1.82812124520364e-06	yes	zfr	PREDICTED: zinc finger RNA-binding protein 2-like [Nicotiana attenuata]	-	-	-	-	-	-	-
Isoform0096059	NF-YA	7.33333333333333	1	0.21	0.18	0.20	0.00	0.05	0.02	0.196666666666667	0.0233333333333333	-3.07528812730424	6.6295369606248e-05	0.00027897980736655	yes	CAO	NF-Y protein, partial [Chrysanthemum x morifolium]	-	-	-	-	-	GO:0016757//transferase activity, transferring glycosyl groups	-
Isoform0096074	TALE	2.66666666666667	0	0.11	0.05	0.04	0.00	0.00	0.00	0.0666666666666667	0.001	-6.05889368905357	0.00578171332270112	0.0150751862647048	yes	PKNOX2	PREDICTED: BEL1-like homeodomain protein 9 [Arachis ipaensis]	-	-	-	-	-	-	-
Isoform0096657	HSF	24.6666666666667	8.33333333333333	0.66	0.52	0.57	0.13	0.22	0.15	0.583333333333333	0.166666666666667	-1.8073549220576	5.19201953456134e-08	3.67227721034404e-07	yes	HSF24	Heat shock factor (HSF)-type, DNA-binding [Cynara cardunculus var. scolymus] [Cynara cardunculus]	-	-	-	-	GO:0043231//intracellular membrane-bounded organelle	GO:0001071//nucleic acid binding transcription factor activity;GO:0003677//DNA binding	GO:0006950//response to stress;GO:0010468//regulation of gene expression
Isoform0096757	ZF-HD	57	7.66666666666667	1.45	1.21	1.58	0.10	0.16	0.23	1.41333333333333	0.163333333333333	-3.11321061044799	1.14648476199237e-27	2.79940079411201e-26	yes	MIF2	ZF-HD homeobox protein, Cys/His-rich dimerization domain-containing protein [Cynara cardunculus var. scolymus] [Cynara cardunculus]	-	-	-	-	-	-	-
Isoform0097154	SBP	20	5.33333333333333	0.52	0.61	0.34	0.07	0.16	0.11	0.49	0.113333333333333	-2.11220950358603	5.55490918840875e-07	3.39993460651568e-06	yes	DPL1	Transcription factor, SBP-box, partial [Cynara cardunculus var. scolymus] [Cynara cardunculus]	Metabolism	Global and Overview;Lipid metabolism	ko01100//Metabolic pathways;ko00600//Sphingolipid metabolism	K01634	-	GO:0016829//lyase activity	GO:0006629//lipid metabolic process;GO:0044248//cellular catabolic process;GO:0044763//single-organism cellular process
Isoform0097557	ARF	23.3333333333333	11.6666666666667	0.69	0.53	0.65	0.29	0.32	0.14	0.623333333333333	0.25	-1.31807576939176	6.02932255495525e-05	0.000255833118567057	yes	ARF5	Aux/IAA-ARF-dimerization [Cynara cardunculus var. scolymus] [Cynara cardunculus]	-	-	-	-	-	-	GO:0009725//response to hormone;GO:0010467//gene expression;GO:0034645//cellular macromolecule biosynthetic process;GO:0050794//regulation of cellular process
Isoform0097732	C2H2	8	0	0.08	0.15	0.30	0.00	0.00	0.00	0.176666666666667	0.001	-7.46488604872941	4.51785091789087e-06	2.38460584776901e-05	yes	-	-	-	-	-	-	-	-	-
Isoform0097850	WRKY	4.33333333333333	16.3333333333333	0.03	0.16	0.15	0.37	0.13	0.59	0.113333333333333	0.363333333333333	1.68072148352659	0.00833625047596704	0.0207209840650981	yes	WRKY57	DNA-binding WRKY, partial [Cynara cardunculus var. scolymus] [Cynara cardunculus]	-	-	-	-	-	-	GO:0006950//response to stress;GO:0009628//response to abiotic stimulus
Isoform0097856	HSF	13.3333333333333	6.66666666666667	0.40	0.39	0.24	0.17	0.12	0.12	0.343333333333333	0.136666666666667	-1.32894852256513	0.00209598394886527	0.00619253966573427	yes	HSF24	Heat shock factor (HSF)-type, DNA-binding [Cynara cardunculus var. scolymus] [Cynara cardunculus]	-	-	-	-	GO:0043231//intracellular membrane-bounded organelle	GO:0001071//nucleic acid binding transcription factor activity;GO:0003677//DNA binding	GO:0006950//response to stress;GO:0010468//regulation of gene expression
Isoform0098104	C2H2	30.3333333333333	0.333333333333333	0.92	0.96	0.54	0.02	0.00	0.00	0.806666666666667	0.00666666666666667	-6.9188632372746	3.61302889003496e-22	7.15854327167148e-21	yes	KCMF1	--	-	-	-	-	-	-	-
Isoform0098183	B3	1.66666666666667	8.66666666666667	0.03	0.06	0.06	0.25	0.20	0.19	0.05	0.213333333333333	2.09310940439148	0.00185543980015359	0.00556021868428369	yes	-	-	-	-	-	-	-	-	-
Isoform0098477	MYB_related	28	8	0.84	0.65	0.51	0.10	0.28	0.11	0.666666666666667	0.163333333333333	-2.02914634565952	1.51937790851832e-07	1.00749337599521e-06	yes	-	-	-	-	-	-	-	-	-
Isoform0098484	GRAS	7.66666666666667	0	0.17	0.22	0.19	0.00	0.00	0.00	0.193333333333333	0.001	-7.59494658929378	8.74780987247978e-08	6.00354366404609e-07	yes	MOC1	Transcription factor GRAS [Cynara cardunculus var. scolymus] [Cynara cardunculus]	-	-	-	-	-	-	-
Isoform0098545	bZIP	18	0	0.31	0.55	0.47	0.00	0.00	0.00	0.443333333333333	0.001	-8.79224802966739	1.9465191189798e-14	2.54004141898717e-13	yes	Atf6	PREDICTED: G-box-binding factor 4 [Elaeis guineensis]	Environmental Information Processing	Signal transduction	ko04075//Plant hormone signal transduction	K14432	-	GO:0003677//DNA binding	GO:0010468//regulation of gene expression
Isoform0098678	C2H2	18	0	0.36	0.57	0.50	0.00	0.00	0.00	0.476666666666667	0.001	-8.8968369309446	1.74437473869625e-15	2.44509281108614e-14	yes	Zfr	Zinc finger, U1-type [Corchorus capsularis]	-	-	-	-	-	-	-
Isoform0098928	C3H	18.6666666666667	10.3333333333333	0.27	0.69	0.50	0.27	0.15	0.24	0.486666666666667	0.22	-1.14543043952157	0.00664348709854029	0.0170152713514542	yes	At1g07360	PREDICTED: zinc finger CCCH domain-containing protein 40 [Phoenix dactylifera]	Genetic Information Processing	Transcription	ko03040//Spliceosome	K12872	-	GO:0003676//nucleic acid binding;GO:0043169//cation binding	-
Isoform0099141	GRAS	33	19.3333333333333	1.03	0.82	0.83	0.45	0.37	0.44	0.893333333333333	0.42	-1.08880926695786	3.17502796198878e-05	0.00014255843378612	yes	SCL14	GRAS protein, partial [Chrysanthemum x morifolium]	-	-	-	-	-	-	-
Isoform0099338	C2H2	9.66666666666667	0	0.06	0.38	0.25	0.00	0.00	0.00	0.23	0.001	-7.84549005094438	2.79984774331029e-06	1.53211903337301e-05	yes	Zfp37	PREDICTED: similar to Zinc finger protein 271 (Zinc finger protein 7) (HZF7) (Zinc finger protein ZNFphex133) (Epstein-Barr virus-induced zinc finger protein) (ZNF-EB) (CT-ZFP48) (Zinc finger protein [Bathycoccus prasinos]	-	-	-	-	-	-	-
Isoform0099864	bHLH	17	4.33333333333333	0.48	0.27	0.47	0.11	0.07	0.07	0.406666666666667	0.0833333333333333	-2.28688114778816	1.35843992892462e-06	7.82230579317315e-06	yes	BIM2	PREDICTED: transcription factor BIM3 isoform X3 [Cucumis sativus]	-	-	-	-	GO:0043231//intracellular membrane-bounded organelle	GO:0001071//nucleic acid binding transcription factor activity;GO:0003676//nucleic acid binding	GO:0010468//regulation of gene expression;GO:0034645//cellular macromolecule biosynthetic process
Isoform0100374	C2H2	3	0	0.06	0.11	0.08	0.00	0.00	0.00	0.0833333333333333	0.001	-6.38082178394093	0.00257255380214072	0.00741333598014785	yes	Zfp90	PREDICTED: similar to Zinc finger protein 271 (Zinc finger protein 7) (HZF7) (Zinc finger protein ZNFphex133) (Epstein-Barr virus-induced zinc finger protein) (ZNF-EB) (CT-ZFP48) (Zinc finger protein [Bathycoccus prasinos]	-	-	-	-	-	-	-
Isoform0100558	C2H2	11	0	0.12	0.44	0.27	0.00	0.00	0.00	0.276666666666667	0.001	-8.11200502551313	9.08086863362105e-08	6.21784029395446e-07	yes	ZNF93	PREDICTED: similar to Zinc finger protein 271 (Zinc finger protein 7) (HZF7) (Zinc finger protein ZNFphex133) (Epstein-Barr virus-induced zinc finger protein) (ZNF-EB) (CT-ZFP48) (Zinc finger protein [Bathycoccus prasinos]	-	-	-	-	-	-	-
Isoform0100676	ERF	62.6666666666667	178	1.43	1.79	1.45	3.30	3.51	4.19	1.55666666666667	3.66666666666667	1.23600906870236	9.14605638817262e-18	1.46902943129944e-16	yes	ERF5	ethylene-responsive transcription factor 5 [Artemisia annua]	-	-	-	-	-	-	-
Isoform0101054	C2H2	8	0	0.19	0.21	0.19	0.00	0.00	0.00	0.196666666666667	0.001	-7.61960864352805	3.76829798733803e-08	2.71413764015713e-07	yes	ZNF780B	PREDICTED: similar to Zinc finger protein 271 (Zinc finger protein 7) (HZF7) (Zinc finger protein ZNFphex133) (Epstein-Barr virus-induced zinc finger protein) (ZNF-EB) (CT-ZFP48) (Zinc finger protein [Bathycoccus prasinos]	-	-	-	-	-	-	-
Isoform0101059	bHLH	41.3333333333333	0	0.71	1.14	0.90	0.00	0.00	0.00	0.916666666666667	0.001	-9.84025340257823	1.45616808104015e-30	3.95538464929841e-29	yes	TFAP4	--	-	-	-	-	-	-	-
Isoform0101076	NAC	10.6666666666667	3.33333333333333	0.14	0.15	0.50	0.03	0.07	0.12	0.263333333333333	0.0733333333333333	-1.8443491295398	0.00770068898439377	0.0193402153691071	yes	FEZ	No apical meristem (NAM) protein [Cynara cardunculus var. scolymus] [Cynara cardunculus]	-	-	-	-	-	-	-
Isoform0101499	C2H2	9	0	0.22	0.12	0.32	0.00	0.00	0.00	0.22	0.001	-7.78135971352466	2.38272055609659e-07	1.5362164018807e-06	yes	ZNF837	PREDICTED: similar to Zinc finger protein 271 (Zinc finger protein 7) (HZF7) (Zinc finger protein ZNFphex133) (Epstein-Barr virus-induced zinc finger protein) (ZNF-EB) (CT-ZFP48) (Zinc finger protein [Bathycoccus prasinos]	-	-	-	-	-	-	-
Isoform0101558	SBP	38.3333333333333	20.6666666666667	1.10	0.94	0.94	0.40	0.50	0.42	0.993333333333333	0.44	-1.17477440110371	1.09650744148998e-06	6.4122857015242e-06	yes	SPL14	SBP-like protein, partial [Chrysanthemum x morifolium]	-	-	-	-	-	-	-
Isoform0101713	C2H2	10.6666666666667	0	0.29	0.25	0.29	0.00	0.00	0.00	0.276666666666667	0.001	-8.11200502551313	1.69291524060343e-10	1.59792864451995e-09	yes	zag-1	PREDICTED: similar to Zinc finger protein 271 (Zinc finger protein 7) (HZF7) (Zinc finger protein ZNFphex133) (Epstein-Barr virus-induced zinc finger protein) (ZNF-EB) (CT-ZFP48) (Zinc finger protein [Bathycoccus prasinos]	-	-	-	-	-	-	-
Isoform0101833	G2-like	26.3333333333333	6.66666666666667	0.69	0.61	0.72	0.10	0.19	0.14	0.673333333333333	0.143333333333333	-2.2319467280497	4.1396579135952e-11	4.13830539992448e-10	yes	-	-	-	-	-	-	-	-	-
Isoform0101930	HSF	36	0	1.21	0.81	0.79	0.00	0.00	0.00	0.936666666666667	0.001	-9.87139191438713	4.67222929782212e-27	1.1162276307948e-25	yes	Hsf	heat stress transcription factor A-4b-like [Malus domestica]	-	-	-	-	-	-	-
Isoform0102003	ARF	21.3333333333333	12.3333333333333	0.60	0.43	0.77	0.32	0.34	0.18	0.6	0.28	-1.09953567355091	0.00238479314695805	0.00693563712696687	yes	ARF5	Aux/IAA-ARF-dimerization [Cynara cardunculus var. scolymus] [Cynara cardunculus]	-	-	-	-	-	-	GO:0009725//response to hormone;GO:0010467//gene expression;GO:0034645//cellular macromolecule biosynthetic process;GO:0050794//regulation of cellular process
Isoform0102258	MIKC	10.6666666666667	5	0.29	0.25	0.29	0.16	0.07	0.07	0.276666666666667	0.1	-1.46814883573841	0.00365875436856917	0.0101152963813108	yes	MADS18	PREDICTED: floral homeotic protein AGAMOUS-like isoform X1 [Sesamum indicum]	-	-	-	-	-	-	GO:0010467//gene expression;GO:0034645//cellular macromolecule biosynthetic process
Isoform0102598	B3	7	20.6666666666667	0.21	0.18	0.18	0.27	0.55	0.62	0.19	0.48	1.33703498727757	0.00316255362272519	0.00889385156138763	yes	Os03g0120900	B3 DNA binding domain-containing protein [Cynara cardunculus var. scolymus] [Cynara cardunculus]	-	-	-	-	-	-	-
Isoform0102638	E2F/DP	61.3333333333333	0	1.23	1.54	1.49	0.00	0.00	0.00	1.42	0.001	-10.471675214392	3.46129423782872e-50	1.59085836879432e-48	yes	TFDP1	transcription factor dp-1, partial [Chrysochromulina sp. CCMP291]	-	-	-	-	-	-	-
Isoform0102704	HB-other	5	0	0.12	0.05	0.22	0.00	0.00	0.00	0.13	0.001	-7.02236781302845	0.000215482049224314	0.000812558090956839	yes	Onecut1	--	-	-	-	-	-	-	-
Isoform0103037	M-type	69.6666666666667	169.666666666667	1.91	2.09	1.65	3.05	3.94	4.52	1.88333333333333	3.83666666666667	1.02656506082968	3.53660389588854e-10	3.23060771575806e-09	yes	CMB1	Transcription factor, K-box [Cynara cardunculus var. scolymus] [Cynara cardunculus]	-	-	-	-	-	-	-
Isoform0103599	bZIP	16	0	0.23	0.44	0.41	0.00	0.00	0.00	0.36	0.001	-8.49185309632968	5.76995546785579e-13	6.75490058543511e-12	yes	CrebA	--	-	-	-	-	-	-	-
Isoform0103691	NF-YC	7	1	0.06	0.31	0.14	0.00	0.05	0.02	0.17	0.0233333333333333	-2.86507041991389	0.00284740930978174	0.00810927632430094	yes	NFYC3	PREDICTED: nuclear transcription factor Y subunit C-3 [Prunus mume]	-	-	-	-	-	-	-
Isoform0103987	bHLH	15.3333333333333	5.66666666666667	0.50	0.37	0.42	0.09	0.13	0.18	0.43	0.133333333333333	-1.6892991605359	4.37351618820299e-05	0.000190946462700819	yes	BIM2	PREDICTED: transcription factor BIM3 isoform X3 [Cucumis sativus]	-	-	-	-	GO:0043231//intracellular membrane-bounded organelle	GO:0001071//nucleic acid binding transcription factor activity;GO:0003676//nucleic acid binding	GO:0010468//regulation of gene expression;GO:0034645//cellular macromolecule biosynthetic process
Isoform0104115	MYB_related	26.6666666666667	15	0.95	0.73	0.54	0.35	0.38	0.27	0.74	0.333333333333333	-1.15055967657538	0.000381379781075607	0.00135984997382049	yes	EAF1B	HAS subgroup, partial [Cynara cardunculus var. scolymus] [Cynara cardunculus]	-	-	-	-	-	-	-
Isoform0104879	C2H2	31.3333333333333	0	0.88	0.65	0.78	0.00	0.00	0.00	0.77	0.001	-9.58871463558226	6.02203061794883e-27	1.432844122665e-25	yes	ZNF708	PREDICTED: similar to Zinc finger protein 271 (Zinc finger protein 7) (HZF7) (Zinc finger protein ZNFphex133) (Epstein-Barr virus-induced zinc finger protein) (ZNF-EB) (CT-ZFP48) (Zinc finger protein [Bathycoccus prasinos]	-	-	-	-	-	-	-
Isoform0104900	MYB_related	7	2.66666666666667	0.18	0.18	0.20	0.05	0.00	0.12	0.186666666666667	0.0566666666666667	-1.71989208080727	0.0098625619360427	0.0239637374364608	yes	MYB4	myb domain protein 52 [Zostera marina]	-	-	-	-	-	-	-
Isoform0105501	WRKY	32	99.3333333333333	1.02	0.74	0.75	1.94	2.44	2.00	0.836666666666667	2.12666666666667	1.3458690598141	1.65518520088514e-12	1.86910843405403e-11	yes	WRKY41	WRKY1 transcription factor [Artemisia annua]	-	-	-	-	-	-	-
Isoform0105760	B3	36.3333333333333	16.6666666666667	1.01	0.84	0.96	0.23	0.47	0.40	0.936666666666667	0.366666666666667	-1.35306660669627	5.83699687260421e-07	3.56156305068431e-06	yes	Os01g0234100	B3 DNA binding domain-containing protein, partial [Cynara cardunculus var. scolymus] [Cynara cardunculus]	-	-	-	-	-	-	-
Isoform0105784	C2H2	3.33333333333333	0	0.10	0.09	0.04	0.00	0.00	0.00	0.0766666666666667	0.001	-6.26052755022322	0.00150217729795866	0.00460962319609511	yes	insm1b	--	-	-	-	-	-	-	-
Isoform0107262	Nin-like	27.6666666666667	12.6666666666667	0.64	0.36	0.64	0.15	0.27	0.21	0.546666666666667	0.21	-1.38027208111817	5.38334365211349e-05	0.000230749684345218	yes	NLP6	NIN-like protein, partial [Chrysanthemum x morifolium]	-	-	-	-	-	-	-
Isoform0107314	B3	4.66666666666667	13.3333333333333	0.11	0.07	0.09	0.16	0.33	0.14	0.09	0.21	1.22239242133645	0.0220971046715012	0.0480548082164299	yes	At3g06220	PREDICTED: B3 domain-containing protein REM13 isoform X1 [Eucalyptus grandis]	-	-	-	-	-	-	-
Isoform0107479	C2H2	3	0	0.02	0.02	0.14	0.00	0.00	0.00	0.06	0.001	-5.90689059560852	0.0112391658645146	0.0268601265885042	yes	Zfp26	--	-	-	-	-	-	-	-
Isoform0107634	MYB_related	22	8.33333333333333	0.43	0.36	0.59	0.06	0.25	0.15	0.46	0.153333333333333	-1.58496250072116	0.000138250523396029	0.00054411056782362	yes	TKI1	PREDICTED: TSL-kinase interacting protein 1-like [Malus domestica]	-	-	-	-	-	-	-
Isoform0107782	bHLH	23.6666666666667	13	0.43	0.51	0.56	0.13	0.22	0.37	0.5	0.24	-1.05889368905357	0.00192555007557336	0.00574657249166688	yes	BIM2	PREDICTED: transcription factor BIM3 isoform X3 [Cucumis sativus]	-	-	-	-	GO:0043231//intracellular membrane-bounded organelle	GO:0001071//nucleic acid binding transcription factor activity;GO:0003676//nucleic acid binding	GO:0010468//regulation of gene expression;GO:0034645//cellular macromolecule biosynthetic process
Isoform0107824	B3	9	37.6666666666667	0.19	0.07	0.25	0.46	0.63	0.71	0.17	0.6	1.81942775435818	3.74023101366326e-07	2.34543310937314e-06	yes	1a	AT hook-like protein, partial [Cynara cardunculus var. scolymus] [Cynara cardunculus]	-	-	-	-	-	-	-
Isoform0107828	C3H	17.6666666666667	0	0.30	0.35	0.42	0.00	0.00	0.00	0.356666666666667	0.001	-8.47843258056736	1.60993624737366e-15	2.26010145594816e-14	yes	su(s)	PREDICTED: zinc finger CCCH domain-containing protein 65 [Musa acuminata subsp. malaccensis] [Musa acuminata]	-	-	-	-	-	-	-
Isoform0108053	B3	6.33333333333333	16.3333333333333	0.07	0.15	0.15	0.19	0.27	0.36	0.123333333333333	0.273333333333333	1.14809863898914	0.0152226101557314	0.0349077611626918	yes	rep	AT hook-like protein, partial [Cynara cardunculus var. scolymus] [Cynara cardunculus]	-	-	-	-	-	-	-
Isoform0108080	TCP	20.3333333333333	161.333333333333	0.45	0.38	0.39	2.70	2.26	2.89	0.406666666666667	2.61666666666667	2.6858115062161	2.1960481686696e-46	9.30464088557182e-45	yes	TCP18	cycloidea-like 1b protein [Helianthus annuus]	-	-	-	-	-	-	-
Isoform0108211	HSF	9.33333333333333	26.6666666666667	0.09	0.22	0.22	0.46	0.59	0.21	0.176666666666667	0.42	1.24935946893671	0.00498282189758763	0.0132510911246237	yes	HSFA2B	Heat shock factor (HSF)-type, DNA-binding [Cynara cardunculus var. scolymus] [Cynara cardunculus]	-	-	-	-	-	-	-
Isoform0108308	bHLH	17	0	0.37	0.29	0.38	0.00	0.00	0.00	0.346666666666667	0.001	-8.4374053123073	1.31110570753628e-15	1.8506982893681e-14	yes	mnt	--	-	-	-	-	-	-	-
Isoform0108338	NAC	23	12.3333333333333	0.47	0.42	0.55	0.23	0.21	0.19	0.48	0.21	-1.1926450779424	9.93599034192844e-05	0.000403352996860165	yes	NAC017	No apical meristem (NAM) protein [Cynara cardunculus var. scolymus] [Cynara cardunculus]	-	-	-	-	-	-	-
Isoform0108487	NF-YA	3.66666666666667	0.333333333333333	0.10	0.10	0.04	0.01	0.00	0.00	0.08	0.00333333333333333	-4.58496250072116	0.0054444602700057	0.0143084931976337	yes	NFYA1	NF-Y protein, partial [Chrysanthemum x morifolium]	Cellular Processes;Metabolism	Lipid metabolism;Global and Overview;Amino acid metabolism;Transport and catabolism	ko01100//Metabolic pathways;ko01110//Biosynthesis of secondary metabolites;ko01130//Biosynthesis of antibiotics;ko04146//Peroxisome;ko01212//Fatty acid metabolism;ko00592//alpha-Linolenic acid metabolism;ko00071//Fatty acid degradation;ko00280//Valine, leucine and isoleucine degradation;ko01040//Biosynthesis of unsaturated fatty acids	K07513	-	-	GO:0009793//embryo development ending in seed dormancy;GO:0050789//regulation of biological process
Isoform0108633	C2H2	7.33333333333333	0	0.24	0.10	0.14	0.00	0.00	0.00	0.16	0.001	-7.32192809488736	1.3115464752927e-06	7.57502087401863e-06	yes	ZNF746	PREDICTED: similar to Zinc finger protein 271 (Zinc finger protein 7) (HZF7) (Zinc finger protein ZNFphex133) (Epstein-Barr virus-induced zinc finger protein) (ZNF-EB) (CT-ZFP48) (Zinc finger protein [Bathycoccus prasinos]	-	-	-	-	-	-	-
Isoform0108899	E2F/DP	20.3333333333333	0	0.36	0.38	0.53	0.00	0.00	0.00	0.423333333333333	0.001	-8.72565028093837	6.61852014890121e-17	1.01229800915853e-15	yes	E2f2	PREDICTED: transcription factor E2FB [Musa acuminata subsp. malaccensis] [Musa acuminata]	-	-	-	-	GO:0044424//intracellular part	-	GO:0006351//transcription, DNA-templated;GO:0007049//cell cycle;GO:0048522//positive regulation of cellular process
Isoform0109008	C2H2	13.6666666666667	0	0.39	0.31	0.20	0.00	0.00	0.00	0.3	0.001	-8.22881869049588	1.87928498298574e-11	1.93747417525883e-10	yes	ZNF407	PREDICTED: similar to Zinc finger protein 271 (Zinc finger protein 7) (HZF7) (Zinc finger protein ZNFphex133) (Epstein-Barr virus-induced zinc finger protein) (ZNF-EB) (CT-ZFP48) (Zinc finger protein [Bathycoccus prasinos]	-	-	-	-	-	-	-
Isoform0109102	B3	3.66666666666667	15.3333333333333	0.06	0.06	0.09	0.18	0.27	0.30	0.07	0.25	1.83650126771712	0.000291345220923128	0.00106630757719268	yes	rep	AT hook-like protein, partial [Cynara cardunculus var. scolymus] [Cynara cardunculus]	-	-	-	-	-	-	-
Isoform0109269	C2H2	49.3333333333333	0	1.06	0.80	1.24	0.00	0.00	0.00	1.03333333333333	0.001	-10.0130899994404	8.36434312114642e-36	2.67517423049349e-34	yes	ZNF84	PREDICTED: similar to Zinc finger protein 271 (Zinc finger protein 7) (HZF7) (Zinc finger protein ZNFphex133) (Epstein-Barr virus-induced zinc finger protein) (ZNF-EB) (CT-ZFP48) (Zinc finger protein [Bathycoccus prasinos]	-	-	-	-	-	-	-
Isoform0109385	ERF	95.3333333333333	37	2.34	1.66	2.01	0.55	0.77	0.61	2.00333333333333	0.643333333333333	-1.6387641434431	4.47424883598587e-17	6.90911763295929e-16	yes	DREB2C	DREB2 transcription factor [Helianthus annuus]	-	-	-	-	-	-	-
Isoform0109608	WRKY	58.6666666666667	25	1.31	1.39	1.17	0.28	0.43	0.70	1.29	0.47	-1.45663840374562	5.95204320829512e-09	4.74465088153086e-08	yes	WRKY20	DNA-binding WRKY [Cynara cardunculus var. scolymus] [Cynara cardunculus]	Organismal Systems	Environmental adaptation	ko04626//Plant-pathogen interaction	K18834	-	-	-
Isoform0109679	C2H2	43	0	0.57	1.18	1.04	0.00	0.00	0.00	0.93	0.001	-9.86108690599539	8.31454451832377e-27	1.96665835994984e-25	yes	Zfp26	PREDICTED: similar to Zinc finger protein 271 (Zinc finger protein 7) (HZF7) (Zinc finger protein ZNFphex133) (Epstein-Barr virus-induced zinc finger protein) (ZNF-EB) (CT-ZFP48) (Zinc finger protein [Bathycoccus prasinos]	-	-	-	-	-	-	-
Isoform0110256	bHLH	9.33333333333333	0	0.18	0.12	0.15	0.00	0.00	0.00	0.15	0.001	-7.22881869049588	4.78427942499439e-09	3.86119563114475e-08	yes	hes4	--	-	-	-	-	-	-	-
Isoform0110423	GRAS	16.6666666666667	4.66666666666667	0.30	0.34	0.25	0.06	0.05	0.10	0.296666666666667	0.07	-2.08341600818764	8.12802536145282e-07	4.84784314095228e-06	yes	SCL9	Transcription factor GRAS [Cynara cardunculus var. scolymus] [Cynara cardunculus]	-	-	-	-	-	-	-
Isoform0110622	B3	15	62.6666666666667	0.37	0.23	0.24	0.76	0.99	1.11	0.28	0.953333333333333	1.76755391399963	2.18046975672991e-11	2.23469022647617e-10	yes	1a	AT hook-like protein, partial [Cynara cardunculus var. scolymus] [Cynara cardunculus]	-	-	-	-	-	-	-
Isoform0110653	HSF	9.66666666666667	1	0.23	0.12	0.19	0.02	0.02	0.00	0.18	0.0133333333333333	-3.75488750216347	9.32987462807402e-07	5.51577277777309e-06	yes	HSF8	Heat shock factor (HSF)-type, DNA-binding, partial [Cynara cardunculus var. scolymus] [Cynara cardunculus]	-	-	-	-	GO:0043231//intracellular membrane-bounded organelle	GO:0001071//nucleic acid binding transcription factor activity;GO:0003677//DNA binding	GO:0006950//response to stress;GO:0010468//regulation of gene expression
Isoform0111048	C2H2	11.3333333333333	0	0.10	0.20	0.09	0.00	0.00	0.00	0.13	0.001	-7.02236781302845	9.22093620542121e-09	7.18987967894102e-08	yes	Rreb1	PREDICTED: similar to Zinc finger protein 271 (Zinc finger protein 7) (HZF7) (Zinc finger protein ZNFphex133) (Epstein-Barr virus-induced zinc finger protein) (ZNF-EB) (CT-ZFP48) (Zinc finger protein [Bathycoccus prasinos]	-	-	-	-	-	-	-
Isoform0111272	bHLH	137	491	18.81	20.95	21.24	56.51	56.95	66.73	20.3333333333333	60.0633333333333	1.56263780037368	2.48097869328299e-50	1.1431538541284e-48	yes	ILR3	PREDICTED: transcription factor ILR3 isoform X2 [Vitis vinifera]	-	-	-	-	-	-	-
Isoform0111301	ERF	9.33333333333333	24.6666666666667	3.33	2.86	3.03	7.13	8.22	4.16	3.07333333333333	6.50333333333333	1.08137512217969	0.00245065685527481	0.00710435631657956	yes	ERF071	AP2/ERF domain-containing protein [Cynara cardunculus var. scolymus] [Cynara cardunculus]	-	-	-	-	-	-	-
Isoform0111336	ERF	26.3333333333333	124	4.67	8.48	5.87	26.50	23.94	22.55	6.34	24.33	1.94018157479902	1.1078144021814e-24	2.43189294833494e-23	yes	ERF4	AP2/ERF domain-containing protein [Cynara cardunculus var. scolymus] [Cynara cardunculus]	-	-	-	-	-	-	GO:0006351//transcription, DNA-templated;GO:0050794//regulation of cellular process
Isoform0111361	MYB	9.33333333333333	0.333333333333333	0.53	1.67	2.06	0.00	0.15	0.00	1.42	0.05	-4.82781902461732	4.57795102941326e-06	2.41365114830491e-05	yes	MYB113	MYB6 [Chrysanthemum x morifolium]	-	-	-	-	-	-	-
Isoform0111511	C2H2	20.3333333333333	167.333333333333	2.12	3.62	2.97	21.11	20.49	17.22	2.90333333333333	19.6066666666667	2.7555621602882	3.09795721766339e-49	1.39590563158305e-47	yes	ZFP4	Zinc finger, C2H2 [Cynara cardunculus var. scolymus] [Cynara cardunculus]	-	-	-	-	-	-	-
Isoform0111748	Dof	36	121	5.65	5.47	6.84	15.05	17.01	17.90	5.98666666666667	16.6533333333333	1.47598612686681	1.76001784986231e-18	2.9312645651906e-17	yes	DOF5.4	Zinc finger, Dof-type [Cynara cardunculus var. scolymus] [Cynara cardunculus]	-	-	-	-	-	-	-
Isoform0111770	ERF	101.666666666667	57.3333333333333	25.90	25.45	27.23	10.77	14.83	11.00	26.1933333333333	12.2	-1.10231851928728	1.41751926687631e-12	1.60835746024846e-11	yes	ERF010	AP2/ERF domain-containing protein [Cynara cardunculus var. scolymus] [Cynara cardunculus]	-	-	-	-	-	-	-
Isoform0111833	ZF-HD	361	2.33333333333333	101.35	85.91	96.49	0.17	0.73	0.71	94.5833333333333	0.536666666666667	-7.46141589383838	4.52052380293779e-236	1.54912926098115e-233	yes	MIF2	ZF-HD homeobox protein, Cys/His-rich dimerization domain-containing protein [Cynara cardunculus var. scolymus] [Cynara cardunculus]	-	-	-	-	-	-	-
Isoform0111974	GATA	6.33333333333333	19	1.07	1.22	0.74	2.86	1.76	2.59	1.01	2.40333333333333	1.25068146576787	0.00178205225468695	0.00536592962966961	yes	GATA8	Zinc finger, GATA-type, partial [Cynara cardunculus var. scolymus] [Cynara cardunculus]	-	-	-	-	-	-	-
Isoform0112122	MYB	122	424.333333333333	19.79	16.33	19.01	51.99	58.47	45.53	18.3766666666667	51.9966666666667	1.50054403913028	6.17281451821339e-36	1.98115896130511e-34	yes	MYB4	PREDICTED: myb-related protein Myb4-like [Populus euphratica]	-	-	-	-	-	-	-
Isoform0112156	ERF	23.6666666666667	81.3333333333333	5.24	5.77	4.72	12.78	17.62	14.25	5.24333333333333	14.8833333333333	1.5051415045929	1.47138918865946e-12	1.66785994404383e-11	yes	DREB3	AP2/ERF domain-containing protein [Cynara cardunculus var. scolymus] [Cynara cardunculus]	-	-	-	-	-	-	-
Isoform0112211	ERF	24.3333333333333	81.6666666666667	5.21	7.99	4.51	14.67	12.17	22.05	5.90333333333333	16.2966666666667	1.46497519325623	4.96609691979117e-08	3.51984547442791e-07	yes	ERF9	ethylene-responsive transcription factor 4 [Artemisia annua]	-	-	-	-	GO:0043231//intracellular membrane-bounded organelle	GO:0001071//nucleic acid binding transcription factor activity;GO:0003676//nucleic acid binding	GO:0000160//phosphorelay signal transduction system;GO:0006355//regulation of transcription, DNA-templated;GO:0006950//response to stress;GO:0015833//peptide transport
Isoform0112217	MIKC	122.333333333333	40.6666666666667	19.18	18.29	22.39	4.37	4.09	8.17	19.9533333333333	5.54333333333333	-1.84780411021083	4.47232818485947e-20	8.0460583841512e-19	yes	DEFA	MADS-box transcription factor CDM19 [Chrysanthemum x morifolium]	-	-	-	-	-	-	-
Isoform0112230	MIKC	71.6666666666667	207.333333333333	8.02	14.17	11.34	27.59	25.77	26.58	11.1766666666667	26.6466666666667	1.25346508962666	1.93354098853091e-18	3.21152236466499e-17	yes	SCM1	APETALA1 and FRUITFULL like protein [Chrysanthemum seticuspe f. boreale]	-	-	-	-	-	-	-
Isoform0112268	ERF	59.6666666666667	161.333333333333	11.71	9.53	9.04	20.14	25.90	20.84	10.0933333333333	22.2933333333333	1.14320964209515	1.33362045811541e-14	1.75919624134157e-13	yes	ERF3	AP2/ERF domain-containing protein [Cynara cardunculus var. scolymus] [Cynara cardunculus]	-	-	-	-	-	-	-
Isoform0112348	LBD	139.333333333333	536.666666666667	22.86	20.12	20.16	61.61	62.31	74.95	21.0466666666667	66.29	1.65519949293416	4.96042955969316e-51	2.33671144375751e-49	yes	LOB	PREDICTED: protein LATERAL ORGAN BOUNDARIES [Theobroma cacao]	-	-	-	-	-	-	-
Isoform0112459	ERF	10	54.6666666666667	2.05	2.14	1.88	9.82	7.11	9.72	2.02333333333333	8.88333333333333	2.13436711139086	9.01065735460689e-14	1.12268911705044e-12	yes	ERF4	AP2/ERF domain-containing protein [Cynara cardunculus var. scolymus] [Cynara cardunculus]	-	-	-	-	-	-	GO:0006351//transcription, DNA-templated;GO:0050794//regulation of cellular process
Isoform0112488	MYB	382.666666666667	4.66666666666667	77.36	69.86	63.14	0.12	0.84	1.32	70.12	0.76	-6.52768276731595	2.03068890990141e-226	6.55677815159826e-224	yes	MYB305	MYB8 protein [Gerbera hybrid cultivar]	-	-	-	-	-	-	-
Isoform0112696	ERF	46	221.333333333333	9.27	6.92	8.14	33.18	31.12	29.89	8.11	31.3966666666667	1.95283757909224	1.7862873745975e-47	7.75776336379774e-46	yes	ERF4	AP2/ERF domain-containing protein [Cynara cardunculus var. scolymus] [Cynara cardunculus]	-	-	-	-	-	-	GO:0006351//transcription, DNA-templated;GO:0050794//regulation of cellular process
Isoform0112709	B3	52.6666666666667	2.33333333333333	16.36	11.89	11.17	0.33	0.46	0.67	13.14	0.486666666666667	-4.75488750216347	6.42038167391145e-33	1.87643940903119e-31	yes	-	-	-	-	-	-	-	-	-
Isoform0112752	ERF	112	61.3333333333333	26.02	21.24	25.42	8.60	11.59	12.92	24.2266666666667	11.0366666666667	-1.13429140883711	4.29147516892047e-12	4.67759873628186e-11	yes	ERF010	AP2/ERF domain-containing protein [Cynara cardunculus var. scolymus] [Cynara cardunculus]	-	-	-	-	-	-	-
Isoform0112842	MIKC	60	300	11.98	9.05	7.17	35.83	42.62	35.40	9.4	37.95	2.01336722373783	3.53382164782952e-45	1.44902473618148e-43	yes	SCM1	APETALA1 and FRUITFULL like protein [Chrysanthemum seticuspe f. boreale]	-	-	-	-	-	-	-
Isoform0112874	ERF	13	40	3.60	2.46	2.37	5.37	5.32	10.61	2.81	7.1	1.33724889417112	0.000151274639441331	0.000589787972613893	yes	DREB3	AP2/ERF domain-containing protein [Cynara cardunculus var. scolymus] [Cynara cardunculus]	-	-	-	-	-	-	-
Isoform0113082	ERF	28.3333333333333	551.666666666667	4.78	3.74	6.40	75.97	71.59	91.69	4.97333333333333	79.75	4.00319948400551	1.64527620600325e-134	2.47287900211772e-132	yes	DREB1D	dehydration-responsive element-binding factor 1 [Chrysanthemum x morifolium]	-	-	-	-	-	-	-
Isoform0113111	B3	85	2.66666666666667	12.92	15.18	12.45	0.43	0.00	0.58	13.5166666666667	0.336666666666667	-5.32727471635284	1.66698162890207e-61	9.66262855962772e-60	yes	REM5	AT hook-like protein, partial [Cynara cardunculus var. scolymus] [Cynara cardunculus]	-	-	-	-	-	-	-
Isoform0113115	HD-ZIP	468	1434.66666666667	162.19	150.03	153.61	365.56	397.93	400.01	155.276666666667	387.833333333333	1.3205957518321	6.13512445156944e-111	7.14789277445409e-109	yes	ATHB-52	HD-ZIP protein, partial [Chrysanthemum x morifolium]	-	-	-	-	-	-	-
Isoform0113119	MYB	44	108	6.08	5.04	9.04	13.90	15.40	11.33	6.72	13.5433333333333	1.01104972573117	6.76179273166415e-07	4.0814742955322e-06	yes	DIVARICATA	Homeodomain-like protein, partial [Cynara cardunculus var. scolymus] [Cynara cardunculus]	-	-	-	-	-	-	-
Isoform0113223	ERF	77.6666666666667	13.3333333333333	13.52	18.36	15.93	2.48	2.11	2.06	15.9366666666667	2.21666666666667	-2.84588615995914	8.37887706769552e-32	2.36337298993726e-30	yes	ERF024	AP2/ERF domain-containing protein [Cynara cardunculus var. scolymus] [Cynara cardunculus]	-	-	-	-	-	-	-
Isoform0113334	WRKY	12.6666666666667	34.6666666666667	2.94	2.04	1.37	4.14	5.13	4.74	2.11666666666667	4.67	1.14162845877129	9.65748082319144e-05	0.000393077485708259	yes	WRKY75	glandular trichome-specific WRKY 1 [Artemisia annua]	-	-	-	-	-	GO:0003677//DNA binding	GO:0010468//regulation of gene expression
Isoform0113430	C2H2	48.6666666666667	196.333333333333	7.39	8.75	8.29	25.92	22.72	32.36	8.14333333333333	27	1.72926804439209	2.80489958713119e-26	6.51929889931372e-25	yes	ZFP1	Zinc finger, C2H2 [Cynara cardunculus var. scolymus] [Cynara cardunculus]	-	-	-	-	-	-	-
Isoform0113617	MYB	7.66666666666667	0.333333333333333	1.49	1.42	0.55	0.00	0.14	0.00	1.15333333333333	0.0466666666666667	-4.62727330557912	1.3277868397064e-05	6.4207424721351e-05	yes	MYB113	MYB6 [Chrysanthemum x morifolium]	Organismal Systems	Environmental adaptation	ko04712//Circadian rhythm - plant	K16166	-	-	-
Isoform0113684	C2H2	23.3333333333333	58	3.46	3.99	3.29	7.79	5.54	8.22	3.58	7.18333333333333	1.00469387599105	1.72900055073057e-05	8.17116809257444e-05	yes	ZAT5	Zinc finger, C2H2 [Cynara cardunculus var. scolymus] [Cynara cardunculus]	-	-	-	-	-	-	-
Isoform0113904	HSF	142.666666666667	74.6666666666667	13.62	11.53	13.31	5.42	5.88	5.13	12.82	5.47666666666667	-1.22702628238982	4.21503290190835e-20	7.59699085776211e-19	yes	HSF24	Heat shock factor (HSF)-type, DNA-binding [Cynara cardunculus var. scolymus] [Cynara cardunculus]	-	-	-	-	-	-	GO:0006950//response to stress;GO:0042221//response to chemical;GO:0044237//cellular metabolic process;GO:0050794//regulation of cellular process
Isoform0113928	C3H	13.3333333333333	37.3333333333333	1.40	1.37	1.07	2.76	3.00	3.03	1.28	2.93	1.19475685442225	8.46439681037139e-06	4.25032316859646e-05	yes	At1g04990	Zinc finger, CCCH-type [Cynara cardunculus var. scolymus] [Cynara cardunculus]	-	-	-	-	-	-	-
Isoform0113970	HD-ZIP	60.6666666666667	214.333333333333	4.89	5.11	4.90	13.89	13.02	16.31	4.96666666666667	14.4066666666667	1.53638674150999	9.9318943852274e-30	2.62348999723906e-28	yes	HAT5	HD-ZIP protein, partial [Chrysanthemum x morifolium]	-	-	-	-	-	-	-
Isoform0114217	HD-ZIP	106.333333333333	18.3333333333333	11.57	11.78	10.17	1.90	1.16	1.52	11.1733333333333	1.52666666666667	-2.8716026456024	4.68473265786369e-47	2.0175121461017e-45	yes	HOX21	Helix-turn-helix motif-containing protein [Cynara cardunculus var. scolymus] [Cynara cardunculus]	-	-	-	-	-	-	-
Isoform0114269	HD-ZIP	2.33333333333333	10.3333333333333	0.22	0.28	0.18	0.85	1.08	0.53	0.226666666666667	0.82	1.8550516640889	0.00287128108450589	0.00816875336744927	yes	HAT5	HD-ZIP protein, partial [Chrysanthemum x morifolium]	-	-	-	-	-	-	-
Isoform0114400	MYB	28	117.333333333333	3.12	2.48	2.50	9.75	8.12	9.37	2.7	9.08	1.74973289024008	1.90321049966381e-22	3.81828288330891e-21	yes	MYB4	PREDICTED: myb-related protein 308-like [Ipomoea nil]	-	-	-	-	-	-	-
Isoform0114411	MYB_related	18	3.33333333333333	1.40	2.31	1.08	0.30	0.16	0.24	1.59666666666667	0.233333333333333	-2.77459882879122	1.2805071520776e-07	8.59162601676963e-07	yes	RVE8	Homeodomain-like protein [Cynara cardunculus var. scolymus] [Cynara cardunculus]	-	-	-	-	-	-	-
Isoform0114628	AP2	3.66666666666667	73.3333333333333	0.34	0.06	0.28	3.36	3.44	4.09	0.226666666666667	3.63	4.00132539746657	8.29271504682688e-35	2.57597347168873e-33	yes	ANT	PREDICTED: AP2-like ethylene-responsive transcription factor ANT [Jatropha curcas]	-	-	-	-	-	-	-
Isoform0114756	HD-ZIP	39.3333333333333	311.333333333333	4.26	3.03	3.45	20.58	25.05	23.98	3.58	23.2033333333333	2.69630058163127	2.72422625614529e-79	2.13206374984604e-77	yes	ATHB-16	HD-ZIP protein, partial [Chrysanthemum x morifolium]	-	-	-	-	-	-	-
Isoform0114834	MYB_related	40.6666666666667	147.666666666667	5.17	3.89	4.39	15.19	11.93	11.73	4.48333333333333	12.95	1.53030842585109	5.55872486428493e-19	9.49163718920446e-18	yes	DIVARICATA	Homeodomain-like protein [Cynara cardunculus var. scolymus] [Cynara cardunculus]	-	-	-	-	-	-	-
Isoform0114867	bHLH	36.3333333333333	178.666666666667	3.87	3.62	4.55	16.96	16.09	15.21	4.01333333333333	16.0866666666667	2.00299252345605	3.62488506758155e-41	1.33512963675772e-39	yes	BHLH63	Myc-type, basic helix-loop-helix (bHLH) domain-containing protein [Cynara cardunculus var. scolymus] [Cynara cardunculus]	-	-	-	-	-	-	-
Isoform0115136	C2H2	45.3333333333333	26.3333333333333	3.99	3.33	2.64	1.51	1.34	1.84	3.32	1.56333333333333	-1.08655781955271	7.59731264902989e-06	3.84861027239646e-05	yes	IDD2	Zinc finger, C2H2 [Cynara cardunculus var. scolymus] [Cynara cardunculus]	-	-	-	-	-	-	-
Isoform0115196	MYB_related	13	50.6666666666667	0.74	0.94	0.86	2.64	3.32	2.20	0.846666666666667	2.72	1.68374065519933	1.1844772480931e-09	1.02150729614085e-08	yes	TRP3	PREDICTED: telomere repeat-binding protein 5 isoform X4 [Ipomoea nil]	-	-	-	-	-	-	-
Isoform0115271	WRKY	12.3333333333333	32	0.48	0.64	1.08	1.68	1.46	1.60	0.733333333333333	1.58	1.1073835353736	0.000388076906582844	0.00138093224542139	yes	WRKY21	PREDICTED: probable WRKY transcription factor 21, partial [Populus euphratica]	-	-	-	-	-	-	-
Isoform0115384	NAC	67	28	8.09	6.90	4.33	1.27	2.88	2.66	6.44	2.27	-1.5043683908237	2.59385738555989e-07	1.66349648120336e-06	yes	NAC031	No apical meristem (NAM) protein, partial [Cynara cardunculus var. scolymus] [Cynara cardunculus]	-	-	-	-	-	-	-
Isoform0115444	WRKY	152	382.333333333333	15.93	14.64	14.98	30.17	30.39	33.13	15.1833333333333	31.23	1.04044401605232	5.6672255251214e-30	1.51002242957143e-28	yes	WRKY40	WRKY40 [Chrysanthemum x morifolium]	-	-	-	-	-	-	-
Isoform0115599	MYB	0.333333333333333	26.6666666666667	0.00	0.00	0.10	1.83	2.82	2.39	0.0333333333333333	2.34666666666667	6.13750352374994	1.55390033367381e-16	2.32277101407182e-15	yes	MYB26	PREDICTED: transcription factor MYB86 [Vitis vinifera]	-	-	-	-	-	-	-
Isoform0115745	HD-ZIP	18.6666666666667	66.6666666666667	1.75	2.19	1.19	4.66	5.65	4.73	1.71	5.01333333333333	1.55177383607058	3.36048487127253e-11	3.38572473412379e-10	yes	HAT5	HD-ZIP protein, partial [Chrysanthemum x morifolium]	-	-	-	-	-	-	-
Isoform0115874	ERF	8.33333333333333	140	1.95	0.51	0.99	16.32	14.66	14.28	1.15	15.0866666666667	3.71356831760136	9.75794565879343e-58	5.24455909962453e-56	yes	DREB3	AP2/ERF domain-containing protein [Cynara cardunculus var. scolymus] [Cynara cardunculus]	-	-	-	-	-	-	-
Isoform0116062	DBB	20.3333333333333	89	2.09	3.56	2.92	9.34	9.48	12.54	2.85666666666667	10.4533333333333	1.8715584500027	3.56536726112319e-16	5.21427354037122e-15	yes	COL2	CONSTANS-like protein [Chrysanthemum x morifolium]	-	-	-	-	-	-	-
Isoform0116069	C2H2	84.6666666666667	44	5.02	8.14	9.09	3.12	2.64	3.89	7.41666666666667	3.21666666666667	-1.20520448858568	1.60972435572467e-07	1.06399782689778e-06	yes	-	-	-	-	-	-	-	-	-
Isoform0116544	G2-like	30	76	2.66	3.57	3.78	7.18	7.50	6.24	3.33666666666667	6.97333333333333	1.06344087741095	9.22913217524339e-08	6.31296810334901e-07	yes	PCL1	PREDICTED: transcription factor PCL1-like [Daucus carota subsp. sativus] [Daucus carota]	-	-	-	-	-	-	-
Isoform0116546	ERF	53.6666666666667	164.666666666667	7.96	6.54	7.88	19.67	18.85	17.00	7.46	18.5066666666667	1.31079753160187	1.06670549549487e-20	1.97692803309858e-19	yes	ERF5	ethylene-responsive transcription factor 5 [Artemisia annua]	-	-	-	-	-	-	-
Isoform0116930	C2H2	5	40.3333333333333	0.32	0.42	0.34	1.89	3.13	2.29	0.36	2.43666666666667	2.75884009378897	6.89525069197688e-13	8.01895815316349e-12	yes	JKD	Zinc finger, C2H2 [Cynara cardunculus var. scolymus] [Cynara cardunculus]	-	-	-	-	-	-	-
Isoform0117069	Nin-like	21	9	2.03	1.26	1.17	0.51	0.32	0.69	1.48666666666667	0.506666666666667	-1.55297238647672	0.000112282036152575	0.00045036174355926	yes	-	-	-	-	-	-	-	-	-
Isoform0117118	NAC	56	232.666666666667	7.81	6.55	5.91	25.49	18.90	22.70	6.75666666666667	22.3633333333333	1.72675165488519	1.23652224267603e-29	3.25221040445787e-28	yes	NAC021	No apical meristem (NAM) protein [Cynara cardunculus var. scolymus] [Cynara cardunculus]	-	-	-	-	-	-	GO:0010467//gene expression;GO:0034645//cellular macromolecule biosynthetic process
Isoform0117232	C3H	122.666666666667	319.666666666667	8.72	7.31	6.96	16.29	15.63	16.68	7.66333333333333	16.2	1.07994984777496	2.79173474909772e-26	6.48987426080046e-25	yes	At2g40140	Ankyrin repeat-containing protein [Cynara cardunculus var. scolymus] [Cynara cardunculus]	-	-	-	-	-	-	-
Isoform0117240	ERF	22.3333333333333	234.333333333333	1.94	5.11	2.41	26.60	26.82	29.20	3.15333333333333	27.54	3.12657897151673	1.41107440495868e-77	1.07616824707673e-75	yes	DREB1D	PREDICTED: dehydration-responsive element-binding protein 1D-like [Nelumbo nucifera]	-	-	-	-	-	-	-
Isoform0117268	Trihelix	5.33333333333333	279.333333333333	0.52	0.32	0.25	13.73	15.16	16.97	0.363333333333333	15.2866666666667	5.39483631480387	7.72818101387176e-134	1.15346467564533e-131	yes	-	-	-	-	-	-	-	-	-
Isoform0117385	G2-like	7	2	0.21	0.60	0.47	0.04	0.29	0.00	0.426666666666667	0.11	-1.95560588064155	0.0216815942458576	0.047280010747258	yes	-	-	-	-	-	-	-	-	-
Isoform0117442	TALE	77.6666666666667	218.333333333333	7.96	6.23	8.41	16.12	19.23	16.89	7.53333333333333	17.4133333333333	1.20883212424388	1.59151964618743e-20	2.92845084038165e-19	yes	KNAT3	TALE protein, partial [Chrysanthemum x morifolium]	-	-	-	-	GO:0043231//intracellular membrane-bounded organelle;GO:0044444//cytoplasmic part	GO:0001071//nucleic acid binding transcription factor activity;GO:0005488//binding	GO:0009314//response to radiation;GO:0009720//detection of hormone stimulus;GO:0010468//regulation of gene expression;GO:0034097//response to cytokine;GO:0048856//anatomical structure development
Isoform0117448	Dof	11.6666666666667	56.6666666666667	1.04	1.38	1.15	4.56	5.42	4.39	1.19	4.79	2.00906408242824	9.76708105413818e-15	1.30026732840069e-13	yes	DOF4.6	DOF transcription factor 11, partial [Chrysanthemum x morifolium]	-	-	-	-	-	-	-
Isoform0117509	C3H	362.666666666667	1284	21.34	25.49	20.46	63.98	66.59	65.05	22.43	65.2066666666667	1.53958985132138	3.80090578975119e-83	3.14113698539772e-81	yes	At5g58620	Ankyrin repeat-containing protein [Cynara cardunculus var. scolymus] [Cynara cardunculus]	-	-	-	-	-	-	-
Isoform0117587	ARF	8.66666666666667	30.6666666666667	0.38	0.49	0.24	1.18	1.02	0.97	0.37	1.05666666666667	1.51392316378931	4.39272114297805e-06	2.32352257107151e-05	yes	ARF4	Aux/IAA-ARF-dimerization [Cynara cardunculus var. scolymus] [Cynara cardunculus]	-	-	-	-	-	-	GO:0009725//response to hormone;GO:0010467//gene expression;GO:0034645//cellular macromolecule biosynthetic process;GO:0044763//single-organism cellular process;GO:0044767//single-organism developmental process;GO:0050794//regulation of cellular process
Isoform0117623	bHLH	86	33.6666666666667	3.99	2.88	3.18	0.75	1.35	1.19	3.35	1.09666666666667	-1.61103601233105	3.63568644017725e-14	4.65910244370062e-13	yes	BHLH78	Myc-type, basic helix-loop-helix (bHLH) domain-containing protein [Cynara cardunculus var. scolymus] [Cynara cardunculus]	-	-	-	-	-	-	-
Isoform0118004	ARF	15.3333333333333	9	0.73	0.81	0.74	0.33	0.64	0.14	0.76	0.37	-1.03847414781464	0.016016782785182	0.0364672535019696	yes	ARF18	PREDICTED: auxin response factor 18-like [Capsicum annuum]	-	-	-	-	-	-	GO:0009725//response to hormone;GO:0010467//gene expression;GO:0034645//cellular macromolecule biosynthetic process;GO:0050794//regulation of cellular process
Isoform0118079	ERF	127	55.6666666666667	4.95	5.23	4.78	2.07	1.81	1.39	4.98666666666667	1.75666666666667	-1.50523530825042	9.70980558064389e-24	2.05228239400886e-22	yes	DREB2C	DREB2 transcription factor [Helianthus annuus]	-	-	-	-	-	-	-
Isoform0118268	G2-like	8	2	0.20	0.42	0.41	0.09	0.04	0.08	0.343333333333333	0.07	-2.29418310440446	0.000582899523630738	0.00198919860803407	yes	-	-	-	-	-	-	-	-	-
Isoform0118292	bZIP	82.3333333333333	0	4.22	5.26	4.70	0.00	0.00	0.00	4.72666666666667	0.001	-12.2066074114057	2.31567634591367e-65	1.43413463065385e-63	yes	-	-	-	-	-	-	-	-	-
Isoform0118331	GRAS	63	32.3333333333333	4.27	3.58	3.78	1.81	1.19	1.78	3.87666666666667	1.59333333333333	-1.28276857349247	3.47185512915148e-10	3.17349142141688e-09	yes	GAI	GRAS protein, partial [Chrysanthemum x morifolium]	Environmental Information Processing	Signal transduction	ko04075//Plant hormone signal transduction	K14494	GO:0043231//intracellular membrane-bounded organelle	-	GO:0010468//regulation of gene expression;GO:0034645//cellular macromolecule biosynthetic process
Isoform0118390	C2H2	10	163.333333333333	0.35	0.45	0.73	7.16	8.40	5.37	0.51	6.97666666666667	3.77396875356306	2.3417943241097e-48	1.03879635831098e-46	yes	JKD	Zinc finger, C2H2 [Cynara cardunculus var. scolymus] [Cynara cardunculus]	-	-	-	-	-	-	-
Isoform0118552	HB-PHD	7	20	0.25	0.30	0.37	0.78	0.74	0.64	0.306666666666667	0.72	1.23132554610645	0.00149091410659425	0.00457844982938355	yes	PRH	Homeodomain-like protein [Cynara cardunculus var. scolymus] [Cynara cardunculus]	-	-	-	-	-	GO:0005488//binding	GO:0006351//transcription, DNA-templated
Isoform0118620	bHLH	9.66666666666667	23.6666666666667	0.31	0.48	0.51	0.95	1.00	0.66	0.433333333333333	0.87	1.00553818354143	0.00422096131116115	0.0114685349213417	yes	BIM1	PREDICTED: transcription factor BIM1 isoform X2 [Jatropha curcas]	-	-	-	-	-	-	-
Isoform0118692	MYB_related	18.6666666666667	10.6666666666667	0.78	1.11	0.69	0.56	0.26	0.34	0.86	0.386666666666667	-1.15324626029568	0.00263939739243366	0.00758477783731446	yes	LHY	late elongated hypocotyl-like [Chrysanthemum seticuspe f. boreale]	Organismal Systems	Environmental adaptation	ko04712//Circadian rhythm - plant	K12133	-	-	-
Isoform0118748	Nin-like	30.3333333333333	15	1.36	1.48	1.54	0.65	0.63	0.48	1.46	0.586666666666667	-1.31535544096388	1.54604912236745e-06	8.82471709235125e-06	yes	NLP6	NIN-like protein, partial [Chrysanthemum x morifolium]	-	-	-	-	-	-	-
Isoform0118873	AP2	11.6666666666667	3.66666666666667	0.47	0.40	0.58	0.20	0.04	0.11	0.483333333333333	0.116666666666667	-2.05062607306996	0.000108247601407641	0.000435634559742361	yes	AIL5	PREDICTED: AP2-like ethylene-responsive transcription factor AIL7 isoform X1 [Nelumbo nucifera]	-	-	-	-	-	-	-
Isoform0119056	Trihelix	72.6666666666667	187.333333333333	2.79	3.13	2.66	5.80	4.73	7.67	2.86	6.06666666666667	1.08488889758651	3.77635777435493e-10	3.44276521613794e-09	yes	rnj	PREDICTED: ribonuclease J isoform X1 [Ricinus communis]	-	-	-	-	GO:0009536//plastid	GO:0003676//nucleic acid binding;GO:0004518//nuclease activity;GO:0043169//cation binding	GO:0015980//energy derivation by oxidation of organic compounds;GO:0090304//nucleic acid metabolic process
Isoform0119075	NF-YC	12.6666666666667	6.33333333333333	0.77	0.56	0.69	0.18	0.49	0.19	0.673333333333333	0.286666666666667	-1.23194672804969	0.00701889246132321	0.0178476360841292	yes	DRAP1	PREDICTED: dr1-associated corepressor-like isoform X1 [Nicotiana attenuata]	-	-	-	-	-	-	-
Isoform0119123	NAC	5.33333333333333	72.6666666666667	0.29	0.20	0.34	3.35	2.58	3.20	0.276666666666667	3.04333333333333	3.45943161863729	6.09399681821714e-30	1.62205332045453e-28	yes	NAC086	No apical meristem (NAM) protein [Cynara cardunculus var. scolymus] [Cynara cardunculus]	-	-	-	-	-	-	-
Isoform0119339	ARF	9.33333333333333	33	0.40	0.34	0.37	1.08	1.05	1.03	0.37	1.05333333333333	1.50936488182699	3.5978577871522e-07	2.26122907278014e-06	yes	ARF5	PREDICTED: auxin response factor 5 [Nicotiana attenuata]	Environmental Information Processing	Signal transduction	ko04075//Plant hormone signal transduction	K14486	-	GO:0005515//protein binding	GO:0006342//chromatin silencing;GO:0009725//response to hormone;GO:0009790//embryo development;GO:0009798//axis specification;GO:0009887//organ morphogenesis;GO:0010051//xylem and phloem pattern formation;GO:0016569//covalent chromatin modification;GO:0031047//gene silencing by RNA;GO:0048364//root development;GO:0048468//cell development;GO:0048507//meristem development;GO:0048569//post-embryoni…
Isoform0119360	WRKY	31	95	1.96	1.67	1.79	5.01	4.23	4.11	1.80666666666667	4.45	1.30047498522104	1.83514481968088e-12	2.06470662307433e-11	yes	WRKY21	DNA-binding WRKY [Cynara cardunculus var. scolymus] [Cynara cardunculus]	-	-	-	-	-	-	-
Isoform0119670	ERF	182.666666666667	82.3333333333333	8.14	10.16	8.03	2.93	3.56	3.37	8.77666666666667	3.28666666666667	-1.41704796966815	2.99191759871445e-25	6.71121219716524e-24	yes	DREB2A	DREB2 transcription factor [Helianthus annuus]	-	-	-	-	-	-	-
Isoform0119711	S1Fa-like	43.6666666666667	236	2.73	1.95	1.77	9.71	9.80	8.46	2.15	9.32333333333333	2.11650918816558	1.21401273344962e-49	5.51858324549502e-48	yes	PXC1	Leucine-rich repeat-containing protein [Cynara cardunculus var. scolymus] [Cynara cardunculus]	-	-	-	-	-	GO:0016772//transferase activity, transferring phosphorus-containing groups;GO:0032550//purine ribonucleoside binding	GO:0006464//cellular protein modification process;GO:0006796//phosphate-containing compound metabolic process
Isoform0119717	G2-like	16	5.33333333333333	0.78	0.66	0.93	0.27	0.23	0.14	0.79	0.213333333333333	-1.88874324889826	5.18673995148168e-06	2.70994298944954e-05	yes	-	-	-	-	-	-	-	-	-
Isoform0119753	G2-like	17.3333333333333	3.33333333333333	1.16	0.93	0.76	0.11	0.10	0.25	0.95	0.153333333333333	-2.63125615299509	1.24499791244544e-08	9.54322646779233e-08	yes	-	-	-	-	-	-	-	-	-
Isoform0120126	HSF	34.3333333333333	85.3333333333333	1.70	1.26	1.19	2.79	3.30	2.24	1.38333333333333	2.77666666666667	1.00520515913127	1.18848636699719e-06	6.91054730781753e-06	yes	HSF30	Heat shock factor (HSF)-type, DNA-binding [Cynara cardunculus var. scolymus] [Cynara cardunculus]	-	-	-	-	GO:0044424//intracellular part	-	GO:0006355//regulation of transcription, DNA-templated;GO:0009408//response to heat
Isoform0120362	MYB_related	10.3333333333333	4	0.27	0.31	0.64	0.24	0.07	0.04	0.406666666666667	0.116666666666667	-1.80145432061792	0.00901818009886162	0.0221813365005552	yes	MYB46	PREDICTED: transcription factor MYB46-like [Musa acuminata subsp. malaccensis] [Musa acuminata]	-	-	-	-	-	-	-
Isoform0120761	C3H	17	47	1.14	0.75	1.00	2.23	1.76	2.45	0.963333333333333	2.14666666666667	1.15599119561394	7.57277963527041e-06	3.83845211757713e-05	yes	At2g40140	Ankyrin repeat-containing protein [Cynara cardunculus var. scolymus] [Cynara cardunculus]	-	-	-	-	-	-	-
Isoform0120778	bHLH	28.3333333333333	12.6666666666667	1.73	1.38	1.30	0.52	0.57	0.51	1.47	0.533333333333333	-1.46270675067016	8.54583014037542e-07	5.08217659160241e-06	yes	ALC	PREDICTED: transcription factor SPATULA isoform X2 [Arachis ipaensis]	-	-	-	-	-	-	GO:0010467//gene expression;GO:0034645//cellular macromolecule biosynthetic process
Isoform0120897	Nin-like	49.3333333333333	27	2.04	2.35	1.86	1.03	0.82	0.92	2.08333333333333	0.923333333333333	-1.17397021350026	1.18293666619592e-07	7.979885831995e-07	yes	NLP6	NIN-like protein, partial [Chrysanthemum x morifolium]	-	-	-	-	-	-	-
Isoform0120958	S1Fa-like	17.6666666666667	94.3333333333333	0.94	0.64	0.67	3.05	3.17	3.54	0.75	3.25333333333333	2.11695614634585	3.80022587200916e-24	8.15835994587627e-23	yes	PXC1	Leucine-rich repeat-containing protein [Cynara cardunculus var. scolymus] [Cynara cardunculus]	-	-	-	-	-	GO:0016772//transferase activity, transferring phosphorus-containing groups;GO:0032550//purine ribonucleoside binding	GO:0006464//cellular protein modification process;GO:0006796//phosphate-containing compound metabolic process
Isoform0120961	Nin-like	33.6666666666667	17	1.60	0.94	1.96	0.75	0.45	0.61	1.5	0.603333333333333	-1.31393530413383	7.94451228091672e-05	0.000329057366143249	yes	NLP6	NIN-like protein, partial [Chrysanthemum x morifolium]	-	-	-	-	-	-	-
Isoform0121141	bHLH	18.3333333333333	4.33333333333333	1.17	0.72	1.30	0.19	0.21	0.21	1.06333333333333	0.203333333333333	-2.38667527620198	2.40725291747196e-07	1.55117714445413e-06	yes	BHLH	bHLH transcription factor 2 [Chrysanthemum x morifolium]	-	-	-	-	-	-	GO:1901576//organic substance biosynthetic process
Isoform0121142	AP2	10	131.333333333333	0.90	0.46	0.30	5.47	5.68	6.03	0.553333333333333	5.72666666666667	3.37147488979154	6.04396267546817e-53	2.9712989881372e-51	yes	ANT	AP2/ERF domain-containing protein [Cynara cardunculus var. scolymus] [Cynara cardunculus]	-	-	-	-	-	-	-
Isoform0121222	MYB_related	7.33333333333333	1.33333333333333	0.21	0.26	0.36	0.05	0.04	0.03	0.276666666666667	0.04	-2.79007693062577	0.000159802009594518	0.000620155724133971	yes	MYB46	PREDICTED: transcription factor MYB46-like [Musa acuminata subsp. malaccensis] [Musa acuminata]	-	-	-	-	-	-	-
Isoform0121375	Trihelix	1.33333333333333	10.6666666666667	0.13	0.11	0.00	0.74	0.43	0.26	0.08	0.476666666666667	2.57490883605723	0.00101397932569495	0.00325346321406222	yes	LIMYB	Myb_DNA-bind_3 domain-containing protein [Cephalotus follicularis]	-	-	-	-	-	-	-
Isoform0121450	G2-like	9.33333333333333	2.66666666666667	0.77	0.65	0.21	0.12	0.16	0.10	0.543333333333333	0.126666666666667	-2.10080064078749	0.00173753567473642	0.00524480855211116	yes	-	-	-	-	-	-	-	-	-
Isoform0121468	MYB_related	6.33333333333333	0.666666666666667	0.32	0.59	0.16	0.08	0.00	0.00	0.356666666666667	0.0266666666666667	-3.74146698640115	0.000272479737102923	0.00100354883800362	yes	MYB46	PREDICTED: transcription factor MYB46-like [Musa acuminata subsp. malaccensis] [Musa acuminata]	-	-	-	-	-	-	-
Isoform0121525	B3	2.66666666666667	11.3333333333333	0.05	0.17	0.12	0.26	0.36	0.63	0.113333333333333	0.416666666666667	1.87832144341175	0.00323284474318854	0.00906712089433801	yes	Os05g0481400	B3 DNA binding domain-containing protein [Cynara cardunculus var. scolymus] [Cynara cardunculus]	-	-	-	-	-	-	-
Isoform0121637	bHLH	22.3333333333333	58.3333333333333	1.09	1.39	0.77	1.73	2.95	2.47	1.08333333333333	2.38333333333333	1.13750352374994	4.07060245029608e-05	0.000178894353709739	yes	BHLH143	Myc-type, basic helix-loop-helix (bHLH) domain-containing protein [Cynara cardunculus var. scolymus] [Cynara cardunculus]	-	-	-	-	-	-	-
Isoform0121751	C3H	16.3333333333333	39.6666666666667	0.56	0.90	1.19	1.82	1.47	2.05	0.883333333333333	1.78	1.01084738223699	0.000414975669424567	0.00146702135639768	yes	At2g40140	Ankyrin repeat-containing protein [Cynara cardunculus var. scolymus] [Cynara cardunculus]	-	-	-	-	-	-	-
Isoform0121780	HD-ZIP	52.3333333333333	28.6666666666667	2.05	1.91	2.66	1.00	1.06	0.92	2.20666666666667	0.993333333333333	-1.15151888634506	2.70259284725536e-07	1.72771267344091e-06	yes	ANL2	Homeobox, conserved site-containing protein [Cynara cardunculus var. scolymus] [Cynara cardunculus]	-	-	-	-	GO:0043231//intracellular membrane-bounded organelle	GO:0003677//DNA binding	GO:0010468//regulation of gene expression
Isoform0121783	G2-like	6.33333333333333	2	0.22	0.28	0.41	0.13	0.00	0.09	0.303333333333333	0.0733333333333333	-2.0483630215614	0.00788139387355121	0.0197331209114741	yes	-	-	-	-	-	-	-	-	-
Isoform0122174	WRKY	10.6666666666667	40.6666666666667	0.31	0.53	0.41	1.79	1.32	0.68	0.416666666666667	1.26333333333333	1.600269753509	3.12267005068674e-05	0.00014040870639386	yes	WRKY21	DNA-binding WRKY [Cynara cardunculus var. scolymus] [Cynara cardunculus]	-	-	-	-	-	-	-
Isoform0122237	C3H	6	1.66666666666667	0.24	0.25	0.28	0.00	0.16	0.04	0.256666666666667	0.0666666666666667	-1.94485844580754	0.0107871744450149	0.0259114789730644	yes	At1g07360	Nucleotide-binding, alpha-beta plait [Cynara cardunculus var. scolymus] [Cynara cardunculus]	Genetic Information Processing	Transcription	ko03040//Spliceosome	K12872	-	GO:0003676//nucleic acid binding;GO:0043169//cation binding	-
Isoform0122399	B3	18.6666666666667	60.6666666666667	0.79	1.07	0.74	2.61	2.02	2.20	0.866666666666667	2.27666666666667	1.39337395526164	3.89949968278494e-09	3.18028117811339e-08	yes	Os01g0905400	B3 DNA binding domain-containing protein [Cynara cardunculus var. scolymus] [Cynara cardunculus]	-	-	-	-	-	-	-
Isoform0122541	TALE	12.6666666666667	86.6666666666667	0.79	0.46	0.45	3.02	3.56	2.79	0.566666666666667	3.12333333333333	2.46251430152148	1.30544245586585e-24	2.86035463117491e-23	yes	LET6	knotted-1-like protein 1 [Helianthus annuus]	-	-	-	-	-	-	-
Isoform0122696	WRKY	14	4.66666666666667	0.46	0.45	0.51	0.20	0.03	0.12	0.473333333333333	0.116666666666667	-2.02046410255971	2.50915853872161e-05	0.000114860166527994	yes	WRKY20	PREDICTED: probable WRKY transcription factor 20 isoform X1 [Tarenaya hassleriana]	Organismal Systems	Environmental adaptation	ko04626//Plant-pathogen interaction	K18834	-	-	-
Isoform0122861	HD-ZIP	73.3333333333333	37.3333333333333	2.36	2.49	3.05	1.17	1.13	0.99	2.63333333333333	1.09666666666667	-1.26376506932922	3.64371918686191e-11	3.66132664997459e-10	yes	ANL2	Homeobox, conserved site-containing protein [Cynara cardunculus var. scolymus] [Cynara cardunculus]	-	-	-	-	GO:0043231//intracellular membrane-bounded organelle	GO:0003677//DNA binding	GO:0010468//regulation of gene expression
Isoform0123004	HSF	111	39.6666666666667	5.88	5.89	6.31	1.76	2.06	1.48	6.02666666666667	1.76666666666667	-1.77033041296462	5.46836533767809e-28	1.35296244284624e-26	yes	HSF24	Heat shock factor (HSF)-type, DNA-binding [Cynara cardunculus var. scolymus] [Cynara cardunculus]	-	-	-	-	-	-	GO:0006950//response to stress;GO:0009987//cellular process
Isoform0123297	B3	4.33333333333333	22	0.19	0.19	0.06	0.71	0.52	0.51	0.146666666666667	0.58	1.98351187721143	3.82674948854023e-06	2.04587895025722e-05	yes	rep	PREDICTED: B3 domain-containing protein Os12g0591400-like isoform X1 [Fragaria vesca subsp. vesca] [Fragaria vesca]	-	-	-	-	-	-	-
Isoform0123409	HD-ZIP	3.66666666666667	17.3333333333333	0.14	0.20	0.12	0.45	0.66	0.72	0.153333333333333	0.61	1.99213788222703	4.74536104082709e-05	0.00020576894879019	yes	ATHB-15	PREDICTED: homeobox-leucine zipper protein ATHB-15 [Vitis vinifera]	-	-	-	-	GO:0043231//intracellular membrane-bounded organelle	GO:0001071//nucleic acid binding transcription factor activity;GO:0003677//DNA binding	GO:0000904//cell morphogenesis involved in differentiation;GO:0003006//developmental process involved in reproduction;GO:0007015//actin filament organization;GO:0009267//cellular response to starvation;GO:0009799//specification of symmetry;GO:0009887//organ morphogenesis;GO:0009933//meristem structural organization;GO:0009943//adaxial/abaxial axis specification;GO:0009953//dorsal/ventral pattern …
Isoform0123428	HB-other	14.3333333333333	59.6666666666667	0.21	0.66	0.65	1.87	1.75	1.69	0.506666666666667	1.77	1.80464053736057	1.1729968990161e-11	1.23425436419194e-10	yes	HAT5	HD-ZIP protein, partial [Chrysanthemum x morifolium]	-	-	-	-	-	-	-
Isoform0123765	B3	8	25.3333333333333	0.34	0.26	0.22	0.71	0.69	0.71	0.273333333333333	0.703333333333333	1.3635471840891	4.2296408844289e-05	0.000185174493501921	yes	-	-	-	-	-	-	-	-	-
Isoform0123788	G2-like	11	3	0.71	0.65	0.27	0.20	0.09	0.04	0.543333333333333	0.11	-2.30433403487262	0.000269370993172343	0.00099326640815447	yes	-	-	-	-	-	-	-	-	-
Isoform0123911	WRKY	45.6666666666667	120.333333333333	2.37	2.30	2.07	5.49	4.75	4.01	2.24666666666667	4.75	1.08014142275761	1.94030787944456e-10	1.82174747243874e-09	yes	WRKY20	WRKY33 [Chrysanthemum x morifolium]	Organismal Systems	Environmental adaptation	ko04626//Plant-pathogen interaction	K13424	-	-	GO:0044237//cellular metabolic process
Isoform0124411	C3H	47.3333333333333	22.6666666666667	1.40	1.80	1.54	0.70	0.62	0.52	1.58	0.613333333333333	-1.36518129284125	5.57033153850255e-09	4.46140333655273e-08	yes	At1g04990	PREDICTED: zinc finger CCCH domain-containing protein 3 [Vitis vinifera]	-	-	-	-	-	-	-
Isoform0124413	HD-ZIP	14.3333333333333	45.6666666666667	0.31	0.49	0.65	1.49	1.30	1.00	0.483333333333333	1.26333333333333	1.38614494815615	2.15170282635964e-06	1.20008257805575e-05	yes	REV	homeobox leucine-zipper protein [Zinnia violacea]	-	-	-	-	GO:0043231//intracellular membrane-bounded organelle	GO:0005488//binding	-
Isoform0124433	HSF	43.3333333333333	117	1.70	1.62	1.59	4.32	3.13	3.12	1.63666666666667	3.52333333333333	1.10618044706799	1.39433003213752e-09	1.19280098369011e-08	yes	HSF30	Heat shock factor (HSF)-type, DNA-binding [Cynara cardunculus var. scolymus] [Cynara cardunculus]	-	-	-	-	GO:0044424//intracellular part	-	GO:0006355//regulation of transcription, DNA-templated;GO:0009408//response to heat
Isoform0124526	HD-ZIP	49.6666666666667	16	1.43	2.29	2.12	0.62	0.51	0.40	1.94666666666667	0.51	-1.93243671618737	3.19134114792615e-12	3.51756469883946e-11	yes	ANL2	homeobox protein 7 [Artemisia annua]	-	-	-	-	-	-	-
Isoform0124700	BBR-BPC	28	13	0.84	1.07	1.18	0.50	0.24	0.41	1.03	0.383333333333333	-1.42597297696	6.49905176203339e-06	3.33818355583911e-05	yes	BPC4	protein BASIC PENTACYSTEINE6-like [Solanum tuberosum]	-	-	-	-	-	-	-
Isoform0124997	C3H	6.33333333333333	1.66666666666667	0.38	0.12	0.11	0.06	0.00	0.06	0.203333333333333	0.04	-2.34577483684173	0.0078414418018042	0.0196484031327507	yes	At1g07360	PREDICTED: zinc finger CCCH domain-containing protein 4 [Eucalyptus grandis]	Genetic Information Processing	Transcription	ko03040//Spliceosome	K12872	-	GO:0005488//binding	-
Isoform0125138	HD-ZIP	45	147	1.32	1.44	1.21	3.95	3.83	2.70	1.32333333333333	3.49333333333333	1.40042780439449	5.70343417702281e-15	7.72569747255031e-14	yes	HAT5	HD-ZIP protein, partial [Chrysanthemum x morifolium]	-	-	-	-	-	-	-
Isoform0125343	HD-ZIP	35.3333333333333	115	0.89	1.23	1.09	3.14	2.70	2.69	1.07	2.84333333333333	1.40997244419599	3.1944842936615e-16	4.68840552318241e-15	yes	HAT5	HD-ZIP protein, partial [Chrysanthemum x morifolium]	-	-	-	-	-	-	-
Isoform0125462	NF-YB	24	14	0.99	0.81	0.76	0.38	0.42	0.41	0.853333333333333	0.403333333333333	-1.08113676272541	0.000366462769234769	0.00131285432658197	yes	NFYB3	Nuclear transcription factor Y subunit B-10 isoform 3 [Theobroma cacao]	-	-	-	-	GO:0005622//intracellular	GO:0005488//binding	-
Isoform0125652	NF-YB	25.6666666666667	8.66666666666667	0.65	1.07	0.86	0.25	0.34	0.12	0.86	0.236666666666667	-1.86148013591857	3.57916819051992e-07	2.25036325567461e-06	yes	NFYB3	PREDICTED: nuclear transcription factor Y subunit B-3-like [Ziziphus jujuba]	-	-	-	-	GO:0043231//intracellular membrane-bounded organelle	GO:0003677//DNA binding;GO:0046983//protein dimerization activity	GO:0010468//regulation of gene expression
Isoform0125669	TALE	9	60.3333333333333	0.38	0.43	0.21	1.89	1.96	1.66	0.34	1.83666666666667	2.43348316659966	3.31967393383068e-19	5.72623701864044e-18	yes	LET6	knotted-1-like protein 1 [Helianthus annuus]	-	-	-	-	-	-	-
Isoform0125858	HD-ZIP	57	34.3333333333333	1.71	2.05	1.86	0.96	0.88	0.93	1.87333333333333	0.923333333333333	-1.02068415417174	1.95405541459329e-07	1.27655814762114e-06	yes	ANL2	Homeobox, conserved site-containing protein [Cynara cardunculus var. scolymus] [Cynara cardunculus]	-	-	-	-	GO:0043231//intracellular membrane-bounded organelle	GO:0003677//DNA binding	GO:0010468//regulation of gene expression
Isoform0126123	NF-YB	27	10.6666666666667	0.96	0.98	0.83	0.41	0.28	0.15	0.923333333333333	0.28	-1.72142474327043	2.635776342891e-07	1.68844198331208e-06	yes	NFYB3	Nuclear transcription factor Y subunit B-10 isoform 3 [Theobroma cacao]	-	-	-	-	GO:0005622//intracellular	GO:0005488//binding	-
Isoform0126199	NF-YC	7	2.66666666666667	0.26	0.26	0.29	0.05	0.11	0.11	0.27	0.09	-1.58496250072116	0.00582613204330417	0.0151755863726826	yes	NFYC3	PREDICTED: nuclear transcription factor Y subunit C-3-like [Ziziphus jujuba]	-	-	-	-	-	-	-
Isoform0126207	MYB_related	12	5	0.48	0.34	0.37	0.09	0.30	0.03	0.396666666666667	0.14	-1.50250034052918	0.00874822005125326	0.0216054168879282	yes	MYB46	PREDICTED: transcription factor MYB46-like [Musa acuminata subsp. malaccensis] [Musa acuminata]	-	-	-	-	-	-	-
Isoform0126229	HD-ZIP	55.6666666666667	31.3333333333333	2.10	2.13	1.78	0.90	0.99	0.88	2.00333333333333	0.923333333333333	-1.117479014662	3.00118552387059e-08	2.19159193829732e-07	yes	ANL2	Homeobox, conserved site-containing protein [Cynara cardunculus var. scolymus] [Cynara cardunculus]	-	-	-	-	GO:0043231//intracellular membrane-bounded organelle	GO:0003677//DNA binding	GO:0010468//regulation of gene expression
Isoform0126650	WRKY	24	7	1.01	0.63	0.88	0.23	0.16	0.19	0.84	0.193333333333333	-2.11929892837235	2.98519891395044e-08	2.18028952562627e-07	yes	WRKY20	PREDICTED: probable WRKY transcription factor 20 isoform X1 [Tarenaya hassleriana]	Organismal Systems	Environmental adaptation	ko04626//Plant-pathogen interaction	K18834	-	-	-
Isoform0126897	NF-YB	23	12.6666666666667	0.82	0.63	0.84	0.29	0.46	0.30	0.763333333333333	0.35	-1.12495827043082	0.000395473824463274	0.00140410416450135	yes	NFYB3	Nuclear transcription factor Y subunit B-10 isoform 3 [Theobroma cacao]	-	-	-	-	GO:0005622//intracellular	GO:0005488//binding	-
Isoform0127052	Nin-like	18	9.33333333333333	0.49	0.44	0.72	0.15	0.31	0.28	0.55	0.246666666666667	-1.15686884861686	0.00367680065289504	0.0101584137402927	yes	NLP6	NIN-like protein, partial [Chrysanthemum x morifolium]	-	-	-	-	-	-	-
Isoform0127156	G2-like	14.6666666666667	6.66666666666667	0.57	0.45	0.47	0.25	0.19	0.09	0.496666666666667	0.176666666666667	-1.49124806589896	0.000437622657103448	0.00153811263898066	yes	-	-	-	-	-	-	-	-	-
Isoform0127687	NF-YC	10.6666666666667	5	0.22	0.32	0.34	0.08	0.18	0.10	0.293333333333333	0.12	-1.28950661719498	0.0104873628563799	0.0252934336645396	yes	NFYC3	PREDICTED: nuclear transcription factor Y subunit C-3 [Prunus mume]	-	-	-	-	-	-	-
Isoform0127746	G2-like	17.3333333333333	7.66666666666667	0.44	0.42	0.35	0.17	0.15	0.11	0.403333333333333	0.143333333333333	-1.4925984825725	9.88352739414924e-05	0.000401413463028138	yes	-	-	-	-	-	-	-	-	-
Isoform0127763	FAR1	33.3333333333333	20	1.01	0.86	0.94	0.51	0.46	0.38	0.936666666666667	0.45	-1.0576107231701	2.7977171426817e-05	0.0001269433777882	yes	FRS5	protein FAR1-RELATED SEQUENCE 5-like [Asparagus officinalis]	-	-	-	-	-	-	-
Isoform0128875	MYB_related	9.66666666666667	4	0.31	0.26	0.23	0.06	0.05	0.17	0.266666666666667	0.0933333333333333	-1.51457317282976	0.00479482740005485	0.0128163920279187	yes	MYB46	PREDICTED: transcription factor MYB46-like [Musa acuminata subsp. malaccensis] [Musa acuminata]	-	-	-	-	-	-	-
Isoform0129288	B3	15.6666666666667	71.6666666666667	0.21	0.27	0.39	1.05	1.02	1.29	0.29	1.12	1.94937392693003	2.57673391725442e-15	3.57785977567295e-14	yes	rep	AT hook-like protein, partial [Cynara cardunculus var. scolymus] [Cynara cardunculus]	-	-	-	-	-	-	-
Isoform0129655	B3	12.3333333333333	41	0.40	0.24	0.16	0.90	0.58	0.57	0.266666666666667	0.683333333333333	1.35755200461808	3.57005613145297e-05	0.000158720212191925	yes	1a	AT hook-like protein, partial [Cynara cardunculus var. scolymus] [Cynara cardunculus]	-	-	-	-	-	-	-
Isoform0130090	C2H2	33	0	0.49	0.40	0.54	0.00	0.00	0.00	0.476666666666667	0.001	-8.8968369309446	7.95639812838686e-28	1.95986354357435e-26	yes	Zfr	PREDICTED: zinc finger RNA-binding protein 2-like [Nicotiana attenuata]	-	-	-	-	-	-	-
