# Supplementary material for: Whole-transcriptome analysis of differentially expressed genes in the mutant and normal capitula of Chrysanthemum morifolium
Source: BMC Genom Data. 2021 Jan 25;22:2. doi: 10.1186/s12863-021-00959-2 (PMC7853313; doi:10.1186/s12863-021-00959-2)
Supplement: Supplementary file 12 — Additional file 12. The MADS-box genes identified in chrysanthemum [file 12863_2021_959_MOESM12_ESM.xlsx]

## Sheet: Sheet1
Gene Name	Gene ID	The normal capitula fpkm	The mutant capitula fpkm	Pvalue	FDR	Protein symbol	Description	KEGG_A_class	KEGG_B_class	Pathway	K_ID	GO Component	GO Function	GO Process
AG2Cm1	Isoform0018444	20.3933	32.5	1.44495e-10	1.37414e-09	AG2	MADS-box transcription factor [Chrysanthemum x morifolium]	-	-	-	-	-	-	-
AG2Cm2	Isoform0018584	21.1967	26.02	0.000605306	0.0156919	AG2	MADS-box transcription factor CDM37 [Chrysanthemum x morifolium]	-	-	-	-	-	-	-
AGCm1	Isoform0102258	2.76667	1	0.00365875	0.0101153	AG	PREDICTED: floral homeotic protein AGAMOUS-like isoform X1 [Sesamum indicum]	-	-	-	-	-	-	GO:0010467//gene expression;GO:0034645//cellular macromolecule biosynthetic process
AGCm2	Isoform0104673	5.9	1.55333	3.81119e-17	5.91437e-16	AG	PREDICTED: floral homeotic protein AGAMOUS-like isoform X1 [Sesamum indicum]	-	-	-	-	-	-	-
AGCm3	Isoform0008341	2.55	1.39667	0.000484868	0.000611338	AG	PREDICTED: floral homeotic protein AGAMOUS-like isoform X1 [Sesamum indicum]	-	-	-	-	-	-	GO:0010467//gene expression;GO:0034645//cellular macromolecule biosynthetic process
AGL31Cm1	Isoform0003347	8.78333	20.6867	1.76708e-16	2.63286e-15	AGL31	Transcription factor, MADS-box [Corchorus capsularis]	-	-	-	-	GO:0043231//intracellular membrane-bounded organelle	GO:0001071//nucleic acid binding transcription factor activity	GO:0009909//regulation of flower development;GO:0009987//cellular process;GO:0010219//regulation of vernalization response;GO:0010468//regulation of gene expression
AGL31Cm2	Isoform0003606	2.64	5.27333	0.000824303	0.00270816	AGL31	Transcription factor, MADS-box [Corchorus capsularis]	-	-	-	-	-	-	-
AGL31Cm3	Isoform0113307	20.1667	24.47	0.000226477	0.0490844	AGL31	Transcription factor, MADS-box [Corchorus capsularis]	-	-	-	-	-	-	-
AGL31Cm4	Isoform0001960	37.0167	44.0067	0.000258759	0.00550668	AGL31	Transcription factor, MADS-box [Corchorus capsularis]	-	-	-	-	-	-	-
AP1Cm1	Isoform0055080	0.383333	0.966667	0.000141258	0.000554623	AP1	APETALA1/FRUITFULL [Chrysanthemum x morifolium]	-	-	-	-	-	-	-
AP1Cm2	Isoform0112842	9.4	37.95	3.53382e-45	1.44902e-43	AP1	APETALA1 and FRUITFULL like protein [Chrysanthemum seticuspe f. boreale]	-	-	-	-	-	-	-
AP1Cm3	Isoform0112230	11.1767	26.6467	1.93354e-18	3.21152e-17	AP1	APETALA1 and FRUITFULL like protein [Chrysanthemum seticuspe f. boreale]	-	-	-	-	-	-	-
AP1Cm4	Isoform0023434	79.11	149.807	1.74084e-84	1.45645e-82	AP1	APETALA1 like protein [Chrysanthemum seticuspe f. boreale]	-	-	-	-	GO:0043231//intracellular membrane-bounded organelle	GO:0016628//oxidoreductase activity, acting on the CH-CH group of donors, NAD or NADP as acceptor	GO:0010468//regulation of gene expression;GO:0044710//single-organism metabolic process
AP1Cm5	Isoform0002779	33.5433	45.4333	3.00199e-06	1.63459e-05	AP1	AP1-like protein [Chrysanthemum lavandulifolium]	-	-	-	-	-	-	-
AP3Cm1	Isoform0052403	6.79333	2.85667	4.01009e-21	7.58059e-20	AP3	flower development transporter AP3 [Chrysanthemum lavandulifolium]	-	-	-	-	-	-	-
AP3Cm2	Isoform0047032	12.7967	5.3	3.43568e-39	1.19813e-37	AP3	MADS-box transcription factor CDM115 [Chrysanthemum x morifolium]	-	-	-	-	-	-	-
AP3Cm3	Isoform0112217	19.9533	5.54333	4.47233e-20	8.04606e-19	AP3	MADS-box transcription factor CDM19 [Chrysanthemum x morifolium]	-	-	-	-	-	-	-
AP3Cm4	Isoform0000325	48.0967	12.3433	4.2558e-77	3.22467e-75	AP3	MADS-box transcription factor CDM19 [Chrysanthemum x morifolium]	-	-	-	-	-	-	-
AP3Cm5	Isoform0003288	57.67	28.0967	1.07725e-11	1.13733e-10	AP3	MADS-box transcription factor CDM115 [Chrysanthemum x morifolium]	-	-	-	-	-	-	GO:0009653//anatomical structure morphogenesis;GO:0010467//gene expression;GO:0016043//cellular component organization;GO:0030154//cell differentiation;GO:0034645//cellular macromolecule biosynthetic process;GO:0048437//floral organ development;GO:0050789//regulation of biological process
MADS23Cm	Isoform0002592	1.00333	1.14667	0.000857618	0.000931448	MADS23	Transcription factor, MADS-box [Cynara cardunculus var. scolymus] [Cynara cardunculus]	-	-	-	-	-	-	-
MADS5Cm	Isoform0027435	0.696667	1.02667	0.000748739	0.00135356	MADS5	Transcription factor, MADS-box [Cynara cardunculus var. scolymus] [Cynara cardunculus]	-	-	-	-	GO:0043231//intracellular membrane-bounded organelle	GO:0005515//protein binding	GO:0010468//regulation of gene expression;GO:0034645//cellular macromolecule biosynthetic process
MADS6Cm1	Isoform0095958	2.04333	1.29667	2.83058e-05	0.000128321	MADS6	MADS-box transcription factor CDM104 [Chrysanthemum x morifolium]	-	-	-	-	-	-	-
MADS6Cm2	Isoform0023518	12.9633	12.07	0.424408	0.00552084	MADS6	MADS-box transcription factor CDM104 [Chrysanthemum x morifolium]	-	-	-	-	GO:0043231//intracellular membrane-bounded organelle	GO:0001071//nucleic acid binding transcription factor activity;GO:0005515//protein binding	GO:0010468//regulation of gene expression;GO:0034645//cellular macromolecule biosynthetic process
MADS6Cm3	Isoform0003976	14.3567	14.06	8.80236e-05	0.00949139	MADS6	MADS-box transcription factor CDM104 [Chrysanthemum x morifolium]	-	-	-	-	GO:0043231//intracellular membrane-bounded organelle	GO:0001071//nucleic acid binding transcription factor activity;GO:0005515//protein binding	GO:0010468//regulation of gene expression;GO:0034645//cellular macromolecule biosynthetic process
MADS6Cm4	Isoform0004692	14.8733	14.12	0.000637278	0.00750295	MADS6	MADS-box transcription factor CDM104 [Chrysanthemum x morifolium]	-	-	-	-	-	-	-
MADS6Cm5	Isoform0117538	15.72	12.9567	0.000719911	0.00131042	MADS6	MADS-box transcription factor CDM104 [Chrysanthemum x morifolium]	-	-	-	-	GO:0043231//intracellular membrane-bounded organelle	GO:0001071//nucleic acid binding transcription factor activity;GO:0005515//protein binding	GO:0010468//regulation of gene expression;GO:0034645//cellular macromolecule biosynthetic process
MADS6Cm6	Isoform0023061	18.8333	12.54	2.69489e-05	0.00012262	MADS6	MADS-box transcription factor CDM104 [Chrysanthemum x morifolium]	-	-	-	-	GO:0043231//intracellular membrane-bounded organelle	GO:0001071//nucleic acid binding transcription factor activity;GO:0005515//protein binding	GO:0010468//regulation of gene expression;GO:0034645//cellular macromolecule biosynthetic process
FULCm	Isoform0010641	19.2267	29.5533	3.39105e-09	2.78452e-08	FUL	MADS-box transcription factor CDM41 [Chrysanthemum x morifolium]	-	-	-	-	-	-	GO:0010467//gene expression;GO:0034645//cellular macromolecule biosynthetic process
PICm1	Isoform0002549	24.28	14.73	1.15989e-06	6.75862e-06	PI	flower development transporter PI [Chrysanthemum lavandulifolium]	-	-	-	-	GO:0043231//intracellular membrane-bounded organelle	GO:0001071//nucleic acid binding transcription factor activity;GO:0005515//protein binding	GO:0010468//regulation of gene expression;GO:0034645//cellular macromolecule biosynthetic process
PICm2	Isoform0111316	31.7533	24.2	0.000127212	0.000298703	PI	flower development transporter PI [Chrysanthemum lavandulifolium]	-	-	-	-	GO:0043231//intracellular membrane-bounded organelle	GO:0001071//nucleic acid binding transcription factor activity;GO:0005515//protein binding	GO:0010468//regulation of gene expression;GO:0034645//cellular macromolecule biosynthetic process;GO:0090567//reproductive shoot system development
PICm3	Isoform0001572	37.6233	22.2167	9.81766e-13	1.12839e-11	PI	flower development transporter PI [Chrysanthemum lavandulifolium]	-	-	-	-	-	-	-
PICm4	Isoform0003161	44.21	30.5933	4.57507e-07	2.83382e-06	PI	MADS-box transcription factor CDM86 [Chrysanthemum x morifolium]	-	-	-	-	GO:0043231//intracellular membrane-bounded organelle	GO:0001071//nucleic acid binding transcription factor activity;GO:0005515//protein binding	GO:0010468//regulation of gene expression;GO:0034645//cellular macromolecule biosynthetic process
PICm5	Isoform0116576	73.1467	64.5267	0.000887622	0.000155846	PI	flower development transporter PI [Chrysanthemum lavandulifolium]	-	-	-	-	GO:0043231//intracellular membrane-bounded organelle	GO:0001071//nucleic acid binding transcription factor activity;GO:0005515//protein binding	GO:0010468//regulation of gene expression;GO:0034645//cellular macromolecule biosynthetic process
PICm6	Isoform0026428	74.9033	62.0767	0.000808359	0.000201695	PI	flower development transporter PI [Chrysanthemum lavandulifolium]	-	-	-	-	GO:0043231//intracellular membrane-bounded organelle	GO:0001071//nucleic acid binding transcription factor activity;GO:0005515//protein binding	GO:0010468//regulation of gene expression;GO:0034645//cellular macromolecule biosynthetic process
SCM1Cm	Isoform0096122	1.16667	1.73333	0.000257983	0.37336	SCM1	Transcription factor, MADS-box [Cynara cardunculus var. scolymus] [Cynara cardunculus]	-	-	-	-	-	-	-
SEP2Cm	Isoform0011334	61.02	83.0567	6.44601e-09	5.12094e-08	SEP2	MADS domain protein [Gerbera hybrid cultivar]	-	-	-	-	GO:0043231//intracellular membrane-bounded organelle	GO:0001071//nucleic acid binding transcription factor activity;GO:0005515//protein binding	GO:0010468//regulation of gene expression;GO:0034645//cellular macromolecule biosynthetic process
SEP3Cm1	Isoform0001638	62.8367	22.7167	1.57943e-30	4.28296e-29	SEP3	MADS-box transcription factor CDM77 [Chrysanthemum x morifolium]	-	-	-	-	-	GO:0005488//binding;GO:0016491//oxidoreductase activity	GO:0010467//gene expression;GO:0034645//cellular macromolecule biosynthetic process;GO:0048437//floral organ development;GO:0050789//regulation of biological process
SEP3Cm2	Isoform0045700	1.67667	3.44333	7.49649e-06	3.80233e-05	SEP3	Transcription factor, K-box [Cynara cardunculus var. scolymus] [Cynara cardunculus]	-	-	-	-	-	-	-
SEP3Cm3	Isoform0056776	8.15	10.0967	0.00316786	0.00890663	SEP3	GRCD4 protein [Gerbera hybrid cultivar]	-	-	-	-	GO:0043231//intracellular membrane-bounded organelle	GO:0001071//nucleic acid binding transcription factor activity;GO:0005515//protein binding	GO:0010468//regulation of gene expression;GO:0034645//cellular macromolecule biosynthetic process
SEP3Cm4	Isoform0023384	70.6833	102.697	2.5221e-14	3.26724e-13	SEP3	GRCD4 protein [Gerbera hybrid cultivar]	-	-	-	-	GO:0043231//intracellular membrane-bounded organelle	GO:0001071//nucleic acid binding transcription factor activity;GO:0005515//protein binding;GO:0016628//oxidoreductase activity, acting on the CH-CH group of donors, NAD or NADP as acceptor	GO:0010468//regulation of gene expression;GO:0034645//cellular macromolecule biosynthetic process;GO:0044710//single-organism metabolic process
SEP3Cm5	Isoform0000498	40.4633	36.22	0.000740015	0.000134048	SEP3	flower development transporter SEP3 [Chrysanthemum lavandulifolium]/MADS-box transcription factor CDM44 [Chrysanthemum x morifolium]					GO:0043231//intracellular membrane-bounded organelle	GO:0001071//nucleic acid binding transcription factor activity;GO:0003676//nucleic acid binding;GO:0005515//protein binding	GO:0009888//tissue development;GO:0010468//regulation of gene expression;GO:0034645//cellular macromolecule biosynthetic process;GO:0048437//floral organ development;GO:0048869//cellular developmental process
SEP3Cm6	Isoform0111980	7.76333	7.44667	0.000600815	0.000826393	SEP3	GRCD5 protein [Gerbera hybrid cultivar]					GO:0043231//intracellular membrane-bounded organelle	GO:0001071//nucleic acid binding transcription factor activity;GO:0003676//nucleic acid binding;GO:0005515//protein binding	GO:0009888//tissue development;GO:0010468//regulation of gene expression;GO:0034645//cellular macromolecule biosynthetic process;GO:0048437//floral organ development;GO:0048869//cellular developmental process
SEPCm	Isoform0050808	1.2	1.88667	0.00480025	0.00931055	SEP	Transcription factor, K-box [Cynara cardunculus var. scolymus] [Cynara cardunculus]	-	-	-	-	-	-	-
SOC1Cm	Isoform0002563	0.91	21.1367	9.7725e-79	7.57445e-77	SOC1	Transcription factor, K-box [Cynara cardunculus var. scolymus] [Cynara cardunculus]	-	-	-	-	GO:0043231//intracellular membrane-bounded organelle	GO:0001071//nucleic acid binding transcription factor activity;GO:0005515//protein binding	GO:0010468//regulation of gene expression;GO:0034645//cellular macromolecule biosynthetic process
SVPCm1	Isoform0022998	1.41667	0.966667	0.00332893	0.00456473	SVP	PREDICTED: MADS-box protein SVP-like [Sesamum indicum]	-	-	-	-	-	-	GO:0010467//gene expression;GO:0034645//cellular macromolecule biosynthetic process
SVPCm2	Isoform0018519	7.55333	11.2633	0.00013377	0.000527997	SVP	PREDICTED: MADS-box protein SVP-like [Ziziphus jujuba]		-	-	-	GO:0043231//intracellular membrane-bounded organelle	GO:0001071//nucleic acid binding transcription factor activity;GO:0003677//DNA binding;GO:0046983//protein dimerization activity	GO:0010074//maintenance of meristem identity;GO:0010468//regulation of gene expression;GO:0034645//cellular macromolecule biosynthetic process;GO:0048506//regulation of timing of meristematic phase transition;GO:0090567//reproductive shoot system development
SVPCm3	Isoform0023146	9.85	14.97	5.11971e-05	0.000220543	SVP	PREDICTED: MADS-box protein SVP-like [Ziziphus jujuba]	-	-	-	-	GO:0043231//intracellular membrane-bounded organelle	GO:0001071//nucleic acid binding transcription factor activity;GO:0003677//DNA binding;GO:0046983//protein dimerization activity	GO:0010074//maintenance of meristem identity;GO:0010468//regulation of gene expression;GO:0034645//cellular macromolecule biosynthetic process;GO:0048506//regulation of timing of meristematic phase transition;GO:0090567//reproductive shoot system development
SVPCm4	Isoform0026347	27.1	28.6967	0.000442643	0.00570183	SVP	PREDICTED: MADS-box protein SVP-like [Ziziphus jujuba]	-	-	-	-	GO:0043231//intracellular membrane-bounded organelle	GO:0001071//nucleic acid binding transcription factor activity;GO:0003677//DNA binding;GO:0046983//protein dimerization activity	GO:0010074//maintenance of meristem identity;GO:0010468//regulation of gene expression;GO:0034645//cellular macromolecule biosynthetic process;GO:0048506//regulation of timing of meristematic phase transition;GO:0090567//reproductive shoot system development
