# Supplementary material for: Whole-transcriptome analysis of differentially expressed genes in the mutant and normal capitula of Chrysanthemum morifolium
Source: BMC Genom Data. 2021 Jan 25;22:2. doi: 10.1186/s12863-021-00959-2 (PMC7853313; doi:10.1186/s12863-021-00959-2)
Supplement: Supplementary file 14 — Additional file 14. Important anthocyanin biosynthesis pathway functional genes in chrysanthemum [file 12863_2021_959_MOESM14_ESM.xlsx]

## Sheet: Sheet1
Gene name	Gene ID	The normal capitula fpkm (CK)	The mutant capitula fpkm (T1)	Pvalue	Symbol	Description	KEGG A class	KEGG B class	Pathway	K ID	GO Component	GO Function	GO Process
ANSCm	Isoform0116664	3.22667	2.46333	0.0706789	ANS	anthocyanidin synthase [Chrysanthemum x morifolium]	Metabolism	Biosynthesis of other secondary metabolites;Global and Overview	ko01100//Metabolic pathways;ko01110//Biosynthesis of secondary metabolites;ko00941//Flavonoid biosynthesis	K05277	-	-	-
ATCm1	Isoform0127502	5.33333	0.0533333	0.000867856	AT	1-O-acylglucose:anthocyanin-O-acyltransferase- like protein [Gentiana triflora]	-	-	-	-	-	-	-
ATCm2	Isoform0101228	2.1	0.0266667	1.48031e-05	AT	1-O-acylglucose:anthocyanin-O-acyltransferase- like protein [Gentiana triflora]	-	-	-	-	-	-	-
CHICm1	Isoform0000087	16.97	0.06	1.02687e-69	CHICZ-1	chalcone isomerase [Carthamus tinctorius]	Metabolism	Global and Overview;Biosynthesis of other secondary metabolites	ko01100//Metabolic pathways;ko01110//Biosynthesis of secondary metabolites;ko00941//Flavonoid biosynthesis	K01859	-	GO:0016853//isomerase activity	-
CHICm2	Isoform0018514	66.3367	19.2767	8.99865e-87	CHICZ-4	RecName: Full=Chalcone--flavonone isomerase; Short=Chalcone isomerase [Saussurea medusa]	Metabolism	Global and Overview;Biosynthesis of other secondary metabolites	ko01100//Metabolic pathways;ko01110//Biosynthesis of secondary metabolites;ko00941//Flavonoid biosynthesis	K01859	-	GO:0016853//isomerase activity	-
CHICm3	Isoform0011078	12.2267	0.566667	1.99156e-10	CHICZ-5	Chalcone--flavonone isomerase, putative [Ricinus communis]	Metabolism	Biosynthesis of other secondary metabolites;Global and Overview	ko01100//Metabolic pathways;ko01110//Biosynthesis of secondary metabolites;ko00941//Flavonoid biosynthesis	K01859	-	-	-
CHICm4	Isoform0014561	13.0833	1.17333	5.41037e-07	CHICZ-6	Chalcone--flavonone isomerase, putative [Ricinus communis]	Metabolism	Biosynthesis of other secondary metabolites;Global and Overview	ko01100//Metabolic pathways;ko01110//Biosynthesis of secondary metabolites;ko00941//Flavonoid biosynthesis	K01859	-	-	-
CHICm5	Isoform0021193	12	0.676667	5.78768e-06	CHICZ-7	Chalcone--flavonone isomerase, putative [Ricinus communis]	Metabolism	Biosynthesis of other secondary metabolites;Global and Overview	ko01100//Metabolic pathways;ko01110//Biosynthesis of secondary metabolites;ko00941//Flavonoid biosynthesis	K01859	-	-	-
CHSCm1	Isoform0014414	30.74	21.31	7.37884e-25	CHS	chalcone synthase [Chrysanthemum boreale]	Metabolism;Organismal Systems	Biosynthesis of other secondary metabolites;Global and Overview;Environmental adaptation	ko01100//Metabolic pathways;ko01110//Biosynthesis of secondary metabolites;ko04712//Circadian rhythm - plant;ko00941//Flavonoid biosynthesis	K00660	-	-	-
CHSCm2	Isoform0014480	49.6233	40.6567	9.22184e-109	CHS	chalcone synthase [Chrysanthemum boreale]	Metabolism;Organismal Systems	Global and Overview;Environmental adaptation;Biosynthesis of other secondary metabolites	ko01100//Metabolic pathways;ko01110//Biosynthesis of secondary metabolites;ko04712//Circadian rhythm - plant;ko00941//Flavonoid biosynthesis	K00660	-	-	-
CHSCm3	Isoform0023589	3.06333	2.22333	0.0973221	CHS	chalcone synthase [Chrysanthemum boreale]	Metabolism;Organismal Systems	Biosynthesis of other secondary metabolites;Environmental adaptation;Global and Overview	ko01100//Metabolic pathways;ko01110//Biosynthesis of secondary metabolites;ko04712//Circadian rhythm - plant;ko00941//Flavonoid biosynthesis	K00660	-	-	-
CHSCm4	Isoform0023593	12.4267	8.14333	0.436333	CHS	chalcone synthase [Chrysanthemum boreale]	Metabolism;Organismal Systems	Biosynthesis of other secondary metabolites;Global and Overview;Environmental adaptation	ko01100//Metabolic pathways;ko01110//Biosynthesis of secondary metabolites;ko04712//Circadian rhythm - plant;ko00941//Flavonoid biosynthesis	K00660	-	-	-
CHSCm5	Isoform0116711	28.7633	22.0933	4.43162e-38	CHS	chalcone synthase [Chrysanthemum boreale]	Organismal Systems;Metabolism	Biosynthesis of other secondary metabolites;Environmental adaptation;Global and Overview	ko01100//Metabolic pathways;ko01110//Biosynthesis of secondary metabolites;ko04712//Circadian rhythm - plant;ko00941//Flavonoid biosynthesis	K00660	-	-	-
CHSCm6	Isoform0007377	14.5333	1.9	2.23632e-64	CHS	Chalcone/stilbene synthase, active site-containing protein [Cynara cardunculus var. scolymus] [Cynara cardunculus]	Metabolism;Organismal Systems	Environmental adaptation;Global and Overview;Biosynthesis of other secondary metabolites	ko01100//Metabolic pathways;ko01110//Biosynthesis of secondary metabolites;ko04712//Circadian rhythm - plant;ko00941//Flavonoid biosynthesis	K00660	-	-	-
CHSCm7	Isoform0011009	4.23333	1.86	1.31139e-06	CHS	chalcone synthase [Scutellaria baicalensis]	Organismal Systems;Metabolism	Global and Overview;Environmental adaptation;Biosynthesis of other secondary metabolites	ko01100//Metabolic pathways;ko01110//Biosynthesis of secondary metabolites;ko04712//Circadian rhythm - plant;ko00941//Flavonoid biosynthesis	K00660	-	-	-
DFRCm1	Isoform0007245	15.44	0.336667	1.21821e-109	DFR	dihydroflavonol 4-reductase [Chrysanthemum x morifolium]	Metabolism	Biosynthesis of other secondary metabolites;Global and Overview	ko01100//Metabolic pathways;ko01110//Biosynthesis of secondary metabolites;ko00941//Flavonoid biosynthesis	K13082	-	-	-
DFRCm2	Isoform0016470	18.13	0.666667	5.66774e-160	DFR	dihydroflavonol 4-reductase [Chrysanthemum x morifolium]	Metabolism	Global and Overview;Biosynthesis of other secondary metabolites	ko01100//Metabolic pathways;ko01110//Biosynthesis of secondary metabolites;ko00941//Flavonoid biosynthesis	K13082	-	-	-
DFRCm3	Isoform0007245	15.44	0.336667	1.21821e-109	DFR	dihydroflavonol 4-reductase [Chrysanthemum x morifolium]	Metabolism	Biosynthesis of other secondary metabolites;Global and Overview	ko01100//Metabolic pathways;ko01110//Biosynthesis of secondary metabolites;ko00941//Flavonoid biosynthesis	K13082	-	-	-
DFRCm4	Isoform0016470	18.13	0.666667	5.66774e-160	DFR	dihydroflavonol 4-reductase [Chrysanthemum x morifolium]	Metabolism	Global and Overview;Biosynthesis of other secondary metabolites	ko01100//Metabolic pathways;ko01110//Biosynthesis of secondary metabolites;ko00941//Flavonoid biosynthesis	K13082	-	-	-
F3’HCm1	Isoform0016187	3	4.86333	0.00338537	F3’H	flavonoid 3'-hydroxylase [Cichorium intybus]	Metabolism	Biosynthesis of other secondary metabolites;Global and Overview	ko01100//Metabolic pathways;ko01110//Biosynthesis of secondary metabolites;ko00941//Flavonoid biosynthesis;ko00944//Flavone and flavonol biosynthesis	K05280	-	-	-
F3’HCm2	Isoform0099914	1.82667	2.35667	0.0233041	F3’H	flavonoid 3'-hydroxylase protein [Chrysanthemum x morifolium]	Metabolism	Biosynthesis of other secondary metabolites;Global and Overview	ko01100//Metabolic pathways;ko01110//Biosynthesis of secondary metabolites;ko00941//Flavonoid biosynthesis;ko00944//Flavone and flavonol biosynthesis	K05280	-	-	-
F3’HCm3	Isoform0116563	9.71667	11	0.206903	F3’H	flavonoid 3'-hydroxylase protein [Chrysanthemum x morifolium]	Metabolism	Global and Overview;Biosynthesis of other secondary metabolites	ko01100//Metabolic pathways;ko01110//Biosynthesis of secondary metabolites;ko00941//Flavonoid biosynthesis;ko00944//Flavone and flavonol biosynthesis	K05280	-	-	-
F3HCm1	Isoform0007190	21.32	16.3933	1.03151e-71	F3H	flavanone 3-hydroxylase [Carthamus tinctorius]	-	-	-	-	-	-	-
F3HCm2	Isoform0111926	19.94	17.4	0.000229808	F3H	flavanone 3-hydroxylase [Carthamus tinctorius]	-	-	-	-	-	-	-
F3HCm3	Isoform0113808	30.1167	29.92	0.937259	F3H	flavanone 3-hydroxylase [Carthamus tinctorius]	-	-	-	-	-	-	-
F3HCm4	Isoform0116839	11.89	4.47667	8.39528e-15	F3H	flavanone 3-hydroxylase [Carthamus tinctorius]	-	-	-	-	-	-	-
GL2Cm1	Isoform0011055	4.43667	2.01333	8.83642e-06	GL2	PREDICTED: GLABRA2 expression modulator-like [Nicotiana attenuata]	-	-	-	-	-	-	-
GL2Cm2	Isoform0045546	2.14	1.66	0.00660309	GL2	PREDICTED: homeobox-leucine zipper protein GLABRA 2 [Vitis vinifera]	-	-	-	-	GO:0043231//intracellular membrane-bounded organelle	GO:0001071//nucleic acid binding transcription factor activity;GO:0003677//DNA binding	GO:0010468//regulation of gene expression;GO:0034645//cellular macromolecule biosynthetic process
GL2Cm3	Isoform0063395	3.01333	2.28	0.0459897	GL2	PREDICTED: homeobox-leucine zipper protein GLABRA 2 [Vitis vinifera]	-	-	-	-	GO:0043231//intracellular membrane-bounded organelle	GO:0001071//nucleic acid binding transcription factor activity;GO:0003677//DNA binding	GO:0010468//regulation of gene expression;GO:0034645//cellular macromolecule biosynthetic process
GL2Cm4	Isoform0114735	7.13333	4.10667	0.000295105	GL2	PREDICTED: GLABRA2 expression modulator-like [Nicotiana attenuata]	-	-	-	-	-	-	-
GL2Cm5	Isoform0123706	2.91	1.72667	0.000951889	GL2	PREDICTED: GLABRA2 expression modulator-like [Nicotiana attenuata]	-	-	-	-	-	-	-
GL2Cm6	Isoform0123965	1.08333	0.666667	0.00974537	GL2	PREDICTED: homeobox-leucine zipper protein GLABRA 2 [Vitis vinifera]	-	-	-	-	GO:0043231//intracellular membrane-bounded organelle	GO:0001071//nucleic acid binding transcription factor activity;GO:0003677//DNA binding	GO:0010468//regulation of gene expression;GO:0034645//cellular macromolecule biosynthetic process
GTCm1	Isoform0019662	7.15667	0.06	1.05686e-21	GT	anthocyanidin 3-O-glucoside-3'',6''-O-dimalonyltransferase [Chrysanthemum x morifolium]	-	-	-	-	-	-	-
GTCm2	Isoform0021758	5.82	0.09	2.67616e-05	GT	anthocyanidin 3-O-glucoside-3'',6''-O-dimalonyltransferase [Chrysanthemum x morifolium]	-	-	-	-	-	-	-
GTCm3	Isoform0025456	7.16333	0.0166667	1.63344e-09	GT	anthocyanidin 3-O-glucoside-3'',6''-O-dimalonyltransferase [Chrysanthemum x morifolium]	-	-	-	-	-	-	-
MATCm1	Isoform0013696	10.2733	9.61667	0.578416	MAT	anthocyanin malonyltransferase homolog [Chrysanthemum x morifolium]	-	-	-	-	-	-	-
MATCm2	Isoform0016099	18.24	18.05	0.931539	MAT	anthocyanin malonyltransferase homolog [Chrysanthemum x morifolium]	-	-	-	-	-	-	-
MYB108Cm	Isoform0115960	37.54	22.1833	1.15981e-16	MYB108	PREDICTED: transcription factor MYB21 [Prunus mume]	-	-	-	-	-	-	-
MYB113Cm1	Isoform0000312	11.11	0.001	1.5442e-05	MYB113	MYB6 [Chrysanthemum x morifolium]	-	-	-	-	-	-	-
MYB113Cm2	Isoform0113617	1.15333	0.0466667	1.32779e-05	MYB113	MYB6 [Chrysanthemum x morifolium]	Organismal Systems	Environmental adaptation	ko04712//Circadian rhythm - plant	K16166	-	-	-
MYB113Cm3	Isoform0111361	11.42	0.05	4.57795e-06	MYB113	MYB6 [Chrysanthemum x morifolium]	-	-	-	-	-	-	-
MYB113Cm5	Isoform0000312	20.7285	9.00424	0.0195132	MYB113	MYB7 [Chrysanthemum x morifolium]	-	-	-	-	-	-	-
MYB114Cm	Isoform0113231	32.9267	18.6967	1.38267e-15	MYB4	PREDICTED: myb-related protein Myb4-like [Sesamum indicum]	-	-	-	-	-	-	-
MYB305Cm1	Isoform0024603	11.0067	0.001	1.16949e-12	MYB305	PREDICTED: myb-related protein 305-like [Malus domestica]	-	-	-	-	-	GO:0005488//binding	-
MYB305Cm2	Isoform0092402	7.03333	0.001	3.83507e-24	MYB305	PREDICTED: myb-related protein 305-like [Malus domestica]	-	-	-	-	-	GO:0005488//binding	-
MYB305Cm3	Isoform0102015	4.46667	0.001	4.90878e-16	MYB305	Myb-related protein 305 [Morus notabilis]	-	-	-	-	-	GO:0005488//binding	-
MYB305Cm4	Isoform0048584	3.74	0.01	1.04884e-57	MYB305	PREDICTED: myb-related protein 305-like [Ziziphus jujuba]	-	-	-	-	-	GO:0005488//binding	GO:0010467//gene expression;GO:0034645//cellular macromolecule biosynthetic process
MYB305Cm5	Isoform0013915	25.4633	13.93	1.00279e-12	MYB305	PREDICTED: transcription factor MYB24-like [Daucus carota subsp. sativus] [Daucus carota]	-	-	-	-	-	-	-
MYB308Cm1	Isoform0116826	35.8	18.3267	1.73902e-22	MYB308	MYB4 [Chrysanthemum x morifolium]	-	-	-	-	-	-	GO:0006355//regulation of transcription, DNA-templated;GO:0009698//phenylpropanoid metabolic process;GO:1901564//organonitrogen compound metabolic process
MYB308Cm2	Isoform0010837	39.84	19.48	1.81468e-17	MYB308	MYB1 [Chrysanthemum x morifolium]	-	-	-	-	-	-	-
MYB46Cm1	Isoform0125530	11.0233	0.183333	2.5279e-11	MYB46	R2R3-MYB transcription factor MYB4, partial [Picea glauca]	-	-	-	-	-	-	-
MYB46Cm2	Isoform0048367	11.0733	0.236667	5.0223e-09	MYB46	R2R3-MYB transcription factor MYB4, partial [Picea glauca]	-	-	-	-	-	-	-
MYB46Cm3	Isoform0060340	11.14	0.25	4.20236e-10	MYB46	R2R3-MYB transcription factor MYB4, partial [Picea glauca]	-	-	-	-	-	-	-
MYB46Cm4	Isoform0092303	11.07	0.29	2.00138e-07	MYB46	R2R3-MYB transcription factor MYB4, partial [Picea glauca]	-	-	-	-	-	-	-
MYB46Cm5	Isoform0029869	11.28	0.36	2.26547e-10	MYB46	R2R3-MYB transcription factor MYB4, partial [Picea glauca]	-	-	-	-	-	-	-
MYB46Cm6	Isoform0059826	12.12	0.453333	1.20363e-14	MYB46	R2R3-MYB transcription factor MYB4, partial [Picea glauca]	-	-	-	-	-	-	-
MYB8Cm1	Isoform0004058	136.953	0.22	0	MYB340	MYB8 protein [Gerbera hybrid cultivar]	-	-	-	-	-	-	-
MYB8Cm2	Isoform0000789	124.82	0.41	0	MYB340	MYB8 protein [Gerbera hybrid cultivar]	-	-	-	-	-	-	-
MYB8Cm3	Isoform0039362	7.63667	0.0766667	3.7728e-144	MYB305	MYB8 protein [Gerbera hybrid cultivar]	-	-	-	-	-	-	-
MYB8Cm4	Isoform0112488	70.12	0.76	2.03069e-226	MYB305	MYB8 protein [Gerbera hybrid cultivar]	-	-	-	-	-	-	-
OTCm1	Isoform0010717	16.8167	1.33	3.9624e-29	OT	anthocyanidin 3-O-glucoside-6''-O-malonyltransferase [Chrysanthemum x morifolium]	-	-	-	-	-	-	-
OTCm2	Isoform0112347	15.7833	1.5	6.92435e-06	OT	anthocyanidin 3-O-glucoside-6''-O-malonyltransferase [Chrysanthemum x morifolium]	-	-	-	-	-	-	-
TTG1Cm1	Isoform0009212	15.0167	12.03	0.0141123	TTG1	PREDICTED: protein TRANSPARENT TESTA GLABRA 1 [Daucus carota subsp. sativus] [Daucus carota]	-	-	-	-	-	-	-
TTG1Cm2	Isoform0019035	3.21	2.33	0.0067361	TT12	PREDICTED: protein TRANSPARENT TESTA 12-like isoform X1 [Populus euphratica]	-	-	-	-	GO:0016020//membrane	GO:0022857//transmembrane transporter activity	-
UGTCm1	Isoform0011026	9.76667	1.56667	0.000296626	UGT	UDP-glucuronic acid:anthocyanin glucuronosyltransferase [Bellis perennis]	Metabolism	Biosynthesis of other secondary metabolites	ko00942//Anthocyanin biosynthesis	K12937	-	-	-
UGTCm2	Isoform0013015	6.96	1.01667	2.44764e-39	UGT	UDP-glucuronic acid:anthocyanin glucuronosyltransferase [Bellis perennis]	Metabolism	Biosynthesis of other secondary metabolites	ko00942//Anthocyanin biosynthesis	K12937	-	-	-
UGTCm3	Isoform0013724	8.11	3.98	7.18962e-09	UGT	UDP-glucuronic acid:anthocyanin glucuronosyltransferase [Bellis perennis]	Metabolism	Biosynthesis of other secondary metabolites	ko00942//Anthocyanin biosynthesis	K12937	-	-	-
UGTCm4	Isoform0017330	7.21	1.91333	8.80928e-05	UGT	UDP-glucuronic acid:anthocyanin glucuronosyltransferase [Bellis perennis]	Metabolism	Biosynthesis of other secondary metabolites	ko00942//Anthocyanin biosynthesis	K12937	-	-	-
UGTCm5	Isoform0117573	7.40667	2.33	1.18093e-05	UGT	UDP-glucuronic acid:anthocyanin glucuronosyltransferase [Bellis perennis]	Metabolism	Biosynthesis of other secondary metabolites	ko00942//Anthocyanin biosynthesis	K12937	-	-	-
TT12Cm	Isoform0024927	9.25333	0.933333	0.000329011	TT12	PREDICTED: protein TRANSPARENT TESTA 12-like [Sesamum indicum]	-	-	-	-	GO:0016020//membrane	GO:0022857//transmembrane transporter activity	-

## Sheet: Sheet2
GeneID	CK_fpkm	T1_fpkm	Pvalue	Symbol	Description	KEGG_A_class	KEGG_B_class	Pathway	K_ID	GO Component	GO Function	GO Process
Isoform0024927	1.25333	0.233333	0.000329011	TT12	PREDICTED: protein TRANSPARENT TESTA 12-like [Sesamum indicum]	-	-	-	-	GO:0016020//membrane	GO:0022857//transmembrane transporter activity	-
